# Supplementary material for: Testing the function of dromaeosaurid (Dinosauria, Theropoda) ‘sickle claws’ through musculoskeletal modelling and optimization
Source: PeerJ. 2019 Aug 28;7:e7577. doi: 10.7717/peerj.7577 (PMC6717499; doi:10.7717/peerj.7577)
Supplement: File S1 — See the included README document for an overview of the files. [file peerj-07-7577-s002.zip]

Archive with 24 entries (21 files):
- Bishop, Supplementary Code and Files/MATLAB Code/
- Bishop, Supplementary Code and Files/MATLAB Code/ActiveFVParameters.csv
- Bishop, Supplementary Code and Files/MATLAB Code/CalculateClawForce.m
- Bishop, Supplementary Code and Files/MATLAB Code/CasADiFunctions.m
- Bishop, Supplementary Code and Files/MATLAB Code/Faparam.csv
- Bishop, Supplementary Code and Files/MATLAB Code/ForceEquilibrium.m
- Bishop, Supplementary Code and Files/MATLAB Code/MainScript.m
- Bishop, Supplementary Code and Files/MATLAB Code/MainScript_Batch.m
- Bishop, Supplementary Code and Files/MATLAB Code/MTUdata.csv
- Bishop, Supplementary Code and Files/MATLAB Code/MTUproperties.m
- Bishop, Supplementary Code and Files/MATLAB Code/Optimizer.m
- Bishop, Supplementary Code and Files/OpenSim Model/
- Bishop, Supplementary Code and Files/OpenSim Model/DeinonychusModel.osim
- Bishop, Supplementary Code and Files/OpenSim Model/Geometry/
- Bishop, Supplementary Code and Files/OpenSim Model/Geometry/Femur.vtp
- Bishop, Supplementary Code and Files/OpenSim Model/Geometry/II_1.vtp
- Bishop, Supplementary Code and Files/OpenSim Model/Geometry/II_1_Flesh.vtp
- Bishop, Supplementary Code and Files/OpenSim Model/Geometry/II_2.vtp
- Bishop, Supplementary Code and Files/OpenSim Model/Geometry/II_2_Flesh.vtp
- Bishop, Supplementary Code and Files/OpenSim Model/Geometry/II_3.vtp
- Bishop, Supplementary Code and Files/OpenSim Model/Geometry/Metatarsals.vtp
- Bishop, Supplementary Code and Files/OpenSim Model/Geometry/Metatarsus_Flesh.vtp
- Bishop, Supplementary Code and Files/OpenSim Model/Geometry/Tibiotarsus + Fibula.vtp
- Bishop, Supplementary Code and Files/README.doc
