# Supplementary material for: Testing the function of dromaeosaurid (Dinosauria, Theropoda) ‘sickle claws’ through musculoskeletal modelling and optimization
Source: PeerJ. 2019 Aug 28;7:e7577. doi: 10.7717/peerj.7577 (PMC6717499; doi:10.7717/peerj.7577)
Supplement: File S1 — See the included README document for an overview of the files. [file peerj-07-7577-s002.zip › Bishop, Supplementary Code and Files/MATLAB Code/CalculateClawForce.m]

% Function to calculate claw force at a given MTP angle, given input MTU
% parameters

function [Fclaw_allangles,Fflex_allangles,Fext_allangles] = CalculateClawForce(MTUparams,auxdata)

%% Establish system variables
    %MTU parameters
    FL_flexor=MTUparams(1);
    SL_flexor=MTUparams(2);
    alpha_flexor=MTUparams(3)*pi()/180;  %all below computations require angles in radians
    FL_extensor=MTUparams(4);
    SL_extensor=MTUparams(5);
    alpha_extensor=MTUparams(6)*pi()/180;

    %Other variables
    Vflexor=auxdata.VolFlexor;
    Vextensor=auxdata.VolExtensor;
    stress=auxdata.MaxIsoStress;
    r_claw=0.076;
    
    %Calculate Fmax
    Fmax_flexor=Vflexor*stress*cos(alpha_flexor)/FL_flexor;
    Fmax_extensor=Vextensor*stress*cos(alpha_extensor)/FL_extensor;

    %Assemble MTU parameters
    params_flexor = [Fmax_flexor,FL_flexor,SL_flexor,alpha_flexor,10];  %vMax of 10, but irrelevant as analysis is static only
    params_extensor = [Fmax_extensor,FL_extensor,SL_extensor,alpha_extensor,10];
    
%% Loop through each MTP angle and compute muscle and claw force    
import casadi.*
CasADiFunctions

Fflex_allangles = zeros(126,1);
Fext_allangles = zeros(126,1);
Fclaw_allangles = zeros(126,1);

for i=1:126
    
    MTP_angle = i-66;   
    
    %Calculate moment arms about IP2 joint and MTU lengths for claw use
    [MomentArms,MTUlengths] = MTUproperties(MTP_angle,auxdata.MTUdata,...
           auxdata.Posture,auxdata.FlexorLength,auxdata.ExtensorLength);
    r_Flexor_IP2 = MomentArms(1);
    r_Extensor_IP2 = MomentArms(2);
    l_Flexor = MTUlengths(1);
    l_Extensor = MTUlengths(2);
    
    %Derive Hill equilibrium for muscles; treat as optimization problem
    opti = casadi.Opti(); 
    
        %Design variable - normallized tendon forces
        FTtilde_flexor = opti.variable();
        opti.subject_to(0 <= FTtilde_flexor <= 1);
        opti.set_initial(FTtilde_flexor,0.1);
        FTtilde_extensor = opti.variable();
        opti.subject_to(0 <= FTtilde_extensor <= 1);
        opti.set_initial(FTtilde_extensor,0.1);
               
        %Set up Hill equilibrium
        act_flexor = 1;
        act_extensor = 0;
        [Diff_flexor,~,~] = f_ForceEquilibrium(act_flexor,...
            FTtilde_flexor.*5,0,l_Flexor,0,params_flexor,auxdata.Tk_Flexor);
        [Diff_extensor,~,~] = f_ForceEquilibrium(act_extensor,...
            FTtilde_extensor.*5,0,l_Extensor,0,params_extensor,auxdata.Tk_Extensor);
    
        opti.subject_to(Diff_flexor >= 0);
        opti.subject_to(Diff_extensor >= 0);
        
        %Declare objective function
        J=Diff_flexor+Diff_extensor;
        opti.minimize(J);
        
        %Set up the solver and solve
        optionssol.ipopt.nlp_scaling_method = 'gradient-based';
        optionssol.ipopt.linear_solver = 'mumps';
        optionssol.ipopt.hessian_approximation = 'limited-memory';
        optionssol.ipopt.mu_strategy = 'adaptive';
        tol_ipopt = 4;
        optionssol.ipopt.tol = 1*10^(-tol_ipopt);
        optionssol.ipopt.max_iter = 10000;
        optionssol.ipopt.print_level = 0;  %Minimal output that is reported to console
        opti.solver('ipopt',optionssol);
        
        try
            sol = opti.solve();
        catch
            fprintf(['\n\n' 'Solver failed: ' opti.return_status '\n\n']);
            fprintf('You may call "opti.debug.value(x)" to investigate the latest value(s) of \n')
            fprintf('design variable x prior to the solver exiting the problem.\n\n');
            fprintf('In the event of problem infeasibility, you may also call\n');
            fprintf('"opti.debug.show_infeasibilities(10^-tol_ipopt)" to identify problematic constraints\n');
            fprintf('whose violation is greater than tol_ipopt.\n\n');
            diary off
            return
        end
        
        %Extract FTtilde
        FTtilde_flexor_opt = sol.value(FTtilde_flexor);
        FTtilde_extensor_opt = sol.value(FTtilde_extensor);
        
    %Calculate muscle and claw forces
    Fflex_allangles(i) = FTtilde_flexor_opt*5*Fmax_flexor;
    Fext_allangles(i) = FTtilde_extensor_opt*5*Fmax_extensor;
    Fclaw_allangles(i)=(Fflex_allangles(i)*r_Flexor_IP2+Fext_allangles(i)*r_Extensor_IP2)/r_claw;
    
    clear opti
end
    
end
