# Supplementary material for: Testing the function of dromaeosaurid (Dinosauria, Theropoda) ‘sickle claws’ through musculoskeletal modelling and optimization
Source: PeerJ. 2019 Aug 28;7:e7577. doi: 10.7717/peerj.7577 (PMC6717499; doi:10.7717/peerj.7577)
Supplement: File S1 — See the included README document for an overview of the files. [file peerj-07-7577-s002.zip › Bishop, Supplementary Code and Files/MATLAB Code/CasADiFunctions.m]

% CasADi-based functions
import casadi.*

%% Muscle contraction dynamics, using tendon force FT as a state

%Inputs
a_SX = SX.sym('a',1); % Muscle activation
FTtilde_SX = SX.sym('FTtilde',1); % Normalized tendon force
dFTtilde_SX = SX.sym('dFTtilde',1); % Time derivative of tendon force
lMT_SX = SX.sym('lMT',1); % Muscle-tendon length
vMT_SX = SX.sym('vMT',1); % Muscle-tendon velocity
params_SX = SX.sym('params',5); % MTU parameters
Tk_SX = SX.sym('Tk',1); % Normallized tendon stiffness

%Outputs
Hilldiff_SX = SX(1,1); % Hill equilibrium
FT_SX = SX(1,1); % Tendon force
lMtilde_SX = SX(1,1); % Normallized fibre length

[Hilldiff_SX,FT_SX,lMtilde_SX] = ForceEquilibrium(a_SX,FTtilde_SX,...
    dFTtilde_SX,lMT_SX,vMT_SX,params_SX,auxdata.Fvparam,auxdata.Fpparam,...
    auxdata.Faparam,Tk_SX);        

f_ForceEquilibrium = Function('f_ForceEquilibrium',{a_SX,FTtilde_SX,...
    dFTtilde_SX,lMT_SX,vMT_SX,params_SX,Tk_SX},{Hilldiff_SX,FT_SX,lMtilde_SX});
