# Supplementary material for: Testing the function of dromaeosaurid (Dinosauria, Theropoda) ‘sickle claws’ through musculoskeletal modelling and optimization
Source: PeerJ. 2019 Aug 28;7:e7577. doi: 10.7717/peerj.7577 (PMC6717499; doi:10.7717/peerj.7577)
Supplement: File S1 — See the included README document for an overview of the files. [file peerj-07-7577-s002.zip › Bishop, Supplementary Code and Files/MATLAB Code/Faparam.csv]

0.814483478
1.055033429
0.162384574
0.063303448
0.433004984
0.716775413
-0.029947117
0.200356847
