# Supplementary material for: Testing the function of dromaeosaurid (Dinosauria, Theropoda) ‘sickle claws’ through musculoskeletal modelling and optimization
Source: PeerJ. 2019 Aug 28;7:e7577. doi: 10.7717/peerj.7577 (PMC6717499; doi:10.7717/peerj.7577)
Supplement: File S1 — See the included README document for an overview of the files. [file peerj-07-7577-s002.zip › Bishop, Supplementary Code and Files/MATLAB Code/ForceEquilibrium.m]

% Hill-type muscle model: equilibrium between muscle and tendon forces
% Code derived from the Muscle Redundancy Solver package of 
% De Groote et al. (2016); see https://simtk.org/projects/optcntrlmuscle

function [err, FT, lMtilde] = ForceEquilibrium(a,fse,dfse,lMT,vMT,params,Fvparam,Fpparam,Faparam,Tk)

FMo = params(1);
lMo = params(2);
lTs = params(3);
alphao = params(4);
vMmax = params(5);

% Shift the tendon force-length curve if tendon stiffness is changed from
% the default value of 35; the curve is shifted so that the normalized 
% tendon force (FTtilde) is the same as with the standard stiffness when 
% the normalized tendon length (lTtilde) is 1.
FTtilde_kt35 = (exp(35.*(1 - 0.995)))/5 - 0.25; 
FTtilde_kt = (exp(Tk.*(1 - 0.995)))/5 - 0.25; 
shift = FTtilde_kt35-FTtilde_kt;

% Inverse tendon force-length characteristic (equation S1 of De Groote et al., 2016)
lTtilde = log(5*(fse + 0.25 - shift))./Tk + 0.995;

% Hill-type muscle model: geometric relationships
lM = sqrt((lMo.*sin(alphao)).^2+(lMT-lTs.*lTtilde).^2);
lMtilde = lM./lMo;

% Active muscle force-length characteristic
b11 = Faparam(1);
b21 = Faparam(2);
b31 = Faparam(3);
b41 = Faparam(4);
b12 = Faparam(5);
b22 = Faparam(6);
b32 = Faparam(7);
b42 = Faparam(8);

b13 = 0.1;
b23 = 1;
b33 = 0.5*sqrt(0.5);
b43 = 0;
num3 = lMtilde-b23;
den3 = b33+b43*lMtilde;
FMtilde3 = b13*exp(-0.5*num3.^2./den3.^2);

num1 = lMtilde-b21;
den1 = b31+b41*lMtilde;
FMtilde1 = b11*exp(-0.5*num1.^2./den1.^2);

num2 = lMtilde-b22;
den2 = b32+b42*lMtilde;
FMtilde2 = b12*exp(-0.5*num2.^2./den2.^2);

FMltilde = FMtilde1+FMtilde2+FMtilde3;

% Active muscle force-velocity characteristic
vT = lTs.*dfse./(0.2*Tk.*exp(Tk.*(lTtilde-0.995)));
cos_alpha = (lMT-lTs.*lTtilde)./lM;
vM = (vMT-vT).*cos_alpha;
vMtilde = vM./vMmax;

e1 = Fvparam(1);
e2 = Fvparam(2);
e3 = Fvparam(3);
e4 = Fvparam(4);

FMvtilde = e1*log((e2*vMtilde+e3)+sqrt((e2*vMtilde+e3).^2+1))+e4;

% Active muscle force
Fce = a.*FMltilde.*FMvtilde;

% Passive muscle force-length characteristic
e0 = 0.6;
kpe = 4;
t5 = exp(kpe * (lMtilde - 0.10e1) / e0);
Fpe = ((t5 - 0.10e1) - Fpparam(1)) / Fpparam(2);

% Muscle force
FM = FMo.*(Fce+Fpe);

% Tendon force
FT = fse .* FMo;

% Equilibrium between muscle and tendon forces
err =  FM.*cos_alpha-FT;

end
