# Supplementary material for: Testing the function of dromaeosaurid (Dinosauria, Theropoda) ‘sickle claws’ through musculoskeletal modelling and optimization
Source: PeerJ. 2019 Aug 28;7:e7577. doi: 10.7717/peerj.7577 (PMC6717499; doi:10.7717/peerj.7577)
Supplement: File S1 — See the included README document for an overview of the files. [file peerj-07-7577-s002.zip › Bishop, Supplementary Code and Files/MATLAB Code/MainScript.m]

%% Main script to run the optimization and post-hoc analysis

clearvars;
clc;
tic;

%% Settings
FlexorMuscleVolume = 0.000025;     %In cubic metres
ExtensorMuscleVolume = 0.0000125;

Posture = 1;  %Limb posture to test (1, 2 or 3)

FlexorVol = 0;   %Which variant to use: 0 = 75%, 1 = 100%, 2 = 125%
ExtensorVol = 0;

FlexorLength = 0;  %0 = short, 1 = long
ExtensorLength = 0;  %0 = short, 1 = long

if FlexorLength == 1
     Max_SL_flexor = 0.471;
else
     Max_SL_flexor = 0.369;
end
if ExtensorLength == 1
     Max_SL_extensor = 0.423;
else
     Max_SL_extensor = 0.311;
end

MaxIsoStress=300000; %300,000 N per sq. m

Tk_Flexor = 35;  %Normalized tendon stiffness
Tk_Extensor = 35;

lMtilde_range = [0.5 1.5];  %Allowable range of normallized fibre lengths,
                            %for Constraints 1-4

Ext_act = 0;  %Activation of extensor muscle in Constraint #5

%% Bounds and scaling of design variables
Bounds.FL.flexor      = [0.02 0.65]; %lb then ub
Bounds.FL.extensor    = [0.02 0.65];
Bounds.SL.flexor      = [0.237 Max_SL_flexor];
Bounds.SL.extensor    = [0.191 Max_SL_extensor];
Bounds.alpha.flexor   = [0 60];
Bounds.alpha.extensor = [0 60];

%Scale by upper bounds (as variables are always nonnegative)
Scaling.FL.flexor      = Bounds.FL.flexor(2);
Scaling.FL.extensor    = Bounds.FL.extensor(2);
Scaling.SL.flexor      = Bounds.SL.flexor(2);
Scaling.SL.extensor    = Bounds.SL.extensor(2);
Scaling.alpha.flexor   = Bounds.alpha.flexor(2);
Scaling.alpha.extensor = Bounds.alpha.extensor(2);

Bounds.FL.flexor      = Bounds.FL.flexor/Scaling.FL.flexor;
Bounds.FL.extensor    = Bounds.FL.extensor/Scaling.FL.extensor;
Bounds.SL.flexor      = Bounds.SL.flexor/Scaling.SL.flexor;
Bounds.SL.extensor    = Bounds.SL.extensor/Scaling.SL.extensor; 
Bounds.alpha.flexor   = Bounds.alpha.flexor/Scaling.alpha.flexor;
Bounds.alpha.extensor = Bounds.alpha.extensor/Scaling.alpha.extensor;

%% Initial guess for design variables
%Order of [FL_flexor SL_flexor alpha_flexor FL_extensor SL_extensor alpha_extensor]
X0=[0.21 0.32 30 0.25 0.2 30];

%Scale guess
X0=X0./[Scaling.FL.flexor,Scaling.SL.flexor,Scaling.alpha.flexor,...
        Scaling.FL.extensor,Scaling.SL.extensor,Scaling.alpha.extensor];
    
%% Auxillary data to pass to the optimizer
switch FlexorVol
    case 0
       auxdata.VolFlexor = FlexorMuscleVolume*0.75;
    case 1
       auxdata.VolFlexor = FlexorMuscleVolume;
    case 2
       auxdata.VolFlexor = FlexorMuscleVolume*1.25;
end

switch ExtensorVol
    case 0
       auxdata.VolExtensor = ExtensorMuscleVolume*0.75;
    case 1
       auxdata.VolExtensor = ExtensorMuscleVolume;
    case 2
       auxdata.VolExtensor = ExtensorMuscleVolume*1.25;
end

auxdata.Posture = Posture;
auxdata.FlexorLength = FlexorLength;
auxdata.ExtensorLength = ExtensorLength;
auxdata.MaxIsoStress = MaxIsoStress;
auxdata.Tk_Flexor = Tk_Flexor;
auxdata.Tk_Extensor = Tk_Extensor;

%Relationships between MTU moment arms and lengths aganst MTP angle
M = csvread('MTUdata.csv');
MTUdata.l_ExtensorLong_Posture1 = M(:,1);
MTUdata.l_ExtensorLong_Posture2 = M(:,2);
MTUdata.l_ExtensorLong_Posture3 = M(:,3);
MTUdata.l_ExtensorShort_Posture1 = M(:,4);
MTUdata.l_ExtensorShort_Posture2 = M(:,5);
MTUdata.l_ExtensorShort_Posture3 = M(:,6);
MTUdata.l_FlexorLong_Posture1 = M(:,7);
MTUdata.l_FlexorLong_Posture2 = M(:,8);
MTUdata.l_FlexorLong_Posture3 = M(:,9);
MTUdata.l_FlexorShort_Posture1 = M(:,10);
MTUdata.l_FlexorShort_Posture2 = M(:,11);
MTUdata.l_FlexorShort_Posture3 = M(:,12);
MTUdata.r_Extensor_IP2 = M(:,13);
MTUdata.r_Flexor_IP2 = M(:,14);
clear M;
auxdata.MTUdata = MTUdata;

% Parameters of active muscle force-velocity characteristic
ActiveFVParameters = csvread('ActiveFVParameters.csv');
Fvparam(1) = 1.475*ActiveFVParameters(1); Fvparam(2) = 0.25*ActiveFVParameters(2);
Fvparam(3) = ActiveFVParameters(3) + 0.75; Fvparam(4) = ActiveFVParameters(4) - 0.027;
auxdata.Fvparam = Fvparam;

% Parameters of active muscle force-length characteristic
Faparam = csvread('Faparam.csv');
auxdata.Faparam = Faparam;

% Parameters of passive muscle force-length characteristic
e0 = 0.6; kpe = 4; t50 = exp(kpe * (0.2 - 0.10e1) / e0);
pp1 = (t50 - 0.10e1); t7 = exp(kpe); pp2 = (t7 - 0.10e1);
auxdata.Fpparam = [pp1;pp2];

%Calculate MTU lengths for MTP_angle = -65° (for constraints)
[~,MTUlengths] = MTUproperties(-65,auxdata.MTUdata,...
    auxdata.Posture,auxdata.FlexorLength,auxdata.ExtensorLength);
auxdata.l_Flexor_neg65 = MTUlengths(1);
auxdata.l_Extensor_neg65 = MTUlengths(2);

%Calculate MTU lengths for MTP_angle = 60° (for constraints)
[~,MTUlengths] = MTUproperties(60,auxdata.MTUdata,...
    auxdata.Posture,auxdata.FlexorLength,auxdata.ExtensorLength);
auxdata.l_Flexor_pos60 = MTUlengths(1);
auxdata.l_Extensor_pos60 = MTUlengths(2);

%Calculate MTU lengths for threshold MTP_angle (for constraints)
switch auxdata.Posture
    case 1
        Theta_thresh = 35;
    case 2
        Theta_thresh = 25;
    case 3
        Theta_thresh = 15;
end
[~,MTUlengths] = MTUproperties(Theta_thresh,auxdata.MTUdata,...
    auxdata.Posture,auxdata.FlexorLength,auxdata.ExtensorLength);
auxdata.l_Flexor_threshMTP = MTUlengths(1);
auxdata.l_Extensor_threshMTP = MTUlengths(2);

%Other parameters for constraints
auxdata.lMtilde_range = lMtilde_range;
auxdata.Ext_act = Ext_act;

%% Loop through each MTP joint angle and run optimization
OptParams = zeros(126,6);
OptForce = zeros(126,1);
MTPangle = zeros(126,1);

for i=1:126
    
    MTP_angle = i-66;   
    MTPangle(i) = MTP_angle;
     
    message=['Running optimization for MTP joint angle = ' num2str(MTP_angle) '°.\n'];
    fprintf(message);
        
    try
        [X_opt,Fclaw] = Optimizer(MTP_angle,auxdata,X0,Bounds,Scaling);
    catch
        message=['Failed to find solution for MTP joint angle = ' num2str(i-66) '°.\n'];
        fprintf(message);
        fprintf('Moving onto next step.\n');
    end 
    
    OptParams(i,:) = X_opt';
    OptForce(i) = Fclaw;
    
    %Use optimal solution as initial guess for next iteration
    X0=X_opt'./[Scaling.FL.flexor,Scaling.SL.flexor,Scaling.alpha.flexor,...
        Scaling.FL.extensor,Scaling.SL.extensor,Scaling.alpha.extensor];
    
end

%% For each MTP angle, take the optimal MTU parameters and compute how 
% muscle and claw force varies over the whole range of motion

ClawForce = zeros(126,126);
FlexorForce = zeros(126,126);
ExtensorForce = zeros(126,126);

for i=1:126
    
    MTUparams = OptParams(i,:);
    
    [Fclaw_allangles,Fflex_allangles,Fext_allangles] = ...
        CalculateClawForce(MTUparams,auxdata);
    
    ClawForce(:,i) = Fclaw_allangles;
    FlexorForce(:,i) = Fflex_allangles;
    ExtensorForce(:,i) = Fext_allangles;

end


%% Plot claw force curves
figure();
cmap = colormap(hsv);
axes('colororder',cmap);
hold on
plot(-ClawForce)
hold on
%Also plot the maximum achievable claw force for each angle
    plot(-OptForce,'LineStyle',':','Color','k','LineWidth',3);
hold off
sgtitle('Claw force');
set(gca,'XTick',6:10:126);
set(gca,'XTickLabel',-60:10:60);
xlabel('MTP angle (\circ)');
ylabel('Force (N)');


%% Plot muscle force curves
figure();
cmap = colormap(hsv);
axes('colororder',cmap);
hold on
plot(FlexorForce)
hold off
sgtitle('Flexor muscle force');
set(gca,'XTick',6:10:126);
set(gca,'XTickLabel',-60:10:60);
xlabel('MTP angle (\circ)');
ylabel('Force (N)');

figure();
cmap = colormap(hsv);
axes('colororder',cmap);
hold on
plot(ExtensorForce)
hold off
sgtitle('Extensor muscle force');
set(gca,'XTick',6:10:126);
set(gca,'XTickLabel',-60:10:60);
xlabel('MTP angle (\circ)');
ylabel('Force (N)');

toc;
