# Supplementary material for: Testing the function of dromaeosaurid (Dinosauria, Theropoda) ‘sickle claws’ through musculoskeletal modelling and optimization
Source: PeerJ. 2019 Aug 28;7:e7577. doi: 10.7717/peerj.7577 (PMC6717499; doi:10.7717/peerj.7577)
Supplement: File S1 — See the included README document for an overview of the files. [file peerj-07-7577-s002.zip › Bishop, Supplementary Code and Files/MATLAB Code/MainScript_Batch.m]

%% Batch script to run the optimization and post-hoc analyses for all
% combinations of posture, muscle volume and muscle length

clearvars;
clc;
tic;

%% Settings
FlexorMuscleVolume = 0.000025;     %In cubic metres
ExtensorMuscleVolume = 0.0000125;

MaxIsoStress=300000; %300,000 N per sq. m

Tk_Flexor = 35;  %Normalized tendon stiffness
Tk_Extensor = 35;

lMtilde_range = [0.5 1.5];  %Allowable range of normallized fibre lengths,
                            %for Constraints 1-4

Ext_act = 0;  %Activation of extensor muscle in Constraint #5

%% Combinations
PostureCombs = [1,2,3];      %Limb posture to test (1, 2 or 3)
FlexorVolCombs = [0,1,2];    %Which variant to use: 0 = 75%, 1 = 100%, 2 = 125%
ExtensorVolCombs = [0,1,2];  %Which variant to use: 0 = 75%, 1 = 100%, 2 = 125%
FlexorLengthCombs = [0,1];   %Muscle length: 0 = short, 1 = long
ExtensorLengthCombs = [0,1]; %Muscle length: 0 = short, 1 = long

Combinations = combvec(PostureCombs,FlexorVolCombs,ExtensorVolCombs,...
                       FlexorLengthCombs,ExtensorLengthCombs);

%% Create structure to store results in
PostureNames = {'Pos1','Pos2','Pos3'};
FlexorVolNames = {'SmFlex','OrFlex','BigFlex'};
ExtensorVolNames = {'SmExt','OrExt','BigExt'};
FlexorLengthNames = {'ShFlex','LoFlex'};
ExtensorLengthNames = {'ShExt','LoExt'};
ResultNames = {'OptParams','F_opt','F_claw','F_flex','F_ext'};

for i=1:length(PostureNames)

    for j = 1:length(FlexorVolNames)
        Results.(PostureNames{i}).(FlexorVolNames{j}) = [];
        
        for k = 1:length(ExtensorVolNames)
            Results.(PostureNames{i}).(FlexorVolNames{j}).(ExtensorVolNames{k}) = [];
            
            for l = 1:length(FlexorLengthNames)
                Results.(PostureNames{i}).(FlexorVolNames{j}).(ExtensorVolNames{k}).(FlexorLengthNames{l}) = [];
            
                for m = 1:length(ExtensorLengthNames)
                    Results.(PostureNames{i}).(FlexorVolNames{j}).(ExtensorVolNames{k}).(FlexorLengthNames{l}).(ExtensorLengthNames{m}) = [];
                    
                    for n = 1:length(ResultNames)
                        Results.(PostureNames{i}).(FlexorVolNames{j}).(ExtensorVolNames{k}).(FlexorLengthNames{l}).(ExtensorLengthNames{m}).(ResultNames{n}) = [];
                    end        
                end  
            end       
        end       
    end
end

%% Loop through each combination

w = waitbar(0,'Testing combinations...','Name','Progress');

for i = 1:length(Combinations)
    
    Posture = Combinations(1,i);
    FlexorVol = Combinations(2,i);   
    ExtensorVol = Combinations(3,i);
    FlexorLength = Combinations(4,i);  
    ExtensorLength = Combinations(5,i);
    
    if Posture == 1
         PostureName = {'Pos1'};
    elseif Posture == 2
         PostureName = {'Pos2'};
    else
         PostureName = {'Pos3'};
    end
       
    if FlexorVol == 0
         FlexorVolName = {'SmFlex'};
    elseif FlexorVol == 1
         FlexorVolName = {'OrFlex'};
    else
         FlexorVolName = {'BigFlex'};
    end
       
    if ExtensorVol == 0
         ExtensorVolName = {'SmExt'};
    elseif ExtensorVol == 1
         ExtensorVolName = {'OrExt'};
    else
         ExtensorVolName = {'BigExt'};
    end   
        
    if FlexorLength == 0
         FlexorLengthName = {'ShFlex'};
         Max_SL_flexor = 0.369;
    else
         FlexorLengthName = {'LoFlex'};
         Max_SL_flexor = 0.471;
    end
    
    if ExtensorLength == 0
         ExtensorLengthName = {'ShExt'};
         Max_SL_extensor = 0.311;
    else
         ExtensorLengthName = {'LoExt'};
         Max_SL_extensor = 0.423;
    end

    %% Bounds and scaling of design variables
    Bounds.FL.flexor      = [0.02 0.65]; %lb then ub
    Bounds.FL.extensor    = [0.02 0.65];
    Bounds.SL.flexor      = [0.237 Max_SL_flexor];
    Bounds.SL.extensor    = [0.191 Max_SL_extensor];
    Bounds.alpha.flexor   = [0 60];
    Bounds.alpha.extensor = [0 60];

    %Scale by upper bounds (as variables are always nonnegative)
    Scaling.FL.flexor      = Bounds.FL.flexor(2);
    Scaling.FL.extensor    = Bounds.FL.extensor(2);
    Scaling.SL.flexor      = Bounds.SL.flexor(2);
    Scaling.SL.extensor    = Bounds.SL.extensor(2);
    Scaling.alpha.flexor   = Bounds.alpha.flexor(2);
    Scaling.alpha.extensor = Bounds.alpha.extensor(2);

    Bounds.FL.flexor      = Bounds.FL.flexor/Scaling.FL.flexor;
    Bounds.FL.extensor    = Bounds.FL.extensor/Scaling.FL.extensor;
    Bounds.SL.flexor      = Bounds.SL.flexor/Scaling.SL.flexor;
    Bounds.SL.extensor    = Bounds.SL.extensor/Scaling.SL.extensor; 
    Bounds.alpha.flexor   = Bounds.alpha.flexor/Scaling.alpha.flexor;
    Bounds.alpha.extensor = Bounds.alpha.extensor/Scaling.alpha.extensor;

    %% Initial guess for design variables
    %Order of [FL_flexor SL_flexor alpha_flexor FL_extensor SL_extensor alpha_extensor]
    X0=[0.21 0.32 30 0.25 0.2 30];
    
    %Scale guess
    X0=X0./[Scaling.FL.flexor,Scaling.SL.flexor,Scaling.alpha.flexor,...
            Scaling.FL.extensor,Scaling.SL.extensor,Scaling.alpha.extensor];

    %% Auxillary data to pass to the optimizer
    switch FlexorVol
        case 0
           auxdata.VolFlexor = FlexorMuscleVolume*0.75;
        case 1
           auxdata.VolFlexor = FlexorMuscleVolume;
        case 2
           auxdata.VolFlexor = FlexorMuscleVolume*1.25;
    end

    switch ExtensorVol
        case 0
           auxdata.VolExtensor = ExtensorMuscleVolume*0.75;
        case 1
           auxdata.VolExtensor = ExtensorMuscleVolume;
        case 2
           auxdata.VolExtensor = ExtensorMuscleVolume*1.25;
    end

    auxdata.Posture = Posture;
    auxdata.FlexorLength = FlexorLength;
    auxdata.ExtensorLength = ExtensorLength;
    auxdata.MaxIsoStress = MaxIsoStress;
    auxdata.Tk_Flexor = Tk_Flexor;
    auxdata.Tk_Extensor = Tk_Extensor;

    %Relationships between MTU moment arms and lengths aganst MTP angle
    M = csvread('MTUdata.csv');
	MTUdata.l_ExtensorLong_Posture1 = M(:,1);
	MTUdata.l_ExtensorLong_Posture2 = M(:,2);
	MTUdata.l_ExtensorLong_Posture3 = M(:,3);
	MTUdata.l_ExtensorShort_Posture1 = M(:,4);
	MTUdata.l_ExtensorShort_Posture2 = M(:,5);
	MTUdata.l_ExtensorShort_Posture3 = M(:,6);
	MTUdata.l_FlexorLong_Posture1 = M(:,7);
	MTUdata.l_FlexorLong_Posture2 = M(:,8);
	MTUdata.l_FlexorLong_Posture3 = M(:,9);
	MTUdata.l_FlexorShort_Posture1 = M(:,10);
	MTUdata.l_FlexorShort_Posture2 = M(:,11);
	MTUdata.l_FlexorShort_Posture3 = M(:,12);
	MTUdata.r_Extensor_IP2 = M(:,13);
	MTUdata.r_Flexor_IP2 = M(:,14);
	clear M;
    auxdata.MTUdata = MTUdata;

    % Parameters of active muscle force-velocity characteristic
    ActiveFVParameters = csvread('ActiveFVParameters.csv');
    Fvparam(1) = 1.475*ActiveFVParameters(1); Fvparam(2) = 0.25*ActiveFVParameters(2);
    Fvparam(3) = ActiveFVParameters(3) + 0.75; Fvparam(4) = ActiveFVParameters(4) - 0.027;
    auxdata.Fvparam = Fvparam;

    % Parameters of active muscle force-length characteristic
    Faparam = csvread('Faparam.csv');
    auxdata.Faparam = Faparam;

    % Parameters of passive muscle force-length characteristic
    e0 = 0.6; kpe = 4; t50 = exp(kpe * (0.2 - 0.10e1) / e0);
    pp1 = (t50 - 0.10e1); t7 = exp(kpe); pp2 = (t7 - 0.10e1);
    auxdata.Fpparam = [pp1;pp2];

    %Calculate MTU lengths for MTP_angle = -65� (for constraints)
    [~,MTUlengths] = MTUproperties(-65,auxdata.MTUdata,...
        auxdata.Posture,auxdata.FlexorLength,auxdata.ExtensorLength);
    auxdata.l_Flexor_neg65 = MTUlengths(1);
    auxdata.l_Extensor_neg65 = MTUlengths(2);

    %Calculate MTU lengths for MTP_angle = 60� (for constraints)
    [~,MTUlengths] = MTUproperties(60,auxdata.MTUdata,...
        auxdata.Posture,auxdata.FlexorLength,auxdata.ExtensorLength);
    auxdata.l_Flexor_pos60 = MTUlengths(1);
    auxdata.l_Extensor_pos60 = MTUlengths(2);

    %Calculate MTU lengths for threshold MTP_angle (for constraints)
    switch auxdata.Posture
        case 1
            Theta_thresh = 35;
        case 2
            Theta_thresh = 25;
        case 3
            Theta_thresh = 15;
    end
    [~,MTUlengths] = MTUproperties(Theta_thresh,auxdata.MTUdata,...
        auxdata.Posture,auxdata.FlexorLength,auxdata.ExtensorLength);
    auxdata.l_Flexor_threshMTP = MTUlengths(1);
    auxdata.l_Extensor_threshMTP = MTUlengths(2);

    %Other parameters for constraints
    auxdata.lMtilde_range = lMtilde_range;
    auxdata.Ext_act = Ext_act;
    
    %% Loop through each MTP joint angle and run optimization
    OptParams = zeros(126,6);
    OptForce = zeros(126,1);
    MTPangle = zeros(126,1);
    
    for j=1:126
        
        MTP_angle = j-66;
        MTPangle(j) = MTP_angle;
        
        message=['Running optimization for MTP joint angle = ' num2str(MTP_angle) '�.\n'];
        fprintf(message);
        
        try
            [X_opt,Fclaw] = Optimizer(MTP_angle,auxdata,X0,Bounds,Scaling);
        catch
            message=['Failed to find solution for MTP joint angle = ' num2str(j-66) '�.\n'];
            fprintf(message);
            fprintf('Moving onto next step.\n');
        end
        
        OptParams(j,:) = X_opt';
        OptForce(j) = Fclaw;
        
        %Use optimal solution as initial guess for next iteration
        X0=X_opt'./[Scaling.FL.flexor,Scaling.SL.flexor,Scaling.alpha.flexor,...
            Scaling.FL.extensor,Scaling.SL.extensor,Scaling.alpha.extensor];
        
    end
    
    %% For each MTP angle, take the optimal MTU parameters and compute how
    % muscle and claw force varies over the whole range of motion
    
    ClawForce = zeros(126,126);
    FlexorForce = zeros(126,126);
    ExtensorForce = zeros(126,126);
    
    for k=1:126
        
        MTUparams = OptParams(k,:);
        
        [Fclaw_allangles,Fflex_allangles,Fext_allangles] = ...
            CalculateClawForce(MTUparams,auxdata);
        
        ClawForce(:,k) = Fclaw_allangles;
        FlexorForce(:,k) = Fflex_allangles;
        ExtensorForce(:,k) = Fext_allangles;

    end
    
    %% Save results to the main results structure
    Results.(PostureName{1}).(FlexorVolName{1}).(ExtensorVolName{1}).(FlexorLengthName{1}).(ExtensorLengthName{1}).OptParams = OptParams;
    Results.(PostureName{1}).(FlexorVolName{1}).(ExtensorVolName{1}).(FlexorLengthName{1}).(ExtensorLengthName{1}).F_opt = OptForce; 
    Results.(PostureName{1}).(FlexorVolName{1}).(ExtensorVolName{1}).(FlexorLengthName{1}).(ExtensorLengthName{1}).F_claw = ClawForce; 
    Results.(PostureName{1}).(FlexorVolName{1}).(ExtensorVolName{1}).(FlexorLengthName{1}).(ExtensorLengthName{1}).F_flex = FlexorForce; 
    Results.(PostureName{1}).(FlexorVolName{1}).(ExtensorVolName{1}).(FlexorLengthName{1}).(ExtensorLengthName{1}).F_ext = ExtensorForce; 
    
    waitbar(i/length(Combinations),w); 
    
end

close(w);

TotalTime = toc; 

%Save the results structure for future reference
save('ResultsStructure.mat','Results');


%% Plot optimal force curves for all combinations

figure();

Fopt_allcombs = zeros(126,length(Combinations));

for i = 1:length(Combinations)
   
    Posture = Combinations(1,i);
    FlexorVol = Combinations(2,i);   
    ExtensorVol = Combinations(3,i);
    FlexorLength = Combinations(4,i);  
    ExtensorLength = Combinations(5,i);
    
    if Posture == 1
         PostureName = {'Pos1'};
    elseif Posture == 2
         PostureName = {'Pos2'};
    else
         PostureName = {'Pos3'};
    end
       
    if FlexorVol == 0
         FlexorVolName = {'SmFlex'};
    elseif FlexorVol == 1
         FlexorVolName = {'OrFlex'};
    else
         FlexorVolName = {'BigFlex'};
    end
       
    if ExtensorVol == 0
         ExtensorVolName = {'SmExt'};
    elseif ExtensorVol == 1
         ExtensorVolName = {'OrExt'};
    else
         ExtensorVolName = {'BigExt'};
    end   
        
    if FlexorLength == 0
         FlexorLengthName = {'ShFlex'};
    else
         FlexorLengthName = {'LoFlex'};
    end
    
    if ExtensorLength == 0
         ExtensorLengthName = {'ShExt'};
    else
         ExtensorLengthName = {'LoExt'};
    end
    
    Fopt_allcombs(:,i) = Results.(PostureName{1}).(FlexorVolName{1}).(ExtensorVolName{1}).(FlexorLengthName{1}).(ExtensorLengthName{1}).F_opt;
    
    %Plot colour depends on posture
    if Posture == 1
         plot(-Fopt_allcombs(:,i),'LineStyle','-','Color',[0.0588 0.8588 0.0588],'LineWidth',0.5);  %green
         hold on
    elseif Posture == 2
         plot(-Fopt_allcombs(:,i),'LineStyle','-','Color',[0.0745 0.6235 1.0000],'LineWidth',0.5);  %blue
         hold on
    else
         plot(-Fopt_allcombs(:,i),'LineStyle','-','Color',[0.7176 0.2745 1.0000],'LineWidth',0.5);  %purple
         hold on
    end
    
    %Plot point at which Fclaw is maximized
    [val,index] = min(Fopt_allcombs(:,i));
    scatter(index,-val,'r+');
    hold on
    
end

lowerEnvelope = min(Fopt_allcombs,[],2);
upperEnvelope = max(Fopt_allcombs,[],2);
meanLine = mean(Fopt_allcombs,2);
plot(-lowerEnvelope,'LineStyle','--','Color','k','LineWidth',2);
hold on
plot(-upperEnvelope,'LineStyle','--','Color','k','LineWidth',2);
hold on
plot(-meanLine,'LineStyle','--','Color','k','LineWidth',2);
hold off
sgtitle('Claw force');
set(gca,'XTick',6:10:126);
set(gca,'XTickLabel',-60:10:60);
xlabel('MTP angle (\circ)');
ylabel('Force (N)');  


%% Plot optimal MTU parameters for all combinations

for i = 1:6

    figure();

    Popt_allcombs = zeros(126,length(Combinations));

    for j = 1:length(Combinations)

        Posture = Combinations(1,j);
        FlexorVol = Combinations(2,j);   
        ExtensorVol = Combinations(3,j);
        FlexorLength = Combinations(4,j);  
        ExtensorLength = Combinations(5,j);

        if Posture == 1
             PostureName = {'Pos1'};
        elseif Posture == 2
             PostureName = {'Pos2'};
        else
             PostureName = {'Pos3'};
        end

        if FlexorVol == 0
             FlexorVolName = {'SmFlex'};
        elseif FlexorVol == 1
             FlexorVolName = {'OrFlex'};
        else
             FlexorVolName = {'BigFlex'};
        end

        if ExtensorVol == 0
             ExtensorVolName = {'SmExt'};
        elseif ExtensorVol == 1
             ExtensorVolName = {'OrExt'};
        else
             ExtensorVolName = {'BigExt'};
        end   

        if FlexorLength == 0
             FlexorLengthName = {'ShFlex'};
        else
             FlexorLengthName = {'LoFlex'};
        end

        if ExtensorLength == 0
             ExtensorLengthName = {'ShExt'};
        else
             ExtensorLengthName = {'LoExt'};
        end

        Popt_allcombs(:,j) = Results.(PostureName{1}).(FlexorVolName{1}).(ExtensorVolName{1}).(FlexorLengthName{1}).(ExtensorLengthName{1}).OptParams(:,i);

        %Plot colour depends on posture
        if Posture == 1
             plot(Popt_allcombs(:,j),'LineStyle','-','Color',[0.0588 0.8588 0.0588],'LineWidth',0.5);  %green
             hold on
        elseif Posture == 2
             plot(Popt_allcombs(:,j),'LineStyle','-','Color',[0.0745 0.6235 1.0000],'LineWidth',0.5);  %blue
             hold on
        else
             plot(Popt_allcombs(:,j),'LineStyle','-','Color',[0.7176 0.2745 1.0000],'LineWidth',0.5);  %purple
             hold on
        end

    end

    lowerEnvelope = min(Popt_allcombs,[],2);
    upperEnvelope = max(Popt_allcombs,[],2);
    meanLine = mean(Popt_allcombs,2);
    plot(lowerEnvelope,'LineStyle','--','Color','k','LineWidth',2);
    hold on
    plot(upperEnvelope,'LineStyle','--','Color','k','LineWidth',2);
    hold on
    plot(meanLine,'LineStyle','--','Color','k','LineWidth',2);
    hold off
    set(gca,'XTick',6:10:126);
    set(gca,'XTickLabel',-60:10:60);
    xlabel('MTP angle (\circ)');
    switch i
        case 1
            sgtitle('FL flexor');
            ylabel('length (m)')
        case 2
            sgtitle('SL flexor');
            ylabel('length (m)')
        case 3
            sgtitle('alpha flexor');
            ylabel('angle (\circ)')
        case 4
            sgtitle('FL extensor');
            ylabel('length (m)')
        case 5
            sgtitle('SL extensor');
            ylabel('length (m)')
        case 6
            sgtitle('alpha extensor');
            ylabel('angle (\circ)')
    end
     
end
