# Supplementary material for: Testing the function of dromaeosaurid (Dinosauria, Theropoda) ‘sickle claws’ through musculoskeletal modelling and optimization
Source: PeerJ. 2019 Aug 28;7:e7577. doi: 10.7717/peerj.7577 (PMC6717499; doi:10.7717/peerj.7577)
Supplement: File S1 — See the included README document for an overview of the files. [file peerj-07-7577-s002.zip › Bishop, Supplementary Code and Files/MATLAB Code/MTUdata.csv]

0.55469047	0.55424205	0.54469812	0.46627107	0.44707961	0.42048853	0.54856319	0.54917478	0.53847418	0.41010323	0.43448327	0.45750553	0.01295029	-0.02374572
0.5541442	0.55369579	0.54415186	0.4657248	0.44653334	0.41994226	0.54931269	0.54992491	0.53922894	0.41085211	0.43523856	0.45826083	0.01295076	-0.02382737
0.55359803	0.55314961	0.54360568	0.46517863	0.44598717	0.41939609	0.55009522	0.5507078	0.54001571	0.41163338	0.43602586	0.45904812	0.01295065	-0.02388655
0.55305123	0.55260281	0.54305888	0.46463182	0.44544037	0.41884929	0.55090872	0.55152108	0.54083236	0.4124459	0.43684312	0.4598654	0.01295105	-0.02392953
0.55250396	0.55205554	0.54251161	0.46408456	0.4448931	0.41830202	0.55174915	0.55236216	0.54164935	0.4132852	0.43768689	0.46070928	0.01295141	-0.02396047
0.55195617	0.55150776	0.54196383	0.46353677	0.44434532	0.41775423	0.55261543	0.55322855	0.54251603	0.41414987	0.4385549	0.46157738	0.01295174	-0.02398246
0.55140804	0.55095962	0.54141569	0.46298864	0.44379718	0.4172061	0.5535033	0.55411746	0.54340485	0.41503638	0.4394446	0.46246712	0.01295205	-0.02399776
0.55085905	0.55041064	0.54086671	0.46243965	0.4432482	0.41665711	0.55441273	0.55502715	0.54431491	0.41594402	0.4403548	0.46337762	0.01295232	-0.0240079
0.55030938	0.54986096	0.54031703	0.46188998	0.44269852	0.41610744	0.55534119	0.55595555	0.5452441	0.41687051	0.44128352	0.46430641	0.01295263	-0.02401402
0.54975899	0.54931057	0.53976664	0.46133959	0.44214813	0.41555705	0.55628675	0.55690144	0.54619019	0.41781393	0.44222908	0.46525195	0.01295283	-0.02401652
0.54920783	0.54875941	0.53921548	0.46078843	0.44159697	0.41500589	0.55724759	0.55786276	0.5471515	0.41877246	0.44318976	0.4662129	0.01295302	-0.02401608
0.54865583	0.54820741	0.53866348	0.46023642	0.44104497	0.41445389	0.55822278	0.55883774	0.54812711	0.41974515	0.4441648	0.46718799	0.01295316	-0.02401305
0.54810294	0.54765453	0.5381106	0.45968354	0.44049209	0.413901	0.55921053	0.55982619	0.54911568	0.4207303	0.44515207	0.46817552	0.01295328	-0.02400701
0.54754917	0.54710076	0.53755683	0.45912977	0.43993832	0.41334723	0.56021032	0.56082614	0.55011593	0.42172727	0.44615092	0.46917437	0.01295308	-0.02399849
0.5469946	0.54654618	0.53700225	0.4585752	0.43938374	0.41279266	0.56121996	0.5618364	0.55112674	0.42273409	0.44715958	0.47018312	0.01295322	-0.02398699
0.54643878	0.54599036	0.53644643	0.45801938	0.43882792	0.41223684	0.56223988	0.56285601	0.55214648	0.42375103	0.44817782	0.47120164	0.01295328	-0.02397259
0.54588188	0.54543346	0.53588953	0.45746248	0.43827102	0.41167994	0.56326756	0.56388394	0.5531746	0.42477568	0.44920441	0.47222818	0.01295338	-0.02395481
0.54532387	0.54487545	0.53533152	0.45690447	0.43771301	0.41112193	0.56430281	0.56491922	0.55421014	0.4258077	0.45023822	0.47326202	0.01295342	-0.02393372
0.54476492	0.54431651	0.53477258	0.45634552	0.43715407	0.41056298	0.56534365	0.56596024	0.55525129	0.42684532	0.45127761	0.47430171	0.01295307	-0.02390875
0.54420454	0.54375613	0.5342122	0.45578514	0.43659369	0.4100026	0.56639042	0.56700716	0.55629831	0.42788879	0.45235893	0.47534711	0.01295307	-0.02387926
0.54364271	0.54319429	0.53365036	0.45522331	0.43603185	0.40944077	0.56744191	0.56805875	0.55735007	0.42893692	0.45340779	0.47639747	0.01295253	-0.02384581
0.54308002	0.5426316	0.53308768	0.45466062	0.43546916	0.40887808	0.56849608	0.56911343	0.55840499	0.4299877	0.45445975	0.47745027	0.01295248	-0.02380678
0.54251578	0.54206736	0.53252344	0.45409638	0.43490492	0.40831384	0.56955388	0.5701707	0.55946198	0.43104207	0.45551414	0.47850573	0.01295238	-0.02376136
0.54194971	0.54150129	0.53195736	0.45353031	0.43433885	0.40774777	0.57061246	0.57122918	0.56052072	0.43209715	0.4565697	0.47956254	0.01295225	-0.02370964
0.54137932	0.5409309	0.53138698	0.45295992	0.43376846	0.40717738	0.57167177	0.57228843	0.56157971	0.43315298	0.45762607	0.48062002	0.01295154	-0.02365062
0.54080454	0.54035612	0.53081219	0.45238514	0.43319368	0.4066026	0.57273004	0.57334676	0.56263794	0.43420771	0.45868144	0.48167667	0.01295083	-0.02358332
0.54022496	0.53977655	0.53023262	0.45180556	0.43261411	0.40602302	0.57378738	0.5744039	0.56369508	0.43526149	0.45973548	0.48273198	0.01295011	-0.02350652
0.53964088	0.53919246	0.52964853	0.45122148	0.43203002	0.40543894	0.57484216	0.57545829	0.56474922	0.43631268	0.46078679	0.4837845	0.0129494	-0.02341949
0.53905234	0.53860393	0.52906	0.45063294	0.43144149	0.4048504	0.57589679	0.57651188	0.56580131	0.43736208	0.4618357	0.48483128	0.01294867	-0.02331179
0.53845977	0.53801135	0.52846743	0.45004037	0.43084891	0.40425783	0.5769426	0.57755746	0.56684678	0.43840461	0.46287841	0.48587824	0.01295566	-0.0231931
0.53786248	0.53741406	0.52787013	0.44944308	0.43025162	0.40366054	0.5779815	0.57859619	0.56788533	0.43944034	0.46391431	0.48691615	0.01295448	-0.02306425
0.53726092	0.5368125	0.52726857	0.44884152	0.42965006	0.40305898	0.57901267	0.57962712	0.56891602	0.44046835	0.46494233	0.48794608	0.01295328	-0.02292486
0.53665516	0.53620674	0.52666281	0.44823576	0.4290443	0.40245322	0.5800352	0.58064933	0.56993791	0.44148771	0.46596165	0.48896711	0.01295206	-0.02277466
0.53604549	0.53559707	0.52605315	0.44762609	0.42843463	0.40184355	0.58104779	0.58166148	0.57094974	0.44249709	0.46697085	0.48997791	0.01295082	-0.0226135
0.53543153	0.53498311	0.52543918	0.44701213	0.42782067	0.40122959	0.58205036	0.58266358	0.57195138	0.44349638	0.46796992	0.49097835	0.01294956	-0.0224409
0.53481356	0.53436515	0.52482122	0.44639416	0.42720271	0.40061162	0.5830416	0.58365428	0.57294154	0.44448426	0.46894548	0.49196687	0.01294829	-0.02225672
0.53419167	0.53374325	0.52419932	0.44577227	0.42658081	0.39998973	0.58402064	0.58463268	0.57391931	0.44546001	0.46992339	0.49294542	0.01294699	-0.02206071
0.53356614	0.53311773	0.5235738	0.44514674	0.42595529	0.3993642	0.58498624	0.58559828	0.57488542	0.44642536	0.47089037	0.49391233	0.01294568	-0.02186355
0.53293637	0.53248795	0.52294402	0.44451697	0.42532551	0.39873443	0.58594178	0.58655378	0.57584079	0.44737942	0.47184572	0.49486752	0.01294435	-0.02166688
0.53230312	0.5318547	0.52231077	0.44388372	0.42469226	0.39810118	0.586885	0.58749679	0.57678378	0.44832135	0.47278865	0.49581037	0.012943	-0.02147049
0.53166623	0.53121782	0.52167389	0.44324683	0.42405537	0.39746429	0.58781676	0.5884284	0.57771542	0.44925208	0.47372004	0.49674168	0.01294164	-0.02132065
0.53102602	0.5305776	0.52103367	0.44260662	0.42341516	0.39682408	0.58874185	0.58935333	0.57864033	0.45017608	0.47464411	0.49766564	0.01294026	-0.0212291
0.5303821	0.52993368	0.52038975	0.4419627	0.42277124	0.39618016	0.58966203	0.59027341	0.57956048	0.45109541	0.47556301	0.49858442	0.01293886	-0.02113645
0.52973479	0.52928637	0.51974244	0.44131539	0.42212393	0.39553285	0.59057684	0.59118821	0.58047546	0.45200963	0.47647627	0.49949756	0.01293744	-0.02104284
0.52908439	0.52863597	0.51909205	0.44066499	0.42147353	0.39488245	0.59148581	0.59209731	0.58138487	0.45291833	0.47738343	0.50040461	0.01293601	-0.02094839
0.52843054	0.52798213	0.5184382	0.44001114	0.42081968	0.3942286	0.59238965	0.59300142	0.58228943	0.4538222	0.47828515	0.50130622	0.01293456	-0.0208528
0.52777355	0.52732514	0.51778121	0.43935415	0.4201627	0.39357162	0.59328787	0.59390017	0.58318881	0.45472087	0.479181	0.50220197	0.01293309	-0.02075621
0.52711327	0.52666485	0.51712092	0.43869387	0.41950241	0.39291133	0.59418086	0.59479378	0.58408335	0.45561465	0.48007123	0.50309211	0.0129316	-0.02065862
0.5264505	0.52600208	0.51645815	0.4380311	0.41883964	0.39224856	0.59506752	0.59568148	0.58497214	0.45650261	0.48095481	0.50397562	0.01293011	-0.02056018
0.52578426	0.52533584	0.51579191	0.43736486	0.4181734	0.39158232	0.59594914	0.59656442	0.58585637	0.45738588	0.48183275	0.50485352	0.01299631	-0.02046068
0.52511402	0.5246656	0.51512168	0.43669462	0.41750316	0.39091208	0.59682507	0.59744211	0.58673571	0.45826408	0.48270465	0.5057254	0.01308008	-0.02036014
0.52443991	0.52399149	0.51444757	0.43602051	0.41682905	0.39023797	0.59769588	0.59831457	0.5876101	0.45910278	0.4835705	0.50659124	0.01316142	-0.02025905
0.52376231	0.52331389	0.51376997	0.43534291	0.41615145	0.38956037	0.59856068	0.5991419	0.58842649	0.45996229	0.48442986	0.50745062	0.01324023	-0.02015461
0.52308092	0.5226325	0.51308857	0.43466152	0.41547006	0.38887898	0.59938573	0.59999497	0.58927945	0.46081611	0.48528359	0.50830441	0.01331672	-0.02005134
0.52239612	0.5219477	0.51240377	0.43397672	0.41478526	0.38819418	0.60023266	0.60084177	0.59012618	0.46166382	0.48613123	0.50915214	0.01339079	-0.01994718
0.52170807	0.52125966	0.51171573	0.43328867	0.41409722	0.38750614	0.60107332	0.60168233	0.59096668	0.46250546	0.48697278	0.50999382	0.01346246	-0.01984214
0.52101692	0.5205685	0.51102457	0.43259752	0.41340606	0.38681498	0.60190765	0.60251658	0.59180088	0.46334089	0.48780826	0.51082944	0.01353165	-0.01973658
0.52032288	0.51987446	0.51033053	0.43190348	0.41271202	0.38612094	0.60273576	0.60334638	0.59263166	0.46417032	0.48864021	0.51166271	0.01359854	-0.01962905
0.51962609	0.51917767	0.50963374	0.43120669	0.41201523	0.38542415	0.60355908	0.60416842	0.59345364	0.46499608	0.48946219	0.51248472	0.01366305	-0.0195215
0.51892672	0.51847831	0.50893438	0.43050732	0.41131587	0.38472478	0.60437502	0.60498427	0.59426941	0.46581193	0.4902779	0.51330045	0.0137252	-0.0194128
0.5182252	0.51777678	0.50823285	0.4298058	0.41061434	0.38402326	0.60518432	0.60579345	0.59507847	0.46662103	0.49108687	0.51410943	0.01378493	-0.01930393
0.51752121	0.51707279	0.50752886	0.42910181	0.40991035	0.38331927	0.60598762	0.60659668	0.59588155	0.4674242	0.49188984	0.51491242	0.01384241	-0.019194
0.51681517	0.51636675	0.50682282	0.42839577	0.40920431	0.38261323	0.60678465	0.60739356	0.59667846	0.46822102	0.49268653	0.51570911	0.0138976	-0.01908332
0.51610727	0.51565885	0.50611492	0.42768787	0.40849641	0.38190533	0.6075755	0.60818419	0.59746885	0.46901148	0.49347679	0.51649938	0.01395049	-0.01897154
0.51539793	0.51494951	0.50540559	0.42697853	0.40778707	0.38119599	0.60835956	0.60896809	0.59825262	0.46979524	0.49426035	0.51728295	0.01400106	-0.01885986
0.51468659	0.51423817	0.50469425	0.42626719	0.40707573	0.38048465	0.60913793	0.60974636	0.59903067	0.47057325	0.49503816	0.51806065	0.01404946	-0.01874699
0.51397422	0.51352581	0.50398188	0.42555482	0.40636337	0.37977228	0.60990974	0.61051797	0.59980213	0.47134467	0.49580935	0.51883177	0.01409566	-0.01863335
0.51326075	0.51281234	0.50326841	0.42484135	0.4056499	0.37905882	0.61067517	0.61128316	0.60056714	0.47210959	0.496574	0.51959648	0.01413967	-0.01851912
0.51254663	0.51209822	0.50255429	0.42412723	0.40493577	0.37834469	0.61143389	0.61204173	0.60132546	0.47286784	0.49733204	0.5203545	0.01418147	-0.01840438
0.51183156	0.51138314	0.50183922	0.42341216	0.4042207	0.37762962	0.6121866	0.61279419	0.60207778	0.47362006	0.49808395	0.52110635	0.01422122	-0.01828881
0.511116	0.51066758	0.50112365	0.4226966	0.40350514	0.37691406	0.6129329	0.61354019	0.60282349	0.47436567	0.49882923	0.5218516	0.01425888	-0.01817263
0.5104004	0.50995198	0.50040805	0.421981	0.40278954	0.37619846	0.61367254	0.61427954	0.60356257	0.47510465	0.49956788	0.52259017	0.01429445	-0.01805598
0.50968448	0.50923607	0.49969214	0.42126508	0.40207363	0.37548254	0.61440599	0.61504242	0.60432167	0.4758373	0.50032626	0.52334516	0.01432806	-0.01797378
0.50896872	0.5085203	0.49897637	0.42054932	0.40135786	0.37476678	0.61516042	0.61579736	0.60507606	0.47656471	0.50107987	0.52409839	0.01435971	-0.01797365
0.50825306	0.50780464	0.49826071	0.41983366	0.4006422	0.37405112	0.61591759	0.61655058	0.60582569	0.47734043	0.50182819	0.52484303	0.01438942	-0.01797315
0.50753852	0.5070901	0.49754618	0.41911912	0.39992766	0.37333658	0.61667546	0.61730751	0.60658193	0.47809704	0.50258377	0.52559806	0.01441722	-0.01797295
0.50682457	0.50637615	0.49683222	0.41840517	0.39921371	0.37262263	0.61743325	0.61806592	0.60733967	0.47884988	0.50334081	0.52635466	0.01444322	-0.01797277
0.50611169	0.50566327	0.49611935	0.41769229	0.39850083	0.37190975	0.61819341	0.61882535	0.60809844	0.47960848	0.50409902	0.5271125	0.01446744	-0.01797261
0.50540013	0.50495171	0.49540779	0.41698073	0.39778927	0.37119819	0.61895459	0.61958585	0.60885827	0.48036825	0.50485841	0.52787142	0.01448993	-0.01797246
0.50469039	0.50424197	0.49469804	0.41627099	0.39707953	0.37048845	0.61971638	0.62034696	0.60961873	0.48112867	0.50561845	0.52863144	0.0145107	-0.01797234
0.50398222	0.5035338	0.49398987	0.41556282	0.39637136	0.36978028	0.62047941	0.62110929	0.61038047	0.48189036	0.50638011	0.52939247	0.01452987	-0.01797223
0.50327613	0.50282771	0.49328378	0.41485673	0.39566527	0.36907419	0.62124319	0.62187252	0.61114308	0.48265334	0.50714238	0.53015435	0.01454748	-0.01797214
0.50257239	0.50212397	0.49258004	0.41415299	0.39496153	0.36837045	0.62200774	0.62263639	0.6119065	0.48341692	0.50790561	0.53091704	0.01456357	-0.01797212
0.50187127	0.50142285	0.49187892	0.41345187	0.39426041	0.36766933	0.62277285	0.62340108	0.61267049	0.48418111	0.50866946	0.53168048	0.01457818	-0.01797204
0.50117306	0.50072464	0.49118071	0.41275366	0.3935622	0.36697112	0.62353872	0.62416632	0.61343517	0.48494607	0.50943406	0.53244487	0.01459143	-0.01797202
0.50047804	0.50002963	0.4904857	0.41205864	0.39286719	0.3662761	0.62430507	0.62493213	0.61420045	0.48571163	0.5101995	0.53317133	0.01460336	-0.01797187
0.49978652	0.4993381	0.48979417	0.41136712	0.39217566	0.36558458	0.62507183	0.62569846	0.61496633	0.48647786	0.5109652	0.5339357	0.01461403	-0.01797187
0.49909904	0.49865062	0.4891067	0.41067964	0.39148818	0.3648971	0.62583864	0.62646469	0.61573201	0.48724419	0.51173118	0.53470026	0.01462348	-0.01797199
0.49841541	0.497967	0.48842307	0.40999601	0.39080456	0.36421347	0.62660619	0.6272317	0.61649855	0.48801123	0.51249783	0.53546553	0.01463183	-0.01797207
0.49773621	0.49728779	0.48774387	0.40931681	0.39012535	0.36353427	0.62737401	0.62799902	0.61726531	0.48877858	0.5132648	0.53623105	0.01463913	-0.01797215
0.49706176	0.49661334	0.48706942	0.40864236	0.3894509	0.36285982	0.628142	0.6287665	0.61802699	0.4895462	0.51399177	0.53699679	0.01464544	-0.0179724
0.49639266	0.49594424	0.48640032	0.40797326	0.3887818	0.36219072	0.62890981	0.62953387	0.61879385	0.49031391	0.5147577	0.53776238	0.01465083	-0.01797252
0.4957285	0.49528009	0.48573616	0.4073091	0.38811765	0.36152657	0.6296782	0.6303018	0.61956132	0.49103628	0.51552426	0.53852858	0.0146554	-0.01797268
0.49507039	0.49462197	0.48507804	0.40665099	0.38745953	0.36086845	0.63044636	0.63106575	0.6203284	0.49180282	0.5162907	0.53929478	0.0146592	-0.01797201
0.49441843	0.49397002	0.48442609	0.40599903	0.38680758	0.36021649	0.63121445	0.63183335	0.62109552	0.49256958	0.51705693	0.54009239	0.01466231	-0.01797199
0.49377328	0.49332486	0.48378093	0.40535388	0.38616242	0.35957134	0.63205069	0.63260046	0.62191586	0.49338787	0.51782266	0.54086082	0.0146648	-0.01797202
0.4931348	0.49268638	0.48314245	0.4047154	0.38552394	0.35893286	0.63282516	0.63343967	0.62268732	0.49415932	0.51892449	0.5416297	0.01466674	-0.01798508
0.49250365	0.49205523	0.4825113	0.40408425	0.38489279	0.35830171	0.63359994	0.63421326	0.62345903	0.49493103	0.51971321	0.54239862	0.01466822	-0.01798555
0.49188049	0.49143208	0.48188815	0.40346109	0.38426964	0.35767855	0.63437498	0.63498674	0.62423045	0.49570266	0.52050299	0.54316725	0.01466928	-0.01798598
0.49126524	0.49081683	0.4812729	0.40284584	0.38365439	0.3570633	0.63515045	0.63576233	0.62500284	0.49647484	0.52129861	0.54393663	0.01467002	-0.01798659
0.49065859	0.49021017	0.48066624	0.40223919	0.38304773	0.35645665	0.63592778	0.63653665	0.6257753	0.49724814	0.52172673	0.54470562	0.01467048	-0.01798713
0.49006077	0.48961235	0.48006842	0.40164137	0.38244991	0.35585883	0.63670393	0.63731149	0.62654744	0.4980207	0.52249837	0.54547473	0.01467074	-0.01798768
0.4894729	0.48902448	0.47948055	0.4010535	0.38186204	0.35527096	0.63748016	0.63808599	0.62731923	0.49879323	0.52326959	0.54624317	0.01467085	-0.0179883
0.48889473	0.48844632	0.47890239	0.40047533	0.38128388	0.35469279	0.63825634	0.63886115	0.62809155	0.49956641	0.52404209	0.547012	0.01467087	-0.01798888
0.488327	0.48787858	0.47833466	0.3999076	0.38071614	0.35412506	0.63890111	0.63963655	0.62886443	0.50023408	0.52481408	0.5477812	0.01467085	-0.01798948
0.48777019	0.48732177	0.47777784	0.39935079	0.38015933	0.35356825	0.63966698	0.64028067	0.62963691	0.50099818	0.52548063	0.54854993	0.01467082	-0.01798125
0.48722504	0.48677663	0.4772327	0.39880564	0.37961419	0.35302311	0.64043213	0.641045	0.63040928	0.50176133	0.52624299	0.5493188	0.01467084	-0.01798171
0.48669157	0.48624315	0.47669922	0.39827217	0.37908071	0.35248963	0.64119693	0.64180905	0.63118213	0.50252437	0.52700533	0.55008764	0.01467092	-0.01798189
0.48617052	0.48572211	0.47617818	0.39775112	0.37855967	0.35196858	0.64196093	0.64257243	0.63182016	0.50328672	0.52776694	0.55085659	0.01467109	-0.01798237
0.48566243	0.48521401	0.47567009	0.39724303	0.37805157	0.35146049	0.64272452	0.64333558	0.63258198	0.50404861	0.52852846	0.55151519	0.01467136	-0.01798301
0.48516793	0.48471951	0.47517558	0.39674853	0.37755707	0.35096599	0.64348784	0.64409803	0.63334275	0.50480998	0.52928917	0.55230476	0.01467174	-0.01798355
0.48468733	0.48423891	0.47469498	0.39626793	0.37707647	0.35048539	0.64425089	0.64485969	0.63406457	0.50557078	0.53004932	0.55300792	0.01467221	-0.01798411
0.48422127	0.48377285	0.47422892	0.39580187	0.37661041	0.35001933	0.64501267	0.64562078	0.63482018	0.50633103	0.53080879	0.55376211	0.01467276	-0.01798468
0.48377028	0.48332186	0.47377794	0.39535088	0.37615942	0.34956834	0.64570736	0.64638122	0.63557457	0.50703368	0.53156769	0.55451516	0.01467336	-0.01798528
0.48333515	0.48288673	0.4733428	0.39491575	0.37572429	0.34913321	0.64646121	0.64707421	0.63632758	0.50778632	0.53226901	0.5552668	0.01467396	-0.01797793
0.48291588	0.48246747	0.47292354	0.39449648	0.37530503	0.34871395	0.64721428	0.64782716	0.63707963	0.50853808	0.53302057	0.5560176	0.01467451	-0.01797825
0.48251327	0.48206485	0.47252092	0.39409387	0.37490241	0.34831133	0.64796613	0.64857856	0.6378307	0.50928869	0.53377094	0.55676735	0.01467494	-0.01797859
0.4821278	0.48167938	0.47213545	0.3937084	0.37451694	0.34792586	0.64871688	0.6493289	0.63858077	0.51003829	0.53452014	0.55751595	0.01467518	-0.01797895
0.48176023	0.48131181	0.47176789	0.39334083	0.37414937	0.34755829	0.64946608	0.65007782	0.63932923	0.51078654	0.53526805	0.55826321	0.01467512	-0.01797945
0.48141046	0.48096204	0.47141811	0.39299106	0.3737996	0.34720852	0.65021485	0.6508261	0.64007711	0.51153449	0.53601564	0.55901	0.01467467	-0.01797981
0.48107934	0.48063092	0.471087	0.39265994	0.37346848	0.3468774	0.65096259	0.65157356	0.64082391	0.5122812	0.53676206	0.55975583	0.01467372	-0.01798036
0.48076749	0.48031907	0.47077514	0.39234809	0.37315663	0.34656555	0.65170875	0.65231977	0.64157067	0.51302551	0.53750653	0.56050165	0.01467214	-0.01798157
0.48047479	0.48002637	0.47048245	0.39205539	0.37286393	0.34627285	0.65243869	0.65304923	0.64231314	0.5137671	0.53824822	0.56124301	0.01466982	-0.01797734
0.48020187	0.47975346	0.47020953	0.39178247	0.37259102	0.34599993	0.65318151	0.65379151	0.64304118	0.51449303	0.53897406	0.56196799	0.01466662	-0.01797789
0.47994907	0.47950066	0.46995673	0.39152967	0.37233822	0.34574713	0.65392318	0.65453287	0.64380423	0.5152348	0.53971569	0.56270857	0.01466242	-0.01797862
0.47971694	0.47926852	0.46972459	0.39129754	0.37210608	0.345515	0.65466126	0.65527067	0.64451946	0.5159719	0.5404526	0.56344519	0.01465708	-0.0179789
