# Supplementary material for: Testing the function of dromaeosaurid (Dinosauria, Theropoda) ‘sickle claws’ through musculoskeletal modelling and optimization
Source: PeerJ. 2019 Aug 28;7:e7577. doi: 10.7717/peerj.7577 (PMC6717499; doi:10.7717/peerj.7577)
Supplement: File S1 — See the included README document for an overview of the files. [file peerj-07-7577-s002.zip › Bishop, Supplementary Code and Files/MATLAB Code/MTUproperties.m]

%Function to calculate moment arms and MTU lengths using data derived 
%from the OpenSim model.

function [MomentArms,MTUlengths] = MTUproperties(MTP_angle,MTUdata,Posture,FlexorLength,ExtensorLength)

i = MTP_angle+66;

%Moment arm of flexor muscle about IP2 joint
r_flexor = MTUdata.r_Flexor_IP2(i);

%Moment arm of flexor muscle about IP2 joint
r_extensor = MTUdata.r_Extensor_IP2(i);

%Length of flexor MTU
switch FlexorLength
    case 0
        switch Posture
            case 1
                l_flexor = MTUdata.l_FlexorShort_Posture1(i);
            case 2
                l_flexor = MTUdata.l_FlexorShort_Posture2(i);
            case 3
                l_flexor = MTUdata.l_FlexorShort_Posture3(i);
        end
    case 1
        switch Posture
            case 1
                l_flexor = MTUdata.l_FlexorLong_Posture1(i);
            case 2
                l_flexor = MTUdata.l_FlexorLong_Posture2(i);
            case 3
                l_flexor = MTUdata.l_FlexorLong_Posture3(i);
        end
end

%Length of extensor MTU
switch ExtensorLength
    case 0
        switch Posture
            case 1
                l_extensor = MTUdata.l_ExtensorShort_Posture1(i);
            case 2
                l_extensor = MTUdata.l_ExtensorShort_Posture2(i);
            case 3
                l_extensor = MTUdata.l_ExtensorShort_Posture3(i);
        end
    case 1
        switch Posture
            case 1
                l_extensor = MTUdata.l_ExtensorLong_Posture1(i);
            case 2
                l_extensor = MTUdata.l_ExtensorLong_Posture2(i);
            case 3
                l_extensor = MTUdata.l_ExtensorLong_Posture3(i);
        end
end

MomentArms = [r_flexor r_extensor];
MTUlengths = [l_flexor l_extensor];

end
