# Supplementary material for: Testing the function of dromaeosaurid (Dinosauria, Theropoda) ‘sickle claws’ through musculoskeletal modelling and optimization
Source: PeerJ. 2019 Aug 28;7:e7577. doi: 10.7717/peerj.7577 (PMC6717499; doi:10.7717/peerj.7577)
Supplement: File S1 — See the included README document for an overview of the files. [file peerj-07-7577-s002.zip › Bishop, Supplementary Code and Files/MATLAB Code/Optimizer.m]

% Function to set up the optimization problem and solve it

function [X_opt_unsc,F_claw] = Optimizer(MTP_angle,auxdata,X0,Bounds,Scaling)

%% Establish system variables
switch auxdata.Posture
    case 1
        Mweight_thresh = -0.02528675;
        r_Flexor_MTP = -0.01780783;
        r_Extensor_MTP = 0.01202136;
    case 2
        Mweight_thresh = -0.02823347;
        r_Flexor_MTP = -0.01689745;
        r_Extensor_MTP = 0.01375982;
    case 3
        Mweight_thresh = -0.02865542;
        r_Flexor_MTP = -0.01584505;
        r_Extensor_MTP = 0.01458714;
end

    %Calculate moment arms about IP2 joint and MTU lengths for claw use
    [MomentArms,MTUlengths] = MTUproperties(MTP_angle,auxdata.MTUdata,...
           auxdata.Posture,auxdata.FlexorLength,auxdata.ExtensorLength);
    r_Flexor_IP2 = MomentArms(1);
    r_Extensor_IP2 = MomentArms(2);
    l_Flexor = MTUlengths(1);
    l_Extensor = MTUlengths(2);

    %Other variables
    Vflexor=auxdata.VolFlexor;
    Vextensor=auxdata.VolExtensor;
    stress=auxdata.MaxIsoStress;
    l_Flexor_neg65 = auxdata.l_Flexor_neg65;
    l_Extensor_neg65 = auxdata.l_Extensor_neg65;
    l_Flexor_pos60 = auxdata.l_Flexor_pos60;
    l_Extensor_pos60 = auxdata.l_Extensor_pos60;
    l_Flexor_threshMTP = auxdata.l_Flexor_threshMTP;
    l_Extensor_threshMTP = auxdata.l_Extensor_threshMTP;
    
    
%% Formulate the problem
import casadi.*

    % Create opti instance
    opti = casadi.Opti(); 

    % Declare design variables, and assign bounds and initial guesses
    X = opti.variable(6);
    opti.subject_to(Bounds.FL.flexor(1) <= X(1) <= Bounds.FL.flexor(2));
    opti.subject_to(Bounds.SL.flexor(1) <= X(2) <= Bounds.SL.flexor(2));
    opti.subject_to(Bounds.alpha.flexor(1) <= X(3) <= Bounds.alpha.flexor(2));
    opti.subject_to(Bounds.FL.extensor(1) <= X(4) <= Bounds.FL.extensor(2));
    opti.subject_to(Bounds.SL.extensor(1) <= X(5) <= Bounds.SL.extensor(2));
    opti.subject_to(Bounds.alpha.extensor(1) <= X(6) <= Bounds.alpha.extensor(2));
    opti.set_initial(X,X0);

    %Dummy design variable - normallized tendon forces
    FTtilde_flexor = opti.variable(4);
    opti.subject_to(0 <= FTtilde_flexor <= 1);
    opti.set_initial(FTtilde_flexor,0.1);
    FTtilde_extensor = opti.variable(4);
    opti.subject_to(0 <= FTtilde_extensor <= 1);
    opti.set_initial(FTtilde_extensor,0.1);
    
    %Unscale values
    FL_flexor=X(1)*Scaling.FL.flexor;
    SL_flexor=X(2)*Scaling.SL.flexor;
    alpha_flexor=X(3)*Scaling.alpha.flexor*pi()/180;  %all below computations require angles in radians
    FL_extensor=X(4)*Scaling.FL.extensor;
    SL_extensor=X(5)*Scaling.SL.extensor;
    alpha_extensor=X(6)*Scaling.alpha.extensor*pi()/180;

    %Calculate Fmax
    Fmax_flexor=Vflexor*stress*cos(alpha_flexor)/FL_flexor;
    Fmax_extensor=Vextensor*stress*cos(alpha_extensor)/FL_extensor;

    %Assemble MTU parameters
    params_flexor = [Fmax_flexor,FL_flexor,SL_flexor,alpha_flexor,10];  %vMax of 10, but irrelevant as analysis is static only
    params_extensor = [Fmax_extensor,FL_extensor,SL_extensor,alpha_extensor,10];
    
    %Load CasADi functions
    CasADiFunctions
    
    %Get muscle-tendon forces and derive Hill equilibrium for claw use
    act_flexor = 1;
    act_extensor = 0;
    [Diff_flexor,F_Flexor,~] = f_ForceEquilibrium(act_flexor,...
        FTtilde_flexor(1).*5,0,l_Flexor,0,params_flexor,auxdata.Tk_Flexor);
    [Diff_extensor,F_Fxtensor,~] = f_ForceEquilibrium(act_extensor,...
        FTtilde_extensor(1).*5,0,l_Extensor,0,params_extensor,auxdata.Tk_Extensor);
    
    %Impose Hill equilibrium constraints for claw use
    opti.subject_to(Diff_flexor == 0);
    opti.subject_to(Diff_extensor == 0);
    
    %Impose Constraint 1
    [Diff_C1,~,lMtilde_C1] = f_ForceEquilibrium(1,...
        FTtilde_flexor(2).*5,0,l_Flexor_neg65,0,params_flexor,auxdata.Tk_Flexor);
    opti.subject_to(Diff_C1 == 0);
    opti.subject_to(lMtilde_C1 >= auxdata.lMtilde_range(1));
    
    %Impose Constraint 2
    [Diff_C2,~,lMtilde_C2] = f_ForceEquilibrium(1,...
        FTtilde_flexor(3).*5,0,l_Flexor_pos60,0,params_flexor,auxdata.Tk_Flexor);
    opti.subject_to(Diff_C2 == 0);
    opti.subject_to(lMtilde_C2 <= auxdata.lMtilde_range(2));
    
    %Impose Constraint 3
    [Diff_C3,~,lMtilde_C3] = f_ForceEquilibrium(1,...
        FTtilde_extensor(2).*5,0,l_Extensor_neg65,0,params_extensor,auxdata.Tk_Extensor);
    opti.subject_to(Diff_C3 == 0);
    opti.subject_to(lMtilde_C3 <= auxdata.lMtilde_range(2));
    
    %Impose Constraint 4
    [Diff_C4,~,lMtilde_C4] = f_ForceEquilibrium(1,...
        FTtilde_extensor(3).*5,0,l_Extensor_pos60,0,params_extensor,auxdata.Tk_Extensor);
    opti.subject_to(Diff_C4 == 0);
    opti.subject_to(lMtilde_C4 >= auxdata.lMtilde_range(1));
    
    %Constraint 5
        %Get muscle-tendon forces and derive Hill equilibrium at threshold angle
        [Diff_flexor_C5,F_Flexor_C5,~] = f_ForceEquilibrium(0,...
            FTtilde_flexor(4).*5,0,l_Flexor_threshMTP,0,params_flexor,auxdata.Tk_Flexor);
        [Diff_extensor_C5,F_Extensor_C5,~] = f_ForceEquilibrium(auxdata.Ext_act,...
            FTtilde_extensor(4).*5,0,l_Extensor_threshMTP,0,params_extensor,auxdata.Tk_Extensor);

        %Impose Hill equilibrium constraints
        opti.subject_to(Diff_flexor_C5 == 0);
        opti.subject_to(Diff_extensor_C5 == 0);

        %Impose moment constraint
        M_flexor = F_Flexor_C5*r_Flexor_MTP;
        M_extensor = F_Extensor_C5*r_Extensor_MTP;
        opti.subject_to((M_flexor+M_extensor) >= Mweight_thresh);
  
    %Declare objective function
    r_claw=0.076;
    J=(F_Flexor*r_Flexor_IP2+F_Fxtensor*r_Extensor_IP2)/r_claw;
    opti.minimize(J); %as flexion is negative, we wish to minimize J.
    
%% Set up the solver and solve
optionssol.ipopt.nlp_scaling_method = 'gradient-based';
optionssol.ipopt.linear_solver = 'mumps';
optionssol.ipopt.hessian_approximation = 'limited-memory';
optionssol.ipopt.mu_strategy = 'adaptive';
tol_ipopt = 4;
optionssol.ipopt.tol = 1*10^(-tol_ipopt);
optionssol.ipopt.max_iter = 10000;
optionssol.ipopt.print_level = 0;  %Minimal output that is reported to console
opti.solver('ipopt',optionssol);

try
    sol = opti.solve();
catch
    fprintf(['\n\n' 'Solver failed: ' opti.return_status '\n\n']);
    fprintf('You may call "opti.debug.value(x)" to investigate the latest value(s) of \n')
    fprintf('design variable x prior to the solver exiting the problem.\n\n');
    fprintf('In the event of problem infeasibility, you may also call\n');
    fprintf('"opti.debug.show_infeasibilities(10^-tol_ipopt)" to identify problematic constraints\n');
    fprintf('whose violation is greater than tol_ipopt.\n\n');
    diary off
    return
end

%% Extract optimal values for design variables
X_opt = sol.value(X);

%Unscale design variables
    X_opt_unsc = zeros(6,1);
    X_opt_unsc(1)=X_opt(1)*Scaling.FL.flexor;
    X_opt_unsc(2)=X_opt(2)*Scaling.SL.flexor;
    X_opt_unsc(3)=X_opt(3)*Scaling.alpha.flexor;
    X_opt_unsc(4)=X_opt(4)*Scaling.FL.extensor;
    X_opt_unsc(5)=X_opt(5)*Scaling.SL.extensor;
    X_opt_unsc(6)=X_opt(6)*Scaling.alpha.extensor;

%Claw force
F_claw = sol.value(J);

end
