# Supplementary material for: Testing the function of dromaeosaurid (Dinosauria, Theropoda) ‘sickle claws’ through musculoskeletal modelling and optimization
Source: PeerJ. 2019 Aug 28;7:e7577. doi: 10.7717/peerj.7577 (PMC6717499; doi:10.7717/peerj.7577)
Supplement: File S1 — See the included README document for an overview of the files. [file peerj-07-7577-s002.zip › Bishop, Supplementary Code and Files/OpenSim Model/Geometry/Femur.vtp]

<?xml version="1.0"?>
<VTKFile type="PolyData" version="0.1" byte_order="LittleEndian" compressor="vtkZLibDataCompressor">
  <PolyData>
    <Piece NumberOfPoints="9862" NumberOfVerts="0" NumberOfLines="0" NumberOfStrips="0" NumberOfPolys="19720">
      <PointData>
      </PointData>
      <CellData>
      </CellData>
      <Points>
        <DataArray type="Float32" NumberOfComponents="3" format="binary">
          BAAAAACAAABITgAAj24AALJuAAAxbwAARUQAAA==eJwcmnlYTev7xivDIU6OHBlPxzF0jNWe1nYM4d6PEJJKpZEoJCGEkGYqzbWb54lQKiVFCKHIHIoQMmdOQn7P9/ffurrWftda73s/9/25XRbWBaDnhFzcvSmnJW98cKM5B9Qkp+0rAiDun4XP9+R0eK8fAqvS8fKxnMaH+KLB4gAUd+R0MWgn2vvlIbtRTubjvVAfn4nKR3L6+q8PxHp7sbr3ZPpveCBSjwUhWX0yVQzzR+eQfUj9fTJ97RuDqC8pGBAsJ1uHSORfTINHmpyG7oqE9YBEdDsqp0P9V+Pj6QBU7JVTr/y1wH++WOkrJ69X7gjT8MfVa3Ia67INhtl7YdN9Mp2f7Y16z33w6TuZOnM94fgwFFm/TaZvb72hPkEJ7e9ySjTfiuaWKJz8KqemdG/UxEaitudk6qWxCmuzd6LvdYGuZbki6/1mmGYI5Fu6FsM8dsLgHzm9PegPNadw6PaZTGf+DoTbyyiYdJtMzt2zYbE7AA0+cjr2Jhfua30QBzlN/rYfNw77Q+Qip/NWoVDK9qLgvZwC1odD6RsGnadyWrg8COgVinB+h1ijMBS/zUNtlpx22EXCwjkHjmFyGrwmCs76+ejaKqcvPQKg9SMAv/2SU4RREHRi98BQdTIN/E+JwJlB+JUgp6KRStSe88OxUD674kTUrN+Ds/xbw74rMGrpbiT5CpSt5YQCE198HiYns3u+qPrsi7pWOdW/2wmjm/4Y8UVOIw7awdEqGFZnBWqsXQbdM4Hw+i5QZ7sj3AYF4e18ObmvcoDO5314/gd/o2kCjHxScdVATkaHldCpTcK7DXKao+aDdlEaynj9paFByC3JwaMaOT3224uGA+nYeltOH+amo+BuNNZI5fT6XBZy28NR5CandQHZaMyKhqW2nN6v3g2vmoOwYO09f++NKo8jWH6L9ZC4HfUjCqHP1+FP4mCwMQwGQfy95jGwnxAJy4NyssiJRu3WULSWy+nbogB05cbhjw45lewLhJooGcNfyClrmS+MzZKw7Z2ceovCkHsvCUcuyqm7aB8MK9Iw5YKcklcFI7AgCVkP5DS3yQNYm4URrP8C8RYY3c+DhOfoxIQtaHMIw9QuOa3tH4LAhfk4dYzXCd0DfDmAfrVymvJpJZq19sE7UE7BN9fA6HgQnp6Uk6PMBdozwxDGz32zcj10TXOwmK/DWlch1ToHX7Pl1DLcFcLidKysllPu9C0IlKYj+L6cSgv3QWNgNoL5WYnXMtBc5YtzTnzPySw0mXgBk+T046wrlKIk3OdviVJ3Rnv/FOgny8n4oiecTXzgflZOnc83wWaQG4YtE+jNDS/cvOSKD/4ClUd5oM5oI1xrBRoljULl4e0YyOs/NwjDgGE7cYq1alochh3RW5DL+p8rJMBjeAj28lxIH+6BkesrzFvDGhgeAAPTFyx7Ob2q2oO2bs8wNlJOQRqJaJ1fg1+nBLr+XzzKDOuQpSanpLw4uEScR0kv3ttty2FYX48xW+QkTFkNrRk3IM6V0+XFdsgtvIl4R36HiXPRuqcRTloCOa+dh/rZDxE1mHUrmo3cfk3YmCejl7t84Ov6AqJ0Oe3N9UPDiyeYeUROH7fYQej7EXHlPPvBDgjs04aCP+WUud8ZN868wwqJnIp/s4H6xquwmyEn5SBTWKs9wM3nAs28ZwGvc3exahy/wzYbWAQ8wExrPl+bRSiYfg/pJwXaZJeM6pxC0D8yWro8CakDj8A+Vkp/6yTDbXcx+qjLyD8iCYmdJ+C9Xkpr3JJRNbsKlh+kpKGfDJ2zx5HZJSU1FQsEB1zBCFX2mUxTOKpdh+cjgZTvjZF/4DJexQrU9WMh1Dddw3/RAgXfWwDdW7dwK1ignt2MYL30Gn7MEmjwAlPU6+XgU08ZFexYjOaB+Qj8KaWLfc3Q9TgHtdFS2jA1FMY5x3GItdfUGYzUH1Wo572y6BsE7U0VoFNyCh0ehNrlpVhbxXP9ZwCmzC5HxmXW/zQl2uR5uGgsJ83fYhAsZOHINjkl2IbghnkU/NmHmwdFQJgdg394drRHhKJ4cRxmctZsu2CNrp5hKIkSKNXWEsaKEBz5LKPEHzZodtqLsc6syQxHFESHI591uM3bGeO3RyEyU05nt/qi5/sqjONZu6MXCN05J3GVPSe+KBCOLWdQfILza0IAgneUIOaKnKYNCkPZk0PoTJFTTPxeqKsV4tMZ9p+yGGRaxyE0Xk5p86KhYRmDpmI55UxOhXV8EtAsUKR3Ej5eSsSyCbw/q9JQfzEO57vxvJMD7M/mQpd9ssptBbQz9+PSLjllP3GAx7uDmLBETqt2BsEj6xzUCuXUOpLf4dgZjE2S0354ITHvPNLYE25l+KK2vRoe/D50zh8WsTW4fZz3s9kOwcmRiFOR04uJ1jC9Ho2rhQLV7nVD6oiDaOKzcLm7AmqPSjHOW07qtx2gEVIMiSXn9bHVqNlxBEsz5NS4aDUKgvLxhK8RsgtViWegeV5Ow2Ot0ZyShB5PBfrzihWM29JwmjWce3UJnEuTcN5IIK1dGyCICtGP75/rvgH220qw/Bxn+jsPWPgfRMUNOVl/tUXzrlQs4wzV2b4MuWcSMZznoqXPcrhlp+Gts5wq2Os67dkL2EvH526EjmUI4j7LaYO7O1xGn0TcaTn5r92Bgi8n0VQnp5UVW6DbegYTeH/sVTbAbWIE3ryUU13zPrS7l2Iqe8L3jgiYDixF7U457VLEQSjJwANTOfWknfAoT4GcPd926Sa0bkqGspkZY/dmjE84hoP/Wz+Y2aZ/KdxZk/vvekJoOI6/rsup8moyDLftg9nm/z0rEY5/R0KD83115waErYxDJq+jnemKrl3RGMPffu5BHsr27kMA62qOeD8QFoFvDnKyzMiArzIBa8MFWjgvC6kxSuRdFcjsahxGNkdjAevkkNZSoLQIPT4L5N7CfiIuww/2lon7zaE1IgwLnKW0TMcC458H4chmKY3+bIb6S6GwPC6l8a+3omdqMer4nY93hGO++kbYvxVId3IMhjlswaLRckqdaw5f7VCU95aR/fslMI0NRsw6GTVWm6H1XBje8rVy5lZsWrcTmbyHOvt3sM9vxQL2dp1mb0zo2InVPBc641YibEUmJoXIyU17B5yfJWB6m5xqKrYhKl2J3R/ldO3KQWgsDMKE7XKavuIwnCcGYtQCOZWNCYJymR8K+ezyoiPR9ToIF+vlNHVCEMpU4tDrE+fU6wi0XvPHM57fP5iFHAu9YczPfdCSAA2xL06t4rNLSoPRqz2w28FZ6bEXO/qtQF8zGe2fGAKzHcuh8ruMNPODcfaWE+YXyeiRvz+SshyhNl9GhiaBmLDZAZOuSql+3CFElfrCkme5MCgcinMWGDVBQjE20ejzywqHPSU0UT0MWTus8MBHQqPFO5Ff+xz1h5l5FJtRdvYlwD6pVb4NLQ+e4ijPoLi7N39XC7xZw5q6HlBb8Rgq7I1Vw21gEP0S2wdz5hY7IvDqK7xhfR7TSYSX+zWY3xXoX7s4dK24jZTe7FdhcQgruQaNvsyQlb6ob3+P3/gsTqvtgsG6dxiwWk4hM/xgcO0N9m2U06w45rW3D5HNXj3OlPfzSBO68jkro0NQ8+YBpnFeF9zZgRuD3+DoPl6zNgBR9xoxm7liVnoQ3H41IOcQ5693PKawL215zBzYEouy5NOIZpZwEzijf53At4cCrZkTj8DdR2DEebT7cAw8g4txfK6c/mT/F94eQsUU3pNcKwiKT9g/SqD4zCVoHPOec4G9PWwVCkb8wPkGKYlfrET9oU68M5XSkTvLUPa4A+55UnpavRzuKV+weYtAYzV3QXvLV3ReFuj3U8yWRl+wrkOgpE0+sE/+BmkQ//12IrRbavH0hEDLTq9H2aVnWMRcNDrADEOltThzW6CGMYvR6HYebcz57qssUZZyAars2+d6REI7+iKIGWOt8z64KWuQn8oZt5R1OOccyriDBFo6IT/6E3JbOGfbl8I9qhJLB/GZ1i+Bxd0qaPGeKHm+dNQr0HJUII2A5WhVa4Aa951b4aug49EAJWsm4oY7DLY8QC/W/L5/t8HAsRG9eGbHz98J3/7NmHZVTptvLETN55do+Caj2igTNOx9C813MmodtQANUS/RlCijgc3BmPJXCyr9+bfvTaGW9R4PDslIiJiPV0cbMW2DQGVkDOWphyiPEagg0wFlTo8B/kbr+6ugvvsJhuxn5hy/HEZjW3HaVU4ezDbaQxqwjtlGuG4BrZibMPybO9rtudCIuo0P+gINvxeNLrtz+G7B/v/dBsEdtfgxVU7lPx1Rn92IxTynHYdt4fnHPVxhfdq/94XW5isQMzPcPuaD1shLCOYs/ncPe/+MWtwuYhadmgx37TNo2SUlo0XG6Bp5EcJWgWKKjKA7sg4+/wmUeSoRpkanILosodMPnJnba/EnM3+8hwOs/72Iifw+UWk7kHr1CnxZz0+3hkBz2HO8Xc6+YZIE3+ZyzAiU0m1xIppPViCqS0LeGQswtOEUxv0h0AbHBcjNqYTRJRnd/2mMntcq8EQi0IlVyag/WYTGAzK69sITZSE3UMWz/MrHHV4e19DO37XAdwvcp99BGp9p/VZXdDY04tbp//nkPNbLBRR/l1Fqhjs07t9ELLO90dONKJtfhzzmivuZMVCX3MRogfvXzmhU9LiL59Pl1LfXWrglnUR7npw+f3OC89TTCN/DDHzWCQ35FUhill4XEYOPx47Bbjbvp3ccAqeWopPnsTQwHqk+5Zh+U6BxKbFw3l6Jvyb9L+MigavHscyDO6CtL3RONqMP94JUWx+4zGmEMWuv/F8XCHeP4sABOakN4I7bdRvj2Ydhshua+xr+X6uDvLnjtB/Bv+wzL56GoSqB9yeavWhAKMKy7sKBvcU4wQc6rRUI487uPiAKBf8V4r0796kOU7h5pSKtTEbWG5dgqHkarGcL9Mdv5mg9mgHdbgIZvnJA5z+V+GLL89K5GBUJeQheyb7dbTEKTA+hKVBG08KDoJt8BafY37rfDmIfuIHf2LtuLw5Ei/815FTycxNc0RBdjpyj7Hv9w5HrkoEtBeyHg03gFlCAf8bJKHPGIhgKRWjaKqPqJT4w6F0Ge2YAddst0DKswbNS5pZVnjA9cgkDec0hUf7o2fcQZnHWHz3oD53qQszhfavSXoqyuBxsvyGQ+O0S6CoOwMOLZzDTHNpncvBQzB4I1mqpEnfl7Dl97OD1IhMDON9Ntkfi7AN7bAiQUq/6ENgU8nW8lPzFoeiz2Ba+ulIymJkClw9+eM7sMXzhPvTcFQaV75wFNZyJXftx7JKEJnskwv3XIWzRl9Kcw4kIXn4AM4dLKeRRAqbOccTe71IKSo7BweuOmDOCPeRlLAYkLIPfSSlZFCZjikoiXm4V05nTqfCYGQ/152LakJEG9eOxaPcUk3VmFjQ8gjGHZ9z3cTpah4QiivO3Qu0Q3NeFopIZqX75IahtjcCCIXLyOZeIPl47oMVZkOOchj4PPRE/gvvLrVSMN/NGNHeESX2T4RUbi7WcHf4n4mFvFQ9X7nRPe6wCKuNAOcxvd6KhEx+IeXx2DQt2oVLijgHs//V8Xmv/WYa/30ipKmEzShY5YewcGR3ZwfdInRHAM3tk6yZMvbYGzxpkdOF1HPoUWqJqiISSrZMheWsJ219iit+egOge1ojjfP9zlwfyl3zEMZ7B7qd3odj50//3O/vH61Cmyf4/nLXxygUW4e3IK+OeNWkpgrXbMKmGPbN9I8IetGEOe+mrM2uhseX1/2fHWH0baLs+xQAD5oF/YlG84xt+c2Q/uRWFYP+vaH3G2jOLg/WBLwjluZhmloiPVg1Y1MAdc0AiLFY2QeWWQGfOKTFUvxGOfbiDC+HoXPsQ43ivLKYZwSXwKapaZDT2RzICYx9AJ0Gg6L9TYO98FzppAi0Yx3Pq/BRPuYO0mW5AVUkHbLnjm1hyd+/djh+vBJpYxwx58Rsm7xJo2n17NI79CsPJUjo7IxpuXfdRLJPTimf7kDu1FheUcoorUcLD7iH6fxdoDJ9jm2oZ3n1lLh2bhPplR7Gb9TyxeyLq55fhuraUcrsRpnQ9QB+5jPZOBHLt76LJQEYxS1NQduAxjD0FWvEhHcVxDyBMFsjLwBa5d8+hkp/7ymAJ6hvPYgnn7IS/ctFmfw9+/WT0+nQOMrObEOguo2BZNrq07iIiV8b+n4ae+g1wXyZQXxVev/9N9Ejl66Y0WFy8jh+TBGq+7oMu1Ru4zp5cNXcdvFY9Qh379uOjWSiYfR8ND2X027o0DO1sRNIqgSRtGbD3uIOUPgK5nY+AxcbbGMFdJu5mKLp+v4nbnEfFm1ah9cwVrI9h/Zivg8u8esSzbvvX70P+/nrc5r/r71sHzSPV6Mv52/5uKXxfn8YMnpcbFxIxctIhfGaGqdmbAQ+1G1CckZHe1TQYCFcQXi+j9LwMDOUuX7pARg2VnE1/HYBzX75+nowG1XzouMnoH1s+965s1LBnNq63gLNJGYKuCWR1yBxhNUVYEirQx5XGqDc+BpeXMvqRugDtmcdwhDXpXroYgZansSuR/eoN+2TNCZzaLlBnlTUK7h+APnfPa25OqEk4jzVecnrfxw066y/gXBbn0fJEtF3OQSD3l5Zj3NnTCyAw616PVcKPGa73MjnNsEmGelIqXq6UUPCGRARuzEDnGAktUDK/XcnChSgJNU9YAdwpQPo2OUm9k1G2PhflbgL1MWGvKMrHy5kCjeeeatCRj9F7pTQ9Ihmp4/Iwo1JK6nZJaIvJReZIKcV8jsOnKQ7Y5yklz2tH0XrLH70UAt2qKIGHUTCukkD2Y0vQrrkH1UUCreM1x09ORyzrOdnCFvY74tHNR58uLrFGbXU0es3Vp/zZ1mhMi4X1BX2KsLfFSM9YBLzUI0NDG+j6REK/So8udRZCfXoYBjL3Cj+KoLF8Hwbz+q+f7ofFySh8Z+b8Sy8VYempuJwt0IemZGi1ZOJRukB+yamoPxOBCzZycuZu93GxL7o4Q9U7/VAz2Rtm1f/r6YFocvTCE867/JJgvJ7iBVe+/k8cBDO7rdjMnpD5jP1t9xbYvhfonG0ejLvtxds4OZ3pSsHaDhtkcF5AkYZP1tbodJfQzdAQRE9bgo52MZlrboRN9G504066oigWdSNssI6567e0CBy0toH5Jwn5X1uHTTNc8M8uGfk6uCK6YT2+9RdoZZIzslTdwWZBHVs88T1gDXyZrzLjl0M7vgNxJTLKPm6Nj7u/oPKsjIb/tEfq+na8GSzQXJVwaJi/h5IzdAx/l7XHB6Sxz4vf70PrjbfI1uT3mR+CKLxG6SzuLHl7ILxrgzHzp/Ec7rAu7/HNW0q+tWbInPcOozslpH3GGC63XmPMOCkVqJrCoPo1vodKqNGEGbvoBVxOSygiyAKvXj3FcGansplhsE74hIN8FiGHwlEV3Q4nA4E+Xw+BkcZXVG8SaL+TE+rjmtGbs2noPp792G9wYE+YWhcJ+/pWLNTi/TcMR/vKl1Dh3m08KB7BTi9wIVOgymFKfPz9DT7xfPWUxMB00kscaxbo7ilDeIx6BGmCjO5WJnLffQ2ZoUAeu+JhIPuA1byHHapxUEtowzlHgULTI1Gd9QYDHwn0LSASDc+5Bx2RkdTJBsVT23Fimow2uUXDYspjJI1k/1kcC62TT/Hjg0Ba3Hei9J9gw2Q5nWwNh1DXiD+5U4cNiYJh7DUssJNTzMcM1G9+DFP+rqHRsdCeUw9HfWae4sVoDy1F2WKBvpRkwVN0G/M3yMiibg4cl5zG2G4y0p5nhHZTZs4OKX3eaMRd9QQeWXHGbeRsun4R610E6q6cB6XmabiEyyjwrDHCFlTzHgl08nA0qgLqMHAx5yY/137QRYiYl4zlljBQP4yFxwXyT18M9YpCnP8lIw/TRdC1LIE3e+O5onB4bT4JVe65jZMXwKV3OR6VSqllHK9vVoLtE2REvinQuZgFfc6pm0UpCGtMxz3WTP66ZNSOzsGgtVLSVpjCekM+jgdLyXXxMnj28se8fIHU8jMROCcB99RYk1Ny4BypRLeFAo12SoZOUQVnrYzemCbD90wpsjiP3HUyWM/cn7vE5PkyE+oqUTjkJ6anvffhSco6nMni2RwZgtch7ujPPml1xQrK6Xtw85k+XR5mhXr7fbgwSUQajlbQHrkPXdf16eGyWIyabYf/JklpT0ImKnttwM4lAj17lI2pR1wR8FRG2ytzEZK9Ab11+J2nFkOjPQRK3p97ikKUNYRi6HYZVZQcQZu+P159YjYIysBaKzvUd5PSrbpMzA9ahjcRUqq9lgobVQf8tJbSer8DMFwRBslOCf2dexgFLSFI85LQKRxCY0cIWoZJ6MKcQjRXhODLOwmVbs1H/a8wFENK/RoK4FbEM7yGZxP58FvlBb0vAqlW5eDJUE+YvxXoRcd2dNtphg92YjrqthOfri6BoCKhaZPdsWOzFYZcEtOeB+nYEeiIw6+kFG2Yh6TrdtjyU0Jv/jzAvrgcV714fcsc+Bk44KORlMad9oOf1nrMuizQAGb1bv+uhe4KgfT8fZDUzR1NanKaKovHBM3NaPzGzCPKxsG7Nqg7KiGd2tXoc8ARtkkSCox1R5/7tlhTJqEjNutwcKYjrMdI6YFDKJTt3zGnXEZ/rA9Dy+Au/KEnoxsrgqEh7UJuiIxeNXHX/vocj1iT1kWrkPqqAxUTBKoeZwGNvx7h41A5eZt4wuG0imIba/JaqgcMk36hbomMRtzzRpKPiuLePBkpWvdyT/yBj99k5DMjEwZZH5HIurUfkAa3/Z8Rf4nfJzoDZV/fw69dSiMy2a92/YKGDmvycCC+TFNRnCAZDdCKAco+Q3+YQCNvGqPs3+eoWSyh8QMs4fHwE0J3yMi7kf8+7AXmzWUOGbMUWjmf0V4sJVPBHg1Hv0LWxp3iZRJS+X5N1vl3pKFm7weMXCijGkpG/uEvODZIRmZt8QisfoLRpwSaLw+ErtonRPeS0z/x2Wj+8hTpPPsLFmWiregl4tNkdGdEJqy3PcPzRzLq8zkKH4+/w6hkgZJSItE26hPiNgq095gpaoa/war1PDuPE9D86CEcmL1rItahZw73U87HNI0UqJnWY16gQMsS56Ln27O4XSQjg4LZqJJfwnZ+bswSQzi3noPUgvOrfwR8c6/AhnlD8iketXYFuHhNQtb17BvcBwu5Ty1rnw/7iRV4aiil/qeY2y1P4epqOXnUOUBZdBrlluylVnmoORKDtjyBHnakQIhSYnZ3MRXHLYdZ0w6s+iKjle7OODtlK+ZBoBFq7uj291ac/FNO2RnJMPx6CFvvyui/O0mwCCnEab6nf/9ceN2KxjLWRl9xNkYaKJE0kTXQmQchMQqfp8jIuBufew/uSCPE9Mknm1k3HFPaRWQ8Mw5tlI27X0VUb65E++JclDiL6ICmEgWP92N8lYjiWvJhERWFt+ECtQ/y42Q1xx/3xdTw3Rc2gyxhv1ZCwtOjyHXei6WPJaT7thhK42B0mymlhKoMHByxFbJnAv3KPgCbQ25oOslnuvYItK7uRZW2nL6E56JPLxcs2iej/qneUMStwAt7GdUf88H86tXYwcxQ3NMfT5Z64MoCOSkHFGHYPU+cYR74e1YBSmp3IjNKoB72h9EUsRUHpwuU0hSHg7+tQwprIChGiWjTNVDjfBwfy32zdTW0mWmzv8VBMnUJLDLEtNAhHpJMJ8h8eRZ+BMH5FM/LGYESWwMROK4DPfjbr4wKgD214yB7xf0lIZi6UEWx6qaURIZ70K+nqkJSLaU7Ib6w01ZVrGjlvrklAsHyLkx/IqVhdyIw8kMXFjGLHnrog54mP2HbXaBti3YiNbkLP6tkVFXiCZ2xP+DCs3939gb0tPqFoudSuhvpj6E7vuM1M8aMwCQgvRXWWwQKjDBGav+3+J31OcAmFm6vP2AA8+qswFR4Hr0Ma4lAzq9TkbryKXoz0zo/I4x8+xBlzGY39inQc/hDvGDvrWoxREX3p5hkxRn30QzFFYfx3UKg2sbZsFe9g3zWW+CQBLQ9PoCxfblrz1XAtO4qYrfIyHXGbLgZXMHTw/z+kw2h0XAdak9k1OlsiKq8avQfJCVNz3lI/VqN3SHsw5ZGKHCqQtsXCY1evhip94sw4k8pbXiwGFMkBei9mDvg74tg+L4YPUKl5LcqDdoD63Bws4wir3MW/3UR6qq8P71TUXG3BmMdZHT9RzzGm+VCY7qEdrqynt3yMeIf5rqX8TDeewC+wRJ6sTIOiY/zMKFWTIOlB1CxNBq+2gIZ1OegNSAK/3AXuDwyF10UCdkhCX0azv0uJwbXqyRkcM8Snn9HYI8xe7K5BVJ9Y/B6FmdBX3MIFyPhd5WZoZpnJCYcc09IqTI1ETZ+ttD+ICG78j34dG49pj1gzo/di9cDXVAyQ6ALM0pxcLAH/PrISD26BK/LtuFukIyeqBYjae9GSMfIaIpHDoalbsZvrO248wdQN3Az5k8TaJzrIfRZ747Xt5lnPuRjwPq1eG4to6m3CrBWawPcuKOd+V6IYXpb8OIor/9nOiTd3ZHPPrntfDLPjit85wi0JjYdA6a4YhjPhWN7Abq9csGad1LaP309km6txMB6KYXx3Kw1WQvlOGbOkE2w9/uJlydk1OIchE3+qorSNgk5XAzCsaGqioSVUhoSGIrpnEfD2QOXa/kiMe0X3JhXv74MgO7GLvQ/LaN9X6ygIf4ExR9SktYsRtiQp5BynzXXnA/H0JeQMR/udVyI9l5PoW3HuX9tDky338cmXc7cJkJY3h1ISEJ/9iAEFjVBO1FC76bncI69QKogo3maadC59BwjhnI/3aJkjeVjYjazwVolXKr244FYTNHfYhE4+DBS1olJGqBEmVkhrvSW0KAPzMDeRVjtKybXDUromB6F6yPuO+dN0P7oHIYfEJPvFTO8KqzB5YFiqjYxR88v1cg1FZPJE1O4SfLxhj3cvWkO7D9fhvinjILrTDFyRBZOJssoomwWwhZfwfVRMpq4yhS6SzKgzjzgessUuetyoeQuf08vHj1DD6H7Xglp6ZlgyuBCBJ2XksGIdHh5JWMGz+ariwWY8iIc18qZzRSH8epeBNYw4yUlHoDytyi8SOLzmpOLanksQs7LSFMjD0YzolAUJ6WIBWbQPJ6COJ6vsZpmqJ2Tgcec3d3NzeE2JxMTpnFH/mkBN98wPG/jfVBaYooiHD22i2lDjiVqqkPweauYu3whPt7ZhzQd7kTXD2Lk/nDsmyyjWO9D0LCLQOEtGemaW8HXdS+OBonoVg8rOF8IwVk/EW3ruxTG7mHwXqBPVrtZD74RePpWn+J7LEXPXZG4HqlPq9QrYPPBEyELpZSudRwVi30w8IKUJk4rx8Gznth8WUqSXoVwnhUKP/bJn1kHkJS/DU7MzAtUjmO8hj+Kt0qp1bkCmVIfhPSQUrlOOW5cD8At9qWw2abQPJCCSZNkVDeiBJtGuSGxREpR0zNxkFbjDyVnaHsZJrhvQr8oKb3+7I+bU5yRf05GWlNT0WfKapxmrjt8itd+vRgHFohp7KTdGFBnhmGHxXTeLxmj4lfiH2ae/MXJqCxdBq1CKdVopMKj9jO+v9CnIavSMbLbZ0TZicj7WAY8VT4g6DcRdUhdUOX/HT3yZaT8awMKJn7Hbi2BRM/i0VL9FdFiGX0si4DG8B84zPM+2N8VqdY/scuQr6ujYa/3Az8+SanDzBKp4Sfw3lxMFseX4uPZE8h+LKI3e5ZCe305nkvFdHxGIrxUP+EK5/II42RkPnmH5Jsyar6Vg3rdV4hslJK8MxMVPd7iAc9X8Mk0GA9rQ2+e63zthahuOAUTZoChuXHQVsuBYrWYnjMjCbIsXDojpvUf4+FmmY5XY8R0YIgS6gsKUV4lpogl3GH7FuNbBvfWVgXA2dQvnTnKexainjfhhYmUtl3LgMX4a9h+REoqs9Kh3e8KzH6TkdH//k9FWh0CA6XUds4Czjxflr7s5/3NoVuVhyETpNQlM4ex/CAyOGvufkqHvVYiruVKyWRKGsbLUuH3WUrFuRmoPpaA5wNkdLU5Ham7k3DPj/O0KAutWXHowxzY+SQXLoXh+DCC2d7sAJyVofD9KaZpKbkQ3wzDQqWYrPpZ4cbBIFxXE9Pd/VboGRGAwrciyu7iThqxFx0BYgp3PIji3BCcyhST7mV7VPX2w23OkdTbLnjdYI8NYyVkjJVQlDrh5+8SGthZDpvP7ugYKqU+NyswdedWHCuX0Onvy2HzcwvabWW0PCAJXl1fsfCAlByrU9FQ0Q4J95qzbrkwOPcOx26J6XP3/dCa8AZtX8XkH5+LlrK3eOrIvscd8OO2d5i5VELby/Ognf4G4RkSujwmBQau1bgolZH+nhQMHXEeaszG0sJkNP+oxgxmpz7jc1GbehcR8VIyz8uD0r8ZYr6WrUxE/owz2GYkoV/pSfC1Pwc9zv0Yp2x4uLXBoExKMff5jHReIuSsQO/Zl3T3NOG2XEpuX3PhueYBVsRL6C+n/cgvfYSf3N3u3UyBOPA+8g6LaO3bZOT2uotXH0XUyykJFbqNGO4mIqcdOXi1+R1ILCWrQ/wt614jrpeUjHrlocvtCWTMxvm2cTAeXo5/BrPPh8SjbEwZfIsk9KRvHMLGHcVAfufqcD7HGY8R5CmiKb3MkVvTjNV8pssuW8B3cAvm8uwsGJ0Ltz9acHSRjOZ05cLCvRm/azFjG8/AUP9rGMZnof5mBlqXXkGVnpSm1c+EwYU66OdISSd1FtqHNaHlDnvvmRmwWHoHE22kpL1AAbd9NTDzlZJrLcFr9XnUc7baj06CYHMSJf8JdOBTEso8K7H5noz+Uk2G0cNT2KcikNbkdNSuqkelppT+0UyFWCUDJjMFeqO9FC4Rgbgeyh3T2g5tcb5Qfyyja4etUVUdiO/cE9/nJMPYtAB5Htw7Pi+Hjl4MXi6XU9PHZIQ1pmFZq4RiFzFD+qfgtLaUTgxZgpFvwvHph4R6zVgCL4rC/WretzkWaHsUihe7mZ12ZyHwN2buVCntnHoILU6BsNypSwNe5qGgcw++L9SlnpI8tJ7Zi/8qdMml0RRRuxMRV8icKTOF81+JuNyT+b+nKYaWKrFmtow2D8uHe04Yxj6QkLKDM+uHEop3MnJ464+sc7ZQd5LSucZyDJX7IyNKQm/byvD6hRe2MBtfoCR8j9yAlAMC9fs3F/MnrEBbg5RujHJA05ZdMODecW7pGpSssUdgvpjU4z0QUmqFnJkSWsAeaN3nNTQviOjuuhw4j26F/3URXb+SBc3cF3gjEVFXWyYMhRakF4lI7U0GXGqf4IlMRDdUgoCH39DdSCDT0+nIffkMb8/ok8w7A6ZPXqMoVZ8ap8ZCOfgnKhZIqcyRuf3fDpjWspdyBlXJPuOsOjOVdiYSA75gkKeEXLaugHPvTlRARj0uZ8NA0YDZI6T0+7BcBA5qxLibEnI8swsfMtQUa+cxu+73xZ4QNcVjFwnJA33x7zE1xZs37F2ZCrRF3oCFqYT+8J+FqorbeJ0toe/j9kMn6DnSp0tpfj33v8+taL4oob8/87O6P0JsloxMPlrAyOQBLnNPPBpnDYN7D+H0SZ9e6c1Cwce7CHwioZqWGRi54iZ2tEgouPts1Eefw/S3UnqRYoj29Wdwe6eUdBfEoWrIcUgKxDTGIhGJnNMXnQXSe5WIKq9UjK8W0wjnhdzHSzH4qZTmzE6Gdt0h1LXxb8kCPVX24zmzn8dzOxieL0W+q4imNTngRnYxJn7TJ+/Hdsh3KcY/gSIyCziI1kF7sOG5LtUxM6AyABc7dCnEKBVlA5Kw0ovf2TwGN22c8esQz0t3K3zcxJ0wRKDwoSeQZG2BlYfHUcmME5hw1BKRU8dTeEAF5kcvRMmncVT473FU9p6Ha0bjSfNSBfq0LIKb93i6vrEcknlzgJPjyXD9ajQpVmNhmJRGPHJEJXu9TFVMf0xciT6Ry9E2U0SJY1fjU4wt/q0X0aWKAmi/8MbbRoEKM0ox/7ErVP9jbtnN/drRBx1e7J8SR0i2uMCG587U1wkreq/Gc+53PY+ztntuhEqThEzmJSLsz07EcR8f7OYLPU01xe7vPL+u3lhVpaow45x9nuYHv0BVxX9BzIft2WgveIf7PcX0jLJRFvMR/faKadKyOESldKLXGSklqmejdvktjOqSknOUE2oKf2DMJAn5n1uNJBMVxYmXYtKPdUTr7z8xKU9MAeI0uJW+QvwrGd1esJ+Z/QlizKTkfo8z5dEbOKoJtPxyLhobX2GZh5QKZAvRc+Q56GhJyHtNEloqzkJ3jUC6P5Oh3p6Hzdwjbo00h1dNAWaz/0wYn4jWHacQx+cVl5cC3aUXIHeWktb7FFjvuQRJF+9DrClafStxcTjvj9iMWfoYUhdLyFdzEZpVTqDAX0LO+clw+VUFwZt7xH32XpUsJLZL6LYv6yd8D76461H5q2Qok5IQ8ENM5W6WaNAOwnJbCVXpWaBsfwi2vZBQ3y+OGHaFmYz7tUlnIWzMl6O9TkLxeQWYv9YWPcQSGmFdjPn9lsN3Bc9gmCk6y2LxtEpK95ebwbgzAf+5Sqne2wzqL2Pxmrv5z6h8RCc540/mFqWdLW4u2gr3ozzLbbaINt0MLebPix/soUhfhx/OYnIb6oOmeXYYuUVKz/T98WScNbZ3cAfXKkX7gz04xL3Vihns9RR72PF7XpWWQfuRL67VyWiZQTmaHrni83EJ5dbaIHGlDwqHyCjmlQ1qOEe2eDEb0AZUxthAOllC+eUrEd1rA/7TkZGBZQxsPNajmLtJ54AVKNHYgGHnpLSyxBoDwnej318SqthkgxCNXTgaKaGwK9wFhviif4SEXt23xXyLzbjWKiLXQQ7YkeGKSHMRnVBbhgl/usCuRkT3BztwR94Oa1UZJf87F7Vfn+HFdfaEl0bwevsC5aul9NktEmEPfuHiY2a2vtkwHNmGiDUicnfIQ4VeK3oxh0y7b4BAlRsoniKlPfMiMdSiHqd76NGCmnAobeshzdelfI0IjJx7Awa/6VGV9woYH01B1Eg9UnatROq4DKhc0mX/Z08OSsLzcF2a9jEL6tb30XVPTA0muWh1bcZz/l4njWw459zD6lkS2mY4B2WiR3gTJKGS1/EwLKvAXT9mktvxcP51Aku0mVcPWqH5r/uY+VOfLIJTUX30IiZ+kVJ7TRKabxxD4jPu4KYWaMw6in6sw9MtS9DmfwRDmGHmNprhRm0xGnn9Qq9EeL4qhd4mgSZm2kDc+ygsf4jodOxSVN9Lw7hTYpq8fyl03ZOQu0NM3U2s4PEiCd07xNSyvRhuKgGou6JHZR1FcKvxB83Qo+enC+DhEIgPiXo08Y4ZMh9HImK5lGaXlMKiZC/EnE1Zt4oRJguBKneflR/T8WSwE3IVMlIp43wvjEbabs5cTStoxQTi7AEJ4eU29FEsw/lSnhefzdhk44CeFlL69qICIduXwrZZl0oOHsOEe6YYPFyP3r45hmEDFmO3krmisAgD2PeMLKX05+ij2HHdGZUNEtqfWoA6mxX4yecbMP8wbLY6YVG0lP6oD0fTjxVId+A+nuWJ79sckTRMRgv6LUXBez+4qUrp0Sze/+wARK5nvh3NM26yFw80pPTxahyMTn7DLBURrc9KQIX3V1SX6JMt53jrhm8Ytl2fho7LwtCkD7iZL6L6dlu46LxBhJ6IUmPs0DP/Oe6M4i48zg7utS+xO1xEgYMy4a73GW1/iWliPXerw19gUyWi4CG20Nn6FhuWiUmL567t4jsYHxFTmKUdWne/R+1QMXkeWQa10i586ce8+mAFdiSpKC4qRTQ8fRXW9VJVXGA+8feci/qZz1BkJ6PTKbNRptWC3B9Ssm5Kg+78a6jj7Lg6MxNar24g7wrnYHdHVC/pwPFVEvo8YDk0Ezsw6yl3Bzd7mH75jDskoVvFZtAK+oBpQ2V04j1Q/+4ijPrKSPuPeOjcr8TunWIKDJmF3AP1MN/P/hCwGCNDSlHKftIZbwwjt+M4cktC0zuTocFdZWBfgbaNKIOOwV5oR0op520GdDTjYPI3c53AWTZ+Pb6yb7+Za4cBqR6o5tzfvOEYMl38EbaMOTy3DGaPZ6FwxXgakM7amKrA8EfjqK3IAU/CNuPOJimNPLAbUzeYYFm1iPSfWiNpyi5UzRbTflV7tIS9RL8kfdIy98KcmWoK57MSujHaBih5C1m8Pm3+i7Wx5SPePdan5jIrqF35gCnr9cll2DZsildVBHXjftG+AzfNeM85Q9cYZaEx4g3u9hRRXydbDPV6jQFPmQlNluLGqpf4aSqm2tXWzHqfkb1ESrGBmXC+ex3y2VI6bpyNKXtuQSNGSvTcGC4r3sL+IvPhynlo0T8Jh31SCnxtAcx6hhH6Yurlaw2tca1Yf0xE0WszUGZ1Dzncr62vzcfQmHNYMFKgqktJsLhbgs19BKrtPgvGxTdgP0JGvVJnoCvxNn6vlpJaZQqar2TiwAMZhe9Pg9fFFJx4zp6faY+KX/k45CQi4ZEt9+sC2FwTUdgBexSUFGCWo4j2P7eBjl8cnD4IdD//IOp/7sGS0fo08r9CaPkFovtAfTJRj8dHjWRcWaxHy33i0XI5EcfadelySBx6vk/DP+yrXz7moHK5M+xlMspkxmubGoStjzg7DKxgsT0QE8aw3nqtRoiZPVRnial+liMOljqjKJpZscETTbDFxuGcBTEH0S3TARv7MDcqw7F2wnIcY248nBOFkIkumCRiJh8diqkr1+DnGIFiKsLRp9kZ5px9IlEIDm5chIENIvLUDsGw3Quxk7Nj8gb2jcuLcOGeiGjjOkjGqCm2MPNbL0uG7sKvqJshoqTwPLhtewaLIDHdv5kNwaoFErGYRH8HYt0LVYWIPaF7wh4c/6ii0OjSJ7fLfrBsUFV08pw+fxyAJ6WqitmTpTQ8ZSXyO34h+oQ+qY9inUR/hH66hIJ89iO4vAXFuyQUei0LzgHNaPAR002zDARyV13SJaJxJtzB75xDggf7+ft45JqfwaFnInq2IgHNc88D7C1DZJw192qhfV+fVAcnwH7wVeiNE1G1LAFexy5hHmeu1fUEKFOKkDFISoZjbKB1rAA/5GJCjT0SHXJRYSiijue2aL15AKG3RPQj0xz1W2PR+4OEPt4xR+u7eJRyf3STc059j0fzJgmtzz8G+8sBmMJnkXnMCoZXc5AxQEJ//mONdo9sfMkWU7OFFYz9uMPqSKjrTBZGTo4CPoipt30ibtxOQYuNmAzUk+A5nDX9RUSmNcXIfR+MnTwjmtHFuNlqj4fduUPNXwrPNf5QvyulBwuOIitlNxSfZBQQeAxPJs3GQppAwyNKEf1uBpyvjifVG8dxs30REvpNomcPyqF4Mh9jsyeStXclVoSbo//+iVThsxcDptjiELN0ebU1Mnf4YOVe5kyjCJSccEWNj0AtA4OwosUETaPFtDEwEAfLjRGQI6LxccvRtfMXsrWYjcfZo8a9E78bi2lGVSgcHqgoPE3EFCmNwBxHFcWcYDGdOhyOAaNUFKlNIsqctwV57aqK/O0SGqy+DeuUaornXczVfZTQavoOl2UikmsmIHhXJ6zjRLTafRnKVJm9nfRp5TgLuGxpQ6+1Ekp0tkbB1veoHiOhjXkJMHBuhvcefYrfHAev0Y0YEKpPv7opEdXvPtb116e4U/uZW5/Da4qEkp1sUB92HzpR3Fsf58EzvgVOmhL6ti4NPX9/BP/l3IVdFfyNt7B/j4wGNStR4XsMWweJSbt/Npq7GjAjR0JaVUmouX4RfWuZW4oTMcX1Io5NFtNd+2TUr7qMXYfEdLhKiYKyI5jxfSLN/EeJhoASpPNZ9E6Jhf27UrxVm0QueRbo+nQQ3e0l1P20Fdre7Mfxr2Lq+OoAzbYC/G++TAdYQndfCt4wnw/XPIAaryB0HNKnr3sOweDZHjgd4Z4YGIehNpnou19ETq+UMJqehWkmvIdDEmDUIxUTokX0xwFT6N6PxHnOzTmDKpFV7oXdzGzXVlfAeokPOtvERBO3I8vSCo/53aYM9ULdiMXAjYm0eaInJlw3g8HKSaT+zAejphvD3YI9U88fa+ebQPFNRNefhGD+b2awCBWTU3kY+rxYjDVzOSO0IhBy0hxVl9jnjb1R924pbjHTKv8IhOUKNcVIZj/XaVEw+PQLXxvF5DgrHPOKVBQHTSQ00DEaQ9f+wvUFEtI0ccbCIBVFnD+zxJY92D1ATaHHHvJnv414N05NceKumDIPuaKol5ri8loxpQaYw+NqK9L+N483TGF66wUG95PQ/ZmWUN58DctW3mfHefg47hm2MmuVdTjjVfN35mkpXevlCjffLny1k9KPSBfYl3RhS7mE7nko0fb4B5LUxLTh1CZUZqsoHnEuV8Rmo+HZR1z+W0J/d8tB/skPGMz30xc73Aj9hElNYjJ0M0NDVS0GsPeWOVui/uglrJnFfrXFArnhNdDLFFHJ0Vz43n6MrgIxFVxIg7JnE/Mqz9pMW2joHse8ZBEl/8U+5lSFI26cxd72COau7vlJn4zO8D0zT6Hzuz7t93JA2dETPNf6VK9YipaLZ1GxhP3wSByU/Svx+buIXqxdgGLfOuSXimlmj/lwnnUJKz7zWVjOQWp1Peb1kdBL7wSUBZ/Bct5P3RD23tWncbhOTEfD4uG1rgqrJorp3OSlaBt3CI5nxOThthRVdwvxKUpM2c0JSPW+wkwuoojeGWhIVmLhRgnNmc+9e0cUdpizN/ZbAu3R7IdtErKeaAGjVzEotWJNpqbCUJyO62tlVOlaCsfBe3CD9d93gAW0b6cj/Cj7s5YlXtllY6MHd4QhRTi4xAZHitlXs+LgPDUdff4Q0eNeh9At3gr2Z8Vkf8gWIZ0e8BsloZEZS+B+OQyOH2X083MV6sY6wdlAl9QHVaFPgSMWMau/vnMCn5bbYbeDLq3otQeSI6Yw2SOmHo2BMDNZAh/en3vBiZiPxcjjTrd2RhoUYnP4cVZaaiRg7Q9TrB4vpqsjk/A6dCEeMd9+10uHwtYY/f8W0YTlKTjYtQhyDxG92rkFw0ZYwzmOPeF0IGbMU1No8h6uHxGAVTI1hVAmoXV2wdhUqaoo4ll4eDEUfup8zTN7MjgY84tVFaX8ja79fXHdWU0xLE9EIxJ2YY6dGnuyiC6mhOHv31UU07aL6GdOGAwm/kLTUBGlFwfj8CkVxXFjEeGaH0b9o6owOqpPU/sGYtNEFcU9a32ySvHBohQVxW8z9Qkro1Fj/QNB3OkixjM7CV/QsVtMOv/Tp/MXrBwppvJIcwh6TcguFNHYOgsYFN1FFefyzp/mcOm4jT9Wi6hXf2B83CX87CGlS3ei4PWiHlauerQqOhraz2rRZst8FRMHrcBKmCaKaO/EBRCa6jE4UUxT5JYYOScEfXpJSG22DSoGp2Azs4Hh79ZwvBKP1q+c6X9aouBTJMoeiekp66pmWSQqzSTkrBWHLirAjfkSsqq1RsXNVOgygykbYqG8m4/gsSLSHalE581cpKmxZ36OhUXTAdRW6tOjQ2kI25eEyewJmfetYbDJG4P/lFLowSJ4JQThwjoJTXG2wY3fs/CbTEzd1h1CZa8l0OeOUze2EDflVji+Ukx/nY+D/bdkqB7WoyF6p7B22CYEXNWnSQZVSBq5FetsRFRsXoUni93gxf5wO6gSynPe0LqiTzvNjiN1vS+mM8MPmH4CfordCFsnIuUnK2CpP9yYN4wtj6Ha1A/Nvvo0+XQFlL19YDZMnxzLylBg4Ie/OvTIz6UUSSOW494NMb0VHceALicMTOUs212OFStWw5b7fnPAfny/YIXGTjEt6puLyoHMsp5iktIBrD23BOZ2fP/ZbOzYYYbdPcXkNWoLzho5IH7CJNo3yAM2BcsgHJhIK4QY2Dy0QATn7LxZ0ahbaQ7NLDHtOhaNSitTPDPg3HHcgIF5KopRnAv2aV64fUdNsfKYmKq6+UGWoqY4MF9MrVV2qOr1E2u2ck/MtYZhcwd2HmX/PG4HzUM/0PSEO2mXFcZPbIcf5/vw//XNzm/Q28HX660B/a+494c+jVhti4+rv+M+e2bMvEj4zu9EL+b8nlGRyO3zA4vj9KmfZSyGbvkKkz76dH6oHzT//IUxd/SoRuGBpmpVxfSb/FvrLQg1UlNYMEPeX7EcqVPLkcXzUqGqRK60GLGfRHT5qBKta8pwIUFE2uuS0DjtCkK579wLToX4yDXY/MZ+uDMFYTsuw0RXQhP/soDpwuP//+/GtimE3KV1aF0tIdMOKwj/HkW0n5jep1uibPARbGWv7s1dSbvfbYTNktBx/3hUWJ5FG89y1RsbuI9Ixun1ImoMsYa9SzwsfUUUxx6u21OJIW916Wp4IoztozHMWI9sNJOgszAK2wp16X5lLDwbDkOju5jUjnC/fpyAZ3ckpHu+FBIte7whziYVO9S57wSlSkk5YikaHvthPmvDwMgKYVcCUf+Ae/25ApSYmGDhIBHV27I/nzfHlDARhYYcho2fKR5w3k1anAHjh/tgWq9Hae+4r1mHIpx9oHlUCjKnRyA7m6+XnIBN+1IE9htH01JPoKnQAZVG40hQ5X3K9cG/e/XIX80OZ5O3I3WolDp7n8SE/+vovONy3P8/bsaxxzkZEcdI3eO677uc7PDqLVRCqFRKe4cio6G9C427PbSkqJRCkyIjQiUjMvLNyEmSjMjvc35/eDx63Oe6q+tzvd+v1/OpA6kxljYKKS/VA/x9BghmnLNGKQxdH3bi0z0VurWgAFrcJkQnimmSbD46ZHQgO1RCL+6cRtgBLah6i6l5fyb4p/XQHs/6rjEdKyT6aK9QJiP3BPTuHYAbO5M1frEI/d8v7LupQso2u9Fo9hWH2eevvnwYa+8PU8/brUxvFx1FSfEw9WF9Eop5bIMU66Hq8uOUaVziTshO+IYZcqyLDfWhYMMcp1tCNtOS4Vb9DS/LJdQ3LBGpCgMoYhnleisd1rv6ccdLmb4mpUBV/jvSMhhjJ51ExsR+RL5XphZbD8hM+o3NySLqM3HHG48h6ilshm3vpkJmZDdyJWISH0rDk2WfcJftyKp/YlC/ugXOr0Vk13wCaoPNyHIS0eE90eCqHiK1TkQffJ1x8OlQ9eaFEnKstMJM6wEoSZkTzUiBWvc9PGecf/mPrdDMqoHmcHYmXzagfUwLvj9QpmBVTQzrf4xrjM0KRm6CwpRHcA1Upg2TDNFodB1fX4jpUBKbVd06fG0TU6yIcfL1YvzLdtx7ZRJuGV8Dj/Ws3MVk9J+5gfV7VKh2YwoMi69Cr2YxFRgZIzU8ERaMeZ7U7oS5XiwKFJjX27I8vHsc2x0ldHW6AVqXHUPzDQklFsZBNfEcaqJUyHesEVKbc/FZj3Gj/VbUJtzH4nesi9u3o3vrPTSyXH0/ZCucf99BzSRl+nBeB/3rH4C3UZn6SzZBt/A+wsyU6Um+PkymxOPPL8o01aUQ1U0hGGS9k1ZyAaGV/qhhO647eAFdzLlaVkpo/6FLUB9mhgT2fE1TS2F01hCvihkTelahzXs/FrA83BzKZt76MI4znplQXgGjSXugfkeZfphVoeugJ44yJ2pMYn3x7DBcv4to+oNStD21wgFLFbpdV4oSma2wjRHRyJZzGDtKGwcSRTTkXQky92hj6wQRGQ/kg+9ojF/OjCWu5WLFayPIxDKf+uc4VrhoYh6bjU9zw+H3QAtjvolpx8EwDN+miTt+Ymp5fgDuy3agbVBIHk1pMNLVBe+BhEbcCUVXzQbIsnmb+y0QRj0bEcmY4QMFwu/aBvzxWET5HszR1vzCQsZ+KkZRaOX/xpIxrBO5GOiWDcLFSZl0h9lh8tAh6kHsvZf/ckXK4BD1n+ZiCv7bFfrCIerdXWw+J4bj85Ch6neeSehybzJcvvZg02wxjc6Nh+yjL4gRi+mnTSKkeb1Y3y2i+5eliNzSh8RCEc28HAv51IcYoiKmcKM0TLnTgk33lWnwrygU7LyFKQ85GvcrFtWu9Wj6ImJ5HoveUfXQ8GPf/6xYKPAakP9IRDKWG8DlXId4nQpdXZ0K+TmtKLBm3OsWj7JV9dj1l4R2bpNC78F5nGI50HWUZf7O22grUqHgWywnZWIwup8992lboPHhJiZaKJPimGQUP67FeLnF1BKWjNaaa5j3ie3a761Q9XqE7yxD3ibqov1UC/xr2b23msLL+Ri2T+NoqYIJUu9HotCFo4xGE+RNj4Z2OUcGwyrhMPQgTs1VIXvHCnQZH8Vl5s5mIyrh+ocX3hux7p5jgClWURBpKtNN80vwOuwLJca6WtUsNyIiMC2Zo8g4ds7Nx3DhTxFVZaeh8U041Eezj7XL0NruA2YIZD5wCfmfvfDXbyE93HgROQu9kZkrpBm/y1FX5YVSX9YvvTmQ4wMjQzhK6ciF0aZ1uDdJRDe7s1GXoo61DzjqMPXB59c60Gzik0yhF/JP6IHvxaeiCT4YsNHFTxU+nS/bD9ermzEpQUR5M1zZLmzF9jkiErsdRrPMJuj94sh1dQQW9Q5RP3NJhYqGpUJnyjecZIy6Nj0VnSnfUC1m/rhXC3paz/H2lzLNdHFE2YdBdN8S0UNr5tE774DTFFNtrRSqx24gcauYeo8fREPRMPVdbH9PWuaift9bmFxTpphtpyB/+R2Gb/3v93a0cGRSB5QYc447sh0mSjUwTVImPblEaNTfxBzmC44dJpD9nYyrh8VkqGjJzvYkpmiye3HcBb0h1/DvRjHLHymcWwvB/1dMBXNZNiacQdUStgspO/GjwgfFzOMW+O+Cclg0hm9k791sjIJdx/BtmYh21Oej1jcYuyQsx6S50NkeijBlCRlq7oBbRBb8u1Ror64hWt29Ia5SppQtZ+HWEoJoDebF90uh6h8AO5bVp1kWJY0zRa+biE6oVkNunhV2fRbRitZyJGXsAk9VTKNKzmHFFAO8Zrs8S1SGwDxf3BzgKDvvIsZM9METNoefi1nWrtTF1+vMYZuq4arggD/OiWkgqBRaF/XQ2C+mEw4laJi9A+6rJXQ9vRhy27dCifnI04IYNDCWiL/Lsn1tEBokWtAsFVPZbD+0PdFEJ3suwcyPo4dZ4MUS1rksj9ucdWC0TULKpxPhmrMRmetY10+Ph2uyFvzLxTTSIA78pI2o3SSmrQmJGKu1HuHXReQWm4qxSho4we735NUUGKluRMtC1qGRfuiK0UTmQT7teZWOsC4DLJ2pQpWTssDfbog5Fv/tdTLmR+6Ati/zfXlflCzVhmINu8eTgago0cZNnoR0W4LxpmmouvYy1o+Lk6A3qhsbSkVUPGQzWvPa8ShBmbT9nVB+rR2SCxwlOjqiIK0D686wHf/ugrKlL/DxAEfVCx3xa8pQdRV2hhv/+/PRLs0oZI6fUMpyb9Td/5+xbxGb8epiB4xeK1OizE60V33G1BHsPPckQMPhMZ6NlNDguB0Y9LqNP7wlpOqqD+eIe5jM3IdaDNgzvw0V1tHyc03RPjIUHqoczRXsgtvxEKxijmytvwvlURG4fJ1jPW4OTi0dGytEtO2VFGrrMiBIFdHr/YaIfB4BW3a2xLdG61Mp7o0QksJyS/QnS6F/SkguctbwCk/AXFshfXOTgjPOQkK1mASHpbDOyULWHDGVKkhR75ALeT0x1QTk49W5kP/PwPgruyCV+OCwr4ikNSbocjqCDvY9BE7bhTYbT2yfIqZOgxIYZgbBvUOZkj8lY8LVE2gdJaboo4nI+DcGGs9F1HMlGdX8aPjtZUzCOqXT+hjubuRo3gcDyFjHQcZZmfID2My/2wMVAxWSeaMP+zsR6BqvTPNbyqH3yhv0QUJRrheha+AHs2nK5NK5E/WBoeB+iCir1QDO00MxI1xM/g2V6JjsBX92PsveVGGqhzs637H7nbAP2xjft7BMPvw+GdFvtDC8WEz6fcdQ8XgTXBmT2CvFoHmmDqabM7/QyUDXiK14FiehexWHoFWyBar6Euo5exx+8trwY89xWVoMwm5q4X/PxJS0KgRdJmtgvkhA7mcjINe/Eot3CqjeMxhjl6yFZoSAbPcFYaDYAH/nqdC3V3uRlGmEUmWO3romwevqD6hbq9C7ainKTv7CTuYpF2bEIE//Hu6z51vTkYQjzU3IH65MxZpbEBjbhvJNjGdust7Pu4+5dWLaa7MTus0PcalATLuXG4J724Rc5qoLrunDrbcZez6xvM2IQ+u3Oxh9lvFqWRgSz7ZCFMVRqWwkZGY/QMBLjsrWRaD1YBNE3hxlXo1FqtYZ3AyTUNPTWPSbFiKXuY/8JRPM67uO3jsimjvPDDlzruIuy1gTV1Nwi65iyhURHZJawO1aDZy+crT/iRnKxl9Ggg3j3gUWiFpXhCeMH2BhjlT9M3iwQkyhqWYouFSEUDYnr3OMYe+fDgbWdL3oHFwuBsF8pzL97XoB+f/o4d54MYXNKIdDsyGEjBnGGl9C0gd9/D4gIgfnKuQ3H8aopxK6UWGE9xZh0DISkWDXQbT16qLpjYS2+GWjQX4nnk5ToUc7PDFW2why33g0YVwIsr2YR1RI6BbfBM67vqPthoiUW6LQ+fsXQgMktLLKERfSh6g/28z45LYLJsYOU5+4SJk+hkZiMO8hKqaLKHWaCeynX8ESNzH9+UYX72e/Qp+tMjk1pqDX9yU23xET9bM8MWmF63EJGdxch8Fp13GP8f8vYSjG+LYgZTZHZxjbWksf4CQnJl6EFaTtaQgy5yh0iQ24ygws/SEky2IrmDNvWSXLUZ4d2/eDWSgx5mhvmxWbjRyMPMeRlPWgQlc5AteL6ImnDRo8TJGWJyLDAEsM77DBJx/GY1U2kMu1gLWciH5tO4faxf4sezky+3wW/RoBmPg3R39cz8Ktd6HoZl5zJCEDvI5w7GRuvqgkGYaH4vA0h3nWs0Qsv5OA+WyPinYXQe9UEK68lJC+pBRHjAIw/5OE5lUw5yuMwaFyZdqfX45+NW+smsu67+5FZDT4ItqF+YU0H64HNCFaICa3ew7gm7ojf5aAbt/fAz99FzwbLqDwdkd0JbvB2k1Ax3NPorlpLS4Es/z8lIWBmWuQOoujJxtc4NeiC4yX0LDQQ4iu04E4U0yyJZ4w6tsErV4x3U5xRl2dPrKGKFOtxA7t7HmVfudojK8Vugs7oTiGzbMn25Ed3+F0SkQ+N6IgU9UP9XTGV9GRkBV/hRXz/QvSRORZDcD0pTLZz7CE3sEfeLBVRC0DppCO/YpAdo+WY3ZCTbsPf7A8yRAaojOuD2NYp6x+Eofu2w9gcENMMQ+T4Nv8DGsmS+j7epbPLVVoaBeRR34sAquuwDOW5ZuaFJ1ytRjaz77u2nBYm9+FJZuHH727Yc1cPWCumMbYmeNWZyVcTjNPWWkBr28X0fBERHe/svceOQmfQ2KSlMZBJ/kM6i8IqN8lHnqNeYwVBDSgFIdItu/GhwU0OCwF9rtP4L2zgH7PSMZy/2jc7xbQJJsUDHsWCc8WAR2KSEHByFhMZmxwNjcDgd9DsfEOR2oNhfAKCcS6EJY/fzIXy7SArKuYHmiWw/2TCYStYkrPq0G0lyN6mJvM7q+BRdUerL4pIquoGmh5HMBIUzFdusOuaXCEvZjd74gauJdbw9RVRGsWGcOhygNilnW9Ubswf+IBvDnFuniDEfI/ucN/ooTCh5piYIsr3JmbLNVzgsNyffTsYc5ywhFtR/SgNygi76ideK/ky3KY8f9zAyw/EYB+LZb5Yw2hu8kX8cyjw1urIJe+B46NEkpNv4gKnS1IGcJRzdlydNTqoZXlueNcW8jb+WKDuoC6NewxYaEPVEv4ZOvkBMMJvmjSVKJcyR5sk/fE7f8pksfLPWi4dRhvLZTI2SAH+YkbsWGRmJYHsU4Zoo8HuipUkLEfdc91cTCcox9sD+Zv18bhII62eXvDdfhGzPvAHGGFJ6J3a+GvwyJS6LXAq08/YfNMRH/JeePm/aHqEW/ZPJgaokDQiIpjLH/ajKAbfAPtB8Q0fbUp3LQuYMigmJpOGkFBrQf/nJGQW30sZIruoYt539CuKJgbXwVt56jdMQZj/ncZzjkc1UdGw8T8Cuwnc6QPKdpHtWCBiZiupUfBZEsbHqUwVsmQYvB8GTrkJVTMOqX2dymmreBotqEUTwKLIJ7H0RvmhgU7zyOuQUgN82Lx/vlF/GsnpM0/oyE9VIWJB4R0emIsZD+WY/o4jsYybpk5twRaIgEteGcBTvEsprM5Lxey+dp6HpkfRXS53BJlOWVYbS2iBqMyREr8EThdQlMKSqBZEgDHAxLy/812vL8Mp59zZP/VFM6dl9H/r4ja1xkhY1IQvl9geX7PGPUu2bC5L6G994pR1uWHwkssZ+rTsXxRFGKYs6RNKIRbfBCuekmo8n0hWm8GYs5UCT03LcGEL/5IZt6ReCUXUvdw+CxXpsh0QySFeEKUzVjLwBiuHw9gKOuXvXlslhy240WMkMTbpYyL1iKf5fD58gSoDF+DljEcdW5NhB8PaGEzcE47ByrzNaCyheXDrNMYO7gelWnMU4bmQEtmAwpus/zZ54TAZQMYNV5Et8z3IlH1OyYUcTTE3gZuDt+w+T5H3LJA/ND+hGCWmR5sfgPFnzD8o5CsRvpB50of0tnzslfyxJ4NQ9V/+DOHMtmPHMEgZGxFpD2wH2qPB3BphIhsY8zRG9qHZynsc1aZodWxC+aVHH3LMsW8zPfIYA7FFRkjo6ABvWyu7h9IhrNVB/7SF1NOqxGiijsgnCshB+aJXsNKcUwqprw7UujIlGP7RTH9rpci8FcBPlwSkkRRivKjJThoJiT5rXEItU9DJOPS3nATaISkIeSbmBzOxuPV6ETMYly6X2knlJNjoB4toZuHEtDZGYfBeOZTuknAmzjkyzNO/jcR/XFJKPkkYOyRCO6PBPhECSn5ZSa8roRCrMaytDsXCj3BWP9CRM8f5iBxRyhatolp8+tsFOwJhxvrvpcj2TWtYThQJ6HzC2xhwfatxFZC3ZF70PVuB25FSKh3+WnWxZsh1ZZQplw2hv/ejMd2EjromIWpEZtw7LuYsjyD4LCQ4M12xHOFL+oy1mO3OkeqAYHI91OHUrqQBOXG0CjshvMgRz0TzdAv6cFF1oN/bT4Gt4FfuNYopi2/TGDy8x2uZ7F9PGuOTt1ODI0W0ZRAU2hcfQPL2eycLxpCOeMj1qgyv8uPg+bzWnyvF1O5jzESB7oQPlJMM8tM0PTHbbRdZOcgNWV9dA+WESLKObkb9V8aUK4tIh1vD7gMe4ERWhxVlh1C6sYOzF3H0YTFvmjseokGxv+VC+3ALStD9zshdf6yg5ukAt4FQtLe5ADp0kuQGAmpwJhlAuP+/90Q0t/8GLQztvR6xxGuRqM/4DqWz2T9e5TNgNtFDBDLZwOWCXfOQ+YL29kdUsgfvgT1eyK60hePeb1x2OYsos5ME3jFxuEf1qHKn3ahV5iA+7PY7M3djYJJyUh9z3bfxQyDR5JgvZ9x471KTH1siLTnfFpYyJzC3RJ97/kkeF8FizNmqNktoKbzu5E5zg0zWafIdu6G36S98G4Wkb2RM1ZM8sDgah4decR6Z44H/njMo/OljpDZ4I3ZcTx66FUJ9WJH8MyUyYQ9l8zvNnj3l5jOJOcjbK4GNP9iXH3TH0lbNHBwmoCeOAZiYDnhYg6fZFn3jr2zGgfYfH5uCQNftAa1ekLaiuNosF+FC+8EFNcWiryq36ALzHdGB6P+3C9EsHuclhOCyIJBCDTFVOHKmF/lF3hGjIt+GqK6uRuxnszdHtvg1vK3cE3kqPH3HvSn/w/7jNjsFTijdVcbNsZwVFtuwrLlf/BLFtOjQ2Ywib4OhQUi0nVwwa2F7+DH+tF7gwOs697hAsuQeeutoVfRhLXMu6XrLeAs2wjJM47EH82grH4f+QtFtJc7BJm8p5ixiV1/zx2+dx9j/VSOBqNdIP/zETw0ODp25jgiXR6hykREj9JioZp0Eea5HN3ZEof3gko0zpJQhy5jmxk12HNZTC4wgW9XBtZsltD2ebtxZHIWbFiedG1kc/KhGBr+IrKYIYXGuQsIN2YdGmSPes9jmHSURy5t9tBIjMasch4FTnWEfEk09FfwKP9BHOYdPA0Hdv5OC+IQ9SUPkkksk7Pj4PYwA27sHuOL49F0LB02Qo5+tscxXsrG00UcDd9dAmftAMZOzHdqdkJ2RxDjczF5mteg7s/9MGMudv1oFVx3uWM4y+2362ogt9wN71zY/cZkIPPECtivFJL9x1Qkaa3Cl1CWgeI0TNVdjuYfArpvVQ05skNXjIAML5uh+lYsZrPzjD9nBt32eHx+ytFTpSr4XdqHLT4CUiuvhMocN+h8EVBdC3vvOif0zBJS2R8W4Oc4w3mniBzXWkNd0x45HRwJVjqg4i8DbB0loaXXbGF0zhDbE8X0in1OuSXWaPggpqN1FchkXmE4RZmqEitRN9kWFekSmrn9PNSVtkLC2D68sgj52puwiLHZ5cZ05Ndq4dZJMZlrnMLYjdoIrBTT6EsecN+kjVFzxJQZkIht/iromMonzj0Z83skmFTGozH9KWi+pYLhtnxauiUJ7kZqeF/EmEE7DepZq/HuD44MJvmgtf4DfjcJSVnJC0cU30GlQ0gZXofQOP0DdrcIKWtyMhDSByXmbh55gag1+QbPdo52u/hC5+sPLBwpoqZhgVC9OID7u0RkkHMQxS87YcGYZP3YONinfYDKEhFtqEmEm/d7xOWIaJ9xGqKC30DfRkyNmXEYM+M6pp0W049RB/C+pxUBI9hsNLBdeHwTIcUciabHo3zYZVgyRyiKPoHqS1WAroAstVnu3a3A3QQBaetGI/D2Jfz+S0A6v22g8+EUbrB75FXvht6wM3hfI6Zqvh0CO7NQZymkGLKCTlYB3s9i+Z9tiVaLYpQyflYebY0jb4pR+J6jDS+S4GITh6nHBFTSnQjNqmjEr+Ho3fMEOBfGI3sxRw6zE1CvnoxHwyV04kcqvIJOoKdZTGf10uBlcQzy6uwei3ajkfl7mZaYLtong/dPLAT//Wz3fCLqg+LR/FpM1ssz4bw+FBNMOIq5wNh+kQNmlXA0XSETgWmRSDCU0ORF6SjwO4FA1o+jh2ej91cYIu+znBHsRb7eNmT4ienDeSO0n/bDhDcimnfWEPIT/bDJSkwKPRnQmqWBKiuW/6PPIL9XHbsYr6olmkEujt1zD/s8//1/0Y/MER7Jvs89xWg21sCBrRzlPi7FtkRNFCxg3FJ7HmOvayKMvVc9Mx3zt23EeQUxcWfcURGzCfvYNRf3+SD/yQZcrxHSvmkBaHL/F9o9Qvpl7Ae172/h91VIBysCwCV14hw7Q0VDb7id/B/65DhanGaNPK1/8WU947oXHtCV68H2x0IaHHEAw+71oPClkFbNPo5bSp+gdY2jgn9Yp//8F/ZxHNluC4da+ifkRnAUnnMCg3J9SFUSkdrtCLyq6INcF0f7/Vn+7/uGj4oi4plbQTbmFTpMRTT+TCAy2DVXHBgnvA5BbWcfnmQzv5gbAsNXH3EW7Kx0GHvnf8S8jxxN2xeFedeuwCtMSPpvojClqRq3ZwipVs4KbjcfYFUfRzo9UrQ+rsVNAzGpFksRRVX4a4OYWiPs0X3iIdoYEyo6OELWrgVDN7DuWG8LN/8KtPzJ8mSODTQeXkSyE8t2zROYp3MZM28K6K2yHeST0mE+SUi68+2RWp8FlacCsl9mj3nv0/FXgIBiT8SjcXMKrkk5aslwRMbWanxdJqQRtU6Q3rsE8zcCclmSgvbWSGzVEJJRRhKG1UXj4B4hnadktCazvrwnpOBeO3RPD8OJCJYnZXbQHHUcXf/yaLFOIlT149DCPPT7/DSYHA7HvAkcDb2Xg8GoEAz6iOicVS70YoMxivXXuz3ZqP0aAEWOT+JR+fCq80P8LD7Zb8zFkzf+UHjAo+GBhXCYvQEJciLqfWEEc59gtJoxD92yC2Wd/hiuKqL9G6rgoOOMsQN8epFsj7ZHFmhkzP+3oACf6zSh9R9/JpyGUcRahDO+uqBbhApVDTSy3tl7NhLRsRtQNVlMazxOoGLWehy/JKJ6tWg4YCOUGS/RvhSUrFyLGEuOcsz3o0F9C+oniWnXvBA4TF2LeeOFpB4YjrZzajB5ICC5az7QmqqJG49ElFZ2HEa+azE4l6MXwbHQsloD/jCONjVHY6yMOvrZs3618hhkG15gkkBER55FwC2uAxnMVf9pZbO68TV6OBEVJBpCdV0f1geLaJBx7Jj6XhgPF1EKY7G8UW/g/VNELqbxQMkbDLBras/vhPyDjyj/JaIFpz1h39mP8zsZW4a7ozX7O1pYhnx45IsM+W8wSuPolyAW7Skd6GHP6NKOWESOfou/l4ro6iFjSCc/wYe1Yqq9YoJ288fAK/bsFsVAfns1NO8LaeUIM9xS7kDWEDEFH7bAhEPPoc64ccuePagPqcUsGSGd6dmH+jXXoTZWSL0R+9EdVYehpwRUe9wejUalGOMmpOY5xzFPvQGH2a7FrzkG6ewrOLlLQNZTbBA19y7a2euRz+3Aq69BJesspUWx0DG5ggIVES1slcIkMRtRbK89bKVw8TqFumusdxaYobbhPLIDxFQ/JQ5NBwrQtU1IP8yskeN0HDKr2Y5stULkpjDsN2L9HmGJ2lnHsapOQAXPTCFfkYvRP8X0wswcvC1ZKJ4qJrVs1hEif3xqEtCwB7bQenwUn6NY16jvgpGzKyJmSCh2fg5yFIMh81xIYzUz4PVnKDRYRj2NP4mZVZEY8lhMTYtLceSYH2NlESl1VmB4qSUuaEgo3MISLlYJUJdhXfODZfLDDYgOEJFblymMMh1RlytmPJyBFVMJ275zNOXySQw8X4+QFhH9mhqPpOvq8H3BzpAXDVe/1djFfOH09XDwSgbwuUdEVsHxkPfpQdNREW0WpGIw7z0mTRPTqeM+cHP6hS92IkqICwI3ogvO0zlK9tgFry/3oN8ropVL2WxM7EWkhoie2caiPOc5nK6L6PqsKBzZ8hwT3ER0+Y0R9G7fRRibGWcFU1QXP0BNmYgCH5rBre4BnjAHNw6KRO2Rp9glFtFv0xPQ2H0Nt9uEdMvXEboFdeCshXRRLxbO+6vg85nt3fNY/FhSBc8DInKtYd+DqBzCKSLyms6ee2ExxrJM++9nNMt1SxDJONC0IQYKLVX4ZM6RwnE7TOmKhqwJn7JMHVAQH4fEdzzqYs5rPTcLvVVCms58onNNIhoeC6h7Szw6s5NhECam/i828BLHYZOLgKasz0ZkURDOmTLPXbcbDUIPvFUQkaHybpgc9cYQxor2Gy2gcuMwrJlXFsuVY1v6AWx9p0ih0RUYK9yLaZwSXXxbAZVBJ3hdUKQQ3nnIqWhgeqmQPEozYVGgiWrGP//uZB72YhX02V602YYh/+Na3H4jpGHPo9DwZRWWqgtp240whI79F+3GHGXdMkfU/ieQZe42bIUtAoe0Y8xkEWUMWqN1whM0say42roL1Tov4RnO+DkzHibnXsBqupgExcfhHFkHGcbJ0vGmkG1rh64ie3ahB6DaUgObLWwHA/eiN6Uam2sFpDzBEsMa6rClgKOiLkuoBWVDjj0LXxlLpBpnQyeEuViDJXQencb/1ESkGm0D+T/P460F67Jv1tAYWYjZIRztqo7HkxM56JrDzv+2KSKXxUH7v/O8bwNZ9xQs3cBeP2eN5edSmJcJaa/IFtYPTuJjLMuc5iL0L/fHtl+LyOppAbhHgUg4u4iuZpxF3p0AZOko0g/XvZgPN9wx4ZHBPy5Q+eqCuGYlunFmP0qUnJCvyyPr8/ZQ99oFBebIVzutUbHRBDMZb8t/rYbDJito/iOkL8xnx9qbYN91AW194Af1ORuQyXbExysFcm/VUcZ6f3xYDuRiVyEmkPl4SwbadNSwr1JIPWtc0PbdCdl1fPJIdsGKh3a4YS2gSQNByB+vgQj2jI69CoF7KEE2iaMltuHoEqzDMcbPZsmRaHzyDmvZ669vBKJT7gUOHeWoYxnjwVkdaDnHUdzyMFTrPUfLc44WvWV7PeY18JixdFkI5PUGcCxeRI9NIzEztBMBtWw+V0XBd+AN/mAcQuEHoXCnEkqtfBqM3IfQERV45SAgXfcwlG96giHXOZopsoHq+Cs4rMiRuYo1OsvrkcK88uPqKOStvo5RvhxNFEgxqHsOBw+JaXOEFK+2n0V0IEc9+raof1aEUfJsFzwtYHIsFzPbRRQaaQbV96egsU9MUx464/P8ffiVJqDtOQ5oG3oA0j+F9OcGC9RJXTG0myOrT+dQMOgN5TdKtL6mGGqF3nCy59E//5ShOdgTF//mUZ/yf/+GiRUM3vPow6VKRDc5QWU0n3wNqqC+2A5hh/gUcK8SFTuO4PZQjqJGVSOs8BBue3HUerMaRvWu6GL8qRVSDfUAc+ScFlJEehX4F3ehd4mQ+teGwGjhekSwboVVPDpGqkAtmkce9wOwrXwdfoVxJJ/qARfxT0TKsoz1DoT9+Q5E2HFkZBYKL/934G/n6P03D+i8/YzPzIPOxNpDtesnTBxF1KMZjMbcR7jP3D+8MhgmFk/ReYyjYSMYD399il/MSZXupkJVOwutJ5TIqT8VGoMnUTygRNttTyJyUjoe2SlRZF0iutfnoUeGR3Oux0PqeBaicjbzdfGQPXAWXqt5VP86CRhxGpSkRF7/HoVeUwPGsb57dfkoNHzvwmSakJ7f9YPGvEZE9QkoZ38I9NbVQe0Fn+oaAgCzOvRV8+mKOBiyS+phulRAHtOCoNN4GTr7+VStJ0VqTAHeBDJ+NohCYMwl1EXwacS/MVg+ogyqD/h0ozkGzhqlWLyDT+/fJaIxNBbD24X0nizQvz4YyrOFpHnHHHpK4TgrL6Qb8paoNg5HJssf5w9myFvlgykbOUpM3Q01nQCIeMzTrSxQvtsX16uFpKhuj97LubCdIiRrbztA+zT2+glJwYadOaP28hXMHR47o236TrSxOS97XoDqB77YqiCghCNnoPDFDw7RAprudQ6NWr6IzxBQi+QC5vfp46hUTFrGF1ERdATjTinS8b1lGL7gKF6ZK9Loe+cxKPTG00+KdPmaB4y89HG8n09767ygEqaLE8xPZzJfGHhDaJkroruJ4WioX4mvjXxap3Qcrl3LYF/Pp/N/R6KtajneLeWTenYuol+vwLgFQhq3JQ/bPJezmRPQVM98dExRw+3dQrpsGIojxzvx9AhH0jmuUPDqQ808jjLq9+PVia946cK8ozAKqdFdkD5mTL7GB3q1T5Eg5Mjbbzd07j1FyF2W238egfzhB7C9LCQXWVdIk+/jNNuFMan7EPm4GdFdQuousMWU+F48Z7OKZ6HIWXUD+6oE9GVOKLjLt/F8jZAWVofDt+wG5v8tpJyZByF/8DY2s73u6WFM6HMLvjvZM4qyh96ZW7BtFlLUDVtoPL+KlA4h3e7zRJ5vDYpT+fTpiA9Cf9air4lPH2/4sn2pgdiYT+Hprhijdgkp3/n04fBeFOwpw8gVApLaSOEWmYf5bE8b17A5XF+EDMbGh3ZLobe9AIFD2f7e2occOo9F1/mUXrsHXvoFmCnl07gaZ0z4pxAe7HlVb7PEhFd+kK4W0jd3a0z42xvDIaSrpdZIGrIHD9w5GjS6hAq1Qzh0UolOmFSw/XaBb6ES9WypgNFbFxwV80hnaSEqBKo4VsyjEapFqItTRdESHr1yKYbc2uUQN/Ao0fII2n4bwMtXQBa3KpF0yhRfXirRryuVGMi0RGesEr2UzcOK56uh9UBI7knhUL+yAr//4dGm7mA4rFmL+aN5LBOYg6xZgakVSlTbE4E6ew3cPsjcJzYbSTLLMeWlgD5HZmNg/RI0qgtoxvMETPUS452rEk39Mx4OpIzIkTxyzo0Fv1EZ+yIYq1jHIHqoBpIZ19UqSlHhuR7ShyLKG5GAAdt1aNYVkf/mA3DvtsUoWz7FCw+g7aw1Gjr51LfYAd3z++HgzBjVbi/KFzQiLkRIenEOaP94Fwq/hSRO2oPA5g/MnYWEERaIvH8c77cyX9hpiTLmnlliIalpJ6Ap/QzSVJXo8Yz//ozeGfx7i0dtXYkY1p0L1UM8Wufrh86r9/GIsb2X51GYaN7AGcZstev9oRNzC5JEAe2e4If+69fg+Cdj/rcOkJacxy/mI/Gsn9VKSlGXLSC3dnc0ZlxFyEYBHTQIQnXVbUzrF5DJ1iC0h95DshXz378ZQ45lLGggIAG7R68FeRhfLKDeCgfGy6eRYiygoJm+SA2+AMvpPPKJ84ds3yU82M0jiz2ByHlwgbGdEj2Rd4FWmTVOTRBSte8ezN/shKU/BaTSmoBOs1TcTxJSaFse9JjnThUqkZV6AUL9/ZD0VpGG789HP+uewEuKZHP+AuR2ukNFpES6G/ahOcUVyXd4FJVViQ7BTlxh/JYqWwmVJ/oYUBHS3yurMVZlP3S9hbQl5yD43G58ZLlXPz4D7vFLoZwqoPkv0tEWrYqhcwQk//oMVJf74Wokn9YcPwXZvwJgH8+nro0n/vs7+2FWokQF347DfeUSjBPyKD8sGCsa1iLVh0dcuwcm5DZhJePYpcJD0BPfQ/d2IfVZHoK5xw08Yzn2kYvDPHER1NJ51MCe9XK5bHiUCEjnewJ6ezOwxFBA/LQEWN/NRvc4Ackwdu0uzMVNti/D/meFfrVqnPPkKFXRHmNuncMxX9bXdQ4wFBXhVJuAfqdIUT8uD6WMgYNLneAuexgNeXyK2eoIl1NxOBPKo0k2rmjsK8ZrbT41JrB8MCjAHCU+6Xmynm0Mx8c0IRk/KcXw357wSFUi6fBilJuyeeplPaJlCrUqP8y5yNGhYBMojw7Cb+b1PSEHYSS2xeNiJQqvtkU+DiKFzf+3PXawOOuOvW/YnDRdQNLX9bDUENDJ6xfQ/EwDnxmPzcsvx4r9W2A9kc3qqCrks887az2fOtg1+ce0sSBKSIe83NEQuBnRdUKSFUSibt8ylP6jRNa6Tuhgv256CGmC9j7M1zLH2QwhGag6oWG/DRTesry94IgypR4MYY55/6g/fDUeQ2cUR6qONijQb8ClJRzl3k1A4IxT8Mzk05uAcIyZxDKczaSB2AZu1qHYf5l1epo1fkgi8IvlcOVWWyR+CMP7TXwa+2ccJizKxbNoxvxwgHxPOvRf8WnCV0dYa2QgfCs75xMO0Jufii+MzTpL9uBJeh4eL+OTfHoCugeSsG40RyunWqFkjSduv2LndsEOK1Y54+BwjiKrijDhnS/U0hTp1fOz+JHnD8oU0p0/CqETEYx80SJqli9Gt70/nCwXEQSlkJ7xwZhUIX14dhrWHwLwyUlIfPU85HkFYukHxhgj98H9tAscGJO4rd6PrmeOmPaRR0NL8/Bkjj+8f/DpW6g91Gp84TOfT1fjnVBh4o75K/nk7XoOkbE+KM3i04adJZCZ5wPzvwXkHlrK/vtRzGS7c7vECc2zzWHBZ2d+vwj5D9SxtV9IWcHs2pYW5CayrLsdgMjFD/CtlmVghzd44x9B7TX7eJ0VUh0rkNHK0RbnFMgH5qIjV5EmDUnHk0c5GCKvSDdXJOM9yyI5MK98EwOvvRdg7M4yzSQGeQHl4H4LaOiPSLhEXofiEeaV9pHIOHkVf95n7D3ZEarm16EfLiTR60QoUAac8/kk8fDDFOYIszp59D3HGybDylGex3wqyRNeKyoRupxPqYzH5E0DkZIrpO1xTpC+T8Wb+2yn3J1hYlQMBU3GTrL//Vt5p+Hz38/1LqXC8GsYvvsI6LtOAV7l+qLVX4nOHMyDm7I/hJlKVDhwFo2RvvCawaPsCWkIlAuH01wB9W21hjrPDUdmMX42OofOyX54tEdI+axz21a5Q8deSKmezLWjt2Ei830daSwya/6BtQKfhFsK8P6xHwImCanxYA22fbHHyf9256gzOu544Pv/lCjR0Any43zwLEuJKnlHoXVwEy7qCsn85lmwOoKigKNNN8PBl1VHpilH2i/8oNWqgUmdHNW1FcA9Ww3X5gppiVsJVpiqQ2YZ+/hoIZrXr0VMnJAm9ySirW8FYpTZ6w+PQf2bOgLqOXKJiIMzY2bfEQLa3yrF8k3n4HaBT3k9ceguyoPpeCFt2piDgrnx2OGhSJlRWdANSsaXC4okGJEN3tAEJHUrUvS0NGgoRWHcQj7ZXU2BQlEM6kP4tPhKKrxKjqHFk08Gj9LRqhMK2App/LE0SO+F4uV7Af3SS4JbejLGE8ui6cnIGJaA4ezM95+yZT54BjZ9LLftrVH/JQ9jUzna/DAbtbNCscNCidrEp6BaHoiFjBk03p2CybdgZA9VInXGU4FCXzwu5dGXcRnQHRUBq708upeSDt6p4xh7hnFLYjp0qiKw/QOPXGTMUO0eis9slmRTzFAvioQOm8mk6d6QMzPCiOWKZK7gjpIBc3xxUqQjle5IyjJH64tFdNmjBvzKPZi4jaPhdgWo2LcSv88LSEupGB1j1yCpWUB2DbEY67cCph3sdb1zCDNZhdVbBRR9jX18egU6ivk02u48GlrX4MAC1jWHfVD3UxPLH7HrC3zAF2rjxjYBWW/2x9h5GghhXjD7vh9+TLgB4+0CGn8pBGpq96FcIaQXW1hnfcvAQ9Z3wXMSkbE6DRK+kA4OT0So7kl4NwnoXFky6telY/ogj64JkhComAWo8Wn8omR4JaRilBOfHh2wg9uPIMxl56OsEYV+2QtwecMj+MZCR1KCaa94dGBsDBRmnMfhAB4pzkoGLyEJF2/zqX/ADDm3o3CoUUg/x+eAFxSD8v8p0t7t2VA7EYjiS6x/gzJQrhcMva8CeqOZBswKx+5yPlF1ChIrj8PyC5+8xKfR5BGAseyahuhcWE8LQLydgAIm56M92w9tfjx62XsBDn5HcWoe+1rTMtD4OwgXqvi01KoUDe3qsMth/PnaB+7+23BDVokEuWy/vhpi1EVFyl7ji7AP23AgVJHO7zyAFVOd8faGAjW92g/3i85YprOI+ka4wM/MDdX8RfS6PRmZbWIkaTB+1kxHhUQC7WoejetIQcXbJbCwFtDDFceAZbfgMpIjpyDmIxvr4LBEQIOliVjumwpRjICUb9tCVu8YPqjzKanpJDT+CcYWUwElFjkicGUB9jgJSNXHCc63mIOd55PlfEfU12ZhCOvo3A5HDC7PQ9AYAekPz8ER50DIMeb5Y3ImhhWlgmSU6HlaBo5sOYlGxml+j8pQErsBQQuF5D3PERmVvtgnz6Mfn3yRuX89pqsLSaDlAv7YA7AuXUTnvqVhxVERRM+VyEHrJAZ0xbC14JHxr0Twby/DSebCfdPY16xXx32Waf3ugfi8dR2KxvMpe58fjE5pg3vHo3b5AFis3gj5IJbJ74KgqnoT2ezeM78k4MndfIwuVKTeF8no9M3FgkVKtFg7A/N2nMCvv3j0/mAm5Hlh8PybR1XXYjFh9zlcZUy74aEUvWbn8Jn19XLfE3A7XYpFK3lUWZeN1pVBGMZ85NrhdMhnhKFiHfOsNVbQXBcE+WDGM4op0OAnwMGNT4Mb7eCimYLgAgEVHbTDhKGFuHyOee7rEqjmM8dnfN4gPgnuaCymreLR3c50HFmTgBELeeTnlgY1STz2ZPFoxclsePUEYNJfAsrlzqOjcxWOEJ/mJBSii83DgtWsp0pj8HnzYrzk8eh/lfkY6FPGCkseea6pwOezblD5yCf+iwqo67hitiOfFjn5QWWGDtanKNHvSYFwuLweVhIl6q0KRMfldahMUqJJezMwtnAx9l3k0/yPyZBjXfN/rqeIeHicFJh1WFVp28VHHQscbFTidHIQBRQDc3GLgWKgqKAYKAYh3SAhXdJx6BaUkBApERQD29dkdOzC7pFRv+f7b1/nwr2fWPdav2XUNQUZXkxD3YJZcHTQpdErQxFemQeppZAmDwvFs2G5ONkroEsfg1BqqUSToZAEun7QMT+Jx78VdInvDfWzR9Hgq0MqSd4IDK/BWp4OzR7uDt+d1fhxUofmv42D5cDLaF6pRxeHH8TXnnqElcppAT8GRh8a8aRVTu6NcWjccQwXJ+jQiJRAlIrrseepnHx1A+A7thZZPnLSObob7esiIF+pIATsxbxBESh10KEFQ+wx8G4o3hfokMm9QlhKoqBg3102yw6eZ5IhKNCl+z57UOiXhRHzdMnm+y5c+pEMPzVd8ud6ot0tB4EOUnId54FlCbm4+EVKIQ1ecFIrxKlsKeV9ykPFzGJUyuTUbtiIgROCcD5alx67psDMejr2VOnQ+fEB0Py6GU1FchLeD8L1J+uA33IatsYfJtItaFbTof+hAb2VCyCqV5B88xHE/J6Fk4t0ae7oaNjnzYfxVDkVFkWx7yxAZoacrCgJlZGzcW6jLq1PiYJ6+HGYL9WhF27xMB/FntN1qEbtIJoHtsP9vYJeqDnBXFCGqo0KEvznhF+exXj3TIfmFcTAjjrgq1TQ5dvZsNyRCtdfCspPc0TVfCWSvHVozZe9CLeJQ5JCh/SM7PHIJwKrB7I7LdyHr8pclMl1aOqgfahak4Xvj+V0u9wDRjlFWNgho699bug+lg/33zIaleUO083FcNkkp8lxxxGzyB+3WnQpZ34JXqnn4IGpjH4MbcYgyQp0D1ZQSsNxaG5aDmWigt7hIEwWz0ReuQ61jUiC36sZWGCsoFBHJbpSpyL6npyWW+ZD1cYA/QIF6dzNQP/66dD1VND7Ny4waivExDdsbW77UNpSgMUROjTT0AV6B4thspLpqtkTpjubMHefgo5X5qJ5dRrshilIZcBu3Aw9iNG1ChpwpBVdznvx/F85hdS3onejPWYHMi3N3w2NJ2F4VcDObeQueArC4aeiSxq/QjB2lAXGjJSR+r9BcAvbiI8XpXRv1AEoE1ZA5ZmMVD61oGetJSRXmU4+BUHZvA7XDsppTlgrkiV2uH9LRi/yWuE3dDOmVcnI7o82+E22Rcw0Gc1qO4SxQ2ZCNF2XPvybCM2F0zF+hpyOUznqUqZD5ZSCcgZUwSxvJjxuK+jWthT09c+A7hUFyb614tPHbaheo0Ou03Jh/VkPE2yZJv+KRuXO+bi9QUELZkahRW8BTrcyzbT7IOaWDa5mKuhBeASs7rdgaI0Oad5PQKNTM0aKFPTVyx5j+qMR0C2nF3wHVM2IwEZrOYlLj6HHLwC/2Uxl9Gbh5op8VA7VJcnGQniGRsJjoYImWBdBbbYSHuvl1J3uAKPGBKQHyklwyR6lCQmY9VxOzzQd8eN4Miay9xtkeuDmlEI0bpOR88TDSA40QNUjOX1f6QPbl9uQJVGQ63Uf9Gnb4scBHYppKYPbKEOUTFHQh+RK9HpNh8BLQXNVMmDynxH++kdBE/+JgJ1PO+w5CtodFINHJS2YdUWHSq96wvJcPV726VBzvy/UzZuw8rkOfbzmjx8LG3F4N9PADhfcHFCOxBQdCrFwRKM8ASt/yOiBhhPm7UrGBWM5HRy9D3YFychvkdEaR2ckjctAxGsZBSlc8PFcOvw8ZWQ13xk2pzOxdRXzwDY2s6PS8SVaTuECJ2TdSEBNDNPAu324OycZujoyWjXGFQPfpiHwmZS8/peP2W05sHgop/VTjkG1eB5umMsotakJfq8XoPqdlLqSm2Fsshg7x8po9wRv1D2yQ+R4HRr8thX2f2/Cq6UyqtdsQ0zzelz5Q0YhF9vQr28DfrGUWhLbYDLLEtZhUuoLb0WLI5sFBzlZ3CmD8Tp9/B2vQ7Z2lfC7awjFBx0Kn5mFvv/NQP9cXeqLrMOgytnIPS4nt4E1qLszHW7tchr7Kgj3J2XhYqOAhilDoR7VgKOxzM+DilF4PA2pi+U0ekgObJaU4h82dw9UE3B/cxu6khSku2oPSp+kwZVpO0I3AxVaVRg+V0HbU51h+iUbJ8vldMOlDJ02yfjNznZOSBmOtqcj9KOUwkxrMe92MBxEcjr9oxlu0e6oPadD1eNbYBbljcTNuvTE0Atms3bB4IYOYUsN268+bIdKacg/R2HtPg1ps6UUPLoKoQlTkeohpapBWbC31MVbDwkFNKYhee9kzLsiJn9zJaz1FLj4n5jGX06BZoYBgn/K6PGxTNiaKbDdW0yFtbEwuWqMWywvwo+F49niMiw1F9PH+hCscS+G0l5MFn0huPSiBNWXxKQbEwujRW14M11B5muCED+yHLIPEvIXBqCxqxzVMVKynBEM7KnA+oVSWu7lBb2uQyizZDp86wFBSAXSeuTkf9ob0QZVeNTEZkrpjizvw5Au1yH+wDyoVefhvwU6lPK/HMwemY+NSh3SN83DzdHZeOWpQ884hUgKyMLaDjm5PCtE6eY0OJ6Qk+P9aHxdXodvl2TUlxEPoy21OLdFRlfl0YhXPYoPjjK6H+WIo5XpSJykQ9FvnNEcnISEHCk90yvF118HoRwkpybHMqg8isPEczLyb27B9fUWCNRjM27QjsqrlogcK6VzI0/A9thGNLtIyLS7Hf0TtuDaUwk92OKJyuUOeM3O/8dOT1hYOUBlATvnTb54PHMHPkeJ6a25Ex5tjsciQxmVOjnC9N9oWLF1ThVFQzl6Pq5+1KHDPYegOKiHTzdZ1luWwzh7Mn47S2lWfip6707G9HFi8tIPhvC6Bcyadej0/hDElK7CGnMdsoovhpulPjbf0SGHwmIolhhi/F4FmSZkwPd9JRxYXjz5GAuDyYfxJElCY4uiMe9WBTbMklBpewRuCisRnSWhjNYkpB2txTeunB5qpcH8XBWusDN5+TwJgW+q4WMjo/UPsuHZXowXW3Roi0sx5l1OgpmbnIIyghE4oQ65pnLaWhqG9st1uNMvo4bhwbiZVYPFN2R01iwfgoZkRGTqUC7jtarOIDR4y8nzdjlUbNJhsVtKHgVlUPdR4vgOKR1+aw/fHCXq1BVUoHYIs+ckwYXNVHXpIXBuJONyqJREu/fibU0Wpjco6O/t7HlWLiw5urRZoxXKKxb4I1tGCz4HokjPCukuOtTtmw9Dh8nwXCijzNwi9NxkZ5sno2VReVA+mYyC8zKKXheDvtT5cJ4ipdeOUbCoNIHpAwntuxeLujlzMK5WQj/3hKFXuQTnx+rQcJti9H+aAomxDq36IxwV2eXYryIhrXGBCCmqxJAJMnrGcvl8ZSUC8qW09lYour8dwcI6Ka2ziMSzVTVY1y+l0dxIBBZUYS/zvd6ccJi/OozNcimVJMdCPaYGxoNlJNc/CIl3NTIuSGm9QyzSPlfhNTuHZdWJcHp/BKbzpBT5ywHh62Og2Sojm4s5uB+ixLlfOvSSre3uo1p4hbP1/MpDY0IJ6utllGhTCFdeEV5sYvcVUALXzjgMWy6nWMdmWK9Zji0sH/dkVEDYrQvnTAktFxyGmY8eNo2U0oLLpej31sUrVSmtcmmHcc1O5PRLKPB3G1r0d2D7Hin9T3Ic1o3eSF6hQwYH3eAW4o7H+mJ61OYGs5VuUDaIaebXVoxV2MD7uA7FHsqC2SY99PjISPhRCWHPZPQPk9EiURssrHdDdl1KJvta0cOY299MRv+ZM644J4d9rJhGeGWh/4AO6kaK6acn46h/NsAiUEFWxyJhFgF4d8nI3KsYSX/EoJYx/86zRVC3S8B/LC+mqTFfKi5Fxjk5Tf3XB+03SmF5ma3fyAvXlhdh1AAZaf6ohum3YPTpMfab4IB5wjBmfczfXjsg6XgYwq7JiLPVEerqobD/IKMnSleYWwfhVJ+QnNe6wf5OALJdhKQb5Ibrs7xx46mQ3pZkoNJBD9+jpXTTkeVG2hTosrvuGhMDt/vzYR8gohfa0SiqWIixf4lpyuEIxlSLoVsiIs6iQigC9XCb5LT3SSAq9azRPI3tZQfLzVxzZN+RUvPCFlgbLAY3VUr8QW1ItliJYWzWUuZEo99lIf4yl1DUuRj0dMzFz89iuvDzCLoCDWGykXm16iF02U6FoZ+ctEfUo2jxHDxgOtfSb4LbDRPcspLTxOrjMKYl8J4kpwhhNkKz9TDmC9t7UyZyNxxCp6mCLP5Oh9rYI/CUysjEOQWWS6uwsFVKWvdYd2g/jK4GCV2/FQfT00ewaoKU/pa5wSCvHF+MdOjQr0O46xGJingZjWeZIAkvxttu5iEl3tBjXSNlnYzqgrJwP7AcX9/okEh0GAYaUdAbJCPH8EP4YR2Dt7tl1L3WAbnfY5DLzqoj0gGczkgUM49SfVqHdpMg5A5SkJOqL2KG7ETWOAl1iFpR2bIKPGM2L5MdMSQjHJpeMrJfkYKYOn2cjZeSoiAJqtWG8BwnI8+ljBcWLMeLixIaujMcld+WoVpPSp7zImBdugTqCRJSPdYA+29zQYxXLZ/VItl5BlSkckq/xjjKfyFWXpTR3fZ62G4wxtB7Mtrfnw63ZXJ0GAkppUMJe28pNi0RkoZ7FlQDZRh0QUhflyTD7stRXGf5ePu+O6ITo3BprZDKrdzwyzgCBeVCur3VHVWt0Wi4IqTGDk9YNZdiJuPGRzt9MOTMIdg3ME77NwSehdXomyOjVxG+sKkvRvcsKS0J2wvPs+n4c42CWu8cR89wXwQopWTDumCLig9CeDL6689W9Dm5QIX50tWX6ah0VqC5QEQLTGNhO38OyiplNDc8CnWjgfMKNiOsh3VpTMYiHyldecTmfcRk3GB+os56RCX0EfBYSuknDqJyhBE2VshI1zoVyT76SPSXUdzzMvTumgoJ47TSuc2IqV4CGfu94mcGdCwOoztDSlkn0tB+6jCuTJOSOesORoWV2GQgIauBachVqYHUS056rwKwffURFCQxtp93CIX7D6CJ+fmc+e7ou+aJPeuE5Mv3hKa6M57+ENB/IzzR1+iE5VFCGpXThJhoX3D4CjIbfgx+0f5oqNOhDvZvlUP2oYHNxfSzzWhxWw7Tv2WkkZ2HltmT8eCSlFbur4Ni8kxs2MP8vKUKbqqG+Mg6bNSnRKjMrETfeTHdnh+Ho8cYO90QU1dAETxdCsH5k3ndDBcksY6qMYJl311XcGxSobdBSqc++aJ05xGsEDDvWsI6r5kvXjJ2ve/BusnrHahfJKfgMS1QML99tJZpTLcG/bOn4kaphPbLimD2SRcRzB9umJSgz2syRnyV0lbfPFhXSWGkKqIDGQUwni7DuRoRpQ7MweMPMqw5IqIOj3D0aSyDwkxMlkvycH2cHAs1xPRZtxi9elNgUCUnNbMiVKrJMW6lmHy9KlC5YyoCxsnJ+FQJlAV6UBsmp1q3NMQIFYg6IaRAB28Yn9+Fq3tENMrLG0qV3aj/KaQxr/1hrdwCxWIRbR2Sgqw3lViwnuWRjivsFubDOZ5lVlwCLO2O4uhVGUnk8Yh3qEcGY3tPQzdoWOZgfgLTfKAbjAtccGizjDY1eeJx1l6suCmjKktXhD53w2Dm2+WvD8CNZ46ZkJDLxhAYD1uHPSShp9Wh6PrfKhidFNOEg0GIOW6F2Z8lNK/JHwqtbegaIKWgH4FIXrYZ5x0YA1TuR//wzSh1kpLTpxB0TV0L4SZ2X5N9MMjbDl2JQlqzLgA9l2ww+7yQnESBUP17M6JPMM8/4gPVhTtx86GIkMi6fvJixgcyimf8079/ChTVMqq9EQwLkSUOXxVRYFwgepZvxkJdMc05FwHP5w1YvFtOxWHRCPlWj059Oe0Y7oqqF9lwniinHr9jML4UiF+3pBRjyrRx0wfT9krohU8b+jRdkW0qoSr2u+ELX4z6KaaeisOIHhEDV8Ybv2Z5QFXmjHkiEf232A39ml5Ys5vl0RBnxJuEYIWthPaucwanPATzx0oou90ZeBIM+wtiuiUKQctkS6h0Sei3ywGoDl6FD8wzt9aVIlmkB3crGX3fFAK/bWuxcIOY1rBvmXU44buZhNbY1QPCEHhVSan1rSteXcqC41TmD8aVWPYxAatt2VykVqBqTxyWPZfSCGEHQmUOmHBMRAEOJyF8YYe4aSJS9emA24Z9aFoqIqOZ7bDNX4Su2yKqutMGs2TgbpiIPD6dgImPGYJWiyhyYhD8flthwVN2tg3tzCPt0cd61gf1E9BM2guUiengsXaE+jjjz1VieqV6HP1zjFBTK6LDVU349NAQjzki+vd2C/q8jfFum4huvvFHT+AWjDMVUk1xMAZ1W+K/L0LK/TMYfms24MsWERUePoDkN+YIeME0r1YDt9t6yBVI6GxFHcZ+M0DQdgl9DuiE9doVKBTwyWlOF4yNVqO9ikdrarrweIolHDl86l3aihjdpdCVSmm1I5t9zjR4slxLNTuK5GnT4XxKSvdOVSJGMBWBK2S03fMANP9ZiQ9WIrpXXw6nPQlQXc+Y+XcJnA7m4NUVKU3n1qO0MRhjR8ko6d1R5H4Oxn9OMurM3IfrtB8HfaV0wM4ZxnG+eDBcRrFPnLC3JAi996W0c0QbFKs80VgvptODIuE3fzGKBovILeokrjeb4vcFtv7/kqH6dDIu+QrpM2P/UG193HwlpN7NYbCoN8PDxTIKNjiC7fw4fGZ9+cKcDJhPq8S2lRJa8S0VTrxKBLP7msAphnlpIR5mSSlW1Rvta/IRynI596MTrI7E4yHTf/IfzfjFGEAlXkx1jk24+zgIj/kSGoY29Kx2ROpa5oeVVeC8ToTbHxKKsD6Cqk1puF0jpqkbD2NgXxpGT5BQt78fNKu3we2ZjIZddYTNrgO4MFFGf9g4QV07GG+cZTTzbC2qhh2E3r8iav5Zh3m/YvEpXUS7/3cUGnsOoppEdHeNF/w69uAp2+O+UXX45R8FF/atBGktAvPiMSlBTBdLamBXEAvdkRJqSnLBoDY/LP4qpjHDDyN3cSocAxiHa1Tg2oYsdPlJ6O/PHuiJc8Aett8bW1tgEjYHjn0i+oVWWOxagGXLxfQ+iHmOqR3+cWds/y4cRV1LoPpBTEku+1H03hpfI8VUOTAKLQsIA1hP2f88HIZvlmDjRcY5JzsxdvYKXF3EIxsndo8Wi7DAjEcjz5zAdcN5EGzlkalNCwatNMGsegmtnnIIlYfkGL5aTFEjS1HkIoP+PyL6NIbpMFCO0qcimnajEKE35Lh2m/WF2hRUlVcwdhVT59dAGNlkYrFSSINag2E5PhdjDwnp7kRfqHRmYrVYzBgpAL+uKDGzVURvh/rBqCYdOn7sud8T6p4x8MwUkG6mF9Iux+HxUCHpjfWB+vN4TA0Q0KBT+XB6XYq5EVI6c7oEaZH5GGkupYeh2QjRr0Ao6wUXT5VhzJ+5ePBSQheSD2HMgExUv5DQwCdueOuVCtMbEnrygnWWN6wbXJeQKKIVJobuGMKe7xu1wG+iF8LnS8k93RXRY+PhGC4m1ygX7F0ahVjmIVttXSBZEYMtl8V0Sd8ZKusjUKIlocj4fch9EY7dqRJKntWAR7NCcTJOQnb5dbh7NByJrHuq19dCfXIkzK0ktGpaPaoWhuLPXxLKNKvFGtdwWNyR0M5t7TA5tgqCNRJKsmmH29E1GHlMQkN2sMwdths3fkso4O/jUL2yAA8UrC8MZVwhWYAr7N4H7W1gvcoA3o7MD0cfQ4+FEaZ/F9PZyDr0ZupD5aOYCpXJ6Jmph+ZfAlIK8/FpsQ7eMK2aDmdcMVqBzD0SEg/LgXWgBH99FtD5siCk1eRgkI6Izqf5I/xBDi7ZiWn5YCVKmSY+a0ipeGcOAi8eQrC1lMS3c9HZVY7lVyU0RuyO7VpZWF0upbtLnRB/4gCWM0a1O+uIH6uiIGY8c/FMGbKUefjiI6H3bVWw2xKPe44SGvvtMGx+HoTsqIQm/uMCzR4/3HRm52/qgke9sfh7DjsfljW5Rw8i8U8J/RHUgbpjC3C0lUsXWtph/X4X3rB3equzznt4CSayPhXpkA2n2kPYN0tCA8ozUTiuAherWEawLql2JhU+BmJq3+KN+ztTUdIposZiD3w8mgjvWyKaNCoLQwSVaGqUUNz0VNwMPoznlyXEH1YIvZhS6CZLKE07H3tPlkGukFDdmwpYzk9BKGOP+UnF0EMxoudJaFM546L6MHQydipucoOnWgyKZ4hoTbU35mkmYhZjj6BNnog/HI9drIeu2umNTrVkXJstovuuAWj/owQfW1i+TPJB56h8GLRK6JBFNUqvRSOlQkJBHF+cT86FjaaEPq7YD5XWAoytE9NfVIKjrwox5ayEfpg4475eECqLJPR6xj5UUQi47B4nDtiHCo0wnPkmoSyPQwhk87vpuYgeDSlHoFU+zJ3E5PGQeZdKNsyNxNTEvquWmoLJzDPlG6oRODsZuXvENO2MK5SR3hjVK6KvZS44vzoISx6I6D1jQs1PgShjDPkklHUW2wD4M23vrj6A6wNWYmCtlLzcKzHQNgvSWjFtnlSB7b+U8OFJqGhNG4xLTHGC7WXMonb0Zi3B3Xliiqtoh/FcEzydIKLTbe2oe7Uaeswb1bcehaFAD/7vRJRuVQVlhQL/ThWTbV4V7NN14B0uotidHrAeug/lTSK6s60Aqia6eDiFaXVxBoxNpiLzK2P71bmwniLFMXYv4QWFUJopIKmS0L1nOTD8R4GTdyX09TfT501vNC5lzMk0G+MzHZVLWKf4OwHWW2ZAo0FKaZ7xsA+ahQZNKandjoBeO/PWHBFtuxID0wfl4L0X0fDKWKhbl0PDV0RB3wtw37AUO5jH/jqTgyrPcrxjWaN7zA+uK5OQtUFA2Sm+yBqThDmvBfSMEwjP8DQceCugwyv8wUksRLGThGbXe0JgnI2nryR0Ldcdz3an4uoyCfkvd8WQ3wexN0NC//0KxbwDxXj3XURTH7OscduJEbHMuwKd4PkwAlVsrnW/VmOeTQrrcSwTBzShp2Y/XrG+87/WLvQbWmFTGp+GHOmE7ZmVmJTNp9iGWvQ/1YMty+5f75zRbRYCGZvfgVNdYMo67T6OmBZfOoG6/+yQs0JMLp4noOjeAvNLYnq2tBEmE2YhdrKUvOeeQP+VrciaK6HhH1sQ8x/weLyEDAwzEFonQ8sRAdndSkBf73QkHRbR9O54XM+bAX9zEY3TTsanpVOx0pux4lM2p7tKsFyb6VwvEUkbDqGb8fzMOjaD68PwL4RklxwMmyOlwFoJPdh1DN13Y/GiSEDJgxoQrnMQg68KaK13IxrHxKFGV0hGOkdw/206Ns0V0/ZjQVDbXICPCjGVqgdB72Eutp0V0ZxnR3DtQzqaV4lIknoYgZGZ8DouIt3WBlx6Fo6smWJS2cxYIiYGK/XF9PHAIYSPzsVwxmDa/xyDqXMYchivalg0Iro5EhOCGDPzG6DnGIWz90Wk5dMIp/NB0NzC9lXujJ5eb7z0kdHuM84wsgvHFnb+N6e7w3RUIrgsv6Yx3rbYsgLJW4Q00/Ak/IxW4epj1qllHaj8tBiCJiFtSzmMftY9V7JuVbbqCOxn6uItW8/4h+lQMB5I0hDQwq4UxKzWxVIPAYV9KIAfy4s91qyDRxTD1kSKc9eE9MCtFIqzcvgViClbaz+GJKTh7XoBfWUeOSY1Hx/VJCSPLkEjFeH9acZsa49C4pyCpC98KnFsQNWjgzB6wyebLfVY05GEAU58GvHWnWVoJrsPKR2d3wJBXwROygQ0c8dxXOJGw8VNQA/Xt6BxVTgCKgXUOzIE97cXoDKFMYYfuzv/A8jPFdOI/iaYvgzBH4PF9CWnHT2l7uCw+6pwcIWaTQxODGVaTT/BmMISS6PFNFGFaXX0Snx3YB64PhZ+a+di3CEpY0slDEtk2L1MRM96SzC2RgcpBiwL8g5CjXGe31gxDV6YCpUbh9DzTUTWA6JQZcqysltMryewNS+LwLgkIQ1eegwwisaTfCGd3teE9uRwDNcQ0ctzDbBDDHT4InIO9USaVRZjfQnxEp1wbXwM7sdI6eNlb8Q/y8K4DubzRQ24+TEUzyZK6NI9T8yzSsfTcjH9HRiPyvaZUGMetWwc4+WuabhTIiHz+GbUTZwLozPMVwceR4t4JsZvFpMkPQ5mQ2Zj7lcRjfzWgD6z2RjVxLI+oRA9x6XwX8h6U24B7j4pQZmHmEb5ZuP+rDIIToqoYZ0S8btKUbJERD+S0hHoVI6EbHb+l6OhYnAI37eJSfD/PN8ai0EDBeQ0vQG/0g4ijnla6KTjKGVn1DBESOevu0NnWgokXWLiBDLuOhOGkSxHXjz1xOy2TNjJWQ6ucEXLRk9UV0tI769SWF+Xoov1I8kf7OwLZbgXwrglfB8uhUQjn7GTg3cHioLsMPyGiIqnpEMzTA/Bg6TUM6EZvVGGiGPM+XpRGzTfz8bQaUIqH9UC23dGcGf3cr3wEOo0Fah+L6aNJ9OgPKvAoamsFyQnQ/OOPu6x9xtlpqJ3whT0e0soYUwCXllX4DLjpesHcnD0ZhkU88WktikazapHsOenhGx0k6ASU44bDiJyqnCDik0cfjWLKLvZA2m5CdC3YV7BZ5r/HoqIZwLqfOgGP8bZAz8JyOBPN5jmhWBziJDmGO1H4KIiiJk37r27D+aL4iFhnlDh5Ay71hhczZLQu6hS9CsVIPacPCkeJj2z8GKyjAZcK8Ua/QKEvxXRsaZidB8ogmwN48aToVDfVIn1alK6lRmK+BG5uLxFQK4Hg9GZloXOOQJK3Z6JqlmHIOeLyXNJGdYwBproJaL6igM4r1+M6Sxn/UeGwm53AfJGs728DYXN3kMYmiih43+3w2K9F/63QkTKbW3obQmE+LeQHgU141lPCEayjq+zoRV1uYHgZorIJCgDnilF+PGV6YSfgyEfC7CiTUBLjLLgea0Avkw/94zyYJrBOGwb+5viw7jfkIk6rpD2zazBzTepeDxTSIafqhBvl47YYwLSf1mJyndSZJQKaVPPIfT1S1GjwphhWRmMmyT4bC+kuf9VwZr1nUE/2HsW16EyfzIGM/1XzUjAJ9UZIJbRdd9PoG//ZnSsF1NuRAfss7ZAj8376tQGmOVNxa8Itnd5K5LHz4BqtYB+KWJh+3QOFP5MG74sv7YYIYWx02PXRti/MUBIP2OqolZ8SjGG+yMh/f6SBIW6PgbHiSm1IgmqT/ThrsHY40UOkFaMrPdC2uqTgb3PS+BxWUjzO1lXKizBkx8iSlwcjo+JxZjGzv8C86H4RTmo/v8zv1KJt3eysFhVRKe2OUNzQAA2sM7e9qYVbsk+iNYTk3xeB5QFlljwWUTPNaKgmWOCn8Usox2Po3LNHExdx3pudgNaTI2gVyyhl3NPQdVsM7QG8ulQxilUTrDFsVoeqdueQsue7Qhfy6drR06gMtwcWYyruzWLERhRiPx9zN/G5uPrk2K8dRHRqsYiNMaxu2YMOf5hB/psnDHpipC8l3lAUBOJUMY5Jsz/hen78fwvMb0a6AoO61wdlizrN3mh8FU0hDoCknRXQX1JOtaeFVLsxcMIr8rEwCghXWE+rzM9EqMD2axFNaFr/hz03mJ9vLodlfrzUFIjoG1WHehZQlCNF9ClRyegVCcYcITUXZKIyhYDTBkiprd1hUjLLkTJLyENWZePgXcKoZ8uJO0ZYRgTWAh/5hu8rTWIZpy8QCKilOhaeB5NBrdOSDH1p6FatQ0XSzTpq+1p9KZvRIKeJiW/PY3r3O3YPEWTrgWcRozObrzv0ibVrafx6R8bjNynTTLlaVhr7kKTqTYtXteCtwiFdgfL8Skn0ZNhg51Mb1vrfWC1PRT5/+OQXZ0P+g3241sQhxY89MaPmCDc1uSS2+RO9OrZobZCSPn70rBscAkW2rBuUqSEk14xuH5CmpFTDKP4fIyJENLqU6UovZ8H42/seVszdH7Ho3Qoh2q2tmFIYgzrFNq0bFgLLHfE426ONs2ZdQox+la4HMwjtaQ2dC+PweNvWrT9XjPeVsRDX1ebzoyMBOdKHnQD+ST9GI1n7gU41sAnw2ExcFLNx+1BfHaeEcCOXHQ851HK70jYBebiozOP7jp7QN0kAhuDBcRZ7w3jq85Ins2jquXeMOvzQMEhLv26wrrzDmeY3OTSnDU+OC8Pw4xtXCqe54M6c18Y9HBoptCXcb47+m045PnFB71XXVB0gkObTnijZbs3rs3gkv3pTliM3obtzE+e63di0GAHbDZic7eF9Y6ts1B8nUtXliWgalUxTj4SkN8wtpeVRejuZRyiEYtrfcWoX8Ay5VwEhmQVYe4KIX0ITkDp6RJsdxVSRVQynPaWYeFQES15nIZAzzKUGYroU2k8OOx3+z9ExBsUje3BpahjfYf3PQA2I7JQKBdR6rsDqGK97FMajyJ6GLdM349+WwF933ESoRP9MO8zn/QPnYDpnGAsfcSn1i53xHz0wuAuAT1h/VeY7Ytr4FHxMG8IUwPwvZhLH5v90LdgDxrDOOTrxTg8zBt1bawHbfbGI6sQ1Cdxqe34CWj6zsfLYXxyn3gSj+8vAteHT7tedKHnzjoETuHRFJ1omIew/nlISO8tkpG0sxiRPxinCZPBMS5FcK6QbKtbsOxcHM4WaNGd7XVY9uAgqpuFpL7NE4FPY1Gzg83v7TbkXo5A7DQenShvwY+z0TjtxyMLjXaYPwlHeRaPHkbWQOd/afgZyaUYnQYss2HZLGD3nlSDVzfTIPzJobtuHVAM94Ltcub5xseQNTkB1Qf5NAFd6HNYj6v9fDK19EL/OBckLubTd0tfWGy3g4eET8+y2O83HbEph0+yME/0RwZC9yKPalZ5wfCDO6yUPHKoakdXzwJ8jBGSa7cnwicewKR+HrVqeuHasRAIwnkk+laB/hcS+OozPzGtgd9PKSKtGFdfrYO9uQ74KgIa/KEeZqxj7gsV0JamDoQOW4j8Xxwq2noC9qvmYM4aLmmPakTo2ikQtQvJ6vhRmL1SoIIxvHN1J/pWrsGH2QK6Or0TinursK1KQJ6JJ9EfswwHNwno3135yLpbgEQ5Y/494ZDoFaA9WkApyjA42RUgdBDzhB3HMORIAi6N55NiRgMa3ZMQ3sajFe51aDySiOHThdR42QfmW+Mxs4tP934mwvJ3Ie6zvRgjjXFpAcyHCmhuXyK7xwK8OsunVy/Koa6VhRN2HJr1v8O4eTwDIws5NKToMELyMjCR+Ylsqx/2dqWi8p6Q1s9NQ9awIsYMTM/xvgidsgNX5grofmUAWrg20C4UUNVFbxQN2Y0q9qwT6AHYhyF5EuvFu70w72wUll7gk129H86npyCf9ZR8SRc+bd+F8ezvi5+ehFnmZiQNEdG+PZ1Q1duMJl8hWb4/CTc7S1yqFZL+jk4UxayDzSSmw94APH67Gfqr+BRXHwRF/3rYZzJtXA+Adc1mjPvIp3Eh7tAYFoJeHwGpWySg0sgQ/3Zr0zRlEqybJiPUU5scE5LQUz0Z+E+bal1zcN1CgAIX5slteTBM5mM0l0fSVUooyoX4eZxLgw/Eo//HDLTdZ/68+iCU2tNwag9jksYGaCZMhp2I/R4fCwV3DhqDhORk2oJ55lEYW8qn6O7jMJ8Riz+tmG53xyPEoBCTXrC7uFiPX/8m4/JwbVp0rxbR51JRskWbtv1Tj9ynybCK0SZe7Umo1jHO/iCgm/EnoXjiCdNAAT3KOwHVcQEYdp9x4Mk2WGqEwn+PgBIGVkGSkAFhIY8Wtx/Bo9QMuPJ4dMGpAsvcshjP8Sh07CmY+O3AnmN86hV2Qam7DffqBZQ7pgv2Eiu4JAhI63cHjNesw1TGwH+s9IF1qB0Eo5n/qHRjbP0ezNuiSS4l4VB9vARD73Bpok8YHh83Q/NSLgmLGCM8MoHKai6d/xgApe0WrO7nku4vP1R+2Y4wNoPhvn6wD9yJvz5xadKyg7DYagjjZ3yaUpYIpUIfAS4COqUZj77FM6G3SkC3xkRBOcQEF65wycQnBjFT52JuN5deXm9CXZwBaphmTG8lo5enC6OzPMpVTYftCykeWPOoTJN1jSdSPPwfjzw+1qLybzn2PRGQedVJ2GMZKt4zzfzRgZg/AWOegOzTKmGdJUY9++4z/hEURYuRxDS8e9UhDBolghV7/uwRC3uNORh/T0C1t5jGTkyD8qKADAdlY4h2EZo0GYdcSYfrv3noYP68YUAmXg3Nw7adbA0GaaxP5cGmjkdC9k5X3RzohQtJ+G86bjbm41QUnwyyU9DMK8CSID4tediC3IWx2D+QS2U6bYh3j4HrWg5NTm+Gml08Xh7k0L+zU5FrmYcTIh4lZVQgrTYTJa859Ke4FPP4SpRd5JADpxy/zmQhchnL0742qOsFoWmnkO5ptEDt5wEMMxXS07o4VGwogiHTmNnTTnSlOOJ/7C56/2pAhVEyPmdxydnMC8ZvHDFCXUAXxnnAutcbn1YKqPCyB8b+9MK0Oj6NWBIE49MbEcS65JJRITC5sRZ6LO/6ftRAGC3FBuZFHzllMHMV4d4KAalsa4TFPzrwfMC4YlEdrI/KYLGTT8XnjsIvQYq193mUvC0GCtX58PxPSGnXyuHHF+K2BZ/MTmXDukuMLlcB7T+ZD7MPQuh/5VOabyHs94iwfbuANvPjEeM+Ex8UQspexXhpRRhSmd7ODM6EpX8uEi9zaVBKJdRWZUFnNfPn3VV4+zsdpyYIaOrLciyrzIb0GtOkljfaJ0cj3YFPp/9qQ1prCBZ/Zn9jFQ/B73y8M+NTanU0btoVwtRMQKddS2CwKA+/mXdZuXvCdUAY7JkPRPZ7oHLXfqwyYdoI8EBpbDCsmVdUbT8EI30l7ij4tPPdYcxenAm1OYwfPhzFsoWpmK3CoS/VXVAdtR3vuQI6+s0dvvwgxKkKyOplKOwbV8FvGWPsZwdQ+ac5rB4LqL8nHMq3S/HdSUht79jMai/Fl1QBreFGwz5jISI7BaQ5NhK2RaY4OFBISV/CEDrWDO7/sXVGRKLoDsG0mmX00Ui4dRP2zBBQc68PDG/uQf1cHnE2ncSgy8sw9rmA3ra34PokQ0xp4NHVp8fRO3gKnvzFox+iNhjPNoLKeh7tVTuAnuMroW8tIIcBoQj9thoz7/Op+1c1erbJsWmjkH5+CsJYv/XQmieg1cI42K+dhT9GsF6jnwDjxdOx2olPHXti0XLcGHdO8mmwB9NDuBiybgFZasTA7K/5GDJfQLYf62DcJ4XfWh7lDEqE2f7//z9JDmmwnmqyV4ycywKa+DoUagtz4HGXT8d1IuAbl48zjAFWZfoglxeLIBU+hUz3RPevMJys55Nk4gmUrg3FBX8+PfE+hvhpBxHKeFjlOOP55W74NIDxcCfzgcvZ+KeSQ1tqcrH9QTZej+FSt1cBOlWzse8wh0o2B6NIuh51jD9Pr2Red9YIuwcxDjRPRP/hqbA8zKVPeknQHD0FeXN4NPN2CD6ZrYGvDWP1jlSMHaCDbqZDh8hMCEdIcHoyn2brZsL4tQQmtXxya6qC5gExesCnxtPFUHVi+2W+p/sxFUY5uXjtzKUPE5KgoZGHoblcSjpbiWsWWbBmvf78kWzMbsnFvy08OvApH0b/5WDFLx41duehsS4HxRt4xL2QiaNdOXiuz6WoZZm4OTcHvDwOTWwsg11uNiAXkEZSCQr35eIK4wc7p6NIa0/GpxLmmZ+rYFCdjm1H+LT+WgW2F2dhfzuf+mqj0HtgIT4zrx4ynuVphzF2+PKosLkVml5GCN7GOqx/O9y2zEbZFR65WJ1Cb8cePJbzKWon6zs19pCeY14RzzLIwwRKLQ79sSMGYzXnYLMGh1oVMTAeMRenIjlUdb0VZltmonEJyztBAmLeTUMSY9qeHczzhVLcZPN+bXIJigKEGHaDTwmuRdDcLcAmcz51luXB2lGILaw3/Z2RDcVcMXb/KaA997KQm5WPhczf6rSTIfDOxvV81hNDEvArKRszVTk0Y1Ey3k7JwfHZHDJKzYaEk4sXE3j0b2ES3ibkIkydS88msy75NRC9zAPrImrwg91ZIOO6jPEd8LwYgrAPPLo9LwB2B5Lx4QmfrqiwPrL+IP6I4tG4K364dCIBQ0fyaW9LINKyknH1O4/SRvrDVyURzl58yvD0RNGTffAJEdCbgkIYLcmGhTGXLGcUw9RcCdeVHPrwuQZJU9NwlfmV+1RfDPLdiRmsG77f1o1BSV64rqZBqY6nYaG6HxVbNJjmT6OnwBfPKzSoUesE6qzm4stuPh0IyoDhVzGCiUtjXmfBxEWEpiYeaVxIRh9Nhmcfn0YZsWzlCTFvDruvpAoUvRHg8jkO2WwuRaWHAO8DOHRBnIFfr7KRo+BQx9RsVIVn480kDh1+G49L9nlYr8ajZQYxKCzJxbDhPJoQEwun0jwsYbxh0RYFp59KuJ1hfSotChqlbB4XcGmHIh6Bilxoa3FJ9Gchbq7Kx8smAcGoAJd+ZSP0EpdQ6Aun7+GIvsWh24d9kat+AHOsONRf2AXjJDds+8wjSDuRvN8fN1jXGHKxE2O3eGKMN5/GLItDaVouTDK45Fvqi1LNKIzcwKW1zZ6w3eUJH+Ytn2cWQb0nF1cZe1xZx7qgMBb1mTxaPqAJhdqJOB/HoanOp2HLcnbEHE0yLWHnHOmKyVmaxDfshtsBJxxW0aTR2QeYXlai9pKQDAZ7I3c+y/TBPKrNy4VZgwDez3i0dlI2lIuEmLOYR6/XBcNvkSXGfuTR+cvhMJ61BNr1HDIQRqFnPXCGnX/JvAMITTDHnRc8WvA9BGbPVqPFlUdrLJPw+LUe/Cz5pFPQiK6ruij+h0/WDxtRqauLAxuZTm4eR///puK/aD5tHNMAo5Hx8DwqpEF6Stgl52GWPp9OzMyFpWEejG35tEc7Dqat2bD159DS0CikDVZihCmHtMxy0cjLx9EffHK64wW1zZGIY51IJg/G3pp0fGV8dV64H83qqch3YZxWfBThXqkYx3pNS00BXDNycaKMzal3Ne6uS8fwDRw6HxcIW9Y14phXIP80lD47sFFbi77Wn4ZiuQP0H2jSrTfMizYAF3cLaeXrUzAMckZIG4d+XzqFnoUOuLSVS0N/n0Kf7W7GJBzae/8k6kwWY8RtLgmGs/4EHRx2ZczWk4KuKh0093EpziIFqhsUMHjKod2OiRgkn4rVXC552IbB+q/l6NvLp5pTTUj2nYqR+wWUOKeJcaUuTnnxaNbAZmjaTIUjy0F7eTXs40RQlzIfGFkJtxIB8yYenZxYibq1Avz8H5fO7Y+A32NTrFLn0+WtCWi5bojFf2lTcFA2+mNF+It5l01qDnL9czA5lkurRxbjYySbKyGPhp8oxBhFDixzePQoMgScu1lYy3yjrikIdoszsPEM85ZmH3wsjkTsdS6pOpdCcC4b51gXaztaBI5nDsYs45Pl62qozWL8zbT396g6dPqn4PF/PMr4WovO2lRo7OPR22XHEd0Qh2+s2zaNKUXn1mwYv+SRp6Y3BiZF4HwVj0L2tSNraiQ2sX6xrqIN88ZEQ/06h5QnQ9EychXuv+GS8ZEg1J3dgJMrebTpRxAssAFTWV9wWxMPpZoRztzk0OrbcbgeZQQucah5SjwqbxmB58ClIOdq+KmIEX+YR2fCK/FpsxBNn3j0si2TeZEYqoe06e2ONNh2yUA3tOn58jTYX5XB3ECbij8UwGIAH3kFXMqfUAZjPT5uDWDMIyhGi5CPlfN4FPtXGcbe5eNqO8us+BBUdWVgKesCI3eG4hXjvfPMn69WRkLNIAemPVx6axIE8/wUbA3mUad+IOalxMJyNYeC+P4wN41EsiWHzsr8MbstGsOucGjdBiUkjtmwLNemB45paCxnTHxJm857eKFzQxDCRzOuOBSG2cGZsHvLIbugBviuTMaENPbOMeHAmExYOXHIk61NGWCBETZcmpPfgm5xNFb85NGHNa04GhGNcfe4tKTMGxYbHbD2POuS39vxyyccx29xSTGiE3VLl6CAzcXk5Bio7p8DY00uLRhWicpYAW4v4tLCaVWwninCH10sB8/mI1QmhM8PbRr4RwmMXwmw5oE2/fO4EKFHBFBjHvsu9iAqynLwoYTNXUwq1PpysP0Ey+53pTDoUOIV07zaozA0/lBiroDp9h17bsrCikB27xtDkZuSgQvnubSL14S9FxOQ9oFL/yxtxpohcSzjeaR+sAuGuT6YEMCl94tOoWurK551cSl15Sm0OHngpJhLG4544+2VCNia86h/6mnGpcwrijhUZHoalT/2wHkXh0bfZezBenTnEvaevlMYZGKDnEscelh5CsY622E/mUeLfJhvaDvgb6b5z0mF8IvjY9oxHnWXMDa+OwstL/h0e/9B1nMNMPwej6JmHUHvVSEE8zhUIShET58AJ/ZpUwPrdhZ1YtQsY+cwQIk+fRHW9HJoimk6QiOlWNHItDE+CeZZedgt45HjhSQMac1Hp5RPf7Yk4/wDJc4otShZJwF7Vyhh/lSLFFOSETI2G2ka2lQgb8CQZ0nw0mJd8nktbl5OxeNXXNK+HwKbn2nwnMGl64knUBUVgRbWPRf/E4S3u1KgVcHmaHQwVBJTUcCY32CaH8KjYrGSdVIvveO4vzcBo8ZzaVpEG555hCOMdTeTFJZrb2yxtluLzp0+BdVttnBvYu/JOQXrDnvs+M24dNtxtHRPxpbNXOqd1YLepqkI6eDQrmFtUK6dDv5sLu006IBBRCjGb+fRiMYYuO0yxrIObaqyPY2YwXa4wTgwYizzdub5+Ss4xJsRjqJ/lsIogEcDjI6iX1+C2SO4NCPxKOylEpjmcyhrQwMUk2S4xPLCe0wtYpg/vNbnkId7As5r5eNrEY8eDjqCwgsZuGvCpdknK2G1PxMBNVxqDozB+d1KyJieq2TpiF/JmN9Mm7rns7ww9cHZHA4llzbBKS2B9WEujXgYCs2XK+Fxm+kqkeV7kj1q12lRauhpWG9wxO0rWjT0Uhc+9TsguIbx3s5A/FqdCHvWF2ITTqDrxHzodvMp4j3TraMPwi5r0hjd07CvcYdkgxZNagnDp5/LUPpQm1pvMU54sAJtftr04UwEHt9chC8x2jRrWzPMIg0Qw3L22/w49Ayaiajt2jT+QDmUowSQfNOif1JKYO0uwIS52nT4SyH6BQI87tWi3wePouWpCG+Sten7zgZU1koR1KdNVBSNXo/58FnPelNeBm5+UWL6Ui0KepuCITeU0Bdp0T22zt4/XfBKmzGVfxB6lJvw2kObppxjHXCCFSwmcOjPrYFoyd+O8+xOH30Mhcmk1Vg0SpucD4fDfvtSmIzVJospp1DJ2YgPf3NJEusPmw9xWF7EpXr/btZVd0OlXoNcpoXA79M6PI7WJq2rwbDw3YDLf7I9fgjBoBNrcP+nNun1HkDM3BUYso5D3dbN6HHXQ7BIm06NaoWJnz6q47TIc18brL9MQyzzf/65Lvg9c8fLjTyaEdaFotnLsVuuTeldJ9GrZoK5E7XJr6QTFsLF6CjTogF7Q2DYask8XYtmPC+E9Uk+/P7VpOTJZfgUzkfvPi3634NC9L7i4wF7nrS5EWYZcpycyaUWw2NQtdHBOeafhYzrxg4UYlc4hy6vLIHBEyU+MM48n12OX/1ZaP/MpUvzO2EfFYDmgzwaP6UL16/4YinzwGyzU7B/sgHB/lwaPiYIxg+sccuSSzEdwUheYolRRzj0Vs74tmAl7jE/XHz4FDS3rIPhKm3SN2L3JbKG6xMtinBivMd6aCTz/6tWdWw9Ugxh7zTMrmT3yDjEXpv+vFyG3jMCmCm1aYSyDNaWfAiduJSQWIzQ3zwYeHFpJOuqtiIRJnhyqT0mD+q8bOwWcyjTIwnt4nxcauRRxQCmnzHZGHBJi5a+7ETh7yB4BjGO2ncKRUE+cJJxaL17F565BqH/nTbtM+mEqW8oeNna5PKjA3YjwkE22jToWQc7nzBM+M605OeHebeCUc/yfaqLHyR/HoDmV23axA2Axusw5O3RplzTEzA6FonXbJb3bD4FzucgzFfVJFYWoQiyQ81Bds7HfGCb44w9AuZvI32hvO0AT8Z+o76xfhrlCTXGXf86ncag2H2Y5KxNZ1nWtKxfjdgOLZp2uhaqQyWQ3OWSv2oehH18bB/NJZNiloMBfLx8xXqHXiXMdIWYdkubhAeroegRIrNLm24JWmEfYYiWT1xqu98IK8blfgNYJwoJQNLNSOjf1aa6zWEIzVgB12wtWr6jHRYpM5HQyTpF8wlYr5uDv5kfxoxORUysDgLXMo4904IiewM8YEy4aFECPFm2Xg3VptWcIHDSkiDZwvz5Rx2iQ/6vo/OOq7n/3zgybqJx9qiMlJaMCJW4r166KbNIyt5ERkakeU7ztMfpnBOlIi2hklHaA9nZ2blz2yPc6Mbv/f3993mcx/E57/drXNfz+gOpOHjYgLbMPg7rg0oYfGLzID6N295JkGxjfe86hV0JSeh524C6yk/CaEcK+jsb0DpdNodzgvFXz8G0VhOA1onrYfDFiBpqG+DTdzYSMw3J2boORo5haP5nMC1rZZnAbjg+s+y8ryMZWmUjEfbYgKTyNFQ2meOYyoByB+VDaa2BPevp0925UHpkYM0DQ+pnXQy3DBVSRhvSW8tC/NigRpeSfcfkGIbNTse8PEM6evMInK00OKNrSCZFh6HzVIMZ/qxW33OROT8DmR8MaCnj83dPD+Abyzvebecwm+Wlwyw3dW07ASVPiQELDajX7H0wionFL8Y50YYhqI+MQsI7KQ23DIWvJg6DrAzIm82sW6cCVvlSSlsQgq8b4hDIZu/SxSAIBNGIdzIkQ1E9FE3B0LNkM98YCKfpK3Bt+GCa48Uy5j1n3J7C2OlhA7q3zEGMwIja8xogPTYHM/cb0d/ba7FxjRyPgweT6kUQWocsw6ISI3KS10N23RmFZYb05lEtAkqnIOSRIa1zq0PlS2BoshHd35EJbfkwVAUbkE5THrQzh8LrqxE1bVMhQMsUAawXB1rPwaszFrGvJCRNrsK7ynhYLZLQ4HNn8XV6IvockFCvFBmKItxxcLQBfatimtzqgeDbhnTzUB1cxsuxc64R6X6thel8Oe6y99+eUI8SpvXDtw2mggksc1UBDi5DyHRGE1KGLkPmK0Oy82iC068lmDedae+eanT9MRGvyw1p2a44KC5NBFYzT3GOhXueAx6/ktIWSSK0ro7Dr+tS2hzDdi3QA1d3G9G1oFp0SB0xQmFATZVRCDAirH/E+vuLaYlPCuayOXw2Lgjbv8Qj9F8jGnC4ARaSEPBnG/7/XbQn+2Momxkd90D4/LcOu5me0LcAFM3YBL2rhtQnLwKfCpU4LpPS3zOjMNtIhXfMi0f0i2J8nY6WwVK6slGOvJmpKGiSknVoMHKTVkDNMaThl4LA3bEWseEGJMwJgbffUlhEG1B3exR8+6sh7zSgfYz9Y5arMHMOm7cF4Vj7OQ1mVQZk+ikAPgM2QjaMnX9oHHw+2qODnWHE1wS095kA5/FSqmVMa2+4EH3/GEw5W09D28kScwpZXthWiSLFaPxdzLTR+wzK9EeieaIRvf6T5XJzYwwYYUj6syLhtGU6UmYaUG3fCmj3N8NUF0M6EXIa3BhL7LlhQE6mKbBh/JBxWkKJjBnbroxC8QQJdX1RomvTSOw8JSG170GY/pOBx4Hszx44DN9WDSr9DWn1GBkGvEjExX8ktPygHB7tjFPtpaQ5Eo7qF6lwypfQjPNZ2NVrP/YOMKTdG/fDWmc/GvIMyCA0A0sd9oPDvFjjVYtX9VG47sz2rl8dqjVRoLMSqtUph1djKh41SKncZR8qgsKQP82QVnhWw0WhgM8yKfW4EICU74FoZFpRnRWI2X1ZlmD3Ks9je70/BLbnGScPDYHPq5VYqWdA+3cFQjFpIw6/NqDpw8NhXzcbe/+T0qrOKmgPGYczo43oH6EM7Q+WI/itkM5el8PdcSGi04Q0mhOO3IoF+NlTRP/ObYDs7hz0sR1MG6eE4PZFBdIsDSnwVwT65qpw56EhBfeU44qhEuVSIzr4JhT24YtQw5jhWKgcK+tSwbUzIN7SIHi7rMBdOyPa24/xc1kgHtcZkLI8AN6pO2DmyPbIfh8sb/rjZosBebxugCYvBHePSamYafIu5v2ZjDlN7BrR/e8+eDoYkOYN4y7XQNwfJ6XbvsGQztkJ/xYJhaUEob15N2QeUnJTydAdtQg3v4to1mU5Vs1xx+gJYtJsY5+P8sS8I2IKUdTDKW8Gftxk2mUcg47WKeiz1pA83yhgf8ceBU9ZHokvhkI8DLqBBvRuSiH8EoaixcSAfr05CsvDw7D5mZQiZWqs2muCziSmLdkH0D3fGLG3DGh9/XH0rVGinZ2n9vwJeHgoMei8hMrmFbOsoELVBwlZLQyGMjEKIdmsd+fSoDTKwJdZ7C6tafjlm4GZVRJSWWjQd3sGPsyXkLisAZIXMoxKkpD5nnr8koXjQ18p9bbMQEVVBiJr2PcDA+EhCEPDYuZBiUlwdMvApJ1SytqWiNlHNTC7LKGNvswTOtV47CVlXt8Eu89h+FPDo47qJpjuC0P4YB4d0m3EWeYp2ezzJqkcOn+koV1jSEfmnsGVVYlYs9WASpvrYaPvjM3mEnrv0wB3mgF9NtuBrvWQfnbCvo8SWuMeATfHdKxnu9krIxq/bqpRsM+Q9t+XYdUXN3zcK6UnAYFw7bEdpiIDiqkLRO7ZTXjnzmY4ah+Mr25Dr0sGtDumGT7XtsJ1N/st/QisujkH2ldE9Dk6Ge4GE+BmLCLplkS0mtjhZL2QNkakwu/mONwtEpJXn0y4fjJGTboh/ZehgXSdCQ6weXYqi4VT5FT43RbS2unReM2bDqsbQjreqoBWFnB2q5Bm/JeLVRtGoMtCTO+3Z8KywAJbRojp1uRs2O81R84bEc37Nwc+H8whNRXRWf/DaNMxx1+VQlq1Ig8BjmYYvEpE9gtT4G08BgscpXTuMOPHKxnwY1rqkxAG3z2JSAuU0rUn0cibocLzHAk9mBuLjRlqHO6UUPGiENwPikQN05+lT/aBu3YvOhYZkFdCCK6YxyKbeccB+zSMzddAu1JMRsJk2CZoEGAnIcXpSnx9oMAbxsAF289gY1oSLveUULp1GOySE/Hqm5Qu8qqxvT0GfZmG628LQd6+BLwXG9G2t6H4NT4Jk1gW+3tDC8pW7sSOdh4p5rTApmEPonfz6ZO6Bd4iP4RO4JOnfQC47/fCcq8hxd/eC9lxf/SpM6SIZXuZrwXhih5j+LZAtNnvRnutlCpaglH2TzAus/tO61kDmdUkzLrMcmX/alhOtcU4bQPauoTNiZ0Hpl2SEL80HEV95+Cpt4QmM33L1czB3ZcSuizKBvfQSMSO4lFZ8gG4+o9C+w4e5b/dj9cNo/Cum0vD9TLRynj138HMFxo16A4ZgdA5UvpcosHrP80xvllCg85mwm+tCQp1pbSy5QRyZw9HtQHTqLpy+Lw2xYhqA1r1jXlNjTkCLkrpadBZVGZb43tPxpDvT8G40ALXvQ0osVcmKquNceAQ89aVjO/6jcDVO1IadiUIFg7hWMMy5uKpwYifKsPUICllRgWhdEwYCpkvX3WKRXONBqNsWH5cUATOLxXKcqVkeuMIbE00EDO/LpvJNLlHEp6nGJHLqjBwZiZBk87eqVePiiYZFjEWHTmxEW38Ochl8zZ1SDVS4m3hslJKjwfUouyxPY50SeiFcR2KBk2F3lIpDRjSDK2uFdC9KCG7omYUVazFYuaVq1bWorJsMgYuMaQerF8528Lg34vtbJASr9ea4/EwpskX5PA+vQAvtorogGMktN7NhLOLiPYPrkPKmino0V9I8/6uQ5nbn+i/SUA3H9bDr2IaqFtAM2/Xwol9p6laRAW76+Bu9SeOB4rJ/Vg1WmNY3ueLabtlJOzdZyPghJCOjKqD9uqpUI1guVVWgsqOYehpb0gPNx7F7d4qWJxg+bTqGEqE6djMav7QIB4DHqvxfrOEkn8ewZV+GvQsYBpiFgfTBWrs1JHQuCvH0VmtBNdBQlssjsJ3Pas505mu5yr2/Qw4vhTTkFHpcCzQ4Jq3mASDW+Au94XJSAG55DZD8XM9TtYJSPW0GWV665geCShrlgyZQ1PwUWxIp3ZUIn5vPNJ7GNCRKZXwk4/G+d5SOnD5HLiq8ZhXJyGq2IvuK35wZ3lf0hGAshNb0LXDkLg8GTJyl8DqiIh6sRnx8V6DwFgRqefK4LNhKdZNFdHI0GhUjp4Oja2QRq2swSqBHWZpxDQpm/W6bjIatCQ0tvEcUpaPxwEzCb25r4J74Fg4G/Lpp1yNjHdj4LaLR0l3D4A7bxRqu3j0wE+FjtyxsD7Dp6YVB+C0dxQiN/Dp9t0IuBu7YG4F40n/TPisGYFvGyR03SQXrRdMsGc8Y6oxB9H+bATiG8TkMCYG2o1TMY/x8Ip10ehY7QTfLikpLyqx9lMGnEul1K+0GDeCVEj/ICZOVC58J7Cacw1odFUgukqCMP2llPa+3o/4zxmQs3kzkTAvmLUD665K6NnLUHQ2JKNA34hkl5pR+TYADlweRVm2wH7udvx4waULrEfubwKwfD+XvOc3w3RFCPLjWI/uNqLaMByPagV0WasZGx1DcdhQSN2Lq2H7KQbuLVL6o+AsXPeMwvcwCdX0jIb3bWfoNorpc30MWkOcEDRZTInKWHSETUEUq/ngm4wTPg5Fj4NSKjiVCXuBFZQOIvp770HG6pYwZ74gdj0O7VhjLLI2IO3S46gsNsaefAN6OozxhsMwTGP8/9e+Erg2GaN+gZS01x5B5UFTXPkhopgRBdAeZoJHCjFNb2Z6f8eC6aaEXGccQmU/Y/Q2l5LjHzlMG4che7eUFL0yEPFvBupPSGlwz4MQlGWgneWRZyGZWFqXgY7pUtrodxQ62iqsZHy1sk8Jkiew5wsC2rvwOF6NT4fOegGFLC/Crg4V1jgLyK9PHJ6t0uDiCykFxySjGhn4hyOlIx+V6GzPwOyJUipk2aRifBhyRBJ6frsJLv8y3ZgooH3GTdBK8cTwU4w9PBvRYDQP6jbGJ09DIfuwCrqDxTTseQic3myCYI+YjiwMhdTfB/5fRHRwdCiqdWLw3UhCt8Rh8CiIQ/5ACZ3bGcbOH4/9ZWKKKU9G+y1rvJlkQIvCU6EdNhJ/nWYMxnSGs0IBw+FC8rtXBTufBHRoCelmazUkLLOVaIR0cEY92npNgx/TDfsJDbC3mIFr0VL6vaEBCnKF1UQDMvMORvdf6+FVJqX+euXoWGwKB9bHTQ9V0No2Gm+bhfSm5364D7DG534iWr4kHX7VYxBvLqKcwYnwfjMWLSFMoz7ls5w1DI/tpLQpLhHaVXbQ9hdQd1IcLPdMQdhPAb2IjkNlwRTcimbaMjEdDZst8ZuktMa/FK8LTDAuT0ohzcz7LE0w8ISEjHsnonNtBrZ4GpD/lFBsP8GycD9Dig4JRXJ5LA6PkNICQT0uZkVix18Smsc5DY8zSdjGdMksKg4N36ag7iefvkUks92fgHViIWkz3cuwG4vd7kK60DMPlj+MMb5aQqHHk1CZaYukQ2K6khWPyiEO4EwT06HJyQgot4W+MdPJ1ScRY884bKSUpE6nYf08Ca4JUnKvPoPM34lo1pZSzGMFvGZpYCA3oMsmabCdp8ayJzzadDIJ8b4qOJ7gEY/1VHlRhaxlfDo0/ij6zldBZ56U5rWwLP9kAXqwjKCIrIXdBgX4liIarK7C0uUJ+He8iGaMq0VRggOenJESv4DNW9I8XGyTUOODILT+8MW2FVL6rg6Bq+1qDNKS0lDIEdC5DDjFJ26xDN65KzFkmoC4DjJUytbj/jABWeSlw9h+LKSdAmp9UojWV8Y4c53N4ZtCKN6YYkGeiIYNYnsRnYHYDiltPV2ApfFqDDnC6jwvAo4T0uDVX0J9WN6/siodhc4SOugZA18O8x3Gb8Fnw7Bydxq+pxvRX0bHUWGWjl0f+OSlCoXFOBn07UXU2RjKzhOMd61CMtnJnv2D0ThBRA1Xi/HKSoVdZXwaNLAW1tGRSE0zIFvm6dLsPdh9VUBVPVuQcWY3zrsIaG5oDX7tjcKBkYYUuiUEa1leMpwjoV1jWU0CgnBJW0LRzuxzs3B8PyOhv7+EoO+VaPgfl9CoV01w7xuET01M5xOakSHbjTEbxCR5XgeP4ChoWsTUGlEDt5UsU7lLyFrOvt/mifhSCbnpHkfAYVPc7BDRc8FJNFw3g70Z89kPJ9AebArfjWLq7G5Ee6IbNJkiehbahPYb8xFvLSJ3pv8dG73wXMN6zWG/O30xbnaJaJqZDNpma7GlUkD1FcwTtzhhTbCUoheoYKljDa8qdk7T4+guNMG7tRKa2VgK9wpTmP5id5SXIKB1OFbeYH38+zi4FSYY+kxMSTpHYXN+OJLviEl1Jg8pC4biQj3z7uuVcDkeD3eWrcb8VwFfxvcjMyUUta8GplpxmCIQUMLoevj2iEGynYBMZ9djY100TM7xadjAQti6qjF1gJD6XtJgwBUN2nzFtO3aAVQ3acAbIaRLdmpY+2pwgiOkxQ8zYF2rQdlB5h2J58B5Goe4N2LizaqBY1AsjN8yf/GuwthxCSjzE1N3Qw2MEhWoyxRTwJZaOMdFYtA7ptXbQ7H0vBwvc0RUKwjFFb9QlDaIaNP3EPx6KscTtrNirzr0vRWNyDFisvcIh+V6D+R/ElBNpBx+/t6QHBDQ6sAI+M1yQ4m7gN6GyGAcv5zpvJD2L4rB66uAx98S0lsdizJXR/RjvBoW34jcPrPhNlVI1x43QsttLuZVCGn5vga4jp2BeeeEdCKwHl35hP17hUSmkeh6NAOxTBv3TUpFQ85YltPF5Jx7BK2ZwyFYJqFJdkWwLB6OaYzZXvdJhbeBLWKUAto4vQgNRSb4x0BMd+6mwf7+GFgxZrvZPwEZ/9gjoE1E9yTx6D42GQWuIhLEJ8HSYiLOJ4ioaloiTE+oYLNRSE1lyf//93OHXBCS1v5USCrUaHASUskfYcibLkd7o5AeB4ahemE4aiRCWjM2DEYRYWhzE5JBsQLx65Wo3SigLV8TYMG81eY3n3oFKfBuiBLhzXy6ZnMEFZfUmC0R0PW0Q9i+QANdmYBaDh7BxWtqvD0joCN9wvBqUDwiYiUk+F2HihVymDD+eTygEd56MyFgWlf/Xyg6Ur1RxHw/0CgM2nMWo3M/07cJoeD+XIIriVJa/jUPvy6rUdssotyvucix1sB0uYgSwrPxI1CDQ3Ui+lSXjO1GGmQLxDRubxXuZyXgpg6fDp48jdsLkpHImLBb9wx0KBn8RD5pvSqAnZ8at0caUE6cGr3KNZgUJKK1kzW4kaPB3EEiKp+jxC9HDWo/C8nYLgudjhnANAmJvh6BaaoaU/yF1NZ2CDqmGvRfzLz4zzzkXVTjwUch6W6px6NcOcaFSan1cBiCBsQh4LeI8maE4lHvaBTEiOlTQwM8+odj0RMxTRnQhBLGAe93Mw862QBlzwiMZTMcNCkM3MuLEQAJed8JhavNcoSw3akeXALtjSaoWCAmmUU5AppZRvOUUOCEk4zJzVB8TkzzD51Cu5YlXppL6OnCU+h6YAGDa2zH159F1xNrqHZJ6fy3wwiQmSC4TUyrdmag8s1INOwX0T7HCmQsMUc3y5iv/6iEV3oiCtfz6NGldPTN1sDxq4iGx+1H9TkNelwT0eWJGfB9nYFIUynN9zoCr5kaJL6RUppNHoxSNLCXS+nef9kQrMjAFxljuTuJcE5SYelnAX0emYulggw8Yrnsec9DqGBa8XivhLK7srBrXQbTMgn98V86IpaxvoQJ6UtaNGL6pWGpuYDyF0eC8zoZ0l98Kk6PRFhQCvLzBOS2JxUaUkP7EZ9e7khHZ6sa0zbzSb9PCBRz9iDPTUKPKypR9H0MZmXwyaj1HAJCbRH9m0cTuTUsC09E7F4+me1uROdbOS6msMxytAnKNaFYye5763Ez2nW24aIOq/Mt5k2tuzH5rIhGhzPN7zcXO5dL6Pdl9lub1+LhagnZdjWhw88bga6sF0znvG0nIaVWQkZXZZDtXILELWxnS8Jg/2sdCpnOzAllHjF1JebeEpNNHzkUjfMxdISEfvmcRgZZQfZOROI7ZZD5muHSAaYJp06hw9MSj/1E9GgKYxsLW1ybyXKZmxy+bsl4fIJ5x34Z88ok+E2V0G2TFlgabYZpqIge7wuD1uJdyEkW0JslYcjoDMaqGwKyPRYGy917sWWygOKcQtBWuQXEZul1zxBU6m9Gx2UJbbBRw2foKBzWFdOZtgy0BVtCEycm14ImdFd6YrKHmCb4slxZvAKDPcXU+2kT7EVeGH/9f1odhlWcZdjIvDJOJxuKVRZwTxVR8fF8eNSokcaymN3e0yiZlYwpbmI6fLIShT0SIXopom1L8vHroBoL/2TM3JQLI1cNQoezTLEwDY4uGogUjFevJcE5Vg07L/bOlUexa7QKK5i/rxHnw+isGsdOi6nfnEicbUyDSZSYXnfFQxKpxl8JYjolbkHHHn+4bOHRV5NmaJkGoXm0mD42NIN7eyveH2E7e6YZ2r99sZUjIYdjIfD4EQabAOaz0SGQRQRAtE9MM9eGYEByKEruiSnqWghWMW4r44vp7qx6uCoJ4oFiymQ+4tM2AxU+Yqpd2oQBHWFQm4nIiuW7jCFueBYkptGx4XDfuhAferHZFkfCvtc8FFTyqbSwETan58KLZc+snEQ09LTHkXg+hXxIgSXj206m2yXBidCS2mNuN5/WvixBUfAIaHkzxnvGvLe3I2QBEnrEsl4F8/I7TJdeXDiAHG4G7F+I6S0nFxYHNZjJ9GFHZCY0JRrc/FNEC0blwHqNBiNeCalUU46xF1KxhHnZim5Wg8U7cL+CT81PwyCdtBUzOQJ61J6EzEkadJSKyeRhGPpSPLpmimltjgwXFyWgR5GI4obHgXNBha1M91x7nEBmrhLxrWIyCy1F0MM0VO0Qk2N8GCw8FBgaKaKSPjI49olFpVBEfdkOGqf446mYS90Clp29tmPwdi65L2eMsC8KQ6zE9LNHPQSXo5GvYrrN+EGhz3btgpgGONTD6yHLxsyzLhg2wuJXBJ4vF9Cg75Fod5mOny0Sqj0fDZ9kgpuLhObXNzM9XoHVjFEXsj3Vmr8Slp4CmrYoEjZRc9G4kE/nz0SgS+OOPg94lL8mCq/XzsKT9zxKm6yEfctYFISLSPq6CsanbDCVZZBDrZXoKBuDADZjT6eXonW9Gaawe3XeVSAj9k/IGefoDzmEiDQNNhtKyPzTaVTbJkO3mPHnnSzGchrs8xaQuFID35UaLFsooMu2+3G7kPXrrICedOYg01+DejZLZ8xD0RW8F4MZl2Y2NyN30EbslItpllMNvBzicO+QgI5HhSP350LMiONT1jSWJSumY+5hEdmzefO+PxfFWmIq4iajS2cSxnzj0htxMhpMJuHILi5pZaehSzoeBpVc2nmP6eTHtRj/RERbhAlI2WuHVW/FJD+WD0t7M5w+I6Srh4vR/WkE3rcIafD+QhQ9GIH/GBvscZLB/cVmrNrJp2NnQ/DuWTgmd4gprLSZZZ8gcIp55H8pFMMoGrbtIrrJDYNvciRqWb7YxubBHnvQcUtIWeYtcArfjh7snYuELeg+uRV/H2H8dqgRuyQRkP7Dp+fbk1GUNBHRgTzyGJQGWc14SG7y6N/iRKT8a4fjzBfe/lagw3Iq2vpISJ6QDgXr4z03AbkzT+t+Nwq3HAU0/FoGFJ3WGFsnIL2FqbDfYYuP6/jU/w5jvCc2EN4X0W3vWtiEO+DdLgmZ6J9B/dRkxq4i2l1WCdsZiehgnDx0WAHqlzCO8hBR/tlMWBdpUGgiJhe3YqyVq3DmoYg8cyLwzisJPY/z6J4sHAM0CThnwDjtdyQeuaZgwBI+DT7QgEzDSJR1C2n1onroHI9CVjZjm4owFL4KgxVjvCKmda6D18PqkZD2fGea5rUGrn+JKCOqGT5/LcHETsY/KWxnF0ehPUdIHxqa4DrSAzUaIT0JakbXqaVYvVRE819HoeGXK7756tOBexFQ/HAH54w+fboaAafB82FrrE+l96PQTTOxSEufNhsqsOrYNNx/pEenu06jqNIKYpmYDvx1AhXRSkT2EdO+DDkc98bC4jyP9HWVmF2kxpl57MxD1XAUMb16yacZf4Wj76k4XOSw/UI1q30cbGJE5HezDmvNY1CUyqPP01mu6YrFpZU8smivQXxALFo/82iNJ9Mfg1jo7BZSWngotIW78XW4iDgRkfDpcIGzk5i4K0PQNXYnKllOfNkeAp+KHbg3TEy7vv7v/yawQv4zPi2oPgntJxYo3MSnB9vPwHX8KDwaz6fY7ZVQGI/Ba6ZvjTsq0J1vhfonPOoXGgObHs4YwrKeVuxxaL4osTiOnflKMWZvVkG0UERjW0+iUzsVv8+IqX71SWiWpCJKX0z9l5djb0sqWnvyqazrJJqNUyFjbNO4Nx7W5emYphLQPaECRuuU6NdPSEOMZbiiioEhl7H9dRlmt8Tin9MCGlsih8d/Cbg8REipbBaCyiMxoUJAzSxvtd6fgZZ5LPP6taBsuB+u1vOp/F0z3E0CUf+DT+svNaOobit2pgroFpsTv1GBMJ/DNGpVAlrvOuDYKh6VDohB+8DpGPYXn/oURsHP0xUH3/PpQ+JZFAlGofS7mNSnTqPSfSR2+AsoY3Y5OmaZw4oEVLitCTbe7mgOENA+lqO1d82F5LmAejxrQMfLGTDJFdA6llcs3dbBpFBIG1+GwiZ9E24PEVFvxvzDspNhnyOgmbvOoIKXjD/YHUP4rA6rQtDhwCcwr9ZJZXeu4dOfVjIMi5OjmPUrNVEOF4kC6uk8ur0iGc6PVIj1EdCStxGw3ZmEHbY8+qQTA82DVAQv4dGtWVHw/Z2MZ4+5NPdKBRxnpmBzAI8STU6CczsVZcz71htVQzF1AnRCRDTu9jnYp9nC7Snri34tKlMdYDSWaRfzFO3ybQjqy3bww1n4bRiNC0OZJnSEI+XnbPw4Kyajp2fR2jIGLYd5ZLuwAO7aZhBNF1KPWyVQ1qTjv09CKp7MdsEhER8DBbTI+CTyClPhzrzy7/uMwUavhr+PkP5kfWwQb8KV2ULyes/qlrkVCdVCso5nzPlrBeK/CCgpLAatdwgy5vXCL1GQNrri8DYO5VyJAPeDO6bP4ZDn5ygorrri/Bd9GvLHAXTPGIXxr/g0/3oDWifNwKrBAvqdmo3uhSMRe5LVbdBhFIVb4sE/PDqWlwvXn5ZwdObTskEnseqkOTxbBHRwcRhc832xzVpIE79mYfsRDdKZXx84fxQxeun4fIRLV/RLYatIw+vjXKoMKoHkrhLHpnHJ4V0UPoUrkWIqpuzX4cDWFDw4xzz0lxzP7iYjcJSYTvyMRt+bSqxkrB7ROwEeumq4NDK2Ly2Fo54S34aJ6LtpBFzOJCAxi0uf3ZvwKVGGsMNc2m/VgOp/I+HP45F9cykqWD7vcYBPU+yPI+K0EmlTGV8Vh6ItdRPcA0VkYayAT69paC7k08qYOKwaOhWTV/Ipppzxg+EeeHgIqeIe08Nh0zGqlnnT2RhYXpiG4RDQqQlhaL24C7sHCcmmmHFUnC82Zgno7zHHoNgwAkK2g0eflkI7xwz7mvj0yqgUfn3MUTWKT85nD8MyyhLrd/BIPSMP7m3mUHfw6bKmAEX/mKHKi08vPjMN9/dERy8h9Y6JxK/3Kdg3Skj6xw5Cp0qDHMYMM92rIHmSAMlSAYWdiMSui6mwmCeirbcjEcCdhbZiAbm0xuL+QBV272Bz8v0oJBNUuOglpOTThYj5zfJdnZDWPJPhdnY8zJuEdKg4HKZeiZCn8+m9mGm7Mha/wvlU/0mO2z0S4N+bZbqMSljmjIHTSAEtc6hGZZEt8gcJqFSHsYf/TGQuYEwV3AiF3xzwWF+MithduAsx6D2XemhyEXDBHB6zhHT3xQkElaXBs4BHfR8zXQ1OR+UFHvX/1gDH+ggcshPSg+OV6A6xgXgTl1xfVaH1D1sEdHDo0eQatO61x9q/uPQlpQzeqy0RlsGjbOvT4D6yxmpPHk3rWQXvLhs4aPHoQs96VBo7wcBQRIe+FKCN5fFedwT0zLoENkUjIGe/5Xm6GB3t5jifyKMkcQG4DeaY94pHY/qyXT5hgaq5PJJNq0W3yWQUZgupklsKGwMzdEpZDUceh/YoM3w7IaTPJTkIkmvwoL+QUvqeQcnDJDi+49LkqRUsw6Xgdi6XLriU41dwKn6a8KgHEhB2Ih3dQj7VOStwoysN0yfwSS8rHp3h6VBF8cn1eAQCls/Fo8lCkg1keVAvCM6sj1n8SpY1R4PLcnfqznK4m1ohvhfb5e4cVisrfD3Cp/Q1B+G9biSutPBp2NJzaF8xHi6OQhpDWeA+t4I6WECh17KR8dgSfacIKPHmQdgEWuIK0/M9m6sQVJmAicxfXHqznZ2dhDgrEUU1xCPCX4Xh34S0acxZRIxLwupVXMqhCth4WiBbR0QGps34FRYCV8aQus9DkfJjF7yThRQ6NZT57HacLGB+at6EXoPkUCUISc+8GNrhFhgt5NEfwwvQ/cUC58u5lLYyD06plnC/zaV1gmqktE/ACl8eDbetQbudPc62cMkwqhABQjNU3uTTAHHR//+7Yc4zBcT7WAGfWEsMdxDStoOnkTJ6JK6dFVKY+WFUuppjLpsBu+ws2E7WwEjAp9+mh5B3Sg37v3n0z8MsDOijQeMhHglLwrG0KwmiLCEt3hoFiz5pmH1aSOKj9aj+M5p5BJ9676pB6e9YrNrHp7sb87G2XAW/02xmnh+CcpoaF9x5tO+0DBsjFBjC6vwqKg6v3ipRzuZfcawKRWdt8KNAQAMtGdfZL8a9GAFtGxyHgF9T4cOYZLkmA1I/a/TbLKS3njXohh3EE4RU6FvD5nwSuHkCqvoRDWnzdOS4cGnoe5Z37Obg+0sOZT6MQUagM0xOcmj7glooejhgVj8BTXlSB+7PqdCc49O6nBJYvjGDgs184O5ktFdOROFnDvltSIC3/WSI9Lh0Iz4J7p8mYZofh94Fl6N9sTkepQkp5s5RaC0cgTHVAtpQcwYdF61x+TvzOLsG+N6IxMg4LqkdGtHZLwL7hnKpPDgbz5w1GLCLTxynTJxl2eceY48FPXMRv1yDx7/4tKfuJDJjU9FlI6SDrHcrDyZDP53t2scYPHqmBIcjouS8WHgsT0ddgJAG+MngIw9G22weebnLGJP4Y/R+HmXZy9D3Xgja2nh0n8tyaN0iRDJ9/lAcDbejqbC5w6PXnk0sT7lDJ4JHzXvlsElajP9sBLRl8BlUuyYjQ8y8r28TOhLnIpX9We+0THQdsALPXkh/Rx6H9/4R2M48fXDwGfg9HYV6Vp9Pi8+ha/AEWO7gUO9bJ7FrM8sbj5nOfDuJZ49SkDWCSw9X5GP2TxXqRvDJ/EMRNH7pmKLFpT5bmaelhuPAVR6ZJcjwY2Q02tmM/Xgiwy/tKBTt49HSphPIOafELKYzFvvK4TEtDeqDArK5IcNSw3BwvnPJKp69Z6kMpd488h3EOOp0BIZPEFCfzw1of+2CoT8Y68qYPnfMRx92hkfedSgqm4JxlsynHE6iVWiFmq1c8r1zAt2nLLBhH5eabx3Dqv0WqPybS972h/GpXY1nMj5Nmn4MeclKHGRsFhdYjJz16Rjcj0cP+zcj/kkIKmy5VJPVDOd1IbjLfks8qAkXfzCP6cvy1w4Z2mTroSpm+cisFJkblXBRC2nBrma8PrYYT91YfTrjcWNeOjYP5dH5LHZ+7+m4x7RRZNaEACM3LJLzSVdYgty7I/CFZdKayDzkcs3xgmWowjksRzcGYXoFh6J4TXC5KcPohxxaez0Mdn1CwO0roKa8DOwar4Gc6fAUxxOIeJ2GT1wu9fvcCJ114dBi71x+XoZ6bzkcvLkUclSGzt+hWFDDJf1FzZAuXozAVcxbtzZAlj8D4U+5FD6+Hj7lhFtruDRqXgLsJztAtlxIkz1a8PrVemxX8WhwTDMUK5fC0ZFHcwe1wL1yHQ7+5NLHoixoDRmJnDe6JI7JZXxiiVuPdOl7bi5aEy1gs1iPfkpLoK1lgdKZXNpilAxMUWHaYg4t6BEP2+9KvLvKobQBydhlqkI/9nwqS4nCTjVKqwS0dhrL4AOC8Go0h66Mb8LZX2FY+E6fbOezvrDn3YwnV86WgXtsC1YOY/mC3XF2bij+YT0ykMpgs34PYm359PqeDFqSNfjkyKehIQoIlGlQMt7+USWDpe9WXGnikv0hGbq9tsB9FvNiBdvTU7uxbjCPrAcw7u3yhMslHkn+U8OGedmGbH0a84nx6lxrpLLzhDzXIGX6aMwRMB37Jw3G7eOwexLb078zUFHNdLU3j8ZtT4eztxrLOrk04Fg6PNLUMFnGo/GxDXDrG4mJGzlUb1WO24yRLrEZcJPXoav/n9hTxFjRrQXSnlvhvZhHvXfLMGBsNCramC5ZyrDrRziG5vLJ178erS7OuJnHoSyqhXeEIxQ3OaRsaEb3pWVYXc0jD4cWaM9eA3sjpmPK4wg4awGPRTzKKWtgdXDDE189+nisEd2jPVF3TY+sYxqYJ86GmKNPThUq/LrLfIext3eBGvEuaswK4NLbl2koOaLC47scmvdeicxaFXxXcujPpcVo7qdC1mQ+ea5LwfYLKjhM4RFvYAGa7VXYt51LYzJksO/ci+ZqLk3JZM+7g3B9AZdKymRon7qD5T4uLTJj7N0WBbc2LjVuUyPgyxgMqOTS8pZGvM5eAPNd+vRqXgNcy2finFqfCvtmYexINb4m6NOP/zT4NVyN6bH6FO+Ugc5vKvz4pU9tugdhyvpiOJxHAuEB1MvU8Mzmks3qBDwySsePKH0y2ZiCZ44qJB7Xp+B1yVj7KR3hU/Xp4g0Nku3VsOqjT8bvlNC5qcKCRfoU+jEMuTsDUMxY/UA20/ave7H4DatDhQyKbzvgl8+hHsxbtf/egEaWv6znyWA8wg/TmeZbP2Q9mrkLl5QcevCtDu4rnGDOGOOftzJUdm3CFDMunRFFQjrKDZGMyfttiUTliHmo5fNImhgN+wczsHkFj9oC5ZDqrEOOhR5ZfJajwXA5lPF6pO0ih8+mDbhZoEfGfWqZnzhghDPzmjyW0WKdMeM8j2YsaoHTnQ3oX8Cn8Z8L4DhMhRFMkyczxpBMVGOKO5dMDHKwsUaFY+xeresPQMNRo5+YS4WR+xHhqUFhBJ/s7hzCFVZz92tcSi+So9lHgRwPLh3WhCNvZTwcRnPpdmILijo3YRHbzXU9lOCWjUOjDdOHw4Vo3WKGrNv69CI2H4o1ZtBz1qc5y4qR0TkCZQH65MdY3Xu5Nxq+61Pj6ya0yZfBT6NPdSZZCKtS4d1hDjXMyoDkmgrBJRxyKcnH154qaD3h0PXhhSjUpCPKm0NvN4TD92UcerZyqGhAC1yHboXBOw4dY3M4e3QoDFQckhSxvD87DHM/cSi5jWUQaTi6fDmkz5Mj73MkWry49HNSOMpOeCHCjE+OGtbfhkC89+HQJDs53JLkeHRCh/Smy1HROwzw0qUkX/a5KAJbJ+qSjGk2d60XOlkuaGVz7vRnMMbc0KE9I+Xort0LyV+6FBx8munAKHDOc+lZXCwCRgGPZrK+LAuHTHsJbvH06NwVBRR2BB8DDh19fRLdpy3xJZlDiftOIIXx0jcvDo1pPonXpZb4zuZffaAYrobmwDEOnTyXj1XmFjh1nkOrZ+eje6c5xjly6MyVTBS5W8PoXw5d/JgDRYEVfjF+nnc4E/bl1miO5VJX//2QHRuFlHAOrfitxq6PKnzuw6UNpRqUsL1oWcehXRuUsKtWIeyjPkk+KaF8o4LVOT1aFl4IF5an7pbp0ahPeYiYr8KFf/RodS7Th4p0XBqnTyeGy9ERtA5Xurl0zKMR9g1z8OUgh57mNKFS6YnaBxz6Yt8Ip52zoWXEfN+AzbnzDkyo0qXynzJ03fSD6UY9+j2Q1TZsH1Y/1yXn47HQcgHbES5VHY5Hw0xHyJmeDExUoCOCcPICly6vOYWiGSNRP4xLw7sPwdvEEjMjOMR9dxats8bBr0GPDArOwEc9FmpXPVrw4hxce9ijj4cezfRvhOVQN0ztyaEk7UMI0LWEvjaHxo3JQ3uFOfgl+rT8bT6GebJsy7xAHJsFnWcqlPbhEKcqCpz9Kej7TZf4I1guNlOi5gZ79oqG8xjmCz66tLj7GFyWK6Ew16Udx4sQFJYOzw26FLrnGHQWKdE3SpdyHidDZxN7J7sXb/VxfLqVhp1M2+WVJfAKUMLxlS51HipCJtLRx4XV/1Uc7HKUWDhMnx4JYlFRmYbJR/RJS7cAMGO7zzTt6Wg52vPXwXIvl26Fy1G0ZRXm9uLSu8VMc9avxaVRbHfWyaGwWINYDfPxLhlcB23Gh1MculFUhc7WeFw9OpAuDqpBfI9YfDEfSKN7V+F+WgIqZwyk3fOj0bHVBUufcym/vRQyNpOT/+aQ68twZJh4Ytkn5hGV+bAvtICDA5ei/zqOymQzqO/p01aWK+3HWcJmpz7pdxUjYIEZnOw4JKACpORZ4PlcXTpoXgLpVgtE7GesksY+15gjrVmXVlZVwr16HP7dr0+unVV4vWMC5Pb6lPRnDVzLWAbJ16fHQdnQHmuF7XX6lP/iDAIWj0YRO9ul1CTcf5eOI5O55DjmGJr9lQhI4tCUnyV4F6TEut/61HQoHJ0T45F9SIeWd8mx9oYC5+brUpNDBOI/JcDMWZdOux/Eyh8qBF7RpYF+OThb+T/t1SWh+wFY31fBR6FLM3eyGfiYAskHfbo3MRK+6Ukw3cmhyvvReLQ1Fc0yDm34LMONAZGY8IpDER5y+Laz3HeIQz6VMTAyTMP5fiyfrohESW0SZD251HGiFmfnKGDFMqxRWwR2dSXirbY+zXYJx9gLcVjM16dz5RGI2JaI63GMu6rPYe+aeJxivnn3dDTeaaUifDpjIXk1bEvjMKaKQ/1LaqHxVCBwN4eOx1RhbVACVszjkLtVEzb2C8XPED0qEjSh0CsMPx7rUcfAZrhaByDzuR79o2yEb89QPHmiS4KWBlQPDMeWeXpkU8H4ebonHjK9dfqvBindk2FNHCpjfFi2ZB/iDujT3jr2PHwXKjhs9gqb4dd/Ox5n6RNusoyZOAfFKezuFkegCDDHmoF6LG/mQ5ZhBrGnHt1MY/5bvBy+ai59/nwA7hHWGOerS+c3ZyMl0wo+K3QpW6EB99dofDfnUpb6KLpfmuGqkR55KJph474GejwOiec1o1K1HOlBHHqsG4e+m5U46sQhU7vD0GHeZMrmVl2fjSDGgeoMLr1h/mNUr0Ql2yn3IXJwn2yHY4UOKf+VISXaH6+X6NC4bwlY65uOPf/qU1RZHZzFMdjBNFZLW47W+C2I/4/5+19yVA7bgFpXfbrxTYbX6u0wW6ZPmmsF6HsnHT2Yhry/ngfTJSp8Ykz+SlwLi80xaM7RJteLdah3DcdLtTb1mlgHnZhIbDXWpuXtUVi5LQWHz+tR6YEGOKUtxMZoXdotaYRi3CJsZcy/8Wc9inhzMealLi1i+iDgyWB4W5dsuxKQsswBCX05ZLk+FdrDbfGbefp/xoeYPltgP+OorBQ52/EV+Ned8Yz/Ybh/toCbvy6J/DPRGmSNmT906PTAKsiGT0Csth613T4NmcVYWJTrEj1gnjhlNOrYvlttLQZ3gwU+arj0XZ2BzO9qWITzaNTyswiamAQrlqGsbsjh8VmBrfH6FNN9FEvTlGh9oUcntI/gyjqWR6bp0kL7Ingw3wn8Q5d66OXhdpYKzW069DGuGv8HSUNoBnicHJp3XM39///V6ezRostHNpcVSSkqwqOnVYQio4SKJApRyKjOae89TlOUSkmlvSOjC9dlk73JlZHdJb/X9/ff+3ac3r1ez/F43B+4khgF1TXaFGTSjqcjQjD/Hw2aWaOA+UVnvBVrkuGTZsjfLYH0ioT+62xG8WYrpENKho8bYVdkCdMvElqh3Yjieya4oqpFxSvPIcF5NWa7aFHkow48I094zdai2Ccd6FvhjqgzWrTGOgjXrZ3QeF5G354FoTtsLXQ81MlWIwiWXzdCtEidep+dQ6eXD97s0KCgyR3Q/bITlqc1aPESBRwSnXHx/kDqMMmHw/iJ2HFOg66tPQeHsY74a4om1a9MhdLHEK11WnRzfhOsl5hj6iUN+vkuD8rvepj/WYuyZzSj88gcvLynTjc2tkD34zzE7NWg1hcNSB4bA0OJNsVmJoGXnookdh7thATYHkiF32N1En9MRv/pVDwoU6fnl4/j2uJU3CrTosl9x1Bkm4pQRy3y1w/BQ584zHDRoOSdwch3iUXTWXU6MDEIW0RRWMzToLSHclgfOowfZZp0474c+r6B2KamRer/yjF8sgJuBzXJbUc80vtSIHysQRfNchGdk4pGOy3q+tyA6G/R+PqXNtk1yyE+dRiTBmrRjGty9O3cB94tTQo9LUfxBh84ztOiG6NroHo2HrPkWhT4nPXXdQOizmtT7rqzEB/aDrVPMroXy56D9uL6fHVKLTyLrsOemL5OnZLXNuPlhUh8eqtJpREd6DzojinHNMnM5xwitu9G6CAN2jWoA8poV1iYadKOydnQmzgF/T4alJWkRPHpqXgt0SCvb+nQ3WCAH0XqtJAXga92STDaoEHnltahXCMO6gYadL25Bja68Xh8TZ1UdKvwcEMCbszXoJ0WYdBJS0D1Lm2y1lLguuN2OLVq0rcXclQYeEPZrEkN/7bj1oUgbJ2sSb5ZrdDpDcOQLZrUrNoGz31hCOjTpIDUdjjx5OgAe39UO+qyFXC/qE5bV7ejb7w19hhq0V+y86gYvQ01W7Spruoc6gXbkOGuQV8dOuBhuR3Bmpp0s/wcdLudIbipQY+WZkA+diqq+Jr0aUI2ulymYMMmTYrZEYS+lY5YFqxJqq65EDfrwf2FBu0pSEHfU0OUTtaiZ9U5iOCxWrlrUfjFSujHJuJNpIzKHCuRn5+I30J1Coqrwa0V8Zj6QEZfSpPwaXoaUrbK6OXQNPS/S8WhezJaWpmO0k1pKPGS0fd1LYjOiIDiXzbzY5sxpCcS3ns0SKu4AT4Ug9xWDRJZNmHLgyhY2WtS+6sKJI9LglWzhGa2l6MpKQlVi6S0x7MK0VUJaNOR0vTlCuhrhuMxV5Okf7ejwyoYh4s1yUQviPVwPXau0qbjPUGIKFqDube1SC8kGEbjVuGFrTbpW7UhPDUE/IPqNOhUMyxuR+DEWHVqHd+CYN8IvM1Xp0WB7ZDfd8ObKCndP98OlzO7YDBPSpvEZ+ExZRceVEppTkUx2iv0sG6VjG79XQajK5NxUi6jptvFqN+nB5tLMvo9pgzFIybjjoo6TdkfB6OHpljrq0khzxLhcdoY6RFaNL29FS7ZhAkvNWn9sVZY28zHWGNNWjwiD5yWyfj5Wpu8Rhaj+Np4cHs0aE10KcRrJkCT6eHRzCpM2pKASnaXnHeF6DdJRb2vjHa+PYqi7lSsj9IktWdsJr/uwzFzTRryWI6ER/uQdlGDnKuC8ak2FpuZTg6eVABDSsVef01K33gc0TtS0fGNzUlUEQ7Hp0D5tyZ9dqtAj2YS4tj+vrdV4CEvDDOGsJk5rMCW2aEwb2VaJFOglBMEx9ka9MRJgQNHwjDPVYMGzlBAtj8UAQns/QZB4KSsR99hLeKvDEK8PAp7N2nR89dMH2I9scNYiwb0K2DtswlzmtRp/oRKVPypj7gB6mQ1rgR6g/WwYpY6rSlKhHmFMXbLNInM42CtY4YR3zQo1ecUtBMmIu6jFmlvUMKjfBrOu4lpfGMy+pKn48gxMR31T0Fn2HS2J2JSeSSH5wB/2G9n2vhcDmeHIGjVsr34IseVl/74tEhGU742wkIcDTsdDfJ0ysZDqzTsOCSjOUEZcD6ahqf9UhptH4RbN6IQn6ZB943bwdnkDk91Ka3lKpC8OAhtj5kOhLUjr2kTvoyUEemcRb3mDjiMkNGC1UHoPeuIBK4WfYjqQF7XJvwj1qaRByqZX0zFRAu2XxOr0HvQAEX5Mhrcdwp2lybjba+UHt9LRkWnEWbvV6dj2UmwFBlDxFWnTE46PNZPw9WZ6vTsWRy0OaZo3KdBJf80w1t9DsKGMy2akY2nC9LQMFqTLg1NxrZHqVjO/Lc9XIFy0zCYNcqoIiEVBz6nYr+6Bn3bkw6z2WkICGA+uCsY99pjkfdSTHaPFehYHomXZhL6ph+Mjp8xyPKR0O27TOc/xyHiFPu9CZVInpSIi0Ua9DGqBkMc4zEtR0I1zIOeSqKw8Ysmee85B15TACLXadKV8Qp0vvKECav5TFcF8qZsw79p6iQ9HASPvxwQqK5JP6PZ5xNdoVmoSV2sj84z/MHfoUkJJW3o+26Hrr9l5LurFX7fl8CjVkY65a2oEC/HOD1Wz5tMH96vxcN/pPT9RDDE81bhfxtl5FkUhPqVDoi1ltEA+wjoYj4uhmqSyt8VMD88Bdd91GlkUgGULnoYdFtG7z9FobhqDvYzr3d0jUbXUQtoFTDvPlGG64UTcNVRkxZlpaOi0BCTb4rofkcI7EqWoWqUBuV6BiPv6yoUfVGnjjUhqDC1hVWYOoVHVmFbfgIsWU3uX5WDZxiAhAGa9NSoBE7vkjFomyYdEp/By4JEpEyXkMvZatg3x8Nzm5RWmFQh8FwCvNqkFKDZiCpFNBbmyqhoYANUU2MQJ1GnSxda0R8UhsHBGrTSthHeZ8wQl6dOwT7My25sxVtNdZoQ3wY9r+XQWqNOwwqDEWG9CjHdMjruHAqH20vREyGjz/POoWLNJkw/oEGy4rPQ9nREzBwNahxQBxfjabgj06LO3eHQxkK8nSajyiGh8FBdhtqPUmp4Fw670vmIa5VS1542GImtIKvRINd0JTgxU+HDZnVCbRK6Q01QFySi479S4JBiiJc3pWTzQonuO1Nxo0lKGYfS2R5Pw0zWu9rtqZALDGHYpkEvj6WguNUQR5inTDqfg/5fSsS2Cql0SCaGKzNwebOQGmozcGBEBrT+EVJ5fAUmvU7EPeYjxzQV+OkVhOODZTTKLB+l8lQ8qlKnBxF5MGEe596rQUsZFzkxj1kwQZPK59ahY1wcDriq0+Bh58BZvBPb69Qp/tZZJCw8gKtn1Cna8Cz85IdRNVedygyiIaY5WFSiSZs/HIVf4GS8y5HRYWEBEk7p4e+lMrJZF4OKv2Zh0EgNan+UhjwVQ3R+ENPlWQ3YXRWDxQ2aZNUgR3q2P1awGs70rMXux3GofaFJ8S9C0BEQj2Dm3U/cw3FlchI4z5kvvwnHttQkBK5gGtJ6AlXZqRg4UUpvXhZjiFoqXrdLaLlpAZL5abgQLaEdbnWIlsRh7lxN0vnVBuWcDcg/ISX3oDYUR2zEUFUpOR9mnHZxIyKPqZPbmXZETHVA1mR1+sz0rXiAC3qZbofvZ9xy8CD8LDToIeMfOW8x+hYw5hwTCnm4Dfi5GrTcPgoRE+eg95GE3BkjdM+YizFbpFQeGQ6P4gVY/VpCWmvKoHtvKtbnienTtXIkrDGEkZOYBvRWor7MCKtviMn3RxQcHs/Bn6FadMImju2XKc7+xVi3MxERvsYw3qRBiqlJ0BYb49wICU3qa8ClT9G4nKlOjnnNyJdGoK1RQt5FTejJjkTnQCmd3M/47VEINg+S0kXG7bL2VJj0qtN02VEM0U7DpXXMl6c1wcciCkFBUhpxtQ5Pg2OxJUdKWc8acKUoGluFMtr8JAvBi9LQeFKD9uYqoBMfjoEmMgrurELHwgTkLtKklrsVsEhMBFQ16N2qEAy5HweNYTLSmHwWFVf2YadURpfj29Ee443zj1m/muSwk+wH75GUCvay+i9yREC2jC7sOA4/r6nQVxXRg8JjEJ/Uh1uYiAqm5SJB2wBRE0XU3lsOe+bpRxLU6alhMJTjV8MiUoPkO5pQ8dASffuldEG3HHIjAwiHSKh9ZgksK6Yg9baYFjjlo/ihHvZ7Syn19nFcf6OHOQ+lNHknY8uhU1B8TkrqTUWoN5kAStago5tOQbd0AvZnaNA041KYF05F8kwxGc6ugEf6JBg90qAl2lGINk3GS7a/wY0xyN+XgquWGrQ9KQY2ESmoLlUnZ/dMXJmRhrHjNegA21EfQTR+90gpqvEYnIanYYadjOL/yMXo56mwYnrF+bsN3b/cUHFcQgbSNuR9XAXbk1I6XtWGzsrVMDKQUfezBNzan4rBjKtjpK3o2rMIw83UaZ9JK/oGLoS4TZ1mHe6AvGIvzhlq0sWAFnQlWGNVs5Qmap6EXGcyywBSui4/gd5+PRS/kdB2Jbs72+Xqu1LKqy1H+62pWMV26smAUnisnQL+WgmZr4xEQjkww1iDHP5qwe4TYdAOl9IU82aUakVi4lAZXXFtxYLqULz4JaXINW2w7wnGqHdM6+4pEPg0AuUbpGTyKBi2pnHQVEhJGduGw58C0KgroWfhbegf6g+dMMY/9+pg6xWLgOGsX70F0D+Xiqm32PON47DXScOJVCnda8uA1e1U5PLUyZ0dbMiQJLQLWU6Rh0FPZIWv7Hc9MQ6F3mQbTDGQUK1pMNp32GOjr4Ss3wUjYbgdJjwX0xT/enRtmAEZ846/P1bD6PI0nDRg/sK0sVvfDa7f1an6UgSuv7ZEyWJ1uj0mCh6v5mJYhTp9ygvD9YjFmFOjTgN54eh0XYQjtiy7/c5E90V93J4go0/Lj6K+azJWzZLRpQEN4KycCyeRhCQra+FnYIam72LK2F7P+jsH673ExO9l+hnHWIj59ebDWfCI1seBNBmt9A+BsygeAf/JKMa0DT3fA2GtK6btdixfNIYir5HV/GEDeG3ROHxdTCFqJ9GfzXyoXEZ9BqynEXrYfpNl9q3lMDo9Ca0sG25OZ3pY7QZDd3UyFJ9C33+Tof+vhHRkFRhjNRX/MA3RSIpC1+o5OCuRkXJbLOxszVA1XkYb2mPQ+84c+07KKKHqNOxuTMFCfymlna9CH98Yj+ZKKKwwEtcnzsPkjRIacZAxqZYFzl4RU11lLDu7GZ7/KaE3r1KY3hriIvMODZ88WBtNhhfTYcOMY7CflgajHxJ6EVQGvEzCKR+WnXNbUbU7DFosF69LbMG6deFYkiIju4BCjNubCmPGq3OqQ+DkEY+ZbLa9zjBGvhyNMm0p3bQvQ9amZDy5LKOD2xiH+8zE6Qwp+X5KQMRIE3xTldH8j7lw4E9F9DcReS7MhtjBAGNLRLTbRw7xmd2Iu83m57ccyhtbIC6UkOkn9vkjd7xZJqXzq+LhXTgTVsVisjnF6vNkFmbPFlPA+1r0HTWG6jWmja4NuH7XDFtPyWjdyno8+2MuCh6LiM+thXm2GQ6SmJJG16B+pyliKkU0oScVNoszcL5SSF1DUzDuhBJT9ETkMEiJopNKKKczbZx9GrZ2yZhXwrRi3Ekk30qBWrCUJp0tgcgjBct1ZGRoqIDlz11wY4zdE5wGp9pUTNyqTqtZvrvVlIpFd2RkPL4WX8fGI0oioRMnWvH0eTBKmBYVOLdAtiMM8Y4S+vk9C+ID07CpSUgW8UfRfZLVRyGkjW7hcDBYiMJjTM+zItHePA8Np2X0VCUI4t71mPuOvVM7CA7tjtjBZmNdM8u/nDXY/Ipx5hYFIpZuxLhFYpqWooDHcidMSxGR6oIqmOfqY+YADdoXVgU9a338ULA8nlCP619m4+849s6BTXAYugDvD0po2oAIdNbNh9sPMfUFhMHj02KMPSKhg0FRMPROwZU6Ken9jEPyq1Tc/I/lYqc4fGI54v4CKU0wiYLIOQW/zKS0xjEGdQ6p2NLBev2oHOXxSUhmczXXtBrDzRPQCBl90KrDbv04zJ7BOJPp9oJ3ChT4Ssm/meneKjnsayV0+HgTOAlzYAp1+h+xbD5uPzbultA7lrkS6nZh7X4J5RixPBpmg8sjGXe9C0N91SIodNTJruEMutSmYT/zypP3avAsZToOMdYycKiGdZE+slQ16cwNxgkKY7gwZrBKY1lDvBZGSWIatDwE3ktX4PViMe1j+qC3yRkafWIa3pOFiG9TIVogpqAnzPteTcaREVK6WpkFc1N9PHeVUtOCTPCgxMfzIuoRZ0I2XokHU8Q0dMhRxJ9Nx+nxYsocnAafYUp4jRHTr49KmLxJR1WimP5zzEWRIg3Xf0jp31+5GBKbhtcuzDvWl8GwJhlO7L5LHU9B53ky5kulFBwdjeiLKSCmjaumRUI2JgWtyyT02TwCW8Ynw6aTacirKMj4KVg/XZ1MvyqQvjUSFxjzXP4eh1sGqdhhqU7CauYdjUHwnCujcafaseB9AHyY7n180whx7RzwnGXEP8Y4330m1v2W0t1/GtA3ygLTW6RU4ZYJ8S992D2QkOfeXHjsnoLWEAn178tA+/up+L1ZQmcelMGsLBl3+sX0e2cxzLak4u+JEqqKjsIWnRTw62V0a14crjilYnwey3Gnm+ChY4mTTE/CGBddv7ECbwOkNMxQjoTYgzD6H/N3NiPYEIg3rC9rtVkevO2PUSliSr1ZjzEXZ2HWZCktZHrYaTsFoQIJxc3IRW+iPk4WMX8ccgxdDxi37BbTW2UVtO8bwmmMlOKGV6G41xBWVRLaszoMYm8rjIwQkxc/Ft6PTLFqKvvOxyJoD5qMk6USWjaZ7RGrT99OEZntbUV4XTBeDpZQi3YWdqekgRsqpQ3fU3GpJA3VmVJSBOQja2kabg+U0D+SNHimp+F4voRGPUxBOet7o4D5e7wSX0PSEKcvpcTzcvRsDcGbr2IKS5DDarUCt+wlNGZZCvTj0zCQK2N5px1OiwPgOp35I9PYpz4BSM6T0A9XOawPH0Rci4REoXJ0ax3C21lSciE52l/txb/rJVSnVgiPmMmw/ENCSdMLYKQ5BX4VYrqlVQRl1RT0uYrJuT4ZvRZG+OAnpX1fMuB3dRpmWYrIakUW7PymooflFNqZgy3uafjJkdKXkWUYnp2Mld7MNwcpcOlgKM5ul9D+RjmuTQqCI9P/DTMVeCkOw8xnElprH48xh2fi+Tx1ev0rHnrpM2CXKaPELgXkpzfBYaKMTi9kPuu4GweZNl6RnoXuBDf8HSajI6Na4SCyBc9ESiPtW6H3zh4zWe8iDjfDOsUSpTfYezxD0Lt8Bc69lNCp7jQ4PDDA+/FSKluSCOWH6dBie3TOLBVKS0MEJEjI3/Yodm9LA4fdd1a6HGZRofhmIyZJgAJNf0WgrIPV51oYht9JxN1VjMHGnYWD9wH84yWj/9gdlUN24wbLTR+WKZDwzA2zfkrpm+gs+qr3wy1OSksa2uEx7zCus/62r2M69ugQfhRJ6O3jNrjU7oe6lM32MjmC/whCdBDTItb3hPveGLRUSgM3JEDXcCYCmSfGd4Sie+4SxH4U0cKfjIVezsAyT+ahr6vQ/cAQ/zL/8vAIQden5cjOEdGfPc3IG7wMq50ktC23BebjViGWzWGccTO6By3FxgcsZ70pQN4CfbQ+EVFEYiEsLadiwXoRzecqwNsQgmHMo50Gsdy8Kw2ldRIaW1uMTyxrn18noN84Cf3ZGbj+iU9XzQvhtDwTE6/x6aVPGxx0DqLwrYjCFpXBKT0dx77zKbekHaqRAfjCuDp/dgsq/liE1FUyCrJPRCebgZ3M08OGM243X4flzFO8poTDO2gR7seLCOmlsJs8Dc8WiWiksgIuj6bjrz4hjYipgNh8OqJDROR0PRpGBbNRxXRvy+5k9C2cDpVQGXV8SYDOujTMLZSSXU0QZL9ioWIopgN7QjBcP4H5pZhCjU4i0CEN70eK6LlZGUyUKbCPE5H0dxleBqdg6zgRaQVV4uGyZDSVC+mV4hSuyVOheVVI2u2hiGYZY7KrhG5nZ+LpzjTcOyMhM5VwyGqSMOKemLayOSlNkSOAMfbXPSy7MT2Z1CehQaObYBewEKGaEtolj4eOQSZMhgnoxrsk9H/JxIt5ArrP8mzw9CzIy/l0ZE0L8i+EwbBaROuNmtDkFYX7iSLijm+GTDUS+kPEdJaXA4toJUaOYdnQMxlXJOl4YyqhziN1ONodB26ckIRTa8DLSkAZT0Qev+tZjohFzn0h8Q3O4ln6AVh2yahxXxu0y/cjfImI1NaybFXih+oXQko3a8PX6AAc0hfRf1Vy9C1zxYZRIvocxDTH3A2cWhFt/08Oj7eeGCOSkWtQHCy/meGvXBGt9myEUfl8mCvF1OveDKN9y7DliJjKg4+jU6iPWSPENGl2Nh6ap2P9F+YdL9JgE5uOI6/F9Ph/GTDsYTq5WEKh6bEsQyux/o2QogtiAPZ9D1cR3apMQAfjvChvEblnJeFrQBqyFjG/nhCHIqM0hK1iWj2rDUPWB8KbMWrPnjb4TTqMjgQRlWxSIFoShfOMJ10HtUG51gtLk4WkUsh05psbOgeKyPBYK8xvucEpQ0grVkXAfMt82AsZf9a0wfzFNkRZMO8zqYXDxxnY0cR6Ojsfuu6T4baL5bV7YRBdSETBPSn1rczCFWcl6reKaEVwE3hPmUenCunx52akt4TBYYWQNu1txILEaDyfJaTMBW3Qm++LY2GMaS3aYNe8C/tYf2dqMs23ckfnXCE5fwpEd+h2HLglJPu0QBR/2I2ULCH9eVcBc2dHvBeK6F42+3ysD+Jmi2iVhwIOLluxP05GC8a2IeGSM6bNZjPZ2QrxyvX47M50IzQFEcwLXrH8sregERzThdAYKaY7WkdRbpWB0V5CenS4HoePxsJsLdvBwiK0LU9H6nEhHf6jDBZ/pWKSh5D6RhUjvTMdOewuCeJmoI7lww4Bvd7WiroL/rCcK6ABi1hOYTNUfUFAn9paoRx1CDbHBPRjF9OE+h3gMx/vLm6Dh4MPTmeKSVDfBnGlF3YzHoi5Uotxd+PwlPn7M/tGlG+NxrxNYkreLYfLCne8nCqmycxX80QrEFUgJE1FGLpOWcHQVUhf+kJhzV2CTeoiGlQYgT6L+QhhM/94fyS6P1gilc38m/dR6I2bC1U/ER0Y0QK9/LWIfCEgvQ8tcOnfAKGLkBxeNGPM91UwDBfSb7NAtOv5QfFNQO+GBaL0dwD2ZwnIcEgg7CIP4IOtgKo+t4IT44rHLN8ljm5FvbkDftwWE7aXIUExDTv/EdGmhmIojafCr1NE8+wi8bY+FXdOiEjHJRK3ZqXBSktExHwh3zEZjWzm93rJcc8tDJ/zRXSVx1jCJAixTFcpOhRHbRkfckQ0QhGEn5/jED5WRGNcavB2ZCJK7IQ0710QlGlrUL+CZdJJ0eDMn4c5/QJaXhID+fw5EKQL6NypOChfm2OglZCWsDtaK3yhelxA+xSBiGjYhemaQjK+FQhzdW9Y3xTRl99s3sbvgGCdiL7XKGB9aRNsg6R0/RXz6z9W4Tc7/9THLRDvcULJShHVDW3BmDh75JWyO/6vCB7DDODM6v9oSQ54+elYFSKmxQ4xcBJmIuwYj5xmxkL1Wwa2DuLTzHGJmOSYBU8+n/T/icAVnhK3v/LIryIK8SlKqG7jU8/cY6h7mI5qtncD7uXhqYUSl/msPjrH8LM3DUMqxRQ3IAGiX4wHnogpxDgeu78psdhZSHv9E5F+X4lFN4VUlXAGt8IS8eAU+058NKrOpaKN6ZXqzUC8fSuHjRPzqfwmTCqNxFIRe39oJexFKTAaLKQHGacQnpOGV6y25rtbMDosBPsvCWjt4nwMWZuOJQ2sL4OLccs2DU9TRRR3oQBVR9Jx7X8i8r9bijaW/88LxHSzrBX2/QHYMVxIk0NaYD13DTR2iSn9VwwShpphPsuhkzYnoP6DMVaw3FfqwdhpNeMrNzH9sSwYnYarMMlIRKb5rbAmd/xgvdMLYToT6Iv30xljT2lD19btCHAQU+O/LfBjGdP5mYheaVai+IAJ5OcFFLruFCKOGaLsuoC4/afRO8gYLzcJaG7RCTy7Z4Lic2r0fH8xOpNMsMSaS7d/HEfx39MRNoVLaqviEPwzA1EZfPoQlYxr9enYyHh+THwuyqVKzK/+P8ZOxYK5SlTniejDx0TYX2W5id29z5JlmfdpuLBDTJuzSiE6nYJpJeycPcW4Ep4KJ5atrCNPoHxZGmrSxeQRzOZz4SFMYNrooAzEJMbKG84LaebKQCRMPYIuWyHlTpBDbOmN7uti+pYkx5gp7jh/Rkyr/s/XTm1H9XwJDas7gSvCDIzoEpDf2ZOw0FbiYYuAPtaw7yx3wXmlkMpkchjN24VRq8QkfM10IPUAOp3EVLexBXXvQiALZbz0RytUT8pxqY1P8aqtkDUHQtWQT8fGsDoPt4dEW0wHB7IdqbHByH4RTfqXZfmrJnBmXmmYHohbjSHwWi6kOo9A1LFc1LlVSFd3KbAgLBrBTB/uLA/GFd0EtJ5kOhZbhnWMAZK3CMhlZws6WM7pniUim0q2v8mHMbSR8UN4JMRBAOeAmO4viUb9mTkwYfyWzjza7xTLxb4ienGScVfGDFS849Ohwir4xZnBbaeAngVXQ6llCl/mKf7FpRCvNkH6Wh6tDGKzcWAmKhq4lNFYDvO95tB4y6W/hp9B+0xjNKmKaZhHOvLOGKHzHNMflm/Ma4zAdxRRp3kythhlQzucR8LcNDyMzoZWF49GHAqDc1wyLqiIabtJJHY/S8GoYDFdmB8Fn5epsGD5+uyHaJg1K9HP2CnkQSQObE3HpjsCOj8kFvZXlDjNdHvT19OIPpKMXy5isn/B6vlvAByGiyn8XA0ClyUi/m8B1Z2pQMedJBQ+EFHWoha0eQdgaCiPzu1rQfDXIHi95NGFuCB0fV2NY9pMG/vl7B0b8X6rgL4vUqCP44TBjXx6w/br1u0g6ESJ6HxWBsyXGuE/FT4dvJSK4rPG+G8xn574pCKCTLDzIo+iddrgucefZRMh3SxphYvpVmxNFlHwZsYhfofwjjG2YWArvCN8ED2C+aZaCtptZkJ7Do88DZXQ226MvS+5JGlXgpMzHcP38miM2ykUaxkiupN52cYaWI+eh91r+DT/TBXEVrNw9B8+2a0/g+4ec9RM5tOFWVVos0vEZwMxaf9dDy3DWChY7nCoj0W5YToynoqov4DV3DEdPYwBknMD0el/BPPniqiM7YK+ZyRq/mT+NSIYW9IS8LBMSJunMv0ZdBhea/k0LaEFz/r8YHSdR95382FkZ4Co6QK6LiiCmDsNZ7r51FRViIowA2hFCeitVRDMG9fiTpKQTg1ndw/aC38lnyyqW2D0ZQ+26zENaWiE2HgRDBkPP3EqxrMOA1T6Cmns4SJELDLCrCge6f9XDCMfY7S959LDa7Wwb0xA3BIBXQusQZNJEpZfZHW4XIW6PckwGCegjZ/lGHckGsYVQlqkIofnrhBwdRkzL8nEmFJDaEFItstKIH42DWrM0zdsOgU/pRHaWSY6vSaF1X8mEhO4ZLUyGdpeTAMHiUg7uRra1dbIWaJGbTnV8Lhvg0X3OFQQXwsPG1vk+qiR7aWTsOuZCd2/1CjNswEvY2NxNlNAHbMLUPosDS/ZnOd8DkF/bSKa5omJ/74SRwOScJr57HMvdhe2+5vYXv/jX8/yUBxGioSkw7TOySsMy17z6Zd7IKomhmH2CgGN/ptpDzcK6TYCWv2N6fNiAxT0CUhwJQ99e1kNgwU0Tq8NHCMvVP8U0e3+PDxzM8CjD3x6fqcF1/U8UcGyibdZCzodXLGwkk/LhS2IeOCO1+bMc/eehHKiGebNUqMP3aUw0rNAchGHyqefhl75HFhw1WjGbfazq52w828hzVrcBl2RN/yKmeb3FKDviwE++vJpsMsx6OpOw3IZn/6ZXYhiNUPY8Ph0R1gNvQZT3BkhpOVuFegeZYyBjkzPI+NgpzSHrVhEVw4mwSVyBn7kszksr4Se5QJ4vuXQH4YsP46chzF71GjC9TMw112AxF1q9CL7DDqLLMHpU6Mpy4vh9CUVprpiGmuQjybNDDw0EtKVsanQH5qNMav5tOVqIRZEZ6JnKZ/EC0vR0abEPqbzjg5yXDsZDWoQ0BIo0NYch5VOAto1juVB50isISF9sFZgyJ1YGFoISZftkeHJcDQxP91/ogW7bUKBC0IK646AXst8fFwlILPn4bDbtxCCVwLSV2W5rPogLgwRUoC0Dd7du7FLlzH2n63oG7sNS6cKSFfUiuKkTXjJFdLGBWWwVJrg/gMevTIpgfUA5sV9PApxZfe4NA0RTE8mJqTD/NB0BCwV0MFeJfy2GOF9EZ82OTWhc5A1OkewnMXLg4lvNtQFfMqLOw79yCwYJfPpf0H50L+WhbLPPFp45Sh6NmWi/qSAHvlmwWpFJjRvCWiNXi6uNGdgIztnY1cYhjOesckW0vi7udjyLQteTN/SkIumldkQePBJZ2kVeGHJEDAdWH2rHD8TU7G8gNVzeBAuqSUg96mABrKMVr9hC2aoi2mTZzDsDq9E6lQhua0Jg942a3T5s3q2h6C9dBkePxHQnj9CoPuHLaSMVUryshFROA2XLPk0sT4bCRHTYMzumzL6FMRzDdHAslhHQTqKt05H0w0BhRdmwW+IIQwyBFSYfhwmh5WwzROS769MXHLIgUo3l7I8M5E1MIf5KY9e/MpBv14OFGN41Hu4GT0t4TA14dOSrfUINoxH6UE+qa5tQNPLWHzh8GmCTR3uNScg/DGP1lpFAhnpWHCfT/mNbC4s0rDLT0BOnBCUz0lC8QLmm7fSYLInC78goCK1LBzWycaWj3zqO5CGOlXmm3/zaYRGI9YVyfHHIjUS3GuAXuxB7J6kRiN9GyCz8Aduc+jA62C8fJvE9FpAqTOC4DkpESf/ZUzCGJ7nE43Kp3w6u74V+TpBMGQ8vLybZdvVBvjsLaQnbNeKh8yGhM2bzc0k1PvNxKxhAmpfn4CEVDN8ZP369F8wvM3tcEeDT8Mmsb5kLkH4Hj4d92MsGrISc+L4tK8xB33MpyY38mjFPy3o1dsEp2QBJYdEwq/PEhWbhXRobQxc/rOA71EhXfxcjog+U4yM4dF39tzlOhNJVnxymdYMXTs77PwgIJWVjKMO2COZ6Vt/UxGu1xpgPUdIu9dnwnBYFj74Cign6CgObMjCnWkC6u4/Cvu2bKyU86j5Xjp8+jMwQ0VILleL0BGYifybPNKRN0FrThSMzrJZ9U6BSXIGZPZC4n4IhM+nUDiXCym9IR6BtzMQyXTbensg/B7sg+Z+lmU2JkBvojm8b/LJ6nYirkeb4vt+Pr0NCEW9zAa2P/i0OScV9b+McfYWnzJeZMN6jhEyZ/Bov2sQitc74OkUHpWsDoL4xlp4MWbYPEYB8fUNMM/jUf2VLAzpysZzxid7I+vhMdYXGtM59F9rHawvemHcOVU6tKIefe77YfpalbayM7TlZiCb1cR6bT3EB3dAO4BDLaJ6XB/jid1jOGT6shnX5+xA4zseJW+vh97HuVgqFVG+Qg6PWmeEC9mePqpDgt9C5DA9tDWvg9+ZhfC/xyOfkw2wnrgMqpP4FL72GMYwTx+Ux6ciUkB5xwnntYSkVdOK8ggFFn0W0p95iTB/ZApZD49uUC6spzIe+C0g0xvV6H5nigLmxaJqf1zbqYDgBI9qn/izHOMPU/b815gA5J9iWZvlwbd/B6Av2QvJNTwytQiAXeF+nP3NvmMUAN0eX+xiPJD+ORDdflvwYBOffLMDYblpK4xaeWT+Lha9My0gzOJT8NlT6F00C79D1OinbxMqHi9Ft5mQYpobYDl7PpJYr3XWNED36XzYawupS6UA425k4APbI8WqSixYlwpzgYB+pNViXGQiftjwaLF1A7T6Y6G1h0dJMsaTjaEQ/SmgP0rDYD81FfaDhBR/uwl93q5wZuePW1QL5Z7FiLjFpfOWVeisnAfRfS7dXM287+Z8TNvOJdmBGvix5yA9Hg0uqEH7ZUJAII/eRDOuy7TArKU8KntRB3HvElSt5lFBYiu6Lnug+JiAfpe2ImK0NzieAopcx/z9igEs1vHJwKQMSrExbhxgzHngJPISDDGMPb82K4XPwAxsecMjXb0G9GjFwZInoGWBjdjtGo1HPVyyaGmA8+cY/LmVS1c/1aPpQhwWfeJSdk8jfr6Owr8XeNRwLwU63plwrhRQ+Z1GlDKdybZlvjlLAWsDZ5wVc0n4LBCcjdvw2Z5lxrlyWDa4Y3q1Gr1ND0B91W74m/IoXLMJHhM3Y58Oj6YJm1lG2Y757uxsXoGwe+iFkP/7+6VfAYhI9MLXJXw6rAhk2r4dIZ182qXOMmDHHlQ/5NOyqyzHJTrjyWSm20+S4WI9A0apAsoNboRR4TI8q2VzHlLH+G4ObN2FdH1uNFziACnbi6uPI6DbvAByXVa3NxEwD12IWQd5NLQ8EZZXZ2L9/4QUODgQva5eeNbKJbAc5/3FHeOm8qgwWo6+z644f5zV57Y/4l38cZvdq/h1I7QHr8XUZzyqucGelU5IdOGR5tUC+FRlwSSM7fiJRIxblgMXSy6tepMK1a4cPJ3EpR12yZg0JxfSKjUacjUf4/ZnYrGJgG4aB8BMEQCXPC6VxgTgqLYCMWqszgEBWFfuD6NFXNpVW4u6r/H4zHwhyacW+ioJeKrHoQj1GrytS4JrI4eujm5AN3c3dn/kkO2bephX7kFfIYe0yhrQZeGNgfPU6K85gbgSFQzlYQHtWB0I2bxgjO4VkJZTEHSnOuLsCS7FODLNmbwC/37h0uUrDWhPtsevTTwK+NCKZ7P2Yv9fApL1NKB3hAPcHnDphkUzLB+vxZPzTEM6YlDPn4ssGz4J3KLhXToPvG98gkcTinOWoOaYkFJ8AqEcyHRvCJcWGx3D9R2G4Nnx6JsgH5xH02BTxmqrXQFLBWHWAQ55X8jAFf9sDNrIJ499obA4l4LCMQJaEF6LYsu5MGPM8MW3FnqtFhj3WEBZT+LhcnEWLBzYTg2IgcOjebjMvGNfSAzMi+fhlRbTzLUtEH/dAGP2HhvHGngIrRH1TI0GDgqFdbUt/j7CpW8RoeirWYGx79Ro9vpwuJQuwcBxrKeHmEYN9oZHlBo5dgSjft4qPA/h0Z8LQqA8txJbtHm0bEgDIkyXI6OKRy7/Vvz//+fzNYJPwvVxqIrPQSWbgc+hidC5kQt7UqP7Jk3g7Y3EJZbT9/6qxxa/QPCdOLRCXo8rj4Ng+16V1acBTkkhMEpiXhBUh/rZvqheqUoCezl0BschJYRPM84HQNQagaJlLNMxps26Egt5nirdfy5Hx4QI3FCq0lr2fayKgnwKh1ZbBGLdnkAEiIW0/WMLwlsVsFsuoOrgAPQfTMZrRw5tOB0AT40knPymSoVzGXso42CxhEOGjKXNNx7ChzuqRBvksHkrB7Hv/EqToz8nAONTVenxy2qmz7YodObQ2L9ZzjVaC5uhHHrSXIuI+Y7IC+bQqSFy6D5zw/RyAfn+378v12zGIY6A+HOakbdsI5rm8snVmenA5O1oNFKj/6pYj9SXoTKaR1khYbAeuwTvPvHofnYc9Ipm479rPKrcHIMtslzwDNTo7oVi3HPLROhyHo2eUI+vk8Mx4a4qFRyvR//bUKyey6EBCwvg+YOx7gQeHV0aitJHKQip5tNlr0rYb0iDW5gaxfiUYxtfif+ZqNEz7mm0FSlhVsOyodEpGE7JRKOhGmUdDEL8+yS0sfovWRCI0h8xGDWOTwXME6PXR0BWztg+juWLoclYU80jksjBc2HZ8AOPTC4GwLzUD0sa+dQeGwD5Ul/oMe/23RkEv8A1mFskoD/9glDftB6T2HmCHYLht2gtvp9Xo0XyEFQYroaHvhpNnhYOPZUl+HcEjyxmRUAJKwxJ5dKdIVHo/TQfOx9zaWh1PcaoLmDMIaCWv+phvXkRZt7hU9DlRuSZ2sBjmYAersmGeOh0WJ1he+p5FJZLp0NnE5fSAo/h2UEjjL3BpbLndeh3C8P2Xaqk5S2HUwY7hy6HRr4MhPN/cphs4dBX9udfLdOQuYJPpVsqkC5Ohw6fS+MuVKF/VQoWlaiRftppVDmk4+tIlh9HnEG0YypeMA3f0S2HrCIaPnqqdKr+FGwmZMB8MZc21JbAYksm7p1VI9l/Abim8Ic52+WZUxnbBG3DFTM1cqkKYVqYivVneHRlZROMRKsxaAOfys4FIaLeCXOFahRUxJhk9j5s9eZSKJcx4c+92DuAS48jT0D75HRksLpd338C3rZG2MJmw+lzKLTPLcOch1xyrmlGl+AALizg0evSJujyvdDL41H8SOZ3c/ZjyDMujZ6fyvzcGD9nCGn9tVOo2G6GnslcOjg1EpMWZ6M9Vo18xoXC5FoGSp6o0bxXkejIz8IbVh/NlfFI9s76/zqmkpQMz0LGnTIeDTJOgNX8bNTd5dLUafngDTiByGMD6Evacdi35MNqsArJ1IvQ/+o4LrwcQJskBUgekYeje1XpRO1xDGe5fZyaKvl+ysXDVccw11GV6v5kWeaBEm5vuXRgVAgm9abh4lcubfoeDk87JZ578uiJeyPGPHHHPgGX/nFsgPaPzSgIVaP5Bo3ou7ETE3PVyEvZiIjnrvgaz6W5BxtQPMoRK+ZySfk+AB3Hg3H5GJ+8RYFoUlHgNNvx6Wvq8FAvDMqLKuTWVYvDgaH4c6YKTe6uZXWKwtFUFVoyJhpOazOh1OCRNJL59VIvvM8T0MsiBbr0HfFoDp+2bU5A14lZ2M786GoeY4MKa7i0sYxznTG24Uo8/alG6s9rkRC/FEI3LnVYFUHvmSnGXebQxVkF8IifgSmr1OiPsanwtM5B5jHm1wfksHdU4vJvDrkeDsCB8hS0tTNu1whEeU8Ksuaq0WbfY/C8m42qR1wy9itE6dEsfDnHpdhlucjfcxzdb1VIc04tVJcm4ugaNeL2n8GCSakYpalGXx0KEP/PMQzLUKFdX/KQL87H6IMqFFt6BvKR1lBdxaFRQRVIOLUQsieqFLurCdf+jIJwqYDMP5TB01yJOsac31dXImtUGi794FJDWwV66tIQc5BLn6ProKMViGMSVXpaVocr9cH4PkyVlg6sR/JqxhiHVGmFmwKlqikYN59HMfsDsC08BsuZLv35PQDRLvGoZ2yszbgua0gA2gOZp+tXwWGUG0o+9lterayCyzgvmOn2Wz5Zy7h3hxc22f+2NGas67DNAX+Vq5JsUDV6A1dhl60qbXlVg7wTG2FvpUqbDbNhtNoYCweyXUiOhcmbLMxO59JJ7Sg43c7EsRAuDX4Si9El2dg2kUsDxqTj5Y5cXK5jDOPMcv2PHBSP5tKLnEw4+eTC57QaeUeVI1ArHS2Msaf9448sqQL72D6+mMHupReM6kAucTVYDvrXGcsGcqhGWAfls834Wq9KV/L8kfwqBOeXMY/41x/bFoXi1XOWYb0b4TDYD3cOqtF4xnu6Kn7Qva5Gvi0BKPY9jNAPanT4ZBV0vzCvv6ZKI3qr4NE8BxcuMwbeGwvl3bkYfoBpxZJ6+BU5YFSkGpnfLUfWDLZrpzn0v9UZsM/IwfZoLqmm5aLONQdTgrkU9jQNPV9ysWWOGq2ZWQLexExcZ4w6y64Y4xZm4fwMxmkljfC5HIi2QjV6zivC4bPHcGm+Cu3taYaDvjfeHefRBecA6IuC4T6PT7vvlaP9y0a8zv3PcnNvJTiJ7nh+/z/LfdMq0XVjE8uuvyybTtbBxWAz1vhyqLSSMd65TXjTq0YpvjHofQ7oPWdeI4pE1/7FeMl6MTs5GuKLBLGNGimHJsIvaBacmHbdGRwPzhcLHChQo4DVyeiaZ4YRgWq03bYSdoft0NQ7gLavO4PO/63Fo9IBNMepCno+a7FopQrZmCXC47k5Prlzqdn6FB7eU2L4Ch7dXRuG8vU5aMjkUOHsIKT3Z2HKYg7Vs/v5TMnC0384tEQZgisNmYi2VSPOJaZd77KRK1Uj8cwA6CxJQJWjGi1zY5nULAG/7nFI9qMePZNiUc081Ni/EW+nRMKVwyWVgmqYeSSjqpbp+adqtPUl4YcVn7zWN6OnIQyapTyKHq9Ax6E0FPWxvXYPhO3FJFx0Zl4ZHASt32k4t5FLv881oelxGL6xOTyQVQ/t0pWQsP66qwTAIi+CsSzTiof+sFgUBb45j2b/Dkf9kSU4uoxpS0AlLI1tENerQukcNld5K8FtUSG7vFr4TQOOPOLTy+BUWLrO/P9nGLIkCtbWC1A9h0veVpF4mlUA7XkqZOYZi/yJJxCwXoVE9rGwMSnE03cDyKQyENiqhOlBDrUvCoOTSwbGu3JpRFATFoT4w3UWY93dDdiSHoplAjXy8GpEMNuLy3lqVCgLRN3JZCS1sdrGV8EwIwXEvF7/khz1kv1QWaFKo+8yZlt6BOLxjBvvyPHsqS9+damQyQt/FD0IwXemmZtCWX4/4A2XQuY7AaEw/8sWzXvVyFIjGN1Va7FzJpcaL0SgO3IBhpTyqc2xDBEG8+A+iUPR+mXoewvcjVKlss/5KE/JhgPz8fqmSqhK0pHJOGTzknRskeQgj2W6/MAsfH2eh4RLqqTrn4Hh2nl4spRDbSpMP94cxUbi0DGDbCR35WIaY/L+xZnQ2XkUS89zyLikAfmuQTATqdH1q1X4uTYF28ezs1kF4Om6WHxinHCrJxDmP/fhhD9j2kw549I9KLuvSsu/NKJ+ozeidLi0kOVi5ZwduOXLpaAaBZ6pbsadOxwq+iiH0WYPTMjh0OczzfBMD8INax6dWR6EBH0XzGP66eHIMvhhD3xcr0qrXykg73ZB+H0Vik9JhnmMGWraVSgwPwWdPaa4sVSVsgcnovu1OarHqlKC22mY71mEW8dV6HLNaUTctMJLqJBHfwV0Zcsxd6MKHV6bhv6YPGwbxCGzuanQDzqK5S2M2yvS8PPkMSQmqlJApgJXhioRHMK4V8CywIcEZDDO+RIaANmhBHxjmhw8og5DFiRCfJZLTxXVsHqcjKuZLE8xv6hjvFdhxqNhgdXIi1gHv/fM++ybsWVxAELvsJ99U4VLb5kHfxtA4VnVyDqVDFcXFapaVwPYJUKrewBddgpEROARFH9jtWKcafKHP3rWsJzyIwntDWaQ3eXQuj3x6POwwBXG/5f+VUIv1xSNl1Ro54d0uMAU5eNUySmvAmOSLbB0B5d+pDTBetMBaG1hvm+rQPcMV1RuVKPqXadhXbMEp9sG0Ig/C3G9bw7OzVKhl+tK0DXOknmiCt11KMSY1xbg5KvQ1Xn56PmRjZJBXPL7Gojo15n494IqPdE8jUmyTGyeyiEflu+KL/phF8s+jZOaMHxbCP4azDThohylUSmYd4F536wAXHKKg2+XGumtCIOd0A5d/+NQ6O0IWH+0ws4/OcTpDoNuxHJc/YtDu4rZroXtxKn5HBpmwTTHRg4PEZeMWptg8lyBUZ5ccnsbgIfvAqHjo0Y/GcPcuhmMWJZlDu1iHsIy28xbHHqYeQbFWu6wPPfL8lanHFWLmTZFq5DeXgV0muWYzVOha9pydL06iFUCFSrJVsAh1h2unarkraZAvqkc+/5QJR/GFz3dwRjwifEPe84qUOBkjAqtS6+H2ahIZB3lUMfXEug5rsM/Nj8tt/wog/lTZ1zDT8tpLqfQu8kBPiP6LFuG5qGrxRivWc76tS4OnRoWMC5RoTH9CUhQm4WFC1TINaUc8hYLGL1Wo799lXAwNcGZlVzaaVkJhzRrKNxVyfF7Kcx7FmC7hgpZhJegb9xCfPAZQFfc82EzNwcclsfNK4rw9WcWRmWp0aALJ3DrZC4S/lOlSm4JOk4xH5Gw+s8vxi3vXFwMVaXijbkQ1eegeRhjP8a0FXsPYhfzd4VRE3T6WMZUcMlyQDOGLwuGQzuXwu0Yh3wIRbYVlyxyitH51RzvbJn2HqnFaN9EXL2pRobs+e2KOEhZ3ZJYdg5nWXK2KjvDglo0nYiHl48qxayrw8sDUZg+jXHLzFpkDYrG45wBdOJbDey9o3D13m/LXE4t0jVjUb5hAAX3lqD7H0cs8flhOXEY0wGW+/TUVUmnvhwPZ2fgZRWbz7Yz0KE02AUyrdhRh+EZCSidzaWSz7Vw4gZhxBoVir4vxwFZMOJDWD23BsBQpEQQO6dyL9OB+mzoMoYfmME+18/AYx8VCuLIMaZjN4pfcmjL4nroa8XiwmLGA+UN0DKNwGMvNQp8VY9xbyLhqaNGfZ6BkJ/bh/Hj1Gj3nXR0DTVF9wQOrViXDs6nmdjOfH91ehIq3pghbRGHIg3iYTnHAv3sc99phfDWB9wOD6AHzsVQalti0usBtNosBl07LeFzjUNPUjPQ2Tzj/3Vs1lFRrm8XHsDGgx7rqNgoNsc6qKAg+35FBAUVG0TsQFExAUG6OyWluweGUgwUA8VO7MBAiWFmmGFg+J7f9x/LhS/zPs99731dLMW7oYy9j8WhevZiLM7rw4U3MUe7ugRbZvXh8nPK8Xkjc61byty8q1nIGZ0EIXPJ7eqRsDqXBWcL1qfmsdAbl41DykqcMD4S+69lo/kpj2vRikC//Az0dilx36UReLIiHb+OK3PT2fMVMzOwdqQyF7YhAbZ/pSN1tTI3VTUBDesz4PxaiVNyrYTmYU9MusbjbFUyoG68BAPZuR3/JxX8oiU476zCWT+6hOY+S1HaqcxddU6DRvlSTGlR5hb+9sCT6T5w2q7EWRi5QuOePZKEfbkWD2/YvF4PPQ8lTvrGG/X3zSHqr8xl6nuhMX0L/j2pxIWO8cLsLAucZDn8l5YHtNp8cYB1R/txD6Q89MOAXiUuJqoCNYv88eKcgtKMK/BiUAjs2nroaWgFFvCD4flbQe8TS5CyNAHnZilzvQ1hsH2SD+PrCrI+FoZ7+nkYWthLH2qjoDUpH8sW9dLju8EwbclAwXUlzuR+OTSd/FCqLKev7PyHaQbi5ScZqb8sR8nZICiKuqhqbh4KJInY1Iex1rhSaF1MYDOsxF0bVYT3Y5JRsVqJ22xWDCvzS/ido8TtDklHxtQUXGUOpZiQg/eMq88FqXCnN7tD2ywc81gP8ha7ock1GsNilLj1Y93xJjQKO/9V4jy2XEZYlTsc+SqcYUgl+tW74oaUxw1tZbs22QU/A5W4Sc6VUJWfx4/pSty9o2w3Q/3QWMzjRC1VUHsRiBItFS63ugpVo0LA5bPZy/aB//FN0LFX4SbqeUP+dhsGl6twTzW90RhlAbPRKlzg4Gqoq+yCS98+XO7tUPiv0oPrd2WucX4oHLP0EM2Yqvd9JNTzdfDwsjI3prgSKkZbcEfKGKY+GbV6i+E4qQ+XNzUY7oyLuqHC/fzpDUeTzTDyUOZe+CVB8xWbw1NKXIlSHOouZ6LWSYkLLHWF5rYgXNHow205yLhOFIid7N1j9hVCTZaIhkRlbvg/lVCzCEFqfyVu2Z8KhKmGwdJRiVsoq2A57IDPRTxuTYwrplz1xpEXjF2NPOD2XyTe3WJnstEDZyzCcI3xhr0q+5lxS2FrocL9xdhJ6wPjVPW+XG5nLBay2X5exObzRiLqnbQR5dqHexl2EXGHdLCIMUB/HZYxdktwKUqFi15WgQIXf+yw6qG8BWk4szQZ6cxBdI5koEE/GZaMAcL+DYbm2TxMs+gl06gA1NnkYd7gXooI9Yf2mxx8aO+lY3tc4aYfhIjgPtzeV56wSdwMUxmPW+ldjnr3I+g/lcdlsPlXf2GHZdU8TmlsBTpqj+Azu+sNX9zwq8QHLYGMN+TuMOwJwdImJa7fNDcIgyJxZ4oyF/rIFXYjo7AhWpm7eMOTsY8Zkrt7KWMD64TUdch343GrGVMN796Ewtk8ztS4ErOfH4KaVInLMq4CVR+HaLsy5/WY3fXcQ2hhX3/smwK18cmYyjoxMb4c/W6FYjxfRjp3y/EkLRR+pV10sMkXE8qS8Y3NYWw/L2hfT4If62jXoAJY6STifhi7X7a/DTvdYDijlxa1V+Cwhhfi7vVSY0cFrNLcMGAGO4eESkh6/OE0SYnbNMkTX3L2gT9ehXM/VgXtwiBcK1PmdM56Y8/RVbjs00tBXSxn7q2G6V4ep5nqibj3u9BxToUbcKkcNfFuGHK0my6KBOhQccKTXjl17S/HmQ9uUK+Q07Pz/nA3M0RWpBLnvdYX7g9M0M9HiTv8yg9xu1fiKWO/5LJEVC9gLMcYeMVzXwyvMEMCm8+JD/ygutMY15hrnNoRhqbZqSg0UOFS+wch50MypiWqcMlXwqC1KgXOjJf+vRaEfhMKcHuBgmbPK8CLlFT4Myfa65sHzesp+HRRiVvydwW6mDv9+thNxvnlaLkXiU3B3ZT0meXVlQik5/ZQrJiPqEXJkB1UUNWuYjwZl44Pqgo6cqQEQS9SUDypl951R2JWTwq+HFThDBiDNW2KxSyeCreo0xsWK9fiRxePO+BXwXI6HL9PMi8uLIf2nGiEHOBxb1kO2S73w5ouZU4pMgD+W1cjqFSFa1PxhMkbK5xjTicuYqyo4YedXn24lSv4sLA8hPk/usj6ZAnIag++ZsjJeW8FTt53wg/nXvrpXwHVw47IHsbjRq6oQOPh0/iiyeN6GPPULtHFkNfsPLsDQXygkPXCvd+ByLUxwDi2vxvS/aBYn4Xxz3hcZacX9JrSoTFDiZtX6IsMaRq6frFM6O+HJ0MycDZcibubwjx9byo0mZvYm0ay3kyD03tlbs7jUiy4FQclVyXux27GpEtisYXt3fdEV2gHXsLr2UpcbpkrXhQkQizgcQIBY4/KFOjsUuJaj5ehhGKhyzizz+kCNEUkYcR4Ze52iQf6ffBH/2Ilbu2RUqhFJqJwH+vlYSUYlJCEr6yjpzpU4+TMQyh8qcIt/eUC3TPHUL+cx8295IrGnkPgu/I4u9+u8J9/El032bwJS2Ez6ygeKHWTcHIOctONQKIesuifj4WWZji7qIe0rxYgfOo6vB+vIEePSgw3PYHGm0rcbbbLjf/7P+zrlbhX46tQf8MBz74rcSm27Pw9bDByKuPqhUFovkwYGqfM/cmogMWlgzDxVeKma7Hv6bsL0htK3JxB3qhrSsF/OuxeVrnD6tklTGf8kBYahO2yFFybosKtbknFFN1UrHygzHWsrYJimwcSKpU4s0p/tJTGoNNIRiMa/aEnjkavexcpSXwwaFQcEvd20XvG5AseuMJKoczd1K2G6gcnKLN+yfpaBVsNFxQcVuYk1h5QU3HDCUse13uWzeROF5iVsMzX8GR8ZYqTC3spx9Ud7sc2o2BPL93UzoWjkh6sGXu/nZkP1YV6GP5NmesZGgAThRH0c5jDJpTD3Gg3gnRY/+qWQzdkHyqDeVzwkBQ0TEuB/YP/8V4iNDWzYDFNiet7IRGJDdnQj+Bxf/0oRxjb4fZMOZnP8YXeoGz8u53HTXoZCMX3bCRf4HF5x10hrIhFF/sMN10ZC69JgzvLK/Esd/TzT8UYxoc559wwKyUOVid4nEGeO2ocLmKcCY+7Ob6SuZgLapzYz7Lyg0AQiR+buun+Al9MmRKDw4fkJGtl56nGMiFWTssMBHixivkzX4nbOMUD4Sd3IbcP2xfGVKqDDiLWWYm7WuTG+M0GpiI2h+aMu45ZwSZWmbsQkIyOeTqY10eZ++ASBBN3fYQm8rhHy0KRKl+Om+w5J+5no97cGDbDe2goLxXNr5eC76nM+R/OwPCtuvib9YKxYzjMTZbhZyyPa9INQVz2chSM53HnqyJgYb8MS8bwuJSSizj5SQdRPTxue300dO110ejL48yfJeOwTRaaX/K4f8a4wkZnHwZ09tI1AzdszvdFilCFG/IsEIIhIRBYy8nneiAG/R2BvC9dNGClANrSWByN4nELfrmh8ct5DKrrpW9D2Pva2OPyIR5350o5pgz3htsXOSXNd0Vq3Blk3FOQT6sL1MedhnZ5L6WbZ6MxwAR55t10RvsSRl3Ow1sl1keP4hF7IBdKg9l96SdhrDQHuiPZbsYG4/2EXOxi2TX3pQ8KrqXgRYIyd3wp84nPadi/RJnrGh8A57Op6L3KOHyiO9vrPRjD53Ea5z1QvX47XgbxuOEWbtBamYqQszyueYgnJFsDEbFKiTvexw/yaA53rFjW2SfABDr4zNhJMZfxpDAFrxhLz97G+vNwArxZb27a4I4FlsyJKhVk9Nod241jsN++l96u94LXAn/MSuBx2TGeuNHjA9dWHjePcZed/BJCdXnc7xo/mBQbYGafXnIuD4DFfytweTKPc1zgx5gH2FLfS/LoDKgq9LC1nd3plwoY831Rt6mXkFiBpjZP6BQp6NUud+xxscUZMyWu4Kwn5AXGzAlZNzkxZ9+3Hot2KYhnmgqVo/pYUNpL+0RZ2DOP8FOJx8lFafjiqI/77PMknS9CbspapLL5GfmuABYL1iKQddmB88XIlW/A6AW9JBxaDqunMWieK6eIk+Ww7R+Nj/vlhO3srhuj0WzRRdInrpDcvITTnxQUlOIKtSWpKLjcSzXBnhCGROHhWzYD2z2xoPMiLB71UM0n5oznTiKG7WybMcvnPBtYp/ZS+yMBhlV6YskQGd32Yl08zBffm2TktKQcWj0eMO6Ske78StiZ+2HIfywHLL0xyNofuco8brKrF+q6vXCR8Ux/xu82m/fg8E8FTetmLqyyFb9nsvtalQfzyNW4fl9BQ9+G4UVEDtba8rgAQTAKBGUIt5BRr3cgJmiUY95qKb1c6I/NxmVQyKRU8TgFE2JycZrlnrUj67rX2TBcxXoksRyK8gjwbbro4aZyNgvR8LKT0aE90YhyzsTVEiVuR6A3ggZFYvcIxiFGvgiaF4od/ypo5Q5v2K4IQ8dfvbSX9UgBzxvH9vO4n78EqEmLxZUpjEM8WbdOCofHHh63p28+TO6twFWWIXVvnGFhZYuJ7MyXZbhBLrOE889e6uzMg276BpzkddOJr7mQN5nj3e8uulwtgMaYneC/5XH//ZOChTN0seeSEnc0IA3+75chdpsSF7kkEyfrlqGS8YCrM5vDR4DdMwVFHvRElH4ktn7rpRAuFoPMcuDsx+Oqfnsh6FQINv3ppX4RrtBVN8FTMylFXGSs17Iaxk6dpF7BeNtlJWbNkdK2SR6wmG6Lpp9KnOnUbDyNWgtrJzkZ7C3F7GArWNxW0Ns6Vzg+N4csvofooSsW3tyGVWzmR7hfABXsALUzFziWji8D2GyzLIrKToLKyuV4Ys7jnj6Ihm2fXPRfzeNq2XOmpKZhEbvrV62MjZd7Yv+uXlpzzhMpK1zx/ouCApZ44vByN1Q/76WB7D0KwtMRwbF8fpnDnDEDaiGMjaOyUfM9B7dmK+jGugzmgGwGqhSktjoXiTuzUfdIQd9b+DCtS0bOsR46drkMauZ5mPmyg75oC+DwJRNaqzvopZIAhr9zsG9gB2WO8MHmFh9Yz+qlFUMFCFNkIs5ARCPWxeLJmjxcieml3p5YWD3Kx49cBRVd8cbumTH4l7rpx7xghI0Owou/RfRUGIiWRD9E3hDRcrUQ5j7B2DZeTLFNAaiZ5YeF/h30eUswhj2IwsEUCe3dFIwXi9l8WoppYmQIJiwOx5QPYpq0ToDquWewdlA3Ra0rg0mKHSYtkFPdfidUCw/jxEgFzYt0h3nxaQz0ZN49lPHnpg3YacfjioL50NDajASW1R97+TCP2I7oo73EX+6NajUOy5b3kEeiB/iLVuHu7G6STPMBSQ2wfG036a1KhmPJShTNlNOeF2nInbYKJXI5aRpdguN/gIEV84iNCWisAE4Zy+lUUyL8zXQxa4wS58uPR3OuLuRJPM5ZOQWp7csw6S6P26ediGat5VjJeuT2f+Wwk17E9PkKOnujDM7HEiCOUNDgAeXYEBiDqcyJlM5HwvBBLiJYNuokZ+B9OXPJvB4quJEDr9m5+KHfQ2Nf5aOhMIvNSQ/FtxTCS8I+65NeemNYiCq3DFz+oCDjnR5oeJKBiFmM7W8wjr2WiUCW22vKy+B3NgcmZkL6crUcC1XPYGKbgmZM8UOBewDOCHvos58PjMMCIVTupddfBNi8Kg72E7rIT9sfmne8sPq8iFaEumF49C5UbuJxvvZlaO60xIy1rIunCPDl9W4c/M26Qz8ELQMYH6SJSL7LjzmUAfrV9tBiPXYXAw3hpKugKy/yoPq3Eb5/6aVMzgc21w3waK2c+jix/dJdh7B/uyhdzwULS9ahZxXLfOvzoMYtGNrWRYMzzqO53go7a7rpnvQCVN9vgdaAHnLq64G4MSYYtbGHWselYDZvBTaVKyg7Ph17xnJQq+whb/VY+K9dhpxxrHfaEhCnqoeNxr20uS4ENV18VEd2kcbSQGgPYlmg1kWSR7mwnZ6FnXG9lK+eB7V/MjF9DuO0727IOJKJWexOv2V6ocQ+CCGMV9VlrHOfsXvU6KHR+p4Q/J0Pw+Xd9LHdDXXPs/CY7Y7JYC84lGfAhc2M36wyWK1IhOhYL21lHK63zxXfeQr63BAA7Wpv2KeKSb4uGH7nAzD0ophuZLnBqzEVGtVyes9nLFGTBnF4F7nWuEN5YDKs2rvoxwg/lHz0QumKDlpXyUcDzxOWVWKyPVuK3abeqD0iofm+pWj64Y70TglJ37ih1vkM3kxX4mbO80HDWE+YGSoo5kQZ4j47Qn+gjKbV8CFPPI0r86XU/0cp1Fc6w3ySlKK+5CDu6CYk3JPRJUM/jH0VDj/tHrqndgr13w7hT2knNV08A907B3DhoZR8Xp7F7O22mHBLSh7nz8FGYIXUmTJK/H4a5szfDTZIafff9rDZtA2+7GvP2ijETV2Odx69lL0lBhbQwynWNT6J5+F/fh+O+/TQsMgC6DAGi2Tn72Lmi4KGAhyN76bA3X7Q/piPk+k9ZLc+CGpXCjFDuYfyd0cCiaUozu4iJ2E4EscKsMVXRnd1w6FlWYgBV3powL/FiLJMwaWDPE5rJh86w5LxTNpL21pc4VbDzj+uh2qflOOwXxRuvu+l7X9VoMU+Av4P2U7lJiDDvwDOKgr6sY7xf1o83r7qoaWOfFTNc8HQQxKKe8xy70wwHM9KaHFlKXQtTmOxn4wyrpaBn3MOT9Z30b2zvrDS98UnKOhXuQv2mJyGZkk3TSQX8I1OITlRTlmbneC/wRYz2S5cKzuHuO37ofVORgctHVCbZI17j7toY4ADOuwOorm/nA73T0H1LWCopJsWHU1CdcQKJF7toYOTctBRvxmhdVJyWOiMxn+3oEAmpxF2jvC/uxM1+XK6GuKKXM4M6iwP3y90A7/QGJOHyWlOdTJOLlqDdkcpjR2ZCvODZnA/10nvLrN+PLoOG9KkVHPYF+/n8eH3UkYRb1yx4G0Shk1UkCytFGF5sTi2U0hiNz6EA2KQ49dOt4eUQlCXAG2vdprg6o0nz7JhwBiyOTILUalFWCnrIhejLDTZFGC7RE57nfMgUcnH1u1yqhqTBeXKLPxcyOPOvS6D1qx0JHkIaUt1Cvavykcn69DdZl4s33LxVcFmNY3t6YwcfLqsoM0tkWhs0kPJNgXp3I2AurI+Hh/ooQ1l0ahfpA+3yT0kdHRDYm0mGtbI6bV+GRZ88oaQ66RjG/2g6euNhsU9FFbNZ+djh5VvpIQLnrD62wv/RvO4v7OzEee+Esb9e4lbXYRmk704NYbdl2s+1I9aQdNPShM7CpDqsgeFPzrJtsgfcSH6aM3qptyJCXg6WR9LDylIc3IENK9eQUGtmNRfhEKt6hoWZImo6Hsw7qVegaBcTLjvhpL4IqySsz1y9URiZjE+JchoYSxjVNaRyY1SmmGdjlH/FOO8s5wWVaXBuYCPp6e6yGoG8+IPJYwL5TRakY0JfmWY+kRKuUczMbaU7X+YjO445sHwRQmKVskoQSsaDrkF2MZyo90yA7OOl6OdvUtIC+PMCXmI4ivIPaICw4aFYe2LXroRyUeURSn+OyCi9OelmKVThO1zRBSUVYrERXw8t+6gqQcFEEyOw/nhPM5hUwUUC7xw7i5jmziWmXBH+Ggp2b8og6mVF7QUnfR5dCDzfn3EsW5VSEKQmqWHu2EKCh8QitnMbW9t7KVBn8tR8pSd18huulqUjvpJhnhd201+1h44syIZSR9kZDrOC1iQiPOruxgLuaNa5ojDJxgz3yiBjbcNKuJl9HR+KSxExzDbqIs8w30Q5OCOSubLdQe8sHuRKyxfsn1X+CJqmQdGju6mJkdHyJ9uRe2wLuIU9iDLoxj7XEZBb4rRGGyBCpaZDyf7Q93TEDGnRZShG4zqDDYn30UUkeOPWsOVoAAx9fyIR9xEDtOsuuj4ihiYnzTAEJb/62ZkMjbOwY9o1t0PEzDq3zKcdOyibbdj4cwT4K9eGfkwrrONL4U+8+ijf+JZxvBxP0pOKTNS8ZlXBIOjLDOvXITtnHIMHiejwWei0fWhDJ87ZLR1TRjCzpTjjK+UND9EAD8r4NPUSSOXhGDsuEoIAjtJty4JL+4V44ZIThMXl6HuRy5K3oqo91MZ9DZnYOdwMf0sDQEEofirr4yCj7EMfByOryzng7TYncwKhsU3do+b8uEsZz6zoJNqdQvQJCnFtFlSGnOhGO+X8rFhbye1D3CH2qAs3F7ZQ9k9ZVBenoDv13vIuk8Qqtfow4Fx+/l+FRhU9r/fG3bTfHE5Bq3zx3+rukmTcYi5xSqosm59edoL1XarYTZDRJ/PpbBeM8HP9TJy8LGHyTBrPB7SRe+Mc6HxdTsKP3TSgKztaGR+cf+ZkO68XQeTm2vRkSCk0We3otptNSxl7TT+WzFmH7BBdsj/3C0Bu3eXo+9IGR2fcAl16wX4Viaj3GP+eDGhBBp/ushnVhJumJcipL6LWvZFISWyCAPG9dCaKE9I2oOR/orHBT9Kg/aOApjzmHc8K4FbYw4ePpOS/5kSZEzOxuVvMipq50PxOAN3jNnZ3veH1nAfLBjfTctC/TGlwh/7OtkcVgfAdkcA3o7qpvuPvPA5MAUeT8S01soHL8Ym4XauhFxjPVHilYqgNxKyZ/kp0UjE8vfdpKFZjpptMVg5sYcEAeUwPO+F4++6aODyctRNZvfR2UVfS8qhw4vA6SA5HdJ2QVzaSRy930P317qjudEBww73kKqmO+SaDsib201T3nigWbAST4fIadOQCiwc7wRLLwWdY2dYff0k7m2UUG0rOyebcwi9KyG+ogQWSqdhdaqTeqWh0Oijj4qvPaShHoT6ExzcZkqoIc0XGk85LPKXUJ+tYagO5TCOff2sMhQWp1ZiCLv35/5R7DmrcG2ohIQ7wqBqawiXCyIyjwhB+AJD3IzvoBJ1f3YORcj8Kafoyd4osC9EqK2c3PeGYb9KMfJTu+lwQAnq4hPx+kwbNfzhY//PZEye3E7Pf2RjP3sHb8ax1nlZcGDddL6wm3ZxF6HlzMcbdj5afcuQkpyMu5Iu2j1AgJIhl/DXGjYPK8sQNTUF6++wXPX3w+dTiejyEtHQKm84ML+L+SGi704+8JOz/mZ+NyY7CBuso5DPdsqnzBt2NtEYP6mHltgEwXaKD1Yc66S5cwLQ8soD1Umd5BwUiA3khWvpUro+yh+JL4Jx8mgP6aX4oR8vEfNjxLQ7hrmYvhNzITkN5gsg9HGB244uCowORI65P3q15eTj4Acbc4LcpZPlWCAWhhHW/JAQLQmGeS2QGdpJIhNHzPbYjL9WyOjX6UIsvLQJXqJu+qNVhNoDbKcGdtONuwHoiNWHpLCL1nh7gx8FjEAXZS0tReORCzi6qZO4uAvIVTVDx0IZ3VjjhPoX6yHWlVKrbzH4345Av6CT4i+GILdcD0fF3fRoeTQ+d5Wj3EdKLnVxsHpXDJF1N231Yh7UXoCavzuIfyUJ20UFmML6ve/WElj55eDR3FY6Oq0Umvp5UHduoygtPpquZMJ6bhstUCtFxvhMdH1pI8u9JUjsTsGSEW30wqgYn2cynmc/98+eIAgiIpFXL6NDT0LgUBaG0MmdlFUqwELGb9Oau+ny4hKkVtjjqZ+YxB7eqBrmioAR3fSt1hNxOy4guq6bDB/aw/z+GRgdlpDXLTvQqtPQPi4m60t2UB1yDL+yJDRwjDvzXyP065bRlG9nYTHQAevTRTTV0hG52fbQOiImrSPlMJ96DrHMv95kB8I9eAV+acjImp0VXdDHAtUuEs72R3XRCuQ/ltHbdXGwYLwRG9FD8z28IIwrwgi3LopTSgVaylCbKKOvKeHo6iyBNEROfHkU1OTFUN/STcc63VCgXYAssYw+5hXAqjkLEfe76aFBCCTGAVDodlJufjCsBvlBZbaUJn92RZNqDqZ1iKjHywOJwnSozBCTUb47znRlwExdQl9WBCCHsXKxPZuTj55ouJOMwe2dFDO3DEGXUhHYIqWi657Y48CYdRvrslnMBy+bwcu4k6ZfZh1S4YKcf3ooanosTL7qw8i5m2ZszELtOjMkO3TR75B0mKsY49h4OS3JDUDjHH3cZFytuTIEFpZ6iBraTYuXusJqWy3aQkQ0wMYdbl+uYblCRG9vMU4Iu4EXp0QU5xqPDXEVuLVZSiXMEbqKr6CqWEyjJnuhqb4GJgfEtJllRph9Pkaxfln8VxEMs3NhdI5x7GNv6K0SIHWAlNS/5mDB3nL801dKc/9hnCPMQfjFdupbWYi62dkIqZWTn8wD243S8cpIRP9dcUeGTx6KZshpZB4faufSMdGjixatLYZXTBaCOrpoSXQJorzSsVIgp/p2f2xw9YK/lpwM+IGoW+WDSLsuuvDMH9tdPTBaIqNtFgJ0zfXDe+Z6f00sh9qCAOh2SOmAUIB7FT7waZVSUsxRxBmexfJNIooJYp7i54aU4YwVF0Wi/h3w8gLziGtRcIxfiZpJnfTk6UXYLFyJBZyUvocmoHGwEUySpfTmYSz23FqBfjVy+toSC/6XVai+0EkHL0fCrc9lTHSR0GPGOdqXr8D6o5heP3KH8flbcOvpoMWHvKAdVweHsA5apO+K98V3MNS+g+Yl5kPPugqTzSXUMb4YDjsr4LVPTBWHCmE8qRrHN4nJa2AJ/FwzoHO2lbLEfGixOVeZJaakQDd0bU9FY0I3iRln2uam424fCfV/UwrsyYH6dzH9yC6Fc28WPn+WUJmYnf/SS9j0jXWEvhc0j8XD/gBjaYUHNLPjcLO0m/YuCobpcH/03SWhLRll6DcxFX1VpeSmLcAb+0t4XSqlcVsFcEi5hJUJneT1uQjmj07iwh4RTWMeqlJkB/0LYhJKSiDMcsHxQDE9u+iE2TPt0JrQRb9GuUB+7gweMMbTCnSExfwDUDLrpn72x6DaeBz9fjAXWHQIqsdP4HI/MX3+fRgmBjZY/1tMd2a6Iu66M76Ei0i0IRhxjoaI8BfSCY8IyJ8ZYVywkKKtImHhYYT2wA76ejkCuhV66DbuptWnSuFll4k7jM22HopAw64qnJ7dSWOGxEDrcSW2JnbSe8VFCK5V45hAQkWb7DHl8xW8cxeT3X8XYCitwrfREkqoy0PXwwKUMY61cSiAoQPz9DoZpU9KhJpDEVr/dJP55WRIysuxsFZK8fuyMEy/GjHXJWT1tRRWkdfg9aSVXrMuFiy4iWGZbXRvWSnONF/Fie9tpPc348aIWmTnttOTfXk4sz4XRxkH3nEtQZX6NSj6CYljPlTw4TJ2vG2nSccEqBHHo2wM674TIdBmzJTGZt6JubnX40TotMtJWMv8pSIFSQHdFPncD2PHumP0bSkVDw1GwaNQFC3rotS6IuYXR3E0WEK89YUgt/0YP6aT3Brs4PjHAemsu1U/XoL6v6aI0ZTQuNJEqLSa4FaHhHr6xkEjbjXen5TQrcOXkDt9FbzeyOjxIBfo2q7E4tEtNG/iOajCEE4aLdRk54CTSRxql/+hpRaB0JtTxXpWQid/h8A5sBo+ARLqu8sfDkHV/z+HHBIg0K5ChWsnGXL2iHK5A4v0DprQzxFnKuoxt0VI88kdTTOrYHBeQkmGwchhrvL6lpy28mOQIikE/3QPjWpJhSlXifqvnWTVNwu2kZXo8e6kxZ/d8MSSzfYY5mt2fLQwdhW3SyhgtDc2/06E7TfGrnw+HA4HIJProI87SqH2JRhGfUVk+JsPcP5wXSGisD3nkat9Cmvmy6jGk7G6CofljG+tTztAVXUTEtIlFCK/APM2M9jMlZCpqQcad5qg4IqIZha6QHWvGSoXieleiStsVMxQ3tRB+vaxmO1mjNbDYvr92B0dU53h+YyxYrsL/Pedx0jm1K0B7O8+c4BuioQuvI7E8Ocr8FUkIzE/DP5VK3BVV0ZfDMIwu1YPq1nuZbWdhPlAC4zaLaENzecQl7IFb452UslZPzy9ZIgv+4W0eksAbFYbIj66nazFpdhMBRhl1U79DH0xYc415IpEdMm8DO/7MWc3E5KfkHFgeCj43yXkcUWAIFkYbFoY52wUINE5CKvus/165YM3lvHwOiWjqlZXJOZnQXeijObFuaFueiZmzZNS9HZ32D5Mw+kK5lm5Amg/Y9+/TkZ1Zm6I+pONW9uYJyqCoWkejK0FMjqTUQAKOoTM/0QkH5EPXfE+zBzVQWl7ClEddBTdezooe2IBnr7dixgNCa2oPIU9y3fiBGPyFucjCD9yHmv6dlDBQB/gsws2sudXxRZC/vEwPF3F9A/bFdVNxhgZLaHDAnfwnxkjpExMgwam4UuiMe4YdJG2OArNMfqYZCmntvnhCA8hbPLrJN+hIfAPMMCXg1J64ROAQXbXEeHCZuaAH1qG38Ssr2yWMkpgNz8QE/XbaRzjlAyNUOzwb6fBGnxofwxA2wQhnbzohpYBGWhokJGveylM5cnYUS2nbisPWC1MwUB2hp9OFMB5SRFE3E868L4AereL4GT8i0oy8iFZngez+p80vT/rxMJIjF8tIQNT5rkvQtFaJ6YGu1J8nheF+9+FlPCpFAW8SKg97iDrcaWoCwtF2r8dJE5LxpdWc/i4CKnT5RIaG9Zhnk0HVd1MQNzAdbDLE9LjWe6oGZSJWK6Njql7os4lDf1OtNLmuZ6o8k0D96ONFJp5cBRYYfx9CX3XKUZu33OIZrtcZOsFfvNKXB/POPwk8wVNV3xxlNHe/udx8t1RaJyU04jhscidyWHudhmNz/SG+kFD/LJvo0n73RG+ZzVKNdppZb0bcoWr4KLZRkJtH8z+bogbm9tpbP9SvGdz8PCPmELHRsL03A0cHy8iU60Q1PFrYXavg/QWCVDwMQmTV4tpTnwglK0uwmKtlJaGCaA2JBoH13TSVRMBolJicHyehJSSywA1dvcbxdQ4oAxuZuGwzWJ7kcT2ovoinLaJSAE3PPVi/sg+s1aTH3T8YjC/8zctSfdBytRErBv5h6Z994GWajzmZDVT+qV8VLfvxe3hYvo+oIhxuC3m1Yko+6cb4mKNcG+UjFQdy5gfpWHlf50kmSWAZlwyhrpKSG+MAMoacUjTENO47QIYv0/AVp6Erie4wpmXh0WLZSS1Zn1nex2zHEWkWhsD09ZaDMzrIItx5bCyCcbYu1LyvecKw5gcfGYs8fWXKzbsz4GFVEJmx10QNLYQ4fM6aUW6GzYw39j9j5Ri57nAazXLzW4JxazxQ9W8eKhukJIKyqDT6Y+4Bgltpi3QGlWC0GV/6N4xU0hmlGFA8B9qKzaF4ctSdFf9pj2MGZ68doPqAxE57eFj1D4vLGeem3qZj5ohkdAyFDLf9wCNdsIQtS56aucGdUt7qLZ30SCDEihP9IB2azsd4hdDZ5Un3tW1ke65Eug0eyGe3053ZrEeTPXFpEghPd3rjYaCZIzVayMtC2/gTDI0l7aS4Xk/1EjisPH5Hzr12h91obHwkLSQob4vgpwT8eBMCx33SoX/240YfLSDRprkot7PCquYhxp4BWJzrDda0yQ09fMFKOxd8GFFB4WYuCCK3LBmoZCaYs4hcasrTo8T0gL+OTj+2IjxfDHd3pgJ1TILrGlqp/KWFPhv24zI7HZqjM9AeKsFilXbacTNSJZpJlhr20Zn30ZC1d8YsoB2MloahpNpRrhzv42OPPWCvHElHmS2Uivrq3pTQ1iwPR11xAXqrYao1GqlGb8ckZpphJklraTYnIT91ZW4caOTxKOYC4QVQN9ASrqTfSHZmghc7KSX6wQ4bOCGcCUZ7WKcr70yCMrTJSR0CEQD28kdzH2iHwdg2ORYLGT+LkAgDN/HIvKOiOID3SFYlYGFhzppoH0wXogiMTK5k4zWX4DNrXMY8L9OjzgLeb0dblEnfTErw/5rl6CxTUh7pgZDkhUAZeqib6mMV2uS0T6jhfwfBqHpjg/62cgoZUQmGmkdvL1l5CoogOOKoxg/TUguP/0w3BgYvUhKn1efASWtgv7bFtJY4M9mtgYXvMV06kYh66yrWBTfQeu+5KEu4ip8PEWUN7YIVtcv488xEVU+KEGJUQnerJCQdXMKGhZVw7tfJ30dmoagosuI3iShZwXpmPD4Cu7eFZP0IMu8U9fg9kJEew8mQ0vrKso3i0k0LRijzl+Fzt9iyn/Mh2ZPDkwyO0m4xQuftVIxWUlIfx3zweFjSfioxhyKdaJWYib2hreT8IQ7HB5lIDpNSMYOAiiKXDC3QkYKrcUwjrmLgyG/aN3gJZCIb+Ja0086/l4bgke3UDSsmdpW+GNYTjyKciRkeeMImnYVwTK1nR5F7EJGQwkyS9rJ4cw+OCgX43RzG9U5nEfdqWKIBkso0dMeVjvLIFvIWGXsWahtLMHpSWI60BCDuDlr0TVKSG97E/Bl63qklLXTbDn780JTOHxqo6dBJdCr8oXS6XZaNzkB9YtMsf1HBw05HoPmdyYIHtpB55wcUJvrhJ5r7Py/nUK91gVYvRJSH1k0HGeYwiChlblYGJqHGGPmkVY6qeOL6oOA9QspvRvhgZMT16CNPadZwwsaX4zw81/WQWY+sNExwiTjDjoIxtjrKsDZi8j1NMsW4wKcHiOlvOfxaMmohgXjqHFK2RDOu47evYwfArKg/K4GG0lMQ0aVo+FFFPjuUmp6KoBWZSygI6WrCy/BVPcG1HVF1L0sAVVe13D/uYhuzrRG0/5qaFV1kMBpK86cr4H0vw5K4m3HKINKXOkQ0puzVrj3pAbXEpgP9s2DatIuVO0SURQFQksnDFX92+haH38oDIIgELRSv1J/dEUE4l1SG83x8WUc5IbbbHdG/0qHSv1WnLwopJ78dCy024ReQzG9Yd6hen09Ag6K6MXTdITHb0a+pYhCFH7QOu2Bm2clNPmaN87kuuIuY+ybepcwfJIJMi6zHR/jC7sId5QdFJNtZiLqVc1x71Eb5epmonbORly920nrqkJQb7AK01La6dLDAKiuM0RFQRvNvFqMfukuGPSfkJbXMlcd7In+zxkniIoh0HFBuFhIN77sQrOyMTTZzBSpMa95dgNTnTvorxmZ2P2qFim+7Ew6spCRewvrngnpJ+uK3SuqMamyg/r2S8Eo75sosOugh+YJMDW/BeVlHfTWIhEtvBr8eCCmlXPjYDj5KoK3iOm9ehRMk67i7kgxLdngAje3HFwLExKa3KA3LBNdg1vp/QA9dLU0wG/qT1qnrY8mrfsI3fuDolqWwnn/PQRY/6RVLAdatItRGCmlwQsWI6rkLlxvNdO9M6XYbe0Hu69i6hMtwOYj8eAGd5IZvwwO1+MRZdFBCYMF2L84GeaLWUdMFWDY4ESchYgG+LK9GOcGi+sd1FbLmEHLHxdZBvqsPQ7/nfswupbtmiZjP1EEBEHtVPXcA5vXu6CjRkzLh/nAOdcfQ363kPtHHzQl+SFtehvF/irGDQcfBB5po5A7jOfX2SFouJSOfN0B9fzTSHDroFeduxDO/FrmJSJJyz6oN59B9YsOcqvbBce8Q0j8V0xe/2bD3HkrSgZ1UtgMK5z03YUdc8Wkia1YOOsA5sSJqN/QzYgT7MDFWyL63hMJjaJViJ8hpuft2Rj+yRr2F9qp4MBxhAdvQflWMZ33tkVcnTnCN4polME5hNeYo+iXiEyi+LB9WY6tlswrHZlTO13B611i6q6PgF7NfaiNaSetCaF4M+YhFsezHm8MRcPtepyIbKfeJi9MmHgZfmOZTz3yg6FbBaac66RlO51Q13INb/4RU/wIe+gdq0SuTExVH+xgyNzwgI+YFincMapPOjyYh07abIwFs8sRsaeFdGauQoNNBazM/pDe/CVY8Pkm+s38TXZ1pTjM/KfgvJA+eh+DQKkQr6OZsxv5Q+1sMOS9LXR9dTneM/ar/ikl0QdnVHueRcoZKbVWemHsFhcYp3fSax93DO8+j6qHnTTC1wv+Hy5ArVpK/Due0GK7tzSslVwMPCGY7Q0ttzZasMATCs4VPxn7nSn0xgZLd5RaiKhHKR5f8tdj5M1WmlCQAP/0tUAb2/chttBdbg0NYwn9Us1BdcxOaLN8eDLwJJw/lWHqeTH12KUh49AN/D1RRH7qORh1+jIa/pHQ59pIWJU1wMC0jYraQlFj9RiDklvp86xYWFk+RFxqKw19HYOgPg9wuriNtv3v3wMfFODGrk4a1/cEtBuuwIn1wgKlIyz3KvFbKKLke4U4I7+OgOtCinQtgebgK7D/KKQUkReEUysxTSahtKX7ofexCjXrRZT24jAUXTXgp4roQpIrhmVkoyOngyTPHTEqPB8isL6gpbBNvQ6zcc10ROgMq4H5+MG8T+0vfWia1mD0sT/klqiLWQnXUGf/m15lGMCqoBq/Qn/TnYEHMetHIQYOaaPh4X5oKPKB5T4hTdIJgK12PMZmd9AUM8awF1g+hnfQJ/VU8HO2AYta6e36DDR+s4KDXws9q8vE8NnWiAtvJXkPH267fJE9heXPzSKMmu+K5INt9Ky8CAWtbvDOaKUjuW6QX3JEfz8ppTu7o993N3xn/GlcdwDmS/ZC5b6YVCxjoPqeOeYcER1siITNMiOks17IWl4MlR572DULadaQIjQus8Olh0Jas78I6r5nYdHcTtsd+WiIrMWs0S0E61I0aFzFY9kfevcPH4n119Cp/IfuL3XFmR8PkG4uJLWzjCVO3cMriZBylA9CME0A57YO+pqxGyV3SjGwkT0/2wb9ZCUYso31cm4uEg3uovzvdto2Nhv9Lt+D/HYbTb+ajaj1dzDiQTu9W5TPOOQW+psJabJXCQoYz888yuYtIxWJH+7iI8uxT9ou0N5SjqlFEvr3+SU0RV9G9wEJlV8qYlnNvGufhKS9mfiVyBxb5xPdPJWJ1JDzeMZ9Ir+DGchocsHYko/04Dh7l5s5GKLMevlWCQyTL8M07Tc5vSvBhtEVsGV+ocPyUFJQgV1rftMNJx9oPvPAasZ4Y3VtYeVegDz7VvK6exZ17/Kg872VpoeVwvBwELYOEdOM24HYoBOKFO12Ej8NRD8uCktvttHzQg+MMnID+XRQv2tb4H/VHPPDGd/GW0J1pCm2Ml++v3s3/OvNcTNQRNpPj0LvrQtWXWsntburQfYb0Fn1h17cXgcTXVNA9pteXNqAam4NuN0t1FXnBFt2N39TO00rcYfFo5Wg9hZKEroibtwajPiL8UPMaszuuxHbHvymoow1GB5jjk8/mqmqYTXU763Hu/IW4q9Lx8nT5njlJ6Eb3llofLkV8WLm+NttYKNtiRrmGksU1tD7U44P5zvo0LcCBDncxleWt8tUbGC7uhbBWiKyjD6J7Q+uw/My46LnidgeWI+9zEHcXRMwyuIebEPZe72Kx4SyB8hZ2EaPAo5j+80SrJksoo0Xl0H7rxu4OPQnvQnSRYbhbcS9/0F7d5qjTsCH478tNOKCJUpGFcNlXAttXbcdWsolGPephZStbKE1pwwnKkS06y/WlQaXMTSomXmlC96X5WPUAAntNfKCmmcqnk3toCs/3aEIzYBxdAfxF3vjjYsn3u9gM7xcgCdxjBu2iGj+hmL8euSFc4mtNGDgRtByMzhmdBDPfwd007fi7W8RDdu1F7q7LPF+lZj+Dw8Exul4nByad1zP6///zTjmwbHHOeYHkXk6ZvJ4JqlERVJUSkMlVJKirV0aNBVKe4eMzEpSRFOD1HuP3u8WHePI7/r+/nvduvW+3q/rup7P5+N+79YE2zOwG62ODfEysm20xeIxGth7U06ayRcRslIbA7v6SDnkLLQm6OPsis8U0e6C0vJ9+Hmqn/aHuWKgVBf7nQdo1YdTUHTfB8HDflplZIgNQZrY7i2jEcNNocjXgChZTlfyLiDaRRNmnr0UR47QOrIHvRU9tOqbNlJX26Iop5+O7D+I8qoz+LBzgLYs3oeRMadwbls/TYrwROnbfdgj6qdT21Iwcoku6r2+0KbcXJTaWWPTzT66UKWJgTfHwOf10wdtXUgzTqD6zgCNsjgC4p7HIqd+Kit0g5ZgL7pEfeRQfBo5ldqYkdRH2enOaE/SwvL2Xqr+dQbJX1/hb/YOUban0JH+Gm5J/TSr+gRMFr9C+eoBKpwTBINPr6CR1U8R026hsqQSB+/1k6NnDAQ3XmH+6H7ymhCPJ/tr8MWkj1qGOcOjsBAX1AdogZorEo4WYvP6z/T57HGYvHwKgxmfacu+PDh4VuPurx4yn5WFEYtegzvYQ9vWpUEhogY193vp2WL2bm6VKJUMkGGZK2rjKnDB4jO5HYtAyclmvDXqpobyEChw38N+QTeN6w/FIK8ZP2Xd1N7lD6tjrfg+tpv0DQOxzKgFltJu2jGtCMoBJbB8LqVZRoWo3XgXj7okpORchEqHBxgcJqVN1rlQfpKLp6/5ZDAzF+H/ZSDiBJ82xeRA71c2hrfxKLvfCbbcXKx4JifDpjDozYrDtuI+2u0cCvVJiShW6KegxyGYU5mIWZ976fK0IOS3BGJgdx+l+oRiiBOK1uQ+uuR0GwbrI3DgTD89umKE214OaNj2mdKWZkF61Bi3iz9TsfcebJhmg0d6faS3tgj5Dl7QMuyjlf0FqFnnhtZHvTRphyXsHPdDX8zu68AJhMwwwI+Pn+n5i3xM0z+D0Qv6yP6AJ/LXVqJg4meKQSo6vjZgxWoh3apKQgya4FcjoL0912Fi1ASfZiGlV11FTG8TYi9IyX7/FRSbNGG/Qzf9nhqP5IuNEG/uJt2ULBRn1ULrmoyimtKhmV2Lm5FyqrbIhkD0Gmt/yWmMVT4G79bgxx/dtGxYNpaFvcVuq24afjMPKstfY/tfMqrbWAgXThXmJ3fTDEkhZpyogkWHjIxsXcCpykPUqj5aO8wNM3bmIefPfqoa5wy9UwV4atVPfxUfg8nRcnxJGqBLXREwMW3CGW0ZeUWno+TzS0xe2093ugsxte0lygQ99L/rQeDcfYOoe330akEYOo7XoH2oj+pWh6NWoRbSf/pokdp5ZNe2QTFfRv8VOEEpvh0t37vJoOAUlDrbcOCbjO4svQHbjJcQnesnH3dT5MsLcHWJjPD3XbjNjwf/0ACd5ttBZ3U+BozkNOrkCSjJ88BXktHnoTOIcs/F/qsycvwaCs2vITBx66fpz8IhKI+AokU/9U+JQLByNLwuDJCucTrUHQMwsbiTlIalQWmyH+K2dtLw2hQkbAmAet0nKlh7GTOiYtG/6DOlxO6F4kFnfLXuof8E+2BhcB6Hc+T0daImNvx3Cieq5OQ4rxhaey5iq/dnWlKfgeh5x9FtJaVzXzPRcNoa550ldLwjGxue26HXXkqBfEsMrPVEcU8fmQ1aYEawN5RZ7U3wN4L+nj0o0egh5yN74R6njzl72N7vW6CmTwOW33tp4zMjJPpr4M7qPqoKykaDjimuJQ5Qbp8m3LcbgXgSkp/RRcN4PQxOldJXNQ84/aGLghOfSW+MGRpSNDD0Xw8ZNkZCz+IVZDv6yfNLGJKjqnAkpZ/WXY1Cx6tK5Ej6KV52CconXmOMYT/5eV+C0v/ewri8j65vvIrkg7VI6egiYcQVhA+rwa2tXTSq8TIUzGph4N9FRiPMoOL3EoMTByjm2HFYLa/BiJh+iikJREfsSyxVHiDtTSloHvcOR+zkVPEzFQretUhc00MThaGwVapEl9oAae4Kg4J+HZx0e2nEh2BM2vQOkp5e+kNojZJ/KlHGalV5/BasXFmFaxwZlR3fCv+lLzAsXU5PXLbhicorvF7XQ1vu6MLE4jF6C/vJYKEeyhrLMLu8n0LmFqD/XDUmy+VUsr0YOs2VkLyQ01jvOCh9q8TYqn6a2J8DztdaPPWTkqO/JsxVH2HZyz66UawJnxfPELCqnyZcNEL/vHIobh+gdJkBDNIqcaCin86tvgt/9VJMnddHkkt3ob6zBD9YX+x+eBeT4u9DbNNLStrbMS7jBabe6SFJ0TFMmtyIjMhekrD5k+7ajC9KvRRxzQzJJs2grh4SL7sLpSvF2JLeRyPm3UVtbxG25fRSoKM1dFa2gc/OMzvYCjqL2vHdR0bhL+9gztADZGrJ6c/Y2xj8WIo6KxlVPfWAyV85GIzqo8Yzx2H7sQA/2TlsfOaFmKJMpJyWk5OfFww+ZGEJe7fPoy/g+5858PlPTjXNQRhKjsTaHd2UUh0MnahIPNskI0XNEKQnXUVNZTeN3eeKOUZhKN8ophnWp5DgEIJCdzHZr3BFf18ofkySkP3QYcx19oT9uV6qWGqC8c4eELn00SbX4+xz7hj+vp9qe/agpsoAlxexLIgrQHVrItrOd9OR+gIkN17DNBsZJe0phJJPLNJ6usnBOQM/Bg7j39AB0jA7iZE7dWHhO0B65/djfLUW/svopalcbVjc0kFqSg9Z+enDSaSJ2y49ZH9YA+42h+Dg0EdDthqQmh9AgGUvFWtpQX+KLkLW9VHhNw2khh3DL9a/t7w1UfruEJSe99NX0xDM/V0dqjk9dMnMFyn1DYiq6aVZal5YIGrCmhO99PDtRXi4NsBtfR+tyjyHSe9qocp6sDHNls29IiT59VPwd20o95XCeKGQ4KmL6n9KMdlNQFMP60EweA+GG4SUH7kFlXnl2Gcmo2p1VahHPYbsnpy667fjybzneLqb3VfrNnSsfo4BZTmd7tGDlXUtfDb3UahAA0aRtTge0EvZmdpwCamBw8k+Ql4RHk67g+293cRxuoOHQ/fRuIFx0YuzyC5oxbt6OU09Yo6YlndYfKCPJuwxAudUHd7yeklHfBoOS5sxhd2jydBpSJ41wOHPPpL/OIctl5uQf7uXJs68gzLTArz+2EN+3++g9mc61sb20b35RShBAfyPyIiXVcz6uhitI+X029jLSCkPx6dVbFbonEf9+ByYDrG8eB8EHa1kJL/oIadpoaxvEvBzSi/N5GXDY0U6ujbxSDgsAOGtCZhlKKaYEQEos47By/Fi8hkdCJXwWKQKxeSWFg4l5yswmNhPbZPCoPzwClT65bR5fygw6ir+eCij9+IQJFdH4oaunP4dkQ6t86Y4rc4y2iYTNW4WuJMio4rZDogaGYKiSAlp5lnBtjcQxdsk1Nt2HMohgfDaICWHVy7wWB0Ga3sRVYHVoa02Gkr6KGb1bhgLjuB/k/qo7ckB5Ex0wVX0U0ZQMZQSIjDhUy/lBhdDwfcqlKp7aVtSIRxi/DCUKyfORjYDQiMwRr+XyvIO4Qe7136DXlqifxK3t+6CxYVuSlexRsMzdcROkVHYmmxIF1igPJblyEhtcG+y73UbIJUDLti6RA2Ol7tJ8mEXpC8MwHPtIY+Flqg5uBfSkQOUkn4Cio1aqBD3UdSGo7B98Ab/vmZ9qmsE/xHVmMvYPmLmKcQovsOqlj5SMGC8saoefgF99KedH7JHtWJssozaur2gsKcN5Vtk5LzACzMCW5G3U043917FguEvUHB0gJS27IKLQQ3My9icj1KF8tvXmP24h/RSVaHw4iU8TvaS24YADO2vQ/PkPpqemgCDY/Wo4TNWeRGDfHtWe6Uy+vUsFlbldRiRzep/1XVM3fcWZ7f00NepabA1f4eyPBnLuOtQeVmHtYwfOu5vxdSXNbhhI6cRvfuQPvAULWMFdH+4NmImP8WtUgF9MsqDzvMadE+Xk473DpiLn+OfPWw+2KUhZf4b6DYyN1H2hFtBNm7m9pLliLuIOpuKuGp2buIirB8WimcDPbROtRi1y0NxK6qXBpGCZaY+eJT1ibiMM2tvJ8LXV0IzTfOhlMi4N0lMXJ189P97HfPPS6hjtA+MHqVDymb49Z1hUFkXi5YHPdQ/sQCDW9Mwxb2b0u4UYNm9bKTXdZPqwkLE7M2AUoWMxPxC5EfcgmKdnHr3liA47hY2xg5Q5jt7jDgXDLmDlJQinaFpEoJZcVIKSgnHjMpYtMv66fpiPyjJ/ODq0UcPPx2ElHGkqmofOW/ej/aV5sDcz2S+YT8WTzBEidJnCn6fgh/XD2HY9V7q79sFRa4VAsf3UIW9GhIPm2P9WDnNClIDt9kEWmt7qOyoF/sdgsm7burQ8oXUWQ17TGVk+voK7NbsBa2R0bmpcdA6tB9Dsd1UPzcOxsH7cFwqoyerg3H7zS5MYM8RWpdwe0ANMX8wBqjyR+ILNbiOk5FejgXmnG7BP6wGfNbYQ76nFd4z2Mz/dgCaoTX4T9BHY830oGJWh8qwXgr+nx9KVrTAJ0lO0b0BKM54z7xIRqn3IlH5/h1ububQDNZHymp12L+ul3w7/NCxrwkls1leGwdC+VwDnu9is9H2EowCmvHQu4dSz3ijsuY92u16SNSeCIUrVfhLpZ9UuOowkb3EgG0fvRboQ6/+MQ4n80nhvwtoRjtyvbvp1jl9OPbdh/zvflI+qg5b0zo4BvZQ88edWLbwMZ687SHHSjVozn4G34N9xBETnmQ8xt3yXlrffhGVxfn4fcoXct5mhgUvCtCxTkwqvubIfpuPKmUJdTcbwUChCKsVJORSm4FF8sdoPcChoZI0TPV9jNSaLnr+iz2nPkfwdg5laORggf9NHNjCo8jnuXjyNBn/KPMpeWEu9OYnoyuaR3pbPBC1PAtDljLaO78AMYuSEBglJSNJEPTuJ+P3931UoxKEEv51TKnrp81RRXBpC4aGVQ+NneSPDqMQnOiVUU5SEDpcwyEfJqfBGm8kpKci97iYhtZ5olaYithDIvow6IMFx24gOkdE6r16sJh6EZbrJWRebojwUC8oq4jp85IDUHzkBi81MXkdPwuVrgCc286cgtX/Fp4/5BfktOWbExJ8/PGvAmPR72mQWhxB0/JeenTvMFzifJB6Sk7BB/RRvsQTX1fJqUzbAO1ST0h39NDj4hzUONviJsuR3+bkoaHVHrFqvfRuVg6Mu6xg1NJD6h27MD7dDPX/9NIFO0MsGGzE6u4eajvLMnR5C3pze+h0wnnkP3oPNeZZV3+FYtGKBuin9tC1CMbA05swcWUP/f7nTXgYvcZSxooppSeg3FCP4qV9NPJKEkxUm6DlI6FdfTcQ/rkREZViWrvkGip/svrMF1O9iy9iFrfBwLybFisWQP3MDcz2YCxXVoDwRSlQeymjw/xb8LGug2JLN2FOGlZq1+MPoZRSnBOhkvEOg+1yUncwhMK1Utht4FPlfwcxZP0A3iMEdO0fY9RKShBwmU/5+fvgplAFG+aPCtcOQqBejA/63WRirgvl67ehfEVKWeZpkI95icY2Ds2Zn4WYFxVwjOSSzCoDbqMrkPCRQ59y86F89iYqnKW0MSsfmi1pMHghpZFHCuBwKBUhy2Vk2OOKJ/bZWHCf7cu3EMXH4yBeIac2lUKkL7yGRy5ysv2tCLWucWhgjFTwthhtDxMwpb6X3txIQumvgyjxkZLc7gYUFQ/j6GQp7fh2A9y9hzF/WjcFPWD1UGCGEfESyrmRhlSBGb5kiGnf9TzgmTcCLghI60MeXDr9ICoW0kjHPAz95o2pLkLKbnNBjF4oMqsk5PPmIhblhGLWdCkFS9n7RMejbkUvqXYWQVN+Ben9PVSZ6Q2FkQF4n9BDG49dxILwAMx6zOqt8zzSSy6hjs18lYqTMHgaiFBDGTUmFsBizEUYBPXQuNn68G1zwwNWP8tm5SNZJQCf3wkoOMEKnLN+sHFktRRrhkVn/GBXIaeh+KNIXuQDnSyWjy8uY2vBbnB+9dCS4czXbjUjt1pO77tC0KzajIQ+GQ3baQ0Ty1rcHtFP1y5fhkpNAzKa5bRykQdcWG3UNfTRiSYfaGrU4ax7Hw3bloZxexrQlCChn9Y3obO9ERW5Epr3iODQUo6x2/qof48mHMsqUD+9n+o6bqDywxvENTM+V70Oj7v12D/UTQrDEzHOqgFOv8loVMxtxOwoQVm/jNKqb0LJswEXfaWUJi6EycB1qOv3kP6cIvbza/jC5uTyMB0oK97HgFUfeV8ogAGnAqHJLN8N8zH0oAq6/gL6frUQC35WYJuNkGo6sxGzqRKyCzzqmpsDvb3P4S/k0qKld7HA+A7yG3powfPjSPHNRyjrnScsuxRaH2Acc/zK6xrwiL8Hvr+EAldowWVxCebdk1LnJEP4XCiCVEVKrmeMMTX0LmoYY7uGGmNLezEeMTehtflQYL0394uE/CdfQlvyNfhni+iT7yXUn7qO5GgxVbA8KhkKw9nhMrrwzQsOvdfhnCcklyF2X4Gx6M6TkPtvgTCRJ2LMMQmpm+9B6lc7zJKwvPCyQ8I0X/xkrH5njRG0zmqhnvXU/j/0sTVLB39ypLTvXSb0lSwxw7GbtI/lYNpOe0wIZXuMN4TFJC2ILLvp0aXLSHTVwPYdcjrfGwbpOg38M1lGPuNNsYHt36KQOdo5O2z4sQeJVxmzxVnB/ZMGHFp7KGreaYxfSDg4R0QmqbbgGqojLlpImT9OwthrF/r6BOS2aR9MtrZgwuducn52AN8LWuDC+D9Y5zD617RBW1tGN4YbQDCxDT2e3XSh6TK2tDXi79/k9LwqGjN2NSD+sJzsWG4Iqt7j9EYpHTHZgtpnrxHCGN53VQyWFb9DvQ3LGlk+Kie/xrTZUnp0URv1ufcQcbmXrCJ2Y5HyQ0SH9JKKjxYcN9+DfXwPrZUcgMnONvzB5oDKXzps/rTArF1KZfsOMx5ux8w8KU08nokhp1e4y3wk9LejMIh+gIYyHk1dtwPhwlocLpdT5t7jSD7AnIjD3OeBFkzcarErQUBmWXoYvFCHO+MElCnQRW3oG5wr4pOiZSEUdoZD5bOU9P8sRLVGJO5clNKtYlbzrZHY/IDN1YnMhX9cxyEzOZlGFwK+/uh8JqPsaUUYsgtEyA05zdXxg0JSCHiMi9Tve2Gw6AZGj+VRvsFFDHmmYl0Qj26s9EBwWBrOfOZSxlrGru5XEMVy7eCbQiTbsOdyGU2cnYT2FQaApYRsW25i8Q5jTFkjoc52LbgPOEO9mjF/6ClYTbiEbWk91ODqC4FCEDIL5eRfdxPtX43x6q2QlBzT4GRvBuNBAZkYpsN3uzk2c4R0YIoLhib5YcqFXnIO8ELHjkuw9Oql3/c6YdkFH0Sv6aPP7lmYlnMcm5n/apcUoFIhHG1cCS39VoAR/CAsSpHSWfMCJJwLwtQnEop7GQP3ZfvxS1VK0w5ewe2yvVjQKSXJgAVKR+9GcYuUFBrVML7hMK5tldNrZytsiFKHhreE7hw1hdOHPdg9Skrhn2yw4aYGrqr3UOizHSg+WI81/RIaN18dtSZN+F+4hHQO7YBOeB2Spkmo2m0TspOqIHzfTfsDNGFV2QilNjltHLcfHb+xeVjcQ+jfjpTx7/DguYyqhLlwGfEW1WydJIfbWJZRgTh2hmfD7kB9bRnKuHK6NWIHlP3qEMjW7J2Zj3CTClx7yaeggAIonXiGC/sEpD1CHUo6TSgv6qZaRTWUVDZAq1FGy1i9JWc3w6yF+eyCEzDYnQe7eVKKizeFiksB/OZIacYfNhCk5yGenc83QRYck70waguHnBVCsYzxxIvqflJd4Y1JnYnYvoxHnd4+cBifDPNzXDr92Q21a27hIvFJRfswrNJ8MUpbSvfPmGD9Bn/sn81qdZMp/JX9oVHHztbuHOojw3CimEu1da4YHH4ZBXr/V5MeyJ8UiTB9LiX9nQ//iBB8mCygs1b5aB4fCiWpgBqbrRhXB6JbsZui6litJkbgNOOoQ0OFWB96GT6OMlqyoghWXyOgvVtO78ZoYfGBkzjwoJeUFfYhUdER8qN9VHcjH3NXuyKkSk4/yvJR8/wsPv5kXG2gifJFJzDLWkLZftqYW38MGUIxPWzajfYyc+iyHB/M2I8fayxhIxTRncCDcG8wxwQFEc3z1IXikaOQ/CWmkLA85KiewX+qzNeqGIP7XELR792Ub1QA8xPeOHKxm+w+56N4nQ8Sz0kp8lEk7M5rIVy9m7y/RcI9Shuz5BIy7IxDTZAeYnZLyOllArSgjy25UspvZa60dx/+x3heddRZ+PrthNc7MS1/dArluwi3oyX08L0dSqPVsNxKTIZnLoD7SRUZNmISjPXFSK+dOJsios2bWG9l7MQCUzG9i4/BpGF1OPeSQxP2G7P+bcGM73JaujMIOo2tEE8T0/88AiCf04Z1SyS04W0IlKa3YmWtmKLWMQfprcPMHMZdTnehc/oxZgrkpGZ7B7WcO1haKaexp28jmc0yn4k9NGv7XsbpLXBg2ec8IRlt0+rwXY9xRdouqPc9wPl/GNvk7YKyehMOXGY96KsBg+cPmP+KyJ71btTNxzj7RkhRsdqwinkA/kch3b9qAJc1d/E7y/05XzLRcfAZgno4ZH/8BJSW50HjsITKjuhh0sa7CDLupZjnBHV31oObRPStMBMuDnUYv15Kvk5FWNQTigi5nAr3+2PE/nCU/pDSA5bn6iMiYPJTTl/XFEGyKxRde+QENSdESwwhfdlJI345gRbp4nxCF8X9dxKlVUY4atRFfrqHoRfmgyPrJKTtvA9SvjO2OvSSAcveoUB/3J4hJ52IfHDjLmDKlm4yatwLi157bEwSU2JbAaxSvJCeKaezC7KQ6GsDzbNiWj8qD+U3nDBlRDdpfsqD8Wx3LNolJc8/EuHkqIfsBBmNNbgGaZ4+Qga7KdsuFb5rjFH+U0b/+34d01wOYhenh5wDj0OxRAN/aorJbJgJNljuhZjVzBVLE4Rs3oexySJS+OEILc5ONPeI6FmtC7YeAfNqAf245IVSL1WMVhDSvLHnsNVtJ0aTkBr3XEW76n4cWS+meNFVuJk3sl6Wkdp3E0wdyXL8dzk1hm1Dx96n4HSJadGXneDwHoP3SETHW+0QPNiKjsMCsrpyBjNGtqP4J8vH9WcxZNKGuCUCMnK5gGphCzZO7iFb1XC4FLfASSYii9sBcHjVin5rIeWn+WOcURtOeohIuT0EJpNb8c8vIVWaeGOlRjus+SKy8WZ+1NiGrhEi8ojfjPyCN9ip2k2TmvNQrfwM/hp80j9XzDzoKZ6xc3bNOYqpvxWib0U3rbzhi0lOEbivLqbcL55I3se81VNMfnt9UH0yHLd2siy4lwn3PZZokfHJOzELc39Yw2WQR2dW5kBKJzHcnk8D20JRrR+HVwvl9K9DMOTVMWj8KaUl7T4osYyHTEVIJ2Xsue0aKt4J6foTL1iduQbTNAFJxwah+mEUirdKad3YYHgci8W3fVIaNd4bC6KDICmRkSTIGMb2BxC5WkQGTmZoSNeFzy4hdbsbw32uETpMhPRw6SH8WG+MxySiDEkWfuifwuXDXPKszkHOKye4bucR/0Y2FP85Ca2tPNJmvCRNN0ILywuNc7uRut8Or5OkJBJkg6t7AgtTZJQxlAuto6eRzLhxzZqrKE3VhpqXnAylh2B3XxeL74rpzvtkbP3zIPbw5NSafB2UboCEARnVyxKgGKML72w59b5xQ46NKpbuEFGLmglGXjiC7hMCGrZmCxa4v8HBSRK6ohKM5sPvcbiOxxzWH4LQFnxQ41PI7BD4f3mPBxV8annFWKu3GYdYnrZp5iO/MBeixyzHRSxrVuTCIUdK8Q/y0cF67NMdKa1d7YdkcRsUEsV08p9CbLlYgH+9uqmNOany/McYzOPTpOA8KN0rxdoBHnn/XgwD3QqIVnXT65RiaO6tgNYBGX1uLIRK2iPUaQrpbnwBBl+VIt5IQBG2tujvzMX1ODFdC9kD9cF3MN4vpCWLdiH72ht8CRLS+g+eaFa7jEpPEXXYeCN5KB0fjnaTxy93bFHMwoxXUopAPkpUghDJE5LJoAHG27ji8U4R9T89iMT5J/G/D0LyadVFjYcTjv8rIsMcxgxjvHG2QEZ64fmYtv08dohk5Mf8SKp1Hlpfuun3jlQMOB7FMSMpKTGnc+eZ4NGObrrx1y6491nAlvVI6K0EtMcewOUDYtp8Mw45e/RhG8XeU66GxENWeKoiI8c/dqG03Rg5w2RU4J6C8nAjjP3RTT9OB+KH/y4cfCunnNAwNEzajePdclqvagItKy14/MPy1/cYcm4ao8WJTx5X2DOOob+JR9eyjyOk+xDWZ/NIY1QEQuRaMGLepH05gq2jDbvXYoo574UfN3diwFlCPQdisbKvHpsKubRcORoK8fU48C+Hbn20x5OGdthUieizowU4Ae3onikmDwNrdMz9AJFETEsUolE21Ay0Smj46mhkX32PW/fFNO3eZSjPbcGSPyT0dfRO6N18jryNIlrZVIDw9BqsaxWTkZou0svvIHJeD42Zmw+D7vuoceRTSaIjdFxykPtISkZNedgyLRFLJwpJPj4fMfoJMBwropLdrMaex+CNhpCe6e3BsvsNUJ/B9lh+EG1P7sBZJqQtOw3g8M9ttMwSE69/H0pcStB4TkSJTtfhptEAV71uWr7ODP/3PxCDdT1UdkMLg1erseiQgLqPqUPlfDUEC4QUGngXSmce4d1ADxnZ58K93Rk+y/kUcTAXiuvdoLyQR0OxnnDjROC3aAHp6F2AyeNwGF0U0s0f3jAwjUQOq9UHwdnwjT2Lv+dx6UF9HganB2HmAT5VduRBkzltCutB3n+5mOtwBuE7ZOQ0PgDrC6LwdBY721rGBeohiF8uo7WphTCIDMWvoG5SKLWE3jwvGAVx6cheK5TOvoAPWRwKHWeBnDmuMKngUjfzxPELnHHUXEj9Tq54wgnE4RzmjMcK2f4C8cfDbuqfz2p+mj82NzOPS/JnNaKGZWFS+kq+qNEi/LtUShkdAbhtswtPXRjPN4Vg/BYN/DFTQouMApAar4axLB9dp4TC3UYDO0aLySQ3EgPWmnCMkdFs63C0v92D7LlSmjkrGKXv1HGBsYSX1TFondOAR42MdC6YYdCqHcfyu6kl2RM+tk0YvY1Ls8aw3J7QgLYKDmmnnsWMHU0wjGD7GmkJl7/bIdoqIq+8MAx+asKpeTzqmhWISX++xyrwKH1DJCprm3E1W0rrraNg3v0e9k2M62yKUFJWiT0jZRSglQTl8EacsWEzTbMY8ovPUaIkpf2Ruahcdx+BR3h0+HkenuQkYW2GiH43y0fb9nhs6hSRz9NDmDTpNrbl9VB1XAGU1e7DMl9A5gGEZccrMC9KSNv+2w1BWiVGNgoocOpuxJQ+R9A/Qhr/Ng8lvLtoCuLT6SZfDP0VhTW6IspsO4Vw61x8ju8ms3kFSH4RjH8hocQVeVifloJ1P0Q093oeHEfcQuNXMVmzHsnPuY54bzHtmnEJyXNTsWqWjNJ2ByCq5TpsTLrJ4mEe+lV88XsmYzklxt53PeARLKKHCYYAc1G/E920yPUIpt73wyFPGRkdOYiOk96sT2SUG3sFIdP2Y8MqEY1K9YP7NkID87ho1vu0UQdvF3FJuvMKjBX3YfwVHmmVRkI/VBt/NnMp33A3LOztseKHjMxYDkb3nMSfr7spbGMkapbtRfprIf2oYzOqQBvrnjB/SbuC1L37Ufu3kO6MMsDcrfshZL7JCbFD8tt2nHzWTdP/vYTafS9xJ6+TnrmzTN/xAvM8O6lmtz88csrQ4t9J9i8vwWHla2Qt6CKBagjW+7/GqPldpDM5GE8MX0HpYSepXT2Lsv52aExj3GJrj4cqH9h9SOnHwiKs9HiJz45SEisUIXxNDl6NkJOeFBjSr8f0sWIaTCAY/VaK4tFsJkv1IV95G1/ZHV2bvRczdEtQHiSmBlEWSnpvwucsl8zVcqGwOxVqK/kE6wK0nSqC5UQp7e3wQ/aVqyhh82ppYwGKv8eiul5Kr9QLEX6YnQVzoolfCqHwLRgWD2VkOjwfnMMRUGHZ6u+Th/S9YfjGeOnWlpOoVQ6E7jg+BRqegMpHP0z7i0dXzp+Af+4lTNDhk+tDF8xRCkPtPQF913OF1bpw/Ozi0/KtjrAQ78Upb+az3+2xwVYXkSIOjX1tDyc1A3yaxaHBQxdRnB6Cgn4ptdieQsLEYEw81U3mwefwPToYty26KbjnMHyf2sOUseg1l6MIOeYEO8bAmS/Ow+FnEA6zXDN5bw4a0Mfn//hku8MClXsCcHGijCZr5MB98ilsXCChfO5FaPGAxy+lNGaqN0ZyVOHbI6Sav5lnaGgiic3Six4hqEnaDUmRkG41haL9igYSHNi+2oJhrKsOxxky+svfFiGHdsNdyGaLmiWmDZ3Ab8c51G9ngw1upsiYyaFHTscxbY8Fpv/OpePmFpg2zwz3xvKo6o0lQk4bY583l8oOmUKacxxZMXx6tiYAgrmt+HubgKb7Mcf/2IrWqQJKuGuHcZ4fEPtdQjbhxzFi0QccYIy0TccOOqHNyIhkdxTogJgRrTDz4FPtZCfI/27BtjIere+0gsuz99huzqfPD0xR8r4JX6z4pLLQHA5bW5C2SEBxtxLh0/AOs1y49E/RJSzY2IbUxVKSnPJEuEs7Kk8zDjFVh8fTRiSeFJP2By3EeLzHzeESsrfWxpwrzbjfKCKjEnZf+9qR6i2k1r0x0Mxh/niOT/z+ODgoNOOYm4DqWd6OS2/EdzaXlq0NQTi3BeUPJbSlRAUe6XW4+FFKU54WwS26EhPdxFR0oBgm755jHHOieaOK0ZxWjvZrItpuwOZnxktkWvPJ2DcXKrll0KrhUcFHljuSZzinLCSzilyYeNzC6LlC8vuai0UXbqJ8voB+c83F+pXpeMNcJn23Gp7kP0RLpJhyUgrAYTPCVSahP4wLoM7muzPzCMtZ/mgecxPamlK63++H9BGp8NjQTckj8rA48Dw+feNT5uNcGKu4Yh2bw9xzjNsVT0FdVUAPzvrA4E4K4hdwqfK97//vU0UdCX2q9Ufx3us4nSyhRv5xNPt7oekAj5TuH0biYQuEzBOSzf88sdIyCrOf86mt/jyswi7DbT6ffvzNmPM3b3wKkVDnYC62WrvCb4yE9CYY4IeDAZLmiOn0qByEnL8A7hcO/aaUi2LywuZkLvmczUXIMico8xmbKRTCZYofdrLcX1QdiMXFu/BNl/VRpy/cxYQExpkzV1yGNHYPXjP+dPwvBIpFuzHhu5R2nL6E24+AedF8UnW8BF97wD1WQP+O8EZDtSrGDGc1nOSNHG1gex+P3P8JxFapGiabiAg/7KGg347prL/4G3ywcmM77l6RENnHw+VHExzZvh4+0UFl8x3mxhLSungXnOT7eHq4h1SnFWOEewVunZbQ9A9FUN76DOnLRTR0rhD1G27D8DPzINMCDG0qwMsMKU1t2oyyVbXQ/UNKrfosZ1lmDQ4KSaCWB/noG3i+WkjKCsCTZaVQsmVnOP4s6jUycPKigI7QeTw5k4bzBkJyXeKIJ4uy4LlXSMMZt5e5X8W2/SxPDxbAbVs8cmdLSfVAHuZ2euKYLp+UDZxg1BaCtr9YbWSextC0YOxX4dHTr5cwziIabdPEZNzqDYfwEFw6wxjp1RHUTvfC9T7mIE+OwDjYDRGzhXS6XBN0+zTedUhINFwL0kPOELZLaVGGDqadP4u18yXUMt8M0vfn8fMdn9T0zUCKjtDg8OhOegZCNlsCz0U0Q1kf6me8sH5mN+21TIbxwCFcPCqmUTPPYWpJO3rzmJtcvQiFx+3YnCum+6rOGNr+AaXMbd1XxOPJvWaWl2JSfpkH87e1qJ4hpskT8xAc/xZ/PBaTjX0RFrmX4pWZiG4dyEXH/dvQYnPpBOOK/IoiXMjlk+FJN8xZncW+W0JnnuZj3LUYJBwUk1VPPjw+REF2TExRExiTCGOwdiVjRVMneKwOQkcsh6qHOWHZ8AAY/sdy1vQkPBhHjt7KpeAjeRj64IeluTxanrIPipHucNkjo2HLHSB4FIzkEMYhdmx+3g/E/gQhOZhaQz0kAC5GIvrqeBNzdxpDb6KYQtVuoWarKZ6ycxhnboMBgT5shFwa99AOc+9rY1c8j/JnW2Nr8368mcEnvbd+sJgK7GQ1fFzTDRv+3YkgLz417zOHYulJ2IVxqeODASr9q6Eg4dENP10ozahGeSCfnDMcIV/+AaPixaRRHIQUQQv0zkrpu28MavEeWUtElP8+AQrWzah6KyS1NzrQnNgACU9AUSv2Q8emGc+6hJQiyMKktDr4fhfTk4PF8Hn/FLYLJbTwXSFqB6og9GJzbG4x0pXzITORkz8/CwZlScg14JLbpDOQn86BU7GEWrsKEZN6D69WSKhuYxGWTXmARj0xydi8Hbr4CNHmEvomyYfK/XD86SqmNX35sJocitIqMa1PY/c4Lgw3Xoto7I1cSL5l4VuxgC5sPcHy1wcFEg4NczyJspl+2LSHQzfd8uFSFIopuULSDMhHgn4EVk0RUhX3EqxKL+OMlL1zaT46/CIxJkjEHOo4vp/0Q5KvkMKvHUGplQ3rAQG9PZOLaaPPYdhdET37NxfRxe6Yxda0u+UDq51hmHlYSv/9ZYuYBn+sOiqgGGNLdCz0xS9FAXU8ysJiH1tggYjKDNmcND4N4wliqkgIQurZXVBTYTn1WyASj6nhhp6Qxg7bB9/d7pjN3D994XnkT/+ACFcJTVoSAzQ1YzU7tzmeDhg68wEBqhI6edULSrw2VLPceRjqAbeD7Uj6XUQfY5NQNqIZD5jzvtwfA8nu95g+yDjfMhFPnlfCWbWL2pZex5NNlbC71UVdU5PhYFgGzvQu8pqfgvyhRkwXiGjwYDo6LBrQmSCmYd6FyN9ajSetbP2OG5ArP0egQRfxJ6eAU/8Cu0dziN4VIHjLHRizPv3+cTv8Hz/Gkg8SmnqzACrKd5ERI2Qzn3Fj0x38eV9ECl75GOIVomuniOKSfKFjfguTfKRUoe0NK9t01M+SUsJSdwxaZmHnFS7l9HhB5Uk67H9xqMsnHzrMPZVZ/aSuyIeeZiBSYkT06Z98+ET7YrBTTPVOzBHeeuAUq6Ud2nmY9CsHlU9FtOxLLuCZgVxrMT1i2V08JxODoSLih7IaOxaFe1eFpMTW2RJ9BWHWAvKqYv1edAjEuO7rNRvUxBtiWQeHXMdbQSfHB7vY7J1w0ASazT5ISBORaLwpatdegtpbMal7HUDJdS+0jpCS4QS2zu9uSN4spfPsXaKDnBBfI6Sjy3Pga+SAVSuFdGWtExKzdiNgPo86xzrA6cBehCZy6dOPMHC378GTa1waczwQillqUBnJJ5v+Y9i61hXmcTx6FHYRWzcwzpjAo/rl50CuGtizkUsxJU5wtyRMvC4llbcH4LK1EjpT+LTAzRhzdF4idi+PFJWDkbCiCVItLnllHYAOmxVPU0UUnJ0DedNbxPoLKbcxD4KRrxGyVEifErPxsK4WYUEC+j12J5Trq6BRK6RRz1VgFPMC6poi2ma5GyW/7uEEc7c9rI9ioh9juD6Pqvnb4dH3GLxyKT0fy2pgbS1ebhTRquPsPJkbDLJ7rM1ygPmvbIRMYj/3dUD4mRws7BDRmN5wWAkb8GwOl/7SCIPbhno46nOoiu8MQVY2RLt4FC5xQfKCTJhX8ChOcgplLdmYbMyn5w8Kke13H/b/Cun3C55IbkhHMpv/Vk/dkTI3A767xBSeeBbfHTJwsZhP3RbmaI69hCcfRRQ+0hoLQgPx0lxMOhxNSG84A1Xd1J1ijg21HjA04NNZo8vQateEN/ts5p5olDbrYNxHPmlsdoPtvVC8P8eh8HtemHo7HO/7uihG2w0mfUHYHNdFb/9LQs40Q2xlzlh0NAkN9oegxXJfe+4x0H0b5DFmy74ZBKeyXQjickk+IRg/NHZj5jsOZaqeh2LzTgx/LKH++eZgBor7bO/OVw4j6nYj5CyvX/0bDJ0Npci17KSEncFYmfMMB2066fjScKxXfgL7w500XTMGlV+a4bZTSEPHdWHS0wJ+oJhecw4zdm1D6Akx+e2JR+2it3AL4tC55fGovFqDU3e76JFqEfz3VUKR3aPSCC84HE5AthnjyUhv+KfHsPUFNPE1c/9zmaj1kNDKB24IL0rFl50CmvIwF0bfM7G6QEgjGj3xfX0ixLd5FLPREwZ+15E9xKMIqQua47KwjM3AUaVnEDwqGLaXuDQ2IQPK3qGw8+6iwu/pcIuMwKUrXXSoLxMe58OguI9DFw3ykb7KH2A+W/ZZF/TdDrWxIlqTnAzpMQOoFHaTS60romoYazZ20qwLZvD41A5jxufmcMKI4se4NolD5tonsUDpKYwimFeWOWJRUTlej+RQScwNLLOqxxU1Pj3iJWPSjEaIf/Eprz4FDj/qkc/4vGBnPGIONsHnuJT06QZqJ9fiqx2X4lJTYPT8LTL9eTRu9y20abyG+3MundKNhPqwFsz4KKRncxLRfO05dCs6ybe2AJpvXkFaL2Qz+Qj8Vdpw8YiIJFNvQOFwNVpdORTx5BiWtRSgyFNICTqsbmPzcKBcSEFmeXDYdg2ejPMXu+Sh/1kS1gYIyO0sO8+sOqwYz6WoJheURb6FiwOHbPIcGNdkw/CggIwdslC2qwY7JvMp5GUsfO6/RLVCFzWU52Jl3i0s3yCi16nhSDZ/iW9XOmlk8GWo8Ksx93MnDXeJRmXcSySx9+/YfwmDM+JRRiKSHcrHgrwIyI0FdAuOCF7rh73WXbQgwBGVit5Y8a6TtP+0x9AFLwSwGrNJ8EGInR7ebmPrtPnCt8sAOY8+UeM8f0hH6WLvnk46/1coai4wdxjGpyMXY5G4XQ+LWO+Y7ojF4sN6KLnKp20ppyG1UkfNTj4tn3ke0jjCnXIe/YXjSC12ggGb7XcM2Zwfdx4NMlZXUisslpzBiv4u4lnqoyykCWkyASVOD4bVpTosYzXwz9cgmKu+xfRLXZSQdAEKN9ugeUpA4TwHNE9+g7R7HFI6cQKD397C8gSX7tw8AbfgEnie5lLF4hMoO1uKY7O41GnM/LrvAZxyOVT67RoSxlZjhKSL0s7FYtKBCtg+6CQHtk5ybS5kXwQ0NMwcQ2bMSTwENI/xZL4kD9er+WQ9sxhRVx5DaamYHmofhsqSdxg/gU9uW8wwZFoHexceOUYYw2j9a8Sd4VFxsRViZr6G4DCXwv88hkVxtdg8nkdj1TzwxPc6rjL3dJvggZVpN/H3fCElTctEys8k9ERyaO+LdKj3xGFgsIsitqXBxTsRHA92DsNYthYVYFQTj+ZlOyF9TjZ4hmIyi2NeeTYc6f8T0aiKI5hhWgSTfYyHfbwQstUYx1I+0di7XvihuAsLiUvZiqxPRxvizFoBPfFNgPGSg/hpJKBP2tegv8EA7xT55PWXAwzSGhHxjksbT1kj/UU9Gj8zbrdPhMriBiwN55HnvzEQBDSiLJpHcyzDofyiGT6snv85GQX/1ibofORR/E0fLFjZggIvHh2ceAkmJk1QX8ylsGuXoMJrxtUPXBrxgzHSy1ew7WT3HhIFFe9GNDdyadRsEyzyaUfJLAkdmX0cDo4lcFnOo6hvZvDffBcf23hUdyoH6b01sO7jk+jWadQercI8bZYL921R3VoF82YOPdyrg4fTXmJkN5+6qpNRol0HsSaPKvfkYcbSAoSGCyhsdSZCKk7BzIhDKpUZoP+skbmWSwEJaRhvbYv1oi5yOMv84o0WVF7zadh3S7g3amFtg4CWzsxDdr8XLgXySKnZF4n3tUAbuqhjPnPnFi0MKHVRzn5v1OTuhh97N40zbrgt3oMEXQ7pZbqjI6gFZgU8WnaJ5WZOK54686lFyRKCtlb4fBTQH7XHoPBPGxZ7CKnM2Rhut9/DqlBAM44boZ7KceQ0j5aaRmHq/lL063bSosmXofz9AT4adJLGUT+kaLXhr7FC2pijhVrjcvhaCsj2QxZ0+usw+QrjxiPHUHKoGA8S2PdaML9OiMSmXzx6rco8cdRVfBnNJ6f/+z/A60WQbheSSxDj/613MMpbQE+1o/B9XgXGeHVSs1USFjVm4wbLwYEN12Abk4Fzxp1U+X9/vxybg506nRRseg7fWcbUaotI9bsPHOquQPybkDo609AgMUXLN/a9MzOxYb0lTLfy6LcRaZj7xhTT2rjUw+pNca8eNPIFJN0egR+khfRSHpmfiEf09gO4FC+kLVPs4DRuF+6dltLB/12BY0wztOcJKEl2GSVr3uOTnE+C6HPw/+01ukZwaMrTYAQ/bcGnVnYmwenIz3+LnDA+uT9Mh6CyCp7MB2cIzkHy/iU6H7Ae1DdCeNoTcK/zaFWXKfpjn2JnN5f52kGkn3iOC0v4NN36CpbdSobVoU76cDUeKXeT4KrcyXohFgZnE3BqWSct6b2E8PeJGGXOIUPzQAik13DmbRdpjw+EG/s9rcouUt3tgf790dh4h0ejvnoyf2eeGcynzXleiIqJgcciHtleyMVDDT8Mr+RS0/AU/LhrjNUZAhq2LxDlw/ZgGJuxu339MNC0G60zOXRlshV8J+xB31I2K6wZ397SxsNzXTSpyA++hYRZG3nknRyFZWbv8UgiIOKlYdmbBog+ichkVBqauQ04MF5EJYP70fGiHInX2X7vXIPBxTcIuMYhZfcLaH5UAWN0kUn0SZhE5OFVMo9MzHJhcC4Se1V5NGx/DqxComHBcnmMSTYWBD+G8Q4uLdiRgZiB24is6aK+o7eglHsHrku76L19Op5svY+CjC4aTDZG88ti3FARUpReHracYLmbwvjT2QtDfwahPaOT5t9nfp3vh6HJHLptkoNmLV+UfuXQhNs3MCIoHN8/faJNwmtQsAqFlfMneu2XiO+8yzBM/USvJl5GsjQMNo8/0dLF4TD4GQHVxZ20ekE0fLwvI7PwE/Uey4bVl6s4acIl7Xc5UFkYh1/ML+alnYTTdnXQRgH53TkGZcsKRN3k0qbVVpgx9hkstnHploEhwl1akMzc7cT8dMxweoPV8TzKdLGCoLAQXqzXZvTFY9KbRyh06aTeYclIPsXOh2X9PJskSBY8wMOQTqq1OIKOFXcwc52AVqYdQhv3Lm4+F9Cq7nhwZqegSqOTwleyzxpdxyPzTnKc4QsFeTzOanBpt5IfzFl92rSwrHl+CeaPb4CnwaGUK374fiYaRnPZPVb5o7YkClecuyg7yQ8+Ry7j+eIuUnKxgcG2YnRu4tFynRwknHgIfx8uPWc+7n/4LngpXMqyZ+dzswSZI7jUFnsZJvfz4OfeSW5XoyFwzscKNpd+Hx+N9X9lw4a9246bmch+nYrvH5h3bDqGYDsvHLjLsp4xrMu/kTidwqHfH4Sh3UsTElMOaQdbwsH4JZ7v4tLnHDM8efUK3nVceqOWCZMp9ZhpKaThrSxD3evgwnyqaNotJAvLseIvDnkZZMMkIAJn2V14PD0PkxXvoanAI/ct3lCe9B5TW7lkqOsJydZ3uDWdQ/oHvdDxphiZmV10JdwTSjfzsW0Vc9Vv7LNpRXh1kEPSVj+oP/fDn+6fKMLaC0/ML2HxhE7630I/2DK31Pv2iYSnM7HlWiAqmJssa/PCyp9ZGBvIoVcH/WBVmoaC7Rza4RiMmE1hWDL0if4bYwYd7kP0rOSR2ZmbKJ3phDO8TxTrcQM/YIefazvp741JjKlPIsD2E52tisHgkUAcnfqJhr+OgvmREMw9+IkcpLGozA1lvvaJFqzJQ8mYINz2ZtmnncvqMAxdv/HoqtFN5Hw3QT3by8bCW2h/dBzzrDk042cqjBea4e/ZXHqbeBNOFUY4E8tm0bEbcJcaofgQl/gmacj52xTD/uXTlJM3Ic02QkwcnyZvisCGG/r46NxJ30+HovTyXhxd10U+s0JhHK+H/A2d1PbDBFuHn8QRVz5J0i/B3WwXdv3OpYQj4fCf2oIWvoB2M0fOHx8H8TABvft6Ev7Rt/9fxVUaFmW5hhVNSzmoYGWBxYXRuRQRw0IRt3M/HToXCCqgkShmLIbsi8gOMyPLsMm+jiwOMwz7KiJ4gFApt/JomOu3zBBqJCYakhmct3/fr+96n+e5V5jv0NGAeSheFnThmUZLmVYRkN5tx65BLY3erEdKTBNi2U1z99dDr6sOqhs6at8fB8+PGvGM5YExvxrcME3AJUuBksIjUL+f9fAKhtUmDSY29SDUV0uXTOR4b1kONuQJFBCQjAULM1HpJZCVtg5FS0oxvFFHQ1WsI8xTo6ZGIONbjegKLkXrwxFymNAgnPPFxelRkvWUY3xFGuJX8vS2tATcbBkMf+LoP0s0yHtcgDZ3LQ1vbkTC3TSoBnX0wVQaysv2QNPG0/aZZMw5vBebwnlSP0lFw58HkLGcp307ExCZfxHxPiLV/ZCE0QVX8bNcJHNjKdpZ/smaEehx9QlYW3bg3VCBPNaW4perHShk2cDOuwwViach/ZJxMCkaCafP4mmmSF3cEQT9sxtLGfe7q8vBVbbAkXXYxVeP4kNVM2qnWS9bHgzrxa0I79WR6a9Z2Hi/DncbBHL0yUBCfBPszwk0ebEeMWFteJGjI4cIOa5H1OOZoUifuGfAOU6FcX2Rrlilwvd8LRbIRLq9OwPZ1tVwWCvS+zOp+H73SfS3iDS/OxvN7ix7dQoUJQ/HTaNMVCkekM8uNRImKjHAMnx7bwjqvdLR+8YoubQzv7iXB4wIlPtchdF/FyIqUaTnL5Tw7T6OfIbDoK+rccM+FkkKni6wfVP0DghpAtm0SJHufANmEi1x30vAmd/GbpufKadGDeejrdhZKZL+TAaKHrZiQiHQXL00vHW4BY+mBFpnmAqHwg7YDzOcy3NR8UqN1THM328Ush6ngp2rQM8DpEixLITDEh3VOjbA3kGBd/7U0eLxIET+JMfkg1FKOy5HGNPHzYtEOhORhvfupcG/mqfg4iw4y9JxM5KndSvVCGI47L7NvGCgHn17MxFkqaNZqZFwWZsJFes733F1eOkiR2SwlnZFV2OFuQ+cNosU4lgAR7edGAtleFtbgrFGV9iyXlZqWwi7/7rg/lWRhr/LwSrndpzzFEhlzThY3wXxoED/OJ2H63FdeLyDaXh/BexvnkIa8yAqrEazrAsprFfGP6vClnOt2N0oUL9JDbr+aMG1JSIdvZcKg103UMZ6tFTljfHHPeCZJ2Zb5aH5RT8GDgjk9McxpG+/htRvRcqcHYUufIOdOSJFjCUgLLwf598U6fyZwxiddx6f92kpMeQYwi52I/eiQMm/STEe3QndapFK85JQdOUMZn3AslOEFKvOtqBJIZLVT6mw9+tDJ8PA75/I0BzZB4tugV6vrIbZikIEHxJo4pISLleKsZDddOubdejb0oatCVqKjM1AXj7rusz7jJZmYdqkANZljO9PNBh7eRRGhlq67lTOumA8vh3jaMO8Uvj/GI7xOxxZKIthYRAHv36ObuVJMBSfi3T2TwOJBmp1KRLqtKQNq0HHpkhwzB991mQj/7Y7esp52uZWgPwNbnBlfHG2KsXY4c/xmZJ9d55kutuAbFGgZY9Zd3A+hY+vsVzUooZneiMCvxHJLKkSd3LyMDFbILmlFPaKcyi4zOa6qcD4cDlstwi0ctYJRGqK4W0sEB9TiTUsS5FMoNuMX7FXw2CxS6SEt2PRte8MljHPcmQ7sbHQoMFQR9tkhaxftKN+O9MZWRGk4d3IYdrSFFWH63ubMHdGSxUGyRh9pwRBSVpKH4/GV3US7DcSyNkkHzaTUrj9jyPdWtYZ5TJ0P+TI0yoXes6puGXA03IrCQxtM2GxSiQn4wY0b06FZlJLOmUlDA8mo8mdJ8GmAr39n0NlOUI7Asvg2OeGmUUjZHkpBytuO+NQs0ivuxZiY2Iy3B9x5LQ+Cw3ZMdjbztH4xePonX0E26s4OtnN/CgzBA0dHM2S+8G/MxANLiLdSinC9MwAXsUxzfRKwbi8F3MyBdr5TAODgVPQYz1RzzsZeh80w91VpJP62XhLNYh7DEvRMWoM/aKE2RTD7UMl+uYqscRSpPSJKviqy/BJlkAHv5RjwYZjMDXlyXVDJlYtTsVv63nyZjnUOCwRB7rY2+KTcNnLB+Of8dTTGg2ddRD+SuTp+F8SrFAGwmUxTw2jhUiYPos1jLMBTEdP1vai80+BHBxqYLOvB67sjqdek2M6/DSMmNa5xNVgaLAWvsTy+XoN+u7VYzBMS27JSti/VYFjjGtnrhXB834V1rMMOW9BPlzeUSImWKCZkRJUNKlxxkkgzoRlUakS00wfykcqUERJqP6Ypw4DBTq+3YNRax1FvVJgnfAF/rLV0qpjSuTPCkQBJ9AvygwsXLYf5zbx1NZ2HHazvkLiUp6MWI6yW3QIHtMctV5PQeyeAOjxDBsb0+E15I1HTzgqNs2B1/v+mBrkaEiRAY+bftBe42jOgwx4vtGJEIlA+mkyrLlTD9mISJ2v1aK9pBaz9bV0nvk5HlfBVCVQpnseBpvKER8k0LaQAnw/UwTeXKDCX49D/WMxmtmtt17IxYc/5CPITKDPHspxWXUU09+wN2wqgYWnP3zn8LSotQjXp3JxoZ/N8qkC1lEyPJjL+GuvgO6yJ8KvCNTwbiXuWhzAUqZp5i4lcLz8BbwHBXr/VjF0iZ7om+BpqrQM5xp9EFzG08NhP9hd8EZcqEguzgHwqIjCPDORft6qREpyP34/JpJDcTEmzVugz27Rszkbat8KvGS+kDWUjklPBZ7sEWmvWTUi91ehrZVp7Pxs9GjLYMALdDYnDLLoWFh5s3kfnIB/gA+G1gu0pTEJxiE78JTp6pb0AthZuGO+o0D1NTGwiIhB9wmeupQJWFcfilef8lQkiUDv5iNoecpTyoooGKfsQ8XbApUMhMBj4UEIzCPKkkpgZl0EzXPmZavToPsiDO1XORIZd/wlsXB+yZEQkg6H+UnYzTTTJbAca5ryoRlmXAgqgJEkEV8zLgxtC4Py00AEviuQG38CsZ6RePNvvvjFw0O1Gxm2AnU+CITsziHMYx40d0EQZPdD0c2y2dy+JCwMi4a+LU+bQiWoMJFgeRhPif9ifdCJeWsRT9/Nq0Hk3XR0rBTomiofykdHkVXLkWnEEXhk+MJPx9MTjxRMfiSBlGFVsToWz5Z7wa2UJyubApS/CMZTpi1jNfmILWdvYFg152RYN3YALxnOizoKMXbnK5gwLluq8tBb5oFits97TVEIJ1e8/qNAJ27JQAci8PUUR/8HUY/MRQ==
        </DataArray>
      </Points>
      <Verts>
        <DataArray type="Int32" Name="connectivity" format="binary">
          AAAAAACAAAAAAAAA
        </DataArray>
        <DataArray type="Int32" Name="offsets" format="binary">
          AAAAAACAAAAAAAAA
        </DataArray>
      </Verts>
      <Lines>
        <DataArray type="Int32" Name="connectivity" format="binary">
          AAAAAACAAAAAAAAA
        </DataArray>
        <DataArray type="Int32" Name="offsets" format="binary">
          AAAAAACAAAAAAAAA
        </DataArray>
      </Lines>
      <Strips>
        <DataArray type="Int32" Name="connectivity" format="binary">
          AAAAAACAAAAAAAAA
        </DataArray>
        <DataArray type="Int32" Name="offsets" format="binary">
          AAAAAACAAAAAAAAA
        </DataArray>
      </Strips>
      <Polys>
        <DataArray type="Int32" Name="connectivity" format="binary">
          CAAAAACAAABgHAAAcjoAAAE8AAAVOQAAwTgAAOk4AAAlOgAAmDsAAIAMAAA=eJxN3QXUbVX19/HnnB2XkO7u7gaR7m4JpREQQUGkQ1JSBKWRBpGQku4uAUEQlO5WQUQa3/m5c97xf+8Yc5wda68d56zv/M05137uyMjIyCBsGNbU56CsDevK+to2KmyssLHDxgkbN+xbYeOFjR82QdiEYROFTRw2SdikYZOFTR42RdiUYVOFTV3bpwmbNmy6Wp+0jp0+bIawGcNmCps5bJY6/6xhs4XNHjZH2Jxhc9U55g6bp6513rD5wuYPW6Bswdq2UN3DwmGL1P27z0XrOSwWtnjYEmFLhi0V9u2wpcO+E7ZM2LJhy4UtH7ZC2IphK4WtHLZKPbtVw1are5q0zjOocy1SxzV13tXD1ghbM2ytsLXrfmesZz5xPVvPaZ2wdcPWC1u/1terYxeo48d8r+5lgzrHYvW8NwzbKGzjOm6T+i42rP0z1jOevp7jd+u5bhq2WdjmYVuEfS/s+/UdbFnfydz1XfiuJ6hj9bFV2NZh24RtG7Zd2PZhO4T9IGzHsJ3Cdg77YbXdJexHYbuG7Rb242r3kzpu97A9wn4atmct2/azsL3C9g7bJ2zfsP3C9g87IOzAsIPCDg77edghYYeGHRZ2eNgRYUeG/aI+jwo7eiR/h8eEHRt2XNjxYb8MOyHsVyP5G7DNuDixvsOT6nux7vf367DfhJ1c/Z5S5/H9nxp22kj+1i377Z9e5zqjvr+V6vs8sfp1jjPDzgr77Uj+/o6vazk77Jywc+vaj66+z6t7PD/sgrALwy4Kuzjsd3VPC9an8eJ3fMlI/s5+H3Zp2GV1H0fUvVxebS6r/q6oe/1D2JVhV4VdHXZNtVm61q8N+2O1+UNdzxXVxzrVr9+6f8ZHW+2vC7s+7IawG0fyN39T2M1ht4zk+DMO+7r/c6ovbY3JW0eSXTfUsbeF3T6S3/85dU7t7xjJ73ycWvaJH2N+H9rfOZLj8K7qU3/G4d1h94TdG3Zf2P0jyY8Hwh4cSSZsWduMHbx5KOzh+m4XrH6WrH0P17O7pJ7dIyP5nf9pJJnkdzJDnefR6vfOegbr131PWvf+WH2Pj4f9OeyJsCfrmv9S121sPxX29EgyAbvHru/B79Vv9a9hz4Q9W897nTpXX+uW/xb297DnRpI3nu3zI8lA14eD/MULYS/W+vIjya+XRtI/vDyS7H9lJNnkPl8dSQ5r+9pI/vbH9IXNr4e9MZJ+gr05kqxib9V3Mlv1iXVvh70T9m7Ye2Hv1zbn/6Cu4R9h/wz7V9iHYR+F/Tvs4/r8z0iy6pOw/4Z9GvZZ2OdhX4R9GfZV2Ndh34T9L4xT0BfeDWJ5OMh9u1UfuNfEtjasC+vDRoWNFTZ22DiDZOS48fmtsPFqffzaP0HYhGETDfI6P6xrnXiQ17ddXcNXdX2TDHK/e5s0licLmzxsirApw6aq/qce5DmmCZs2bLqw6QfJ8xnic8awmcJmDpslbNaw2QbJH+zRl/uffZDPY5y63jnC5hwky+eKz7nD5gmbd5CMny8+5x+kv9Bu53p2X9V9LFDH2++Z8TMLDrLNh/VdLTRIH8KX7Fz9zFX92sbPuJeFwxYJWzRssbDFB+lTlhikX1lykP5kqdr+7UHuW3qQ5/hO2DJ1rD74wW38but6tq7r5pf2r+tZLvYtX/2tEJ8rhq0UtvIgfRu/ps9VwlYNW62e8+qDvB7XskZtX7Pa+Q78Nmes63HcWmFrD/L3uc4geYqr9MC6sb5e2PphG4RtGLZRLW8ctskgf6vfDds0bLNB+gZ82ry2bRH2vUH6su/H55b1u/b7xg77MNTyqbW+Sh3n2vlHPmarQfoyzMAOv32s3jo+twnbNmy7QfoU7MJG1719XdMOfpOD9PE4j9nOu6PfiN/PIP03X8fn/XCQvsQz4MP4I34FczCW/8dg/gHvsJaf5qP9o7UwcpdB+utx695uq/PazofbxxfcNZJa7Ed1nbsO0mdg8G6DvP97a/nHfp/13Tl+xerfszqyntfuxskgNSv/gndY51n4ntzf3XWf/PFP43NPv61BavMZ6x5pAZpgr0HqDH6D37qmjtUXv80f7z3I5+65XFvf92113zTOHvWd717XRVPfUs/1inom7oOv3cfYCttvkN/x7dWfY9rqY1jP2T9c33+Q9zlSbQZ1D+7lgOrHb4z+oV35Nn5tpvrt8Wer1vfJbx0Y7Q8KO3iQfoo/46tosOVH0te4nqXrfn8e7Q7xGws7LOzwsCMGua+rtkf6vQ/S9xxZn3T3ErXO9x8Vn0cP0tcfE5/Hhh03yPsQD/BXr46kXuD7aHb7N6rl/av98WG/HORv02/LmD5hkM+EPuQv+Ud+8VeD/G0fUOeh708cpM/mA/nCk4yFsN+EnTzINptVO/1eV7+TUzxn3/UgYwCxoZjg9EH6ljMGqdcxFVv5kDPDzgr77SB9Ht9ydiyfM0gfxDcMih0MR/iNbWrf7MUhy+KFkToO67FoUDwav87nXOcO0p/w0+fF5/lhF4RdGHZR2MVhvxtk3851ySB9GP81dx2rD+y8sNr/vo69tI5z/GVhl4ddEfaHQfpmPvrKsKsGyV3H8oVXD9K/jPE9i9S+deo8+r6mtl07SD/wR89+kD7Dstjp+vi8IezGuqabBumH+PCbB+nPb6n1yWvZ9lvDbgu7PeyOsDvD7hrkM/Wst67nic93D9K38PV8Cd9CN9xT+1epNtiKsY67t/p2jvvC7q9tDwzyO31wkD7ScXzUQ2EP1zlmrHPo/5FBsvvqOs8ydQy/QBvxVfzsV3XN+CS28BvF9D8N0rfhIR9BA99cz+HR/++6N6/lRWud3nqszvFgXfOwzo/JfDwO4/VutU08s1h9YjfmPR6ffw57IuzJsL+EPVXn26n6fDrsr4PU6c8MUgM8O0jO8tN84Y71LHaq7e7TPr4Pn90rRvPJ1xQX+SX8/FvY3wep23AaX3EWj++te5hpJP3UzPWJ0Zb5Yn5YnHRM7bdvdI5mkKzVRtz13CBZc3wx07N/vp6/58GPvTBI/8MPac9f8BF7VJsX6jvjt10j7YFxbxYjx/gV9/biIONcsZpn99Ig45xp67v1HWPdscW7lwfJQHGC3IocizgHt/kyPsH9eD78BD5OXW34ET5EH6+EvepeB6lBXD///fogdcJl9Twur23XVt98g9/UG+6njl26jvf8+SV+zv3uX/cstvFMl6/vdKnqxzOmT+Qf3oq2b4e9M0if9O4gfdR7Ye+HfTDIZ/SPQT4zsSKtQCfImYljxZ6b1LjB+H+G/Svsw7CPwv5d6/r7OOw/YZ8M0nfxYWJSz3rZelaesZzRf2Pfp4M89/11zs8G6Y8+H2Q7voumerTux31Z5wPl98SCfCbf+Ys6xrH6F8u9OvJ/MaJ++bgvwr4cZC7rq0HGfdYtf13Huo7j67q+GaT/Pab2f7+un5/+3yBjU0KErxsMM+6cur4f1/BKXdNwmHGjmFFOrBlmXozvn676ElO2sb0L68NGhY1V646zX/5t7GH63Unq9+p84krxHd8qhuJHx8RnYkf+lf/lgyyPE32MG/atYa7bzieOF+vjh00wTH5OGJ8TDZPTuI3V/DI/rr+J3XPYpGWThU0+zDbOy387fsLqk7/kb6eI5SnDpgqbepix0IR1Tr51mmHGe3SCZdumrfb8NJ86XSxPHzZD2IxhM4XNPMxYbrSvjuVZw2YLm73Or/201cccw3wOc9azcJzj+c/p65qcx+f0dQ9iKDpD/DiX63Kdw4yh+Gh+TAzGV/FTdAMfMW/1t81I6gLrW1b7+er4B+o4x4vl+Fx6xjHzD9OX8+PaLjDMfAIdQA/QEdq6tkF9T47RHl/5Z370vJHUF3J9NAoff1/t42uXLlurtuEDlh5T7e+sY/g2jObrxKULDjP2n6G+h7nrN7PQMH83fB2fR0vMU/t9f00xjKbmN/jvrat//HMOvkgsdvdI5irc93b16TlY5lP5CT5i4di2SNiiYYsNM8ex7Uhut23xYfo9cbVr5weXGOb6kvG5VPXJp/A//Ap28yG4zYetVNdMsy1ez5Wf4W++HccvHfadYcZxYjI5UnEZjvOjM42kL+PHlhnmvbrne6qtbeePZA0CjzDuL/UM+HG+67Ua++IUjOd3zq1rdC00zdN1TXSDZ7LsMPvEN/0uN8yY03XKu8m/iUeX9zzCVhxmTvxQ9zxMHc83rBzLqwwz/7jqMPksdhOLyrOvFttWH2Y8/as65phqI38qTsbzZWrZ56P1+Z1als/mA1zrGtHXmsOMp9YaZk5y7WFydup6FuvE+rph6w3T1/F56w+zHW7j9+zVP3/E5/E//BC/ohbkPl4dSXa/Xs/+F/X8z6o2rmmD6HPDsI2G6fv5B35541jfZJi+UK5QzvC7wzx2oTp+U/wO23yY/khOlA/aIta/51qH6dv4qFdG8vz8o1iRT/YdiKmcj25x/i2xM2zrsG2Ged5py7atbWJj+uGt2r5R7eO/Nq3rEdfxMXzPdmHbh+0wzOt7pa5J39NVH+7jB3XsptUXP8if8ZFH1nfAh/FtO4bthLXD/C48a365r3M77w+H6d92GeZ98pV8pjjzR8OMSd0z3bVr9am/3YbZl2cye31/vkf+V45/TH3yx9HuJ2G7h+0R9tOwPcN+NkyfI4bhF+UhxYt7lZ+wjT/ii/Yepk+YoPzCPmH7hu03TN+A3XJ7+9c59M8X88n8olgUq/mTA2LfgWEHVbuDw34+zPOcW+eSp8RncdAhw/RffOHM5Sv0x+/yv4fWtfNph4UdPsy4lU/EXXzG3iOG6fuODPtF2FFhRw+zDd92TfmWY2qbvsatY44dpuaYqNpeVW2Pi+Xjw345TC1xgu9kmP6Of1unrneLumZa5cRh6hX9iJevquV5an21au+454vx4oF5az8fK8Y9aZjxsXydGGarOt9V1ZaPkGe6YCSf46+HmaOWT5fPlNvkL34zTJ8xJkd2U5nziqdurnV+SVs+kV86OZZPCTt1mIyWC8Ns2+yTj8VhPmiROo/jJi4fJC4Rl/O9S9c9njbMOFOMJxeF9afXNvtoB/uurvUX6ljPSVw7TfkBPkr8umg9P9fveZw3klpA/Y5/+nU9N36RP+cnzxim3zhzmHGu6xPX8l1nDdNXbVDrYjPn/u0w4zvrfLr9YlLx9g/ruravdivWM/Fs+C3xHz9mn77E5Y/WMbbxN+pdZw8zz8YnnBPL54adN8y5AHJT5w9zzoH6GB/C74mvLojtFw6TxeMU8y+K9Yv9nsIuGaav+X3YpWGXhV0+zH704dxrVjvnPr+YpMa1wkj6UNr89PIVziMWumKYsRH/Kh8nnpJPVY+TUxUz2a/WJ483TTH/82KvGAWP/xB2pTE3TO5f7fc2TJ6LVfila4flm2LbH4cZp1xX2+3HVGyVn7s+lm8YZl7PfWDsjWE3hd1s3ITdGnZb2O3DzO/dMcwcH9/lGO3HK8aOqcfeULzle/lgPvv26ufOsLvC7g67J+zeYh72qVWJY8QzeIzLcm33xef91e4BY6COkzORL6F7H4r1h42JYep77KX3sRaTsdkx91U/2Krmo86E4X8aJsfFRGKY08tcjxhpv9rvHFPU8efWtbqPiWqcjc7hDfL+Hq3tjw1THx9Tn3PXMu7iP/bKLaqRPT5M/4LTeC2+mb2WsWKFGptqBbQm/TYmVhFfOM46huKnmALv5qntuInL+PznYe7TBg9nq+3OiVFPDFO331j3MOb6LYuxTqpt11S/WIu5FxZX8AVj2+KsfsQmT4b9xe8i7Ola16f9fAXG4Rs9/ddh5ofU9dT0nhlmTgyn8EPcJucpdhNHiFmeHabG82mdFhanyKn9zZgNe26YdUEcc32W1TjVNz1nPBYbPB/2gv6GGSO4rtPqu5BXwu6XjLewV4bJ4ymKya+GvRb2+jCZOm19dxiERSsX9+h2MYa8GQbKha1XzNu+lrcvjr4R294Me2uYx3pGjrHNvreHyUesWrJY+c4w2flu2Hth79f+xasNjm1e43na4i3uYic9fn9xFAfp2Q+i/T/C/jnMXJLcD9bIMRnfaiF0mrzMFsVFfLyzdNsxtR+b6EWaUqwgtpi/ttGPOEjb/muY+lau5cNh6kmxwEdh/w77OOw/YZ+E/XeY/Pt0mHkTx2j/WdjnYV+Uaftl2FdhX4d9U9v/V/vMdZDnkxOk1enf54pn4omP6hrWruv4ovpzHppWvYSutSzYte5asHNQ9+L6Tqk28j2DJuePYKia29h1fjkvXMOeYbRpwtqwrkme4Zr1vkkOjmqSV9rbZp0epTHpN/zFLNswEiunrO1yQM41UTGVXlKPGD1Hq8Ym5uIkPYuV8kDyQWM1qUm00Ra3sAy7cPHqYuPYTfITR8+pfsx1oCnl7eWCxmmSiY/XdR1b1zZuk/ka7P5WLI8XNn7YBE3qTzrUvAW1jYWKI3IFcie06YRN8gZr8It+5BvUF2jqiWL/xGGTNMk4LMQ8Wk+th25buHiJm5anr/VJ45jJwiZvUoupu9AxU8T6lGFTNVnrN/fMHDRcw7epm/xcupYxDuswTe3Htct5TNOkllTj9zzVFjB22ibr3IeMJN+ma5Jx1qdvcv8U9fynLDZZxzN13xmarKHbtlRxzjGOVWOnPdVC5RpwZ8Ymt83UJPfkB8xDm7nJ/C6tR3ti2oHFLMfRQrM0qYeeK3btWdvEzbM2yarZ4nP2JuNdTKDr6DtzCy3TanM0qd2WLO2Ec3PGtrkcFzZP2Lxh84XN3ySjZqnPj2t5gbAFm4zb5Q8WiuWFwxYJWzRssbDFw5YIW7LJHLjct7z3UnX8JsWcbzcZUy8dn98JW6ae37L1DI1hDBHfb1THbFDswpvlmtRnOLR8nW+FOv+1xTPHqceu2KR2w5tbijnfFMdWajJ+Xzk+V2kypqbrxNXa31THuNZr6jroVzlp2nDVJjm+Wnyu7vcWtmaT3FkrbO0ma6XrNFk7XbfJOHqPYtN61a4rRmETzaaNtus3+elYyw/Udvla8S1NcnfxB6PkpukvdVTzdMz1pNnEoLSZfDQ+TF3HaWN8abeBZxq2UZNa7KHqd7zi3fh1Tud2T/SXeFlcigfmQckJiJE39l03eX2OoaHw4bFiinbqznj23VjftJi0WXHJOh7SV87vXGJg853oi82b1Bhiwu1GMm+JveqsNNoWsf97Yd9vkmlLFtc8C7kJPKW7fl3ai36j3e4sLuHalsUf85zMo7q5+IRTziXvK1+MQVhEY05SxzmeTqKXaDnzng4ojs0ykjqL/jLHRe5WDnWrJutb9M7WTeq9bYpv2KZOjWe4JlbWVh9022jtV3ycqs5Lo4lJ6SxxqbonzUQvbet3H7Z9k7VxOUj6yj6M26H5P13oPLTVmPjypepT3z9okmc7Nlnr1dZ9iNnEamI4jMINnFLDVb9dvhiIf3KLYjux4Iulr8RbYtKd+C/jsklNhnPyqS+UProrbJfY9qNqI/8nDygfuWus7xb247CfhO0etkdt+2lt37NJZtJTP2sy57VXk7yioxaoZXrKujhTblDcqb4l5hRvzlXsmr44tHexyOc+tUwHif8+Kv59Wmz5srbbT+vRfOppXxXzMGdUaRtx4s11vGP3bVILiemxxrwJemS/JmOl/f2GLYcd1OSYpnFoHdsOxq8mc3dnFTeOruMxa1QdgwdiNxyhLdhExYS1i2F71Tg33uXcDolth4Yd1uQY/lVxhMY/rPYdHnZEk/MpXLfrxxxzA4+M7b8IO6rJ3N9Bdezo+QDD1ENqZEfH/mPCjg07rsmxLD+lzfGx/ku/x7rPX4Wd2KTuOamYYwybG7FmaQLa4FBs0FfYycZb2KlhpzUZJ2KM9uJu9atJigs0FC0lD0nTyEU6z+lhZzSpF7YfSWY5Vs3unmrvWMf8pJiDF8by+SM5nl0HNtFLajgXjGR+6cxYPyvst032vVSN/bOb5Mc5YeeGnddkfIaFzr9APcu76nmKLZ8q9pwfdkHYhU3Wo8y/UKOatFi2ZDEEPy5q/m/eBn2lVkLrqJe8Usu2qY+bi2HexXbFGKxxvbSUa6Z9zA3A7oubrPV/WtvVbez7XWy/JOz3TdYK8EP9TYxofsilTfLkxeLPZU2+W4BJlzdZr7nCWAm7MuyqYoe81tXxeU3YtWF/bHJc0gN0Ae7gDN7QUjSV9nfVeTDpuli/PuyGJucEivvEf2oFmxfTvANhDri54Nhh/I9mQ5N1DfUNcxjkqOSqbmqyX33e3OQ8M3PMPi0O4MMtTWooWkpsRyfd2qRu0UZdA09ua1L3WL6mOEMv0USf1ucttaxeoW5xe5NxpBhspJ4Fht1Yx+9a/WKT91ewyvdzR5NcurNJtuKqvNxdTdZK7o7Pe8LuDbsv7P5aF2M90KRGeRB/qo08Fg30cNgjYX8Ke7RJZq1d/Dmw2IVhGCcHNUZnPVacooHEYSM1RuRDti7e0S6OfaSO0+/ZpVW0p0foEnHO47Hvz8WeJ8KeDPtLk1zESbEZ3XBw+X6x11NhTzdZ6zWecI8GkrvDEFqKzqF3pipe4qY2Yj7t/hrHP1Mcm7eOtU9eSV5fnCZvpLb9bJN8wRnxl1iO/qLDxCximR2KW7hjXvXfind/b5JduIXRauTiP3Vw8aBclnOdU5x5rkk+6Es/dAw9IJds3/PFIudzXrpJrfmF+Hwx7KUmmYtv5qX1pSVoJu8e4c7LTebI1CDUf88r/aYf9Wo1BbrLOwBYaO7ffqVvaB8aCIPcuzgDh2hEvHmlydw6rfRqk222q2s9qziDNxjzWpOcoXteb1IHvRH2ZthbxZC3w95pcr4T7rzbJEvU58QX8rvvNZkDwpXZi0GY8X6T417cJQ4Uk8mnGHN48UGs/yPsn2H/Mj7DPmpSO4lL6CfzY+WMHGtZ3lyt0ftxN5aWkEP5d5ici7GMCbjzMY6EfdJkHfO/TdZn9aVP+at5qw+5bLGamMg1ftqk7qGDvipG4IM+aJfP6nObYhOe7FJMwTvXgFsbFKfEanLmcl1i3FuLN7iDKTTb503aF8a38zbJAfpH/lp+h+752n2G/a9JPWRS2KBNnfPzaiMGk18Xg2HR/sUjeXL1RLGY+M36usUVdU9swRu5cbxR/7P9sWLLsM1jmzbH/UI1vnFOTNbG9i6sb1NDibGcb63qf6+6jrvrGJxRVx2/xvpNNTYdh2POKSak2+i1UW3GVmIs2oluklvCk7HaZMos1W7sNnUXvUR7WR6nzXV10nHrWPpr3mKTuGzcNmMzOo2moMMwhN6igVznbcWl1YtLckLbxvHfarO9T+tNsWO8Nn3788UY/Dy/tJH8zOP1LM2jWbgYgCk0ixiHTpFbpnVc11KlYTBFPkY8M36bbJmgTb7QLfbRLuItx2g/YeyfqE3dM3F8ThI2aZssED+5Trlr+XN5dHx4ufoX+5hnaL6heM18EzHbZG1qZZpY/GabeHK9im+8FzZ5m/kk80zEZHQRtuLSmcUmsQxNxPeKaazL/2AantFgVxSH8IgeoovEaVO0yaq3a/+UbXLrxuKF9+HEQnJJsxWzsEvu2nbbxHiWxUnavVQMwhwaa6roc+o2x6dxOk2bcZkcklzStLE+Xdj0YTOEzRg2U5vvrGC19yLlpGduM+88S3zOGjZbm8zDPrkZGmn22DZHm+w8qvhp7uWcbc49wTIMU/d7r7bbbw7GXG3Oi7F97jb3zdMm07DNNdBJ15apF9qmNmjOofogfSb3JO80b5taaL429ZDvxHczf5u6iBZaoE0Wi+UWbHPOhjqg7QvVvoXjc5GwRY2TsMXDlmgz10dXyveJB51rybZiv2HppOIYzi3VZr74220y8O7iIH1FWy3dJvvkmrDQfvrrO20yb0wea7ziDz30YLWnz2gFmkgsJpYT001QJjclDyXuWqbN3I+cjrw1zWMsyetsXlzSBpvkorGLdsGBZdvUEsvF5/JhK4StGLZS2Mphq4StGrZam+9JmDfxSX0eXdzCjCeKx94f8L6cvP0eFX9ZXr3NvLmcudq7GhqdIa8tvy3fvEa0WbPNmFXdTb5GvYyOoqHWavOaceupYpe5AGK6xatPdcq12+SU+tfh1eaI0jzrtBmPYSMu4tSFxSux2rrxuV7Y+m3y8i/FotHvoRXbmD60x5F3ikcbtqld3qr9k1Xf6lpY9nTxEENoI+/yeW8Ps4xNcRydNE21lcs+dCTZuVLx6tNiFu7giljOO7vemfIe2UbGZdgmfhNhm4Zt1ua8BSzyjtDmbb5/691bY3KLsO+Ffb/NPK5crDH9nxrv7g83nUvtjZ7ass3ak/GKIXLrNNasxaetilFyVmfXfjU7vKBbtm5TK23TZkymT1wSc8kVyxlro36lnVz1f2q7eVS20Vs0Dm0jdts22m/Hp7Spn+goHNMeJ+mbHdrMebtmDPpBMWnHNvft1GZshl0fFt/oLdeMD6OKEeYVeFZiQBp07OIW3uAOTeWdXu/27hzrP2yTZ+5HWzU667vE9h9p32ad7OfFlt1i/ce43mYufPc28+F7YIq2mNfm9r3a1Eu0kliL5qBN5I3lesRyav57x/Z9tG1z3X7t1NDMzVJH2w/vwg5oc5u5Wt4beq7GrtiLHqIJh3V+zMM0Go+eEm8d2CYfD2oztju2WGYZS6z/oTiGZ3IfB8f2n7e5XbwoHhWH4cOlpXVoHnHUIdHuUL/rNmM9+XN6ypw5c8bMR2PmkOEi5mHlpsXJ0fPU2sxhL1z6Cbt+Wtyi3WYpTuIc3jkPDYRzTxQPRr/30+T10YziOvcsByQWNg/JfCTtxGT4hnNyTEe0WTMTrx1Z7MM9zKORti/tRsPh2snFuV8UBzEQ+8yDkhvfv2K7SYsl3pOUh6atjgo7us1tYjfbccw9YKI26xb3jmmTMfJGj5QuUoNXZ7P8SOkpumrj2m6bvI46lPzJsW3W/dX8j2uTH5iFIeY2qXWa62RdTkq9DqtoJ7wyT2ntiq9oF8yiZY5vU/f8sk1mYoZ7EvPJa+MNphjz5lzSNXz8bDXGcMmYo0fkdU5oM+4T8/2qTTuxtuGVcT/m/RU8tG2n0k63F1Ow5fPiEX1BZ9ANJ7W5jCs0GdZgBU6I09TTdilu4Aq+0C1YcX3pH/U0dbVft/n3EnYtXtA7dI97dC76hmbBJn3Jk7n339T948bJxQ5xm/jtlFg+Ney0sNPDzgg7s/arO42uTfGvbeaO8Me4Vh+ne8R2mPXTYstvw85ucz6PepUcDxbhjLEk3hJ3PVq8wZVzYv+5beaAzmtzTOLR+fU5aS0b12Pmxp5Vn9ZvLR7cVmN6zhrXF7Q551Ecc2fxA0foHzkdcdSo4qRrlLuSw1IburDu46I29Q9eXdxmzcgY/F2b+R/96O+SNscRDmCA9xXEUFiBa+5v2Rqzxq6xbYyLh4xbjNiodJP6oVyX9yq9Xynvsn6NX2NU/mXvysdcWDqGdvl9m9d+aZuahXZRH9LW36XRH10zfo1xMdbqde3Gv/nzNIuYyrxPx+xX53EdmHBZm/2+UetiyhNLe4zWIE2y4PI24yH5YvuvwHTsabO+c9hI1sq9u3tVm/ndq+PzmjbHvjjqpBr/18b6H8OuazOPen2bOoVGUSu2Tf4ZH+SgjWk1bLVz9fkrSn+ocatvX1fj1VgVN/lbIje0mUMWV9zYZpxxU9jNbeZvrq+xPnNxBV/GaJdb2tQpC9UYNBbNDccIx9BH19V1O79rt0xv0Bq3tqkj6An3RC/IS3sXnf4QR5lHdFub+2zHDczACDqD3ri1Pm+vZeP/5NIad8S2O2vfXWF3h91T1ykvbR79k8UDXOD7aYB724xR+HnxCD1yX5v1+X1rvBv36l9qY2pg98f6A23mnx/EjbCH25wvpC7/SJtj9Igap1+VjtivGIEdcsJ/alOLuBZxi9yHeIhGebTNuT9iGrkUsY9PuRXLY5fPpgfUd6crX/vXauc43NAfdvDT8q7Gv3GqBqQW9FibuRzxlzyumhUmPB7257rPsaq/k+qcNILzmvs+bl0DHtxVTHAdakij8yo4Yry2yYO/FxOeivWnXW+b49m1GN/G8DNtvnu9YY2pZ9vM+eId1qklY8WYXIxP4/1vYX9vcyya28Y3q7s8h0thL7SZz92k/LqYQ+yh9uTvf8jTYsKLbfp4/l2N9pCRHNPW+X1zhPlU40/bl8JeDnulzTyJMY8L5jO/2mbtGAO8Ky1XK4f8Wqy/3mZMIjZ5o805NupBasNiE7qcL5bneLPNXIeazdI19rWV96AZHCPGkPugH+Q76AFaAR/ELOIPsY2csboYHtxYY/W6Yod6kpq3erh9bxUr3iud8HabZlkM804sv9umtvBMxFp0B27w29jxXtj7YR+0medVb1qunqd7f7Fsibo3Yxsrvi42YIRYxfpttd/fD8IIeRNjXn7cdnHI6Dx5fP6jTZZgzZ3FHv3uVjwwV/CfbWqNXYod+PKvNts6xnydnau94z50r8UYY1oOBDfkYf8d9nHYf8I+Cftvm7WeT9vkzmdtLtsmNqHTxS7iCrpDnCGHIj9ijg/2GIv89OdhX7QZM2EKttAONAz9Mmb+DLZYl88REx1QnPmyWIMtjqVJ6BR5Hlrl2GIBDliWD3msGIRFX7UZh3zd5vo3Yf8L84K0YzAEJ06sZfXzQZef1mkEcQ+dIM8x7DLXIYchzpBvdT7nbbpkwg2lV9T7sKjtUtPQJOIkJk9smxqzecXigq7LuXp4w+/TLTSA+EMc0nfZnsZxzKgutZnre7wYhmUvFsOwjGY5uHTLi7VNfXysOHbssHHCxg37Vth4XbJKO/kpTHmm2CZXK9/rPUb5ZdpGLpeekfPFIHlguZCXq51crLnob9V+7eRfriw+WvaJl+IdORt6aaOKydy/azio2CqWEDuJLd6sfvRBK61Wz0xb78Roj7Hjd3ldE3TJO3WsCbs8Vh/mPlxX/etD3kduSLxEK9FMmxSDJ+qS35iN3W/XvS9fz8o9utfDirv4q45+efV3YumuiytOM99aXIS7F9e+ieMck3SpudTr1czUyzD4quIwJnsH3zZzdszdwWFazb73i7H4qp4+afQ3WZfvrqjTy0VpS5fRZ/JN7xRr5bflVNTDtil/cWtxe/IufQD+O1aOaoouWTRvMdccI7V/OXr6TG2NXqPBxFzT1LJPOk9Nf8roY6ou+ft2nY/+ouloNVwc/b5JmzlrTKUvaTPs/6a4+m6x9Y5iobnY5lGL+2hCfkicJ96j194uPYe571YuaOq4jmnCpg2brktmTt9lfxgrXz1DrM8YNlNtv6MYLB8/c5c5eXzFWRpKvZyGmyX2zRo2W9js2nXJX/UwsZ33Wb6ptnN22X6uLtmLwdprO3d8zhM2b9h8XdbBxIOYSvfgDo3nfYr5u8zvLhCfC4YtFLZwl0zGZu+5OPcisW3RsMW61Ip4SI/RZfi5eJcMNXdGvzQZ7Ub/yJcsgU1hS3XJytFMiu3f7pKLq5ZPoNPEcEt3OWfJ3KXvxPIyYcuGLRe2fC0vVX2u0CUzzyhu4iEWrtilLjultNlKsb5y2CrOF7aaew9bI2zNLvXYWl1qNxrOXEYaipaSf/FOG+6p6eOumBHrzOGSrzYvWT3ffJ61o591unwXWf5ErtmcG5pNrGN84AAeqpsfXLEbPuhfjOcc/61cjtwxTURLrdtlP+t12df6XTIES+zXzvjGjetqzNN2y9R4sl8ftKP1DbrcT+dtGMsbdTnnEF/M7Zmr+qXF3JeckNzQDDXOjXE6jp7buEuebFJM+W6X2+wzhxo/cMQcaMu24dFo7TaSuaFNu9R63pfz3pz39bBB7miaurfr6nquLw6I1cwn2qxLLYg19A/2yD3jxk3FtxMq345ddBptJzbEG/GlPK+4UC4H18xbpE83j763CPseznX5dzq2rPFsXHvPzrslY/JDOEUTimmXrGU6EZ+8A41Raof4hS3LF7PGxMjiY8tbRd9bh20Ttm3YdmHbd8kaDMMYtTZ8UffDph26ZJW/jebd9kPqnrRzX67zo7pWHPlBlxxqii07+g2E7Rz2w7BduowFfxSfu4btFvbjLrWc/JSc9k9iffewPbrMff+0S11HI2IWfWgZr86o7T4xDVfU1ekqdTB5XnqQySHZJndrrqT4b89o/7MuY1lxH12lFnZecUW7vWL/3p5BlwwSG+7bpZ4TPx5XbdSotKOtaCzxmprafrG8f7FJ3IhVziUPpC96whilL2gdmkdeR0wpXy2uXKP0GF2GR7h0QJdxI30ljlypmHRglzljtXc6hy6TU5Zzkl/GNcxSG6e1aC7vjphrbc71QV2+w+D9hYNj+edd1pMOqe2HdvnOl/mTh8Xy4bVf3emIWD6Sr+hyrvFRXfLKfu30ZyyJJ47uUtvQNbi2THEZk18oLuGTGFUdXMzqHPginjymyzl+3kcdrVdGMoY7tst22hyHAcUPrMFS7JFTkk/6ZZfHiQuxwFwauoQmEXviixr3xtWHvuiIW2os4wBO4AV+qYnRQif4HYadGHZS2K/DftNlflfdWo5XDVr9+eTYfkrYqWGnhZ0edkbYmV36/HdLO2AM1ogF96nzY4o6lnjxk+KG9o57u5iFH7cX47BAHsx8IHpmtPZpsw/awnlwhB4Ry9EkZ/ndh51dn+fUMi6c65661Cj+1hCWyZnRYuYq4pt+aJnzwy7o8j1eLMEU8at12y8sXuCGcU4rGNcX1ZhWexevXVyM+V2XmkIbbS8x5sIu7XKOkjoarXNZrF8edkWXORm5azlsekZcKNZ0vLlGdMofuowHHXOl30dx6Mr6vLrLfLg6vpz4HsWra+p6P61rlu8yN8o1zFLnEntiFA1kvqX8s/qS2tTBxS/sMs9JLc/f1r02tv2xS2aeV+zCMFpJ/QvDxJLiSDEi7tBMOHRMMQzLMEXMgTG0k77kp+mg62rc4cr1YTd0GbNhy41hN3VZm7u5y3dabunyHZdbizn0EM54BwZrxqrjtaedXA/9dFus395lnemOLmNLGm6y4pv3XmkpfMIp9TIxKW7dWbyTL7srlu8uNoljnynmipvkv+ise2L9Xt9Dl/pqzHwo+mt0/DnMd1a9X/JmLatJTVTaiwaboRh4V51rsmLk/V3GlHJpcmo490CXc4L05T01751Zxz/7xYmj8+9d5tPMcxLLqYnRdtp5Ntp4PvLsb1aenXaTe7dMd9FcM5VZxkl6aqfSWphp3hBuYiImYdPhpSnpyTOKNQ8Wkx/qMr7CI1xSJ5Mj1K8+H+5y3yNdztm2TcxIf9Ke8vmb1zW5HjppzPxEjHR+2upPfvthj4U9HvbnsCe6ZOyDdU1P+q67nJuJq66fTsRNNS559tOKmU91qfee7nJOz1rFQQyU16ff6LiTirNYTIPRX3/tUnM906XuerbLv/8qN/Y3v12/ry71FsaaLyBfLud1e63brr53a7FULEmbmUNAn9Fcz4e90GW/YkH6yrJPus/7uPiJkWp65nXLD74Y6y91GefJy8udYySmYB9eible7vLve6plbVpMe6VLVr7aZSz3Wpex3evFQ1yUu5c/E9+90WUMxA+/2WXs9lZ8vh32Tti7xbj3wt7vssYtb65uhnPfFOtoLFprnOLjB+67yzkM6gbqB/+M9X+FfdhljQHfPgr7d5dzN9X23ZP6oPvCY1yWozMHwVwEsSHuYZ7YT87pt6XNbir+fNwlA48oDoojaTz6Sx4GDy+o7RiFneZL/afL+VOfxOd/wz7tMtd2Th2v/zuKieLU1eu6Pottn9dzlCdUN6T7vuiSqdcX277s8p0c53Au8x+9n2P7V11ew7i1z9wgc4S+LuZ9E/a/4iMtiJf+ULC5f4M+dZn3W4Z95mLET0cWw76pPsSkOxTj6KSmT91k3rb5294NmbFYRuPNWFpPzquNtl1YHzaqz/Wx+ow5zRMSg47dp36j4y4rfoktaUfzF8WbYlJ5rzFse6pqluJQMSj9KC8lp6W2P3sxDXMeKmbRkPLx8vL+hhU9OE6fy2oI8kjuadw+NZv8D921abHig9JuJ1Q+Sc5f7t+8P5yh1eSYzDGUc/pW9DNe2PhhE4RNGDZRn3Gla8KgTYtH+seniWP/JH3quUn75Jv4Se1ODDVZbJs8bIo+3+nAITz6WTHA/IJPizHySmLgKfvUo9PWsm1T9anVrKsVitV2ru224dPU8TlN2LR95v4xCO9wS/904OicVJ+xn79zdWsx7ZziGJ7RhXQdfecc8lzOSefRgsPinphz+j7nLjjGXAZaT16L3psh9s0YNlOfx+hPH2qT2txVvHuy+Ee34Y6/vaGWQOvRfB+XDqKH6C6c/F/xUs1RPIqjeDpzn3U5WtD7/HJX5m/6W1b0Fh0ohzVLn3WKWfusK6pFjGZrMVadcbbYN3vYHGFz9hnTimcdT1PSgXP1yT8cnDuW5wmbt8+YWC1EXIyh7umg4iZ+uiY60Pwr9VL1hPn6rCksWLx3vRhqm30YeUlxEjvVM9QyxJz3FyebWsZO+7V7uViJmfSev3HgvV51VDk0cav5D9hE29F14xeDR+f/+mSiPsS8C/Q5l3TB+FwIm/qMUb8s/pnfvkifjMPYUcUQ/Sza57noRbVSc9DVCtQTaLbHi6nmZWAwxtKR5kfRj3TkCqUnzdXARu/YL1x8xVnspScX61NT+psuz1Q8TEveUHUS2nPxPnWxbfyD7eo1S/TJf0z1t2kxmbZctvTlkn2eG5PlLf0dhqX6nPf+7fhcus/+J69zfKd4yteIo82Rwm8cxEN5NP0sVX2NqmOWKRaPVSymAWk2mpPOlAO8tHhKY4q3cVMMTueZi2a+rf/7Yc7ScfJ6y0Zfy/ke+3yfjhbcqjQqDUunyhWY64npK0S7FfvKs9c+WlFfE5UvwF/MXKmey8p9PqfvF7e9S7xKn7zWVl1VHCtnv2psWy1s9T414+q1jqly7qdX3ysUk+X5TipdiMFYfFIxGIvN+VwjltcMW6uOc+1ia3M45i2mr11t1ih2O9ebZTSrbev4jfF5fXIXC/epz30r1lXrpTXl1yxjvPX145gNwjYM2yhs47BN+syzaaf91vXJb/hbXP6+ApaKn/Xtbx2qiX63T9btWUyU21IDMA8d/y6p2BdraDzzRumxTftcp/fURsXa3guUizN/Q3y7WZ8akBY0h5R2pBs371Mjmdttv9jWe0CWxbjW8XGLPnlJ+31YvMKF7/n++4xv6cAt+9SC5n3QhuaWbOV51DW6XtoU58xRwbpt+rwOOsy8S0zHJXVRdQr1CuP1q2KXd1nUVV8txvEHmGduq3vBpJuqLSZu26cW8/dULE9c2mz+YhUO4ZP3grFtu+KKGoD5mjiEY8YZ/owe/10ei3fb9/k3PrDE3Psd+px/L/7Wj/4cQwfqg878QZ9ac+m6L+/S7Nhn7m2nPmsJagr04+h4usk42t8XWbe4SPepWa5RXFy6ziNG9O7KA8WbN4o5GIIv2KLGiQOO9/dK/G2SRYo9jtOGlnPM8hVH6te+HetYfcjV4YO83s59zld8uI6lC+nGy0oX0ohzFIuuLlZtWIz5YbFqF7+lPmucu/Z5jt36jFHlCrEMx+QCzT8RCzPLa5bWnK20pr9zp/ap7vnjPrWjGPgnxSrMohHpQ+8KmRMi5hRv0pG0I105uj4xyFwivu1ejDPf7I46Fm+WrPU99B+2Z9jP+oyVxczTlk7bsbiG44vUtZnT4vr2iuW9i1fyn3J1+/QZU25f2nLfPnOU8pP7xfL+YQfUucTguEa7qRUc2CcraU/spB1pyIP61HQ0GxbRa7QbXXhwn5puxurv533mG7aq/g7pU6vSsLTpoWGHhR0edkTYkX7HfbIRF4/qcz7K0fF5TJ9/y+rYPmNq+lXcjoHH1XUd3+fywbWOfzg4W5maBFaqk+5c22hHddKPiyFLlQb7ZZ8ajVZrirGOV+uw3X78xEWxstonfUb70WiWxegn9KkF6cDdimH3FUPVPDHV9dCcrulXxVVcM8/fHPvdSx+6Nhw/MfadFPbrPvOEHxVD1VXlTNVWf9MnS+1Tjzw51k/pUzv6f0FozFP7/Buuar1Yef8YzdhknlOdl0Y0t4VmFIt6xwZj7NfO++VquNpoK78g53pan3zGZlx2LA3k+NP71LXmy+ALzvhbVXQMfUPbYDFtc2CdE7tx+4zYdqbfUZ+1FLlIsf/jpQ2xVV3Xfrw0V+XU0pTONUXpMTGtWNncDPE5rUeP/Tbs7LBzjPE+mYzN5pyM1omDXPbpvcDRbO7z/tQV1BfO65OJ/s+C8/vMrcgNqHOIs+UczX2/IPZdGHYRfxL2u7BL+uQd7uEnhqmp4t34xWzs9V6PWFecu1VpOtpuNFu7PA4PsfD3YZeGXRZ2efVnvgr2Plsx8GbFU+fB5SuKVZi1ZfEQF+k7NSJ/BwbX1D/VTP4Q7a4Mu6pPzXZ1nzlY+dNr+qwFzVd8xEvss2wbDUZ/XdunNvxjn39L67r4vL5PdmLRtdUO/9wvBnrON8T2G4t18mjeB7ypzxwh/YeZDxU3MU88L5a37aTiL42oVnNzbL+lz7n3+vlusRRTDytm3Rp2W9jtfXLtsNqmvnpHn/VVddY7+5znIQ6+q884/O6we8Lu9Xz6jNPNocM3cb97wGpsE6ff32dtR25TXViM/kCfcbp6i2tVc5mj2v6jxhuW4Zh8oFwgfbVzMRD3sHG24iFmqEHQf7QgpmEbpsnLyc+Jjxcpxpl3IqaWnxRXW36wz5j5oT7ngLgGsTW+0IN0JG1pfK7W/l8M570gcZw8IS7SpuYMylm+VrZ/bZM7fLjP2qr7wTxa8ZE+41d8wzaxrfiZFqVJ8ZlOxSJcxRJM8Q7yn4q3uKsuoj6izmKbfeIy/ZtPQrOxj2vbZzWulyx+4Rid2Be3xqrroudoOVqLZqO3Hu2Tydj8WHw+HvbnPnmGa+orNPITfc4LfjI+/2LZMWF/7bMecXsxARueiW3Phv2tz/lxOIVRf4/152ofdh9SLD+98nw4aG6a7XKjz8f6C77XPnOI2PSL+ryklunEK0orqvHKI77U53b1Bu8cqh3L/ckJmteFV2P+vzLayxwN96C2ogajbqMmIL77Qek3Wk+e773ScObgWrZNvtH8OWx5uU99RpuZW0zXaWv7FcUx81TUj/GMxnol7NU+30vGF2y5vtquUu3Nb3GM/eLHa+u41+rYlYtV7lV8Kz/4ep+ajDaTF8Qa+UOaCKv4hDf65IuxawyLW3FKDlE77emnN4tF2qhD02obF1/wBnfUd80HUXege+ivaYsrg2ILNsgxmnPSVfxIQ21fcaX4Eove6lOj0V/i07f7ZIU40xzcpytfRYvQEOPVWJMHkwN7p0/NZJ1GerfPuoNcvjzZe33O/3ioeDFrcQd/cML8YFpIHo6Wer84pOahvqvWsFBtxyZz2D4rzuHOLNWvOE6chjPY82jFqbiBGR/0qZHoIxrq8eIQHuGNOBNzaDj8o22MP+PwH31uG1Ov+LRYIS+jrmIOmjl0Pyv2YJDxRifQQGqvtMA/+9Rg/+qTP7SJmip9Iq4Tu15UOuvDPrUWzfhV6S35eJqJXvqoGIVLU1W8OkWt4xUOnVmMwRp5ODHrv/tkkhyZHB/+2Ge73N1Yte+JYhUWrVHcMe/tyWLSx7736hvPPgn7b9infc0/aSqG7TPG/bzPd//UGHDIXFlaDIvE2a5fvVldVm1DTQLTvEPtXWr71JXVTO03j0WdVn3H+0v71rw7uUP1FvzDwS/6/L9OtfF+E16JTzHpS88i7Os+37lyvGOdy7rrOrZ4J34VU8sBioO904hh/m4ijSQ3Zt4MnUVv0WXfRL//6/Nv2/i7Df5mg7+pRyPJh9FJ/viT+uhgVNY1bqz4dRjrzajkqNoo3aa26hgc3Lh0mPm65q/QYjQZnrajkoPdqDwv7UbDiR/FteJuHOtHZX94PXatYx8GYijd9ky9N2W+h78dY66dvBsNh436lv/zDPDP/v8He+HJg3icTd11vDVV1Qfw53nuPefOzAHpkJQSJQSkkQ6RFimVkpRupBsRpaS7u1NKASkFQRoRDEoEJAVUQIR3fe9a98P7x/rsPXv2nplz7l6/9Vsx527QGzfu1v64cSMj48Y9Gf0m2pvi+MReto5/Ee2+IfuETBTy2zi3R7RfCPnv0LhxRw+PG/dRtGfE+Okhk8X4XXG85YSYF+3DvVxv/tHRP6rW/75ax6+PHzdu5Zh7ULTPxXEb9/1jtF20g5CJQtaIuRNH+4WQu6I/SbSTVn+yaGeM+WeFnBny9xjbPO6/Ulxzi2ifibF3xo0b14v+NSH3x/k547lvj/bWaCeP9b2Y+43orx9jU8acJaJ/fshwSD/kkJCHYnwQz7hWzL0orvmfGHujn+1Xe9mfIq41Zcjx0Z8q2qlDpgmZ1XcXMm30vxgyXcjrcTx3rDsl2nmi/V1c95OQfUO+Hsf/iPHZQrZ2Lu4xFOMLxfHXQt6PsbdCvhVjq4ZcFv3p45ozjOS1DolnncpnjXP3hQzH2Lwhn8R1/hfySfQX9d1F/ztxfsk4XifaeWPssxibMa5zWvRnivbYGD8l5I8he/Zy3Ng/7Ys4/ro94u8fbT+k18/nPMZ3GuN/6+U91g45Iq79ZLQrxdhT0T4XMnEdG/9XtDPHPb8UMovvLeT9uNaTISfF+RNDJkT/8vhsU8bcK6K9IK65dLQLhswW82cPmSPk4pi3Xsz5cvQPjXbKWjttzH8h+i/E33LOOPeVkK+G7BV7ZNkYWyJkrjie23cZ8tdYc2CsPyxk8lh3pe81+hsN5XN8P9qhmLNKjD0T154rjneM4+/E8dNxzWmifTzaobjWhJB5Q77l7xjtN6OdL9rrY911wznvsZCbo/9MrXWNnWLeg9E/Mcafj/4uvudYt3jca8MY+1vIz6r9fsj8cW6BkN1j3tejXTBkoZAV4/j6kMVCFq7xRUayr/2+fRHtYq49klhwXMhtMX+vuNe00V9yKOcsUfO+EbJkyH9jzlLRLh2yTMiyIS/T1ZAt4pmWi+PlQ1bwHCOp3yv5DkJWDjk7rr1+6fA5ITPFujv7iQdw4Vv+jnF8cMjdIXvGc9w2nHhzgL9RyJdCLoy5Pwi5c0L29+/n8QnDiRMzhRwZY6fE3/nP0V9lJPFhDCccT4i168WcVaO/WsjqMGgkxzYOeTHmbh9ySchv47rbRTt14Qb8eM3+D/lKyPf6qePH9XPugzV/zcKC1wsXHugnTriuOWvF2A32L0wurHinrvVknN8o2g37iT0vhLwZ/fE+LywNeWAoMQI+wIMf2HNxPFfNvXc48WKPXuLHt6O/dsiZce75OD44zh86nOdeLnzZI47Hh4wLuQi+DiWGrAIbot0l5OzhfFZ4cxPdtycK5zyDZ3k02h/F2O+jXSfOnxVr9g5ZMI5XjPFB9M8svNg7jh+L8XVj3sN0Otr1QzYI+WWce6+fcw6KuQeG3NlLrNmsn9hj3dvRfjfa740wBOPGvctexJxzQw6nMzH+cYxtze65X4y10a4Qsng9k+u57u3R3zDmbxSycchtvbwvPPXdndHP73KTkE1DfhCyGTvWS5z5E/sU7Z+jXSb24E3jE3d8V3Bri5Ecg3XGvxPX/lXh8+GFeT+uuR/HNbYcSVu9VcjWIRsOJSa9OiHPmfPDaLcZSXx82/cSsm30b452zbj+FMP5uf4c7Z9C1mSXY/0tcZ1/TEjsnTrkBLgZ5yfrJb7dEuvXiPNrTch5a7CD0T5rj48kLsJpOAkvXwvZPsY/7SfGwTaYd1mc3yHGL52Q+DddnNshZMcYG67PtXX14Z7xnUK2j+tsFGt2g7khJ8e9Tg3Z2fmhHN8l+v3CvoN7eex+zq8Ot+1FeBj32zXO7VayyHCOwdLdCkfXjHULDeXnhYvwDc7hMrgOnnNCcSnY+VFxJFi1TT+vD8Pfib/rwjH27vjEXNi7az8xcvfCyS0KAzcpDuX6D7Fj0d8qrjFTyC9Dpo3jGaL9Yj+Pt56Qx1vX+T3iWnuG/Ggk8dQ1tygMhH9/6uWx+8DWvWLe3iH7jCTHOqo4Fry0Znxcf+eQP8T824cT6xcte7FOP+3ButFeHXM27iXnuiOOf124/auQ6ceOh7NvDO7CYPxs3+jvF7L/SGIfDJwj5IA4PjDkoJHP8RFeag8eyXnGD65zH8b1H4vv+eLo/yv6H4Rs08vrH8KejCQe9orDwWhc56F+3vuwkeRqcPzf9mQvcXp2uFyc7S+95G34mvPm4Xp/qfOHjyQn/PFI4i6sZkOetr8Ky/8X8z4bSp73QNmDv/cSj48I+UOMLdJLPMZF7w/Z1N4IuWco+8Y+DflJzH83jk+O8SOj/+xQ8kAc8N3C4FPKLsF+NmDv4ny4H34H4/djV0Meif5vQpbo5fdySvFA/BLG45vuiytai89NFPLvXtqGSUO+0U9MnybGP/C3iOMPfaf95H0TF/fDA7X79xKTfxrys5HEPhgIo5brJa4v3kv8PSrk6JAz4nmOjHucPiE53zEhl/RzHQzFzY6NsV/3ktM5f5x5cXz1cGKWOZPG8Sv+rv3E26ejfaqfXBKnnCran9uD0d4dcnz074n2vjoPm82BseeHbNdPPJ68MHnZwvZV4l5XDyXWPTouObjn9Flh4PbDiZHmnVjYewJ9CDkppO0nXq83nHzuoHquR6IdF+3JdDbk1JHklvB5h6HE6NMKA0+P9kbYFuM7h1w34XMu6RkeLSzGUWEqnnpOYTUeC//G/MWTov1inP9dtJ/1EifHxfixveSeOCQsxUnh6XIhk4Ys3881uw4lx8Urr4yxK/o5tkuNnxHjZ4b8aygx9+e9z7np5CHHR//8kLfitrNE+xI7G8+zWchU1Tc2TfWnKgy6o/AHbu44IXGUD6n9aT99Ubj7LM4Q9z075JyR5Jb3DCe/XDTaOcpenBvnzgs5P+SHMecrvfTd4MAF1o0kD8Qdjyksmb2f+IRXbleYhkdOUX4cXINpb/SSL+1d3G23OL6IPewljsEwGIN/uofrX0wP2NaRxBa4NWudN28n31Wtxwn5nrDn4+gvWVzv7nj+U3HBkeSBl48kdt0V8347lLjykzqHK5p7Rd3zpMKquwtProyxq0KuHkn/8NHhxJijh7Jv7MF+cjbcDWbADhzsd3DNXuvnnHd6OQ8PXb2w5ppYc609H/L4cHK5b8ac69kE+30keR/OeN5Q8jgYAkv4rvgbX/Y/cX6kn3iEw+F8N4X8IuTmkAXi3C3R3mpvjyRG8AuvLPyBPfAA/4UnfxtKbLnKMw4nPsCGc0IOHZ8+Kd8UJt1euIRzTRWySD+xAUa4Du5Cf1ctPxi3mrqXGIZzwbG7Sw9hwtrRDmL8Knu6l23XT/5BTz+rufTVfBgBK14cznkbTsh1+BbeNUX0fxntr0LuKLlzJMfMcX7yXvqpYkg4G0y5dkJizKWFIbDE9eara05XmHgtjtVL3jbK2Yo/PVhYs1LICnS0lz7p8tVfvjDlLjgfcvdI4sg90d5bGAQzYNIpveSLcEP8Suzqhn76sDgNPnNfyP0hv/H8/fQp+ZK/Hcn5Yl4PjCRmuT4swXHwqDU970hyqfeHEiM+YOPj+CE2o5+t45/085w5eOcr/Yxt8Vk37yXewB14A6tgDm6FM+FL/FV9Yw9H+3t2YCQ52Ea9HP9HcRgxpffieL6QBUJ27qW/+cBw8iAxL7EsuPJoYQu+hCvhZI+F7BJjj4/kPJjTK6yBaVuFnFnYce9QXufaGHtiJPnQd/vJj/A093V/WPHkSGLVS4VD+w5nHO2pGHs65K+9jNE9OJR+Lu7D1z2lcOnUwi4YB7/EuXCmvaJdKsaWDNmrl2txJeth1RWFV57Xc/OXDxxK/rNQnDsh5v2Bveknnj1TmIYjOW8e7gMDcSwYt39xMtzs7urvFvMvCtl9OP3d3esYt4OFfwx5tj7rcyF/CvlzyF9CFuslJvEvYQB/Gq78NeT5kBdCXhxJ/5Zvix8t1cu428295FL79bKv7fcSF1fuJTa+VPgG514eSc71t1rz/Rrjm/O34TCfj46I9fCR8TV+8itx/PeR5FmvhrxW+LjAUK4xH+99orgvf3jQyzjc6yH/sKcKO/Gz86qFhfp39JLPrdpLvHxxfMbxVq1xuPdm4flbIW+HvOM7GUkMhaW/6CW+wtlr+tnX3ttLzDkk5Jqh5Huwder6vD4D/4+fDTf+OZL4jeO9Nz5xE37iYj/rpf+LZ/Jb4R+f8PnCXfh7+1Bi8tqFpf8cn3jKp+aXvzeSnGqT4eRVsFGfX/x+nPsg5F8h/w75T8iHhXkfFe59HPLfkBVj/ifR/i/k05HEUhgHTz+t+Z8Ufn2m3892XJP98U1yL/ikr53QJJfbO84PRX84pNckL5s6xvrRH2ky7seXxcHYmQXLdxZzx+POLOyE0e7fNIl1ME/Mf61+xv3xL9wLBzuy+Blu5rhtPo8PPlfHfNauyZjgINqJQiZu0g/+QrSTNBlvFGfcq/D0jsJtx+4lR+E6Yob8X8/seWEzXISXuBPM+Wg48VWs7NJe4srL1b+6l7iI2/FDrbUOruKGOOJsIZPGM00WMnnIFE3G9sXv+J78VthtPf/xw8JpvqA4HYyElfxM+Mp/hLGwFW+EtVPGNacKmTpkzhh/bzhzG5dH//3hPIY9TxX+XFtYNE2T2Dtrccdp4/hY9rZJPMWZ4Ot0TcYc8cHre2kn3Msxbuj89E36u3R/r8Ln3XvJ/WAo/MTt5BZwPb4mn1zcE+e1xnx+LeyEqXAH/vQLfx8tLoknrhbHTw1n/FCsFJ+8pOwMf9yczWve48UTv9VLbiiuiB++UBg7Q5N888XCWH4hLLm/sHbJwltrrP1z7PMZm8R1+O4+7ndLL3mz+80U52cO+VLILE3mU5Ybzvv8cTgxBKebtUl/+aOQ2ZrkkLgk/9m52Zv04/hw84bMEcdf9nduMo8hn/GVJn3Vr0Y7l/EmMQ6+4aJ46Nkh14bME+fmbZLXfS3ac/upt/QXPsllWG+t2L+Yj9gPn1COA6/zPJ5lnqHEtS36eT1z5oMfTfa1rrdAk/kQeZGvNxkX+14veeKCcbxQyMJN8ko+rVgaHMPTcL8VihfCJs+0SJP2ZqnCvEWb9CsXa5IjTlIccvEmY17iXXAMt8PrhgvPHONySzTJ58TMcMFNe8mvVhxKjgUXv+HeTfmIvYy3LeU5QpZpMoaGQ1oP437ZT8wzH+bAniNClm1y3D3E61zL8+GScG65OLd8k37mP4cTo462v8anD+we+m+Py2NxvEnqO4FbMGiXwij4dGVhECzatjAKb8PZ4NIKISuWrOTvFPJQXGe/4YzP0UU6KeYES+Cg2BKfl7+7cpM4BI92pWOFc6uEvNrLvMIG/fR1+bzylHIEveJsU9WYeBP/l+/L11w11q8WsnrIGiFrNplv1a5VfTnZbzeJjWtH+52QdZpca8269KDJWP36TXIqOv+Hugdu6Z6exTOdUfgEp8S7NmiSq+FpMEwsDBfEG2EofxRfxBvhlbzmd2PN9+zxJu+1YZO5jTGswvUWLUzbrzBp+V76sBs16cfihOaYu3GT487Lc8jjzlitYz7yJoUz8Ea+dr44t0zcb9le5gTkBuAPv1pOd9OY94OQzZrMWcATeYsbhxNHNm/Sl94i2i1DtgrZOuSHTeYw5B6sweu2iXZb+tRPXrJ08SJcCo+CUWJb1sM8PBJ3enk4sQHO8BF3qvnbNYkh1xamwBY4xfe8rJ/5AXiyfWGKOTCMjyomtkOTMbIbh3IezIEpxsbXnGmGcx7R3xHO8p+GM4Y/RT/rJ8b8yJ3r2eQU5BPUVfA1xcfEyeDJxP3kSTuF7ByyS5O8cunCKLEp/GnXJnUV34JnuzWJzbs3ydVwtj2a5F44mFgYPrdU4SLutV8/Y1d43J4h/+vn+I+avAfeJW5/ZXE83OaMwro1Cu+I/l5N4hgM27tJPDq78Gof+8n9muRV+Nr+TQq+ZYxPPF0/57gH7gcvxem+FHJByAFN4pTPfWDIQU36sXic3OvB0R4ScmjIYSGHh/w45IiQn4Qc2aQPiYuJi+FjLxb32q7wDbbxT/mujxa+PTGUY+bNxYbidSE/jev9rEmes0thonVHNemv8jtxrdd6ybeOjvFjQo4tfJys8NIx3Dmo8FEdBV7j/KQ1Z93CMZh0XMjP694whQ+IPxwfxyeEfNDP2goYpA7jxMIuGAZr4Bfs6ReGLF4YwoebqXBm3cKJk5rExpObzH2Kt/P34MFW/cwZ8gNhFcwy/lEvz4nD6y8TckqcOzXktJDTC4duLLmhMALenAED+NlN4tHMhZ1nNfk5+Z9ibHKnHxa3wXHkuucvXOIv41TP4CtNXts9xO+OrrVic2pIzmkyjo8z4UvyKX+ozzZ6nerDNDF8uHZuzD2vSX9TrG2U141kzo6fhwOJ5xk7P+Zd0KT/yo+9MPoXhVzcJJ7AEpyFP2cdXxF3u6RJfif+PpqPLPziO1/aZLz+u8OJO5c1WTNxeZM492kv/Wu50J376VNOUfho3RVN5i/xoiujf1WTGDf3UMbS8LH5Cz+3q7m71nw86+omuRa8g4/yCLgh7F4mZM+Qa5qsGcPRcDX1IzjXAYVbcsswC171CveubbKO5cTC0Aujf53vq5/+NX8XN9u18On6JnGC36VO64YmMUu8DcbwDW9sMu6uDuToipup65q8cANm8AHvLL41hlmjvl0vc598ST4lTia2h3PhYDc1ycN+XH1jalHwLzxMLchYbch51TqerjBxv8Ip+ddfNMmPPdMBhWM3F5Y9Xjh0S5P+nXwlTOKfwDM5A7h0XS+xCbaJp43xM/1reulz7VJ+lzzBnP3MG+xW664t7vVG+YR/L9yCX/CIj3VqtLfaK/308d6oNa6Nn+FpexY23takT/dKnTPOz/tpjd/e5Do+IJmqxvAv/Axn+2WT3BIf45OJr8FWGPerGHukn2OX/D+s0sfl7miyvm6efmLmnSF3hfy6ybVH1Dzzf1zzfTb+qzX6xuQi7o72niZ9u3ubjKMdWz4pXxL/2q98Nhh8d+GwY+NwFebCXrwRbrvuPfXMJ9Vz39dk/YraFf7og4XFOK74pLyqz+AZ2Dcc8+Hicg8Xl5ux8A0ejnFJrWPxLf4ovxRWmofrPVdYBzPH9zPfxz+7qXATZsJvOH5/yG+axM7fhjzQZHzQ2IPV/12TPjOfVjyP3ooH0uOXCscfajKe93C0v28ypgdXL+1nPE5c7pHS/0fhaD9zqOJwK0d/237irbgYP5W/+ViTviVeKGfyeK17tLARLsJR8bzH6lqwa7vCr7krtyDGB1/Vo8DYJwon4aW8Chzkd749Pq/Lf+WrGoONT4Y8FfJ0k3E98T15jh36iffyq/IU/EvcD8bDetdWnwI7YSiOKI6HM8IH2ABH/xDtM2xEYSn/fLeyI45hJZzExaYpXofrwSc4CSP5oXIU/Fe+7ov9zH+qM4GveCCM5fvCUXj6Qj/zoubhg3xGeQj8ki8My8XnxNj4q+pW1BDK5z7bpJ+LJ4r/TVXXg6Hw87kmeeBh/azjg31/apIjHlotrOSvzlKc0JqmcFhe489NcsK/1LEcBx8aNpt3eOk6zPx+PzFQncdX+4lp4mpib3xg+U9YJC7GV3yysAe/4/Phd7uWf6v2hL8rHvfVug6fcNeK5cOvvxaewbXV6hjnw/3UrfB51a7gfOrjLhxOzLVmxcLBpwqzfI7VCxc9I+yHdXD+3sI5GMW/9exqjVeu9dY+H/0X4FmTfuelhZ8vNVkPcmRhERzCG/ErsTlYonYNduJKfFn1ci/H+N+anMtHfiVkQi+vB2vEwtTP8Y9h2Y/K3zSXz8m/xfFwPRzx7yGvNolPcqkw6rUmeZ2YmVo4fimfFGb8sJ+4wacU0xr1K+FLyBshb4a81eS5Xxc/wpPkQp+PzzBJL7Hm7SbzA8sWvrzTJE8TU8KdYIv41cvF0fAxPO3d6P8z5L0m69fgxgbi8HH8Qci/mrwerBLL/08/5+M3lxUunF7YMRpbG0ke5Vquo05t58KJf8f5/4R8WDhzeT+xhq/J5xTzl88UM3cer+IH0lE+Hl/voybjXbvX+gcLL+g7vws28Cs/rtbxf0M+adK3lB/lV6p5U0uPV8lF8sPwnP81Wedwfunkp036e3gZnW0LJ2DNIoUPZxXfOqfas4p7eSZYBLvejXv8ejh9QnmNz2J8XJv6Tc8PYb/ieEKb7wbsX/f+UWHCzYULQ3F+OKQX0m9TF+kknT6p9Bp/Ea/GVegV/oVPHVtYQc9HYm0T0rapf1OVDv53OPEALlxWOAAP5izO9I+Qq3pZ28s3dU2849bCiJVK508t3gULuja5Ew6lz/9zPGjzvvTcc+AF99b4LaX78MA4Xxj3wT3UWdBr8Xa6fXJhAmxQd0t/+ZT8O/yFf2j9RHHdidv0QR3r82fVU4hnvVS6D0dcH2bgHi/Xs8MM882dpnSabuMe9P4Lcb1J2vSDVxtOrJi0zc/0Vj/9UHii9mqyNtdO3qaf+VHFqqZosw4Dl1JvYa76iw2Kd/CJcRcchh/ovu4Jc8TXxbnEvtxryjb9XpwGd5Gz5DOqz+U3ikPBFO8AqBWZqs3covcUflvXV4ulrl69ApyCV0f0EpembhObRvlPcSBxJnElvtVNw+Vz9hPPtuxnrIpPKsbm/DRxjWnbfKZti8/gRt6N+WKMT9cm7rxTOASvLioMerT4FD4k5iZGJY4Gh8TP5iuckieEW+Z7Lu8o4Cjwaf3hXCOutnWthWV8RVxru7qWXC2OJrfKD+VTLlYcB9eBYXDPNV3bdcXNcKLp28Q1mLZbrVcLMUOMzxgyU8jMIV8KmaXN84sV35k1jmcLmb1NnjJJ8R5+7cIVr5sjzj0d9/my9biB6/Uzjwnn4J2Y033R3ttPzFqwzvEX8R15SDxLbE0f1vDlYKA841fazDWq07iwYluwac/CqkOK/xzeT79VXQjfddHqG8PnxNnkTrVLV/+rhWmwDb6O1aMdUteDkTCBr/VY4QVuM3VhxVrV54PxxeZqEw9xnpMqf8lXlJe8rbBH7OvJ4lT8s1vq2nxW52AUXIN3hxT+zV2YCTvFte6oOfO0iXvwDxeat00+pMWT9OEl3JSPgIHH1T2OL8zBO/Akc3GqfmEVzHIf8fyp65ruIb8gzgaH5Bu+1iYv9Kww53H7v/B9/npmrbEFqr9AjfPj5BJeKPydtNaRSWvu10MWDFkoZOGQRUIWbdO3UzvLv1usxp1X7zF5PR//FYaOK9+Nb8hHXDzmLRHyjfo+fC/mPl1YiXf5bmA6PMWp+INwyefzbG8VHm1duCquJ+71x1pjLRyGmzgeHF0y1i0VsnSb7xp4r+rj4muwd4oav6l42jI1f8nCZs8Bf8XoxOfkJ9Tg8z/5njBRnhJnE08TS4O76kXgMVx2Xs7hy4WD6jlgJaxWX7JszFkuZPmQFdqMncFJeCmXsGKb+YjrKpYmro8bwvRXCi/hprzASuxcyMr2TsgqIau2iU/zFW6uFserh6zRJqfj551e62H28nGPV4cybiZ+Joc6T+Ekjsk33KF4Hr53WXHGt6v2AzbyDWElbDy1/ET51TXbrKu/tTjgmN8I+1aNdi17NGTtNt/9wgu9s/mdNmtuFyisXKRihHw7Pp7YP59zjA+u4z4h67XJG+UAcEf5Bz4oX5S/zwfFMeVo4Sp8leOQOz2on3kHfFQNifvwI18p3IW/OOT6npk9aDNG6Hk990OFsaPvjjZZ3yKPII723TbjajD6e/Q5ZMNqHfsM/F/vo20UxxuHbNImLxW7a+s6cHmMOzrme/JbX6jvDB/FS/nW7o2Hev9UjchmvXxnwhiOapz/6R5476F1Pc85Wgsbc08bTlyEj5u2yUnh1zzV18JGPh/fz5j6EfUZajP4tLBYngMXw7HgqXzHjhUXlGuApXIR5Adxzc0KhzdvkwNbO3dh2s8Lm0cxtp81bjBu2ppvHf4Kl70HsUWb62Eirvdy4ZF4Gty9rjB6yzYx27HYpfNrlC1wTfEzPFUMbSu6Sk/bzIfKp/Jb+aDm4LF8UnnXR0qMi/PxedWq8Hu9q7FNm/lmc5z/dmGV98VwxaZshbyR79Fc3yt+rCZFXfO2cX67kO3bjL+NvQu7Q5sxsh3LPsBW76bipjvBiZBdQnYN2a3NWjvYLJ8CM+U/+Lnr1zPBRpx095A92oyv4a7rF67hkHu2iWd8UVz0roo1ek51/97DWmc4cRN+yrv+qM31rxZWugbO6RpyD6OctnxivvFebeKpNXxpNSZ8a7kUdXTyG3IbR1d/75i3T8i+bXI+GHd1P/Os9xXXFHeTT1Fbd33xR/E2ddH44RhPdLxe4SKMFHeDibBRfgOOwtPr1WPG/fYvTD6gTT8XxjjHH/dOGe4oJodLip8dGO1BbeIbXIAJOOMShYUH13nzDgk5FLa0iVsf1XwxTTUv8A6+wTZYBbvg1uH2U8gT8TmOaBO/+OJiZT9pM3cKH46M/k9DftYm7zyqzTzB0dEeUzh1U2EUHBGXU5siNncs209f28w98Jnbah3DafyQTz5c+CrvIf8hf+E6rg27Di38krM9Puae0OZ7WPxutSRicvzovxROntgm5vK7Two5uc13o7y7qi547cIsfGynwqL7hpN7il05j3ftW2vwO5hyaj/1deXSQ+/D/rd8au2axQfd65Q29RuO8M350firfKu6ZJwUNx0UxsEu2MrvxmVxVTE7WLRTXdszeR7jrumcmBpfGr/atK4xUeG1timsOjXktPpMroNP4tTH1HPBt6sKv/T53PcUXp3eJmadEe2ZbeYKccKz2uSF4nXic2pFxOP5rHKceOTZIee0yQfPbZMTHl84isPx13FEn2GDwj2Ycl6bPPL8NjECbxNLk+9Qa/ZWYR9fHhbih7ihvAE8u6BNbmee+XzoC9us+7iozpt3cZtxBJinhlgemA+sPuWSet5LQy4LuTzkisK58wqn4JjnU28C58QmPNeVce6qkKvbfHdsheHMD+N5fOZLC7eMwy6teStWDQcuxqdVZ6IOTq2JGNI19DXkujbfqTqx5ISaB7euLx91jXpmHFBdySivLJziF8Ot6+PcDSE3thnrxw9hGn7nXQsxSe+bbj/yefzPMeyCW+J83yo8kgO4qU388/z4q7oS60aK++GAsxUejivcEz8UO/xFmzwGn8H/vBOhLvjmNjmfPC0OuGudlx8Q/7slzr85nLXBaoZvLYy7rU3ME4P0PhffGG7dHvLLkF+1WdNyR7R3htxVWAdf+Kf83hOrf0LhJE4qdnl7YSAshJO/Lqw0H35Z410t74rKr8JE3E28ETbBsqMKx2CYWrh9amzfwrFPC8s8h9ysZ5CHxEvUXeAEben44dU3dmzp9ZjPTNf5u/xOOPPzwpuJCy/k//iIuJT58OmQwhnYo6735cIY3AkW8UnhCD43T+GNMefmKF7mmmP+p1gef3Slwil8Di9zrI9T3V1YBTcvLN6ID8JceCoPwY/mT5t7T81fovrG5DTVAIvl+Q68/+HzXFdc8Jrq45I4IQ4n1j9DzbUG/zRXbtT80e9nJLmeufpj8zerZ4O1R9TfhF/Nh8W5cLB72+Rhzxe2ysd6Rr40Pxp2wlBxSrlLvEqcDp/EB/FCOApP72vz3S0xP3PgG98eLoo94nT8V9xRvmSKwlA4Bs/uD/lNyG/brJGBed4Jw8XUh/CNt67vk83wWyMP1Hy5BdwOdj3Y5v34yL+L9qE28eaWwlH+MJ4m9igHqxWL1Ocn8+vhqD7+x4cWK3R9fI8PDSuN7VXXwPnww4fbxN4VCzPFAI8rfiauJ87utzp+32Y+Vy73keg/GvJYm1xwq8LDx9v8bQ9zrdm+xpzjk6nx5w+q+/OevLo51xfDFMsUr1TvI8/ivHmjv0sU558oXISXT7aJmZ9W/7Non2oz3/F0m/mTP7SJg/xjWAknn2mTQ/6xTd9VbkT927Nx/FzIn0pgJAyUK+Evq+v1bgUM/XObMbm/tPm+vho6ue/RuuKRfFfgrvJz+bjiddaKWarZ+2ub9bsz9vOzs0NfLKx8vk3sHCpsFJscrSPpZ+4Uj8Qn1eTxSR3DQLgG32Cl2CMcHHvP/u7Cw+MLC+El/jlDP38v5YU4fjHkpTa5JN65ZmG0e1vDd5UXFS/EYV5uk8eIKcJQPG/16sPSKQs3p6rWMR6I97kO7idGx0cd81cdwyd+5mGFV+7hXqvUWv6v9WJkuNqdhZf9wkxcD+d7s2KYWjme4wvH4Bm/GU5MVngIb+DO5KXvkxWW/a1wS+3/XwvvPuxlXlTszLtY+sZeaZMP8gNH3w9rEn9eqdax2JkY2nPVblN9eLJ4YYp7wW54eE5hFw4HW+CUnMNthVVj+QfY9UDhIC64ZeHGbbXuvMJM95BbVUuo1u5vhS3mwKktCreWLQyBJ/BqFKva9If5xa+2ybngCX8RZk1WOInLip+Jo70W8rq5bfqiMMl11RSrLfbOglpf+VWxODE8sbxZCt/eaDPPIodrnneqYOYrtUbeQh51nsIx82HZm9aFvF3YBKPeabN+RN0bXINL1/0/n9U7EWr/jOkb844ETvhum5yM3/nPNvWFrrzXZt4X33u/TR8W18P5xBnleOSWPyuM+sD8NvPF/65r4ntw68nCtf+06bfifmNYt1qN43U4nfdRP4z2o7om3/Ot2ONvDqWeexfAe0swRj2a3zD6uM21/20Tp2Ae3LLWOr7rJ23GD9cqDP8fTGkzt3Rtfe5rC6tg1mch47rgkl3yRpiJX4qH8Xthk9id3AefEqbAFnUmcHGW8k9hlOf2G04TuvTrfb9DXdaUqCfBBfAsvs0qhT90F46cVvE1eQ28TM2Z83Bqm5pzVGGYOTiZefKmfEb5XNeat3CGTF7YYz0sOqXu93KN4TUwC27gSXR2uEuO0usSO0i/S9wY6dLG84PEu/leY7/JAwvEz08u3YUZrrXV/1uvfb64k9gYDtjEWBvSdRkzw6fUV0zcy98aGnRZh0bf+aK4FoxSh+GcuoyJutR/WCJn8MPCnq1K3yeO81/osvZjtHatSaw7q671SuEmXJmkS/zbsbCDrk9ZmGgu/nNr8SN8xrg1MJcvifPgPnCJH3p5YQ9+NWnMmyxk8pApuvQF+YSOYYKaL3F9MaIpu4zla8Xwz+qn6OMGMAAWeK9gu8IDY1N1iRmwY+ou41xiXLgM/WGr5R/kZNWuwZVpusQWe/aAwgRxLFig9tfvx03b5ftXX4x2upDpQ2aoMefkZcXP5i0s8IyelS9pzRi+qDWBN2pwl67PNGOXmITXzNQljsAKmCEnMHOXdcP4Dt7D11Pb5X1MvMh589R+iN/LjeI/X+qS6+A9i1Tt7Sxd5jcHhUOf/j8sgkOzdukniolNLyfUpe8oJ8s3/KSwxe8b8THlDGaPOXN0+ftvak7kWvmWcOA3/fxevecEy/CmL3d5rC/2Li+gTmQsz4EzGXNuksKhObvkTGJgPy7f8Std1oaIlc1QviK/Um3LV7vEJ/kWMUDPAL/E9MXF8Cd8C5+aK+bOHTJPl3Pm7T7PV+h7J9d7WzfV/U+oddbLTfB3xf2+1uV1+av8UXVd4uk4z3TFhaZtPvc19ytMEhtzXhxLH27Je/Lt+EPiTHDs2Wqd5++J1YnZwaA3C5PYcfgEp2BNvzAIHuEv8An2wCBYA9Oe7ef8Kwtn1NTzy04oLBMfErsSwxLLOq36OImYkXjRuYWhMI9Pgs/gC+LN4s7wDL7AGbUgsEhdmfoyv6s2X6ybv8vzr7SfY9CphUnW4CeeE3/ht4lBed9d7asaWHxG3EjthRoxPtoChTlXFc58PWTBkIW6jHk9VLiFN8lPilnBVTwGh4Eh5pi7cPQXCVk0ZLGQxbv0mdRd8HnUauxRuGP+El3Gn77RJa/Bh3CbJeN4qS5zp2o8Hq21xxWWqcWAVeK0Y/Fax+w+nIAX4kx4Dp8M1xmN3xdeLR3nlwlZtnBquS5rL5aPdoWQFbv062CKdxL4bLDF8Upd4tI3uxw3Zi6s8Z4A7Fk5zn0LLncZj1d3Npar0/INYch0Mf+8Xv5eBzzw+z6w9YD6DHwpPhVfDBbM0EtsgBt8GdhhbPoaX7XLPCVM4oOpcbN+n8IN+EGXVwtZvbBnzfZz3V+jS31eM2StkG93Gaen1/R7nuIqOAuM4YvdWPiDD8k/wg61ImP1afCHj7h2rPlOyDpd6gTdWLdLfXu+9Ehdkjguf+CeGqeLLxX3f61sNzvLzuPo63X5+6n31FwcATeRs3LutfIR2GQ6ir+r/WaP6Y2+/Wwv4wpHF7dQK352zTNH7EBMgd/g3R86wY6r8bZ32Uy/QyBHLj++fpfx1g1gXpfH+vJT4hXs+ffi+PshG3bpZ4hf8DX4Et4l3CjGNw7ZJGTTLvXkB13qjRyc/Bue4P2jC+u5vHfonZPNYnzz0me6fMNw/r6EXBX9kt/33tEYh7Cv1YdvEe2WXdp/n0k9gt/amrd0h03fKmTrLrn5DZW3WqZstTr0H3Z5HdfT36aO6RCdwbXFUOndtl3a5+26z30ArePtu4yzeo9wh9qPYhi3lk1n23eMdqeQnbvUM7acHVdj5fcdxGLEcicvHeMziF94R4VtvqX4gGPjatN3iWvtGrJbl/edu/TFXD6A+fuVTo3+ZnSM7U7nuhyXX3du3dIvvskmZUfnqc+xQ+kZu01/jLOVm5QuqUFln/kO8l1sOTvObo+9i8OeHla2Wp/eOWaP9+wy3iyW5300eVn5Wcf6S5VtWrrOG/9Rl/q1dekYbkzH8ONX67z+WEwTDxdD4A/wAyYpW/hq6SDbalxNJPvEjg7XuPP8cxx7xhJ9ts17fjg7+8cOqI9hC/bq8nnlrumYWB6dW790TJxSfYpYI1t3auk6Pd+75tDBPcpeed59unx3w3u7fGC+ML3du+yUuXRGnletIu69aunM26X7/HI+rjib2Bx+61h/y9r7+3bJd62zXl2z+aO1z2Vn9+syZiAuKG7gWdT3yNPsH+cOCDmwy3cjxPXkaukl/Ryte+zS9rLB3rmlWweFHGxvdFmvRc/PKm7NhrAlL5U+0Su5EL+74n039oTu3VH6qh5HPmTh0mF8nE4vXGucpyuHlp0Qi3QN3BgO4ND4M24srviP4Tz+dp0/rEuePHvNcZ7OsWd4O/5+eJe2ZJ3S0R+Xnq5Z9pCu/aY+25a9bM/tZX+OuhYbeQS961Jv6aD6H/yZHg7V2MwV38RX2UX28cgu6yDpI730HD/t8rm0asX1cW2c2zV+FsdHhRzd5bss6oyWqHvNXd8Vfk9v6exShe27lg7yTe15vikdpKvHlC6wofeU3eMHP9HP+L7c5WmlA/fWNc4sHcIRny2d5F/zrY/tMkZ3SV37uC7PGWf7Hi77J36Hy+KWP++SMx3fJcfGq/Fs+YYTurRZJ3Zpv1YoO4ofj75L3/88h3lSl3bOfPrLz720bBkdxx/ZL3pIB+3pk+u+p3TJ1+z7U7t8j5RNYyfZy9NCTu+SQ+KSeClO+njZ7rdKh8/oMhexeo17j8I7FGJB9rp4EF20diy/yg7Lo8px44NsLpvn/Sp7/cwu7RlbdlbI2SHndFl7/EjVH9Oz90un4ARbeW6XesHf5O+e1yUfO79LnROjwhNx3f1LD2HLaKytxvFfxxd0maMUb1f7cWGX9R/0crbSTbZSTpW9vKhL7nhxl/r25bJ57KN3t9ilS+Lcpb7rLvWTnsojsGfsJH7Jp/xGcV46gvv5DTjnzWP/Ni6byObRX/Ot27v0gw5e3mXe9YoudbFX+nhU9b9Wenll6eZVIVeHXNPlPl639jW+dG2XOnVl+XByZcYuLl3bq/SMrlwXcn3IDSE3dskxnyy90tIzemXtqJ61mbfjk7Fx7Bs9sc56ekvn+JNi5Py3U2s+3fm4zuGg7B77J0d5d+nbEnV9OTZ2TLzo/rJjbC5bdlOM/yLk5i79O3bRHPq4aemhvSp+/c3a67igvX9LyK31mUd/S6xNOzgaY+vlb5iJdeOmt3XJMekn3RRTFkfGGW/vEsd/Wbr5q9JP91QHckfp452lk47v6vKdcvd0783LdrJx2xanZuffqXvMVXPV7tOhr5Xoq6Vi49hZdk5sir7S21VLX+jHr+P83bCzy1zc7GV3+X8L1zNvUPqNO9zbpf08pHSUvWK36OiTpaf3danz9H2d2u/q7MWP/Mai2PYThQ3Wwyl4hVM47/cXDysM85zG+ZH8SRz3s9JTNRD3l17T79+E/DbkgZA3hjO2RR8fLNyAH2zgdGUHf1c6SE/Fskd/G63JXN2Y/ZSne6jLXB1Oqz4Ur/W5fCa2Tu2UdxPp3/nFSZcvvqpOyzG+el4dW++dTO9Mqv9X77951f873rt0nv0VD3+4y/oIOON3JN3Xd/r70vc1Sr/ZQVx24tIzdpIOPGKPdWn3/AbDY13KXjXGP+Qn0lFi7aull/eUvsmt4F541+NdxkKf6DJWsVfZRbaCrtA3NoPuiavwD70Xoz6ITXmz7M2T9QyeBb9UG4lv8vnoFy6qpts+F7v4Zuktnd2sdI8usUHiq0912fLNcMCnu8xdy2H/IfrPdHlt89hDdpEdZAO9D+z9YjpIF8Vlzy5fToxHzInt/iP8qmtfVfvYNeS+/BbEhXX8RHFe8R45drr1XBz/KeTPpSP04y9d+qZ/7TLehKvirHgmv1I+iW5dXrpwWfFPvhwOav+L04rXsmvqGdnH5Ypb4o8fFC8dqx2avuzi8zHvhZDX6l0/dm29ihdv2Ms4DttHL9QHvdjl/V4qnWG36JB4LX2hN+zbt2t/8uP4cOKeeCaO+XKXc8SNzVP/Q8fosN/s+1uXtk7c+ZWu4tBd2jd2DjfEQdk4tsXexcHE+rSO2S06IHbIjtGLY0on2CB+3pgN8/sk7EqvrvNqXct12CO2CJ/7O53wXXX5Tpt4w+td2hwxB7EHGAkrryudYasWr72PD15fcQ3xjTnKDpxRe9k5cQu6wlbgk7BX//g6hs1slZo0PpDchfznP2o/83foC135YdkHx/wne1we1J59o8t9aq+zL/b507V/7WP2bebam/Yo3PfZ8Dx7evHSm4Nrz7IF3kM4s/a1OIh9a/+qyRCPlEN4s8sa3Le63Kfw2F6Ve5SDfLvLe2vf6XKv2qdigO92if//7HIf28+4Gw4m9vFel/v5Xb9JVuNswQch/wr5d8h/avyDWmOvr1tY/7vazx92yRE/6rL+9ie1l+3Vj2Psv13Ogbvw9xPP32VOVn6VLsB5udhPu9z39vwYpsNzGO7dBe802Nv8KDELfa29/lmXc8YNMsdgz8szjB9kbd7Jta/hp3dw7HkxcnjOj1ZzKfcO+8W0JwzSHtAJumH/2/v0YYra07gh3TDmnLXsBy4Fm3Er8+C/PBgbcG/tdfscpqshV6tkz+NU4hVHFeaP1ZPTG/VEfB12aWiQekEnxDnYkXcq/gBz8TVzxSHk6MQH2JU565r8EXvcXqcjs5aeXFy8yl6H4eKbcghbl66wA8Nx794gbQN99PsS1ohT8EP4IDfU74bhVOLUOIRa0i1rHn3Ay7xn/k75PeZb53qP13OM5dStva/0qz9IH21kkPrVDFLnTyn9agepY65Fn1zbmHN4WBf9QchEg9QjHEuubuJB2ho2Byejm3wpPj+94W+dWef4ZnAdvsNh9VfeC/JOkLEjC5/5V3xAn+MLg/Sf+FH8/POL8/j9V7aDDRHbH43rt+lP+S0zPpXz5ok7iufPWPF7tkguEm8Tx1+7rj1J3GvSkFf7OeacWD8dcG31Cdaq6WLL6OlkMX/yQcY2xCPZnikGqa/sCt2jv3gbWyJOyLZ4J9S5R8pHE5eYq7BhteqzKZeUnaAj6pSvqrFty9bQtylDphqkztFNOjr1IH0q/tTrpVd0Cr+iUzgWWySWiJO9Xvo5zSDXTlvrvzhI/jVNXcc5OiXPJU+g5m/DaumjPAP/b92aTw/dm17SJXr0Rumf2mrxCro3f+necqWLfCR6Tb/F6ugkfXyzMIddmm6Q+3L6QXI7nFNeYYY4njFkpkHqDd0S28ap8Ck5eZzuguJ1M8e8Lw2Sb9FbzzKabxvktWYdZF5KvIO9mLWuPdsgOeC03ef3EbvbvvRq+9Iz61Yuuzd2Tkz/yuJe/JNX6/mmKn3zvufssXaOkC+HzDnI+Lv4gbih95XFDGYpm0YX1RTQhenL9/CbJvTF796pW+SvfGWQtoWfMpZ3csw+Pl96YY+zR2JoYmnsA1vCRnx1kPbt33XOb83/pPTFfUfjDl3aLtedK+bPXev056njeQdpp73bov6bvVm7n/4L30Uui259LWS+QdZxi0vgbOyYz/X7slOj+tpPffK+Hn07qHyl35fesaPzx9wFCk++Xt/DmvW84hfiGAsOUs8WGmQtiBoRdWpqRnAyfyf6IN6m1te7FXSMTtAN+1+Mgr2SD5ILWniQPi7+xB4477cDTisedkbt8zlLR+SJLy+7ulrtBe8ALzJI/WDHFh2kHnjXga/Ev19skDbAnEVLJ8Z8FbZogeJl+Nnig9Q9e32JQeqA/f+NQfoJnp2voL/kIOtF1I0sNchYtlgEPskefVw2aYm6xh/r+7fv+JDsARuAu4mB4fj2sP009v8K7OelB7mnP6m42DKDnOM8ngKjYT9cloPG95YdJL7DeT6IcThuXywXsjzdDVkxZKWQbw4yH2Tf89dxLxxs5Tr/rZqjds0etT/tSftRfkjuiR8E5/nrfGb+sv3IRz+wPre+zw7P7V36MFntZfaCD2Ivi7MdWfZvlUHaDnuV/YDpcB/Gz1fYJC60ahyvFrJ6Yf8ahf9D1fe3F4OyP0+ovQn3YfGacW4t38Eg97O9DOPXDvlOyDqDPIb365YNYAvEq9gP8Tv8DfeB33B8qcJqY+vF3PVDNhjke9/yy363y36/uNbjFd8dpF7gYPx4Prw519Z91ii9oB/fG2QsV0x3tdIL/EuszHeCb30/5mwYstEgedI8FYMSg5bjOb1we4bCbrlQtQj84I0H6b8/Xfra1rOpSzfufwfA7RkK5+nN4vUdb1L2gS1gG/gU8FhNkjpG9YxLlk7RLXxsXOmC+75R99g0+j8Y5Bx6JQZBz8wT95q17IK4GCx4vJc1lpsN0m/BmcSo+Tz0iD5tHu0WIVuGbBWydcgPB6kzdISu+C0wtaF8l9G6zS79DLZvm5BtBxk7lmOauzB/u0Hq4/mF8fbzP4fSfuBF7AC/my2ge9u7xiB9dHkXfvpJhfm4lTF5GON0cMfSQ7WfOJqaMTp3XOndTnFu50HaJ7xrl0FyL/q1S9mMj8sG0b1da9x517ig9J5O7TZIDNzdNUL2HGQN3qOF6+LC8qOblIzWQXYZu6Ur4reb1J6wH34UY3uF7D3IPfxQYTn8ZfPlTfYZJKbD830Hub/ldvaLdv+QA+r4wEHGR+1lexrPWLz24LS1byeqPfRe7XP7XX21zwYrZil7wBa4Dx1ybZwJ58GTZqk97O8tD7VY2Rt8F+/FrXEXHIav47dTvDdxUMw/OOSQQe5x+iMGdugga33U/Fxf+/+wkMMHWftin8qB/hi+DrI+8ieD3NP2M/vATogJrVS6IBbnd1pGfeAu35UQexLTtJdxgPG1tyet/W0+fqSex545svbNTjXfsX0P6/GZn8bxz+yrQeL0+bW3X497HDece1zuRB5RDcHRce6YkGMH+VsB8BuOi5Oq7xGvtQ93rb3HToivHjdInMdHYL29Kx7FttjPP6/9yjbwIcbiVROX/RGzmrjiVvBdPm/TwqT5a0/vWfv5+EHuY3j+WHEHtoKdOAFGD9IenFg4ba+fRC9DTgk5dZDH+uwDm2DfnxZyesgZJfpn1t8T1vp9b1xdi6fIn8ijiPGcNUjuPkvtb/scP6ILC5c+4PpXlO6cPcg83galH+eUjmxYzwHz8RL1rHiKGKzfB+evWsN24NL0wndDN+x7toAebFx7F3cR38KZFilbsGDZA/Gi2wrf1UefG2PnDfKdzGVrn/O35b/5redWLtwYfZmpdEYtnPnnD9JGsA/qWN/mww8S09erufxj9a3yH2wAXoQTqRlYqXRCTkP+3rtJ8h0XxvmLQi4eJO5fEnLpIONhlw3SNuBN4mV0hV77bGzX5YO0EVcMMqZLx+TKJy3doTP0j15dOUh9uSrk6tKZq2rsO/2cS8/+XfpFt/kN18TYtYPi5qUr1w0S768fpC9wW9kGvsgNg8T/62sO2+AZ3F8sjJ7Ce/EB89+vNTcOkp9dWrq1R9kJMWWxXvyKP8Efv6Kwm/54h0+saIxP8ZPFocZqQfYtLoVjySvAVXzd3sLfxVBvinO/GOR8e9hexv0Xrr0+KLvClliL+8gb3lw6houxFaeUvSAr1np6RIfEcSat45HSwZP/nz6cVsdq3dS8mTtd7Xl6R6fUwzlP/28pPKA79Ea8Sm5RTZxchrzdrTWPP7Rb6RN9oBdiQub8HzaCqZV4nE2cd9yO9fvGn1Jx3/e1WjQoDVoa2nshaUnRkNEukTSoKEpRokhDS2lPLZGsUlqaNGwNDSJUtNPvfD/H8fz6/nG+rvW5xnNf7/M4x+diarmqanylqmrPUlXVtrEshe0f+2rH8opYzglrGOsdw76L9cVh42J9+zpVVZ/G+gFh/WL7oLBNY/3ZuM7aYaPWrapqVruqakXsax7LybHvgVj/O5b/hr0S4yfF8rrYNyHWG8VyQCyXx77+sWwR50xkTNjksClhr4aNiHEtYkzLsO1juwj7PZ5lZa04N+zHsK3i2KMx7rLY/04sb/S4t2P9ooq2MY6xb4dYvyFsx7AHY3vXWF4b13gtlqPDpvr4r3FsRvxdD5d1nHH9Y/2HdaqqFsT267H9Rtg0rh/7d4tlz1jeFMs3wwaHvRV2Yexbxb15hrB3K3quoWFDYv8tsZwe9l7YvLju0rj+nFi+H9tZ2AdhTcOGxf4PY/lQ2EdhH4cNjPOH8byxvDnOeTKWf4at4bqxPYPxsT6U36+kdZZvxnJm2MZhP8b2d2Ht2QcHYZ+EfRo2I/ZdFbYijn8Sy31i37Fhd8T6S7G8NZb3xvKzsM/DPuSaPF8s+4b1Cesd5843R23CTgo7NbZHxvLFWLaNZb1Ynh7v74kYe0YsN61o/yzbCRWdvzqOzY7lmBh3fqwvCW4+L2v7xZKOc+05Ff09cyviPa3ob5sXNrKka8wPW1CRH5xiXyiHJWGbhy2N85fE2Ifjmh+FTYGHWDaL5eH87mHnhNUP6xq2bpyzMOwLX2edsEpF7F9UR/wfVtY6+9qV5EszY9k37IlYv8a+gs98GctfYvx8/rZYX+L3PzSW58TyvLCvwn6LMTvF8llz+7XZfqKO/Ae/xK/wr0Vh35jxb80zLM+JsWeaze/sO4/Zf+byLGWxOdTs1hyD38FlcTUljg8Luzn2fx+22M+8OGwUv6U5/sHswvDSsGUVHWP/j2HLw1aE/R3nfBDW3r7A8d0r4nCjWB4S+/fze+Wdfm+e4fqSksasH+srY/lSLG8P+ynWf+Z3DVtVEZcwOdfbq8Puh++wX/FXfCXsbV+Pe8P/nmEvx/rTJWnnabFelMVqW/M6x5zD+8nmrF1FfN8d+zvXkQbC1UDfv42f4eWw1rxb84geo8uXVOSr/M2cu6/Ph1N4/aEkY/3KsLXK4gie2oRVxXZrc4d+14/1BbHcMuyf4GS9is6psnbDLFq+0DzD9d/W9vN5P/E3/F6Rhn9hxvCDz63XaDUxAQ4fifU/Yt+fYX9VxOxv1uO/w14IuzDsn7AxYWv4LeL4zrzjda2hYW+FfcG7rKU48FpJHMLmvxXpeFUS97AWbhDbXcOa8bfF/vfR6DhnUNjj5vznsLUT+UStRH7RrSwtRlMvruha6PkqP8NTZen9bubyB/ON1qK9i3j3/O7rVVUdH7ZOIi3PzP4S89+I3yzROrq8VdjXPGPYv2Hv1ZYer5dIky+tSGs/877a3s92nUTHLw/rFVaK7bvgM+xufCaut1nYCyUx3MccHxbbHWNZK7b3xgdi+8qK9Bgdvxq2rNl3lcUnPjM87PSy9p1mq+19d5tr+ESL4RYfKSfyreG+xtyy2D/FPjLS+s0zoNdjK9JaYg3n3e5z8YfN7R+M5bn3iuUdzknWKonNfe0r98X59xOXYr0Sz7C5f4sk1tOwLKxLWfs5vsA+cUhF+cXBscwZU0c+hn+hx/1Leu/4zLSyfGgL/tZEmt4yrvFbnLNtHFs/0Tr7Xo3t9+vIV3n/6PYGifQfnyVWwP9zsT47xt1nH8MX/47tZcHmuJJYhVPykldrK1YQM3aJZY+K8gP8hVjSMGxQRXnOhonOg/PqfAPW7BsnrCddv2E95T+wC7cT49iEkrg/I7aX1VI+MtS8X4o2J/KFjRNxek9FOQJs1g2rl0iXN7ROH+Lfm3cxvCxm0Wz0elxZuQSxmti+KuyBWL829o3ycpNE6/B8lZk+tKwYT3zfPe7xBvpgPu8yxzMcK8h/2Eaj0epN43qdYrlZLHvE/frFmO51xCK6C8tXV8Tx5onYg7t9StJnxhCX5vh6+BEc8q5hsRLv6E/zCe97lBQXGIOeMm5T+yi/ySPodCKuHgzrHNa7otxiaW3xv5a5Yxy8sg6/5LzkwmgxOTu6T95xXUncwi+5NzySk8MrucgWztVhdloca5BI0+F3y5L4ehrO2V9HfA6IfQPDlpWVZ8AqzG4ZYw6L5SP4bKxvlYi9rcO2Cds2kfYTA1j/2H4AV+TW5NiNYruxx3LOhhXpL9pLfgK/x5cVC1rFvgvQvFg/tSQNJU/eLpEvoOVo+jdl5dT4LlrM9bcPez7Wb/R1uB65CznMu2abfAW+0fIdEuUmOyZaZ99Dfn78gzxmp0R5DTk+udFi+wbX4Fyer+Z5u1fkd/hfkxizc9guYQeVlO/gL7vaj/CnsTF2dEl59yRzCq/4F/nK2pX/fAnfIg9im9gw37o71z7Xy2Op+zi2W6Lz8D9iQ9PYbo8/8RuUpO3kMqwv93bq6821xuLb1Arzyjq2B/zEskFF+t3f3NfUguRv/e0T+A5+0dV/V51Y/8zHGdfFvvJDbcVjWIfRWWXlIBPsK/jM6RXpN5qc25fwE3zrR3SxJK7R9KXW5bd8Pdhv4NwdXT6xJO7JY/aM5V5heyfyGXyHfJ5tfAW/QndXulbdJ/btG7ZfotwI3zw07J+y/IZnoa7hb5gQtn+MOyDswLDDK/Ij/OmgRMcOTlRXbldRbYnmo9Vo9iGxPNQMLXeutKKWWLvJvnIY1zVj+EMP+wf+9W1ZPgbP+Ak5C/kSuVKzRMfJ0clX0BLiw+72CfyheaLrtwg7wn6z1L7GeiNv1w2rF7ZJRcxeYtZbxjlHJtL0eh63pCx+WiVi6JmSWIdzcnPOO7Ck81raP8gZ0GvyevjvZYZfcnyB8bH2DfYTX4gVb5hj8nHyDeL1DGs4MQB9n2e2iDcLzP/UsjhnPGNhiVoZP8AfWGd5cNh4xxLiyFFhbUviipgy0vkP+Qh5OjFhTUmx44Owo2P8MWHHJto/1se4Tz/H1H9i+61g8M3a0gd8qLvr5i72nbUcX/ALfIXYQs5FXU3OP8vxl9h7XKJciLH1bfjQo/Y5Ygl+B8fUsvgcPrOWzyHHoq9DzoUPUQfw97KvdWwfn8hf8BXiS5vYPiHsxMS9o7KeBx9qa784yD6yv62t/aJbRTGHvJ94Q85DfUCd26SiWrddolr1YMcd8jC0e6nX2Uc8ID4RH+Y6zrxrIy6wD+4z6/lJZh8faGRfP9k+hq+h66ckquGp3zcoi2/yIXyAmpKcHI4vL4vrSX6nt1rv4RW+YQe+yUXQZ/J8NJpceF/nJeTuM5znkCO1tE+RO8E6nDOePIlzfqGHEmN+dV5E3k/evIX1u30ifyAPv62i3JzcmryaevX1suoD4sjssuryV8I6lMXjd44tHCusm+grbMHY6pLyEI7BD7l2B18DLaYGQ5tPi/UOic4jH4EbmOkY253COifySdjtYH6qdRWfJT6HnWmGzrIuX+P8pV9J+TjaSi+Fvgp1Kj3Bs3l3YeeGnRd2flgXay2ae0FYV/jzO4etn8riFB1dbh2Gr0bW7gvNCpygt4xhLPpK/4N6sHscuyiR/pPP0GMkp+kRdnHYJYmYvjRRD+ePGPNFSXUtectlYT0T8dnLjJL/0aMhH0SnL0/0LHB5ln+bbtZwtBzthDN08gr/vvy28/xOyRvQQ/ZzfGFZ+XlNnl4qK1dH72B2tccdYB290tqHtnLulYnOa2DNr8kf9vc21zmxIh39wQzCKvqFzlbrWSKm+yTikn7gXOt06u2J5nOC/w6uzT128xJWybXJudFOtBV/pF68Cj8M6wtjFf0t/E0vlZQbky/MdoygT9kvkWYfY016pqJ+HO+LHhrvrJ85pPfxjt8p77atNY73gnaRS6Jf5Mm8u2sS1Xfk2PShu/m9weES9+F41xebm2sT9UZ6mQtYaeln6Z8od70uUcy/PlHch8uh7kXuZ7+BlQ2sX2gZ/QdyyvtKeh/U9NRX91ufOpib0/ybjXXsPdJsMYZ1csA93Ivg+mgj96DPxtwEfeIBvg46QG48MOwGs3qFeb3D9+a+d1i70E14RY/oLaO5fcwS3N1o9tj/QtjzZXExz/H9SvN9YEXaiC5uE8tBiTQQLdw67CY0IpanVtTj4Lfg/Q8OG5KI1d7W0YnWyA6O+cR+tBEN4+/jN0MXiam5f7srvJ/+782JYiqxlZqM3gHGMfbfEvuH8g4TaemtifR0eCxvS1S33c7vFXZnotyWHHdEIo6J1eQoJ5pt7nNX2N1h9ySK0/cmits8M9yvdu/j1zqqJVuVpYctrYmss+8+P9fIsAGxfTFxJ5H2UksRlx9IpN2jEvUq6BPSL+Q6DybKA2DyoUS59slm8+GwRxL1FB9NpL3o7tf2FXyGHAGNpDbrZf8hhqOzjyXyGfzlcS+fSHQu/oPv4KNPJtJecmX8hFz3UPsfefhTYU+HPZOo1hydKL+oa2afTcTpVfaT5zjOfhiM5YthYxLFebi+wr4wzv7wEjyFjfP16tonXk6kvfAM41f/D+fXsh7LV8LKZY070RpNP3qCx0xMFPfRbLSbnuPd9jF6JZMS9U4etPaS305OpHNTEuktPoLv0EferKJe1oPWRvSfHHId74db+l/0iDtbV88sy4/2si/hE+QLaADsT/a9enss4+bZb9HyVz2OMa/xTPhq2BtmdloiX+hrf4BF/m7YfBNfCXs7kebBFxoMl3AEp+/E+ruJcic0HP2eVUdL/hbWp8NkbL+XiPH3zS5a3s7XPcOcP+CxZ3p8Y8cD2KWXANPo/weJ9n/oc7r4GtebeXT7a+cSp9m+Kmsf69SE9DvIlckR6JN/FPZx2IxEecab9ge2yUPIR+hrECdmhh0R65/ARaI5HI59lmgOkhjHfOjn5vk5sws/sAzbs8z37LA5YXMT5aujXQuiwcytMGc43kzCJpzCJKzC2LxEnF1fkT4SG6jFqcnRs+cq/2nkfL/vBYnqJLR3onWYfJF9aC2aiw7DVecaDhO9b941Otq9LC1dmOi5YOeLRJr7pZdoJFq5MsZeZA1EM79KpJtcp4Gf8+uwReaz5nw4RGPQGt45ugk7B/mavG+ue6l5YAw69U0i3fo2Uf6KT1LLwwUa2tjs1PQQ6JPRR0DLqjUtUb+AvgFzLY+aK+7HWPiomd9Yx7zAECyhqeSP5JXoMbkxeogufg/3iWJ2e+secX9J2A9hS80B45bBm8eiaddUFHt5z8tje4XHsr3Sx9nHsZ8Szfn9zNKMMW/C/Mkq+OE9hh1f0bwbdc1vsf17ojiONqKLL5tD9BEW0VPyBPa/VlbcJ/6jGSv9vmAcraQHjvaRKzTwM070c5KjElfpATCnUd/6uNJ/z2lmgG3WG7mOod5e6LHV8wOJtPCPsD/D/krkV/D4dyK/+Yd3F/avmRrm56xK452FrZ0q3hP3ib/UZOTPcH5kWcdamV/yQr5vIGeoFeetk4rxW8w+1xjgOM7cH38fOcRK5wDURuTl9KT5+3t7m/V141rrhdUOq5MqV0KD6RXQJ2B/KdW1DvbfUY7tivdxDD7RVPJmNLuJtZS5xyRVHpGm0lC0FK7R5B7WZfpWzLNTt6OpWSpdzVPp+Hf2gzHW2CL2rx+2Qao6n/M2TDU3wpwg32XQAyfX2CjVnCXzkPgWeffGqebQyUGoz8hD6qbqI6Op5BucT2+jXqprbBK2adhTFfUVmL+cas3dLPZvHlY/rEHYFmFbpvKj2vapZV6fbR/CVxqmWme5VdgeZeW61HHX2e+Ix1vHsW3Ctk2V7+9dUs7PPnKQsb7uXN8Hn2qUyq9+tB8zb/mnfa3m2CD73ZfmfYD9i/2NY8x2YdunyjkWmf0uFW2znzzkaHgL2yHVMcZsVdEcNX5DrrHI28xVkDvyzneM8Tul8g/iA2w3ScU3fkX8v8cs7mw20W00G/+gDt8l9u2aigfi6G6xbBq2u5neI1Wf4lzfE9647xG1FafoG8M716bPx3h6DnumugexhnseZkbhDK1Hw/dKpfF7pxqPH8A1vrBPKmbRdOa9nyiLwRmOz/DJ/Dl9MmpTmIQnuCSeE+f3NXeMgb39wvYPOyBV3OZ9r2e9QXsPTDV/TbynLoTBg8whnMDIKo+Dk5d9LtvoFd9sHJzquw2YQUdrm6k5Hn9c7DskFV+cxz50+dBYPyzs8FQaXNvnw88is0LO8Jrzhi/N2hdeRxfRXGqmZqn0hWN/mIHmsd0ilcbie/ggfb0jYl/LVNxQHx0Zy1apeCOv5Huco6xVXJP8A0apE4+O7WPCjjWHMMhx8gb0FW09LpWWoqlobOtUPYhW1mf0lvwE3UZT0Tc4QCd3N4vHpzoP3uCO5xjmvxWWR5jno3wtrkPOzO/WJsaeEHZiWNtUtQz9UebmeJ69/Uw7WW/PrihewCAxg+eBSZ6JHhv5MzktOSX9rXap2CRHoc5DB8knyCXIQT9wzoGmVutljD8p1fmce3IqTk/xEm5ZZ87x1Fi2T1V78dynpfJP8lrOp/d/S1k69or5gjM0bo+4bwfzTK3EcWqo8eZtqM+jj3pMRRpEDIZL9Ow454cdU+nsFtZldOon7++Uamxrj+8c26eHnZGKUVg9M9bPws/RhVTb7EcbeX+3mJVF1kX4uc3vGfbg9lyzC5vnhZ3PPvMLx+/4vR9n3cMvqLXIHWASfXy8ot4C75n8lThEfnGhc2F0ithLDIa9LtY9erPDfR1qLXSOmgyt6+68GF7g7IJU3D1WUf5KjUc+z9wc31Kg22gnPbFjfPxbX4s+yxAziX+QixC/ieP0fjc2U/RHu6aK6938OxC30dU1zg0uTMUZWgl3b1ovB1sHqXuIyazz/VHziuYDdvB9MNaJ68xjdzeP8HeReaR+Yp3r0CMgl6BngA7Tm0OLe8S+i62h9O/rlMUd31VcEvsuq4hVOCU+kzujlcRztHG5tz9zTvqjdexox0q0FxaXm0d0iryQega9gl84hLnNvK+j91/K/cN6+hjfUdATY18v77/cvDb2vmO8Hx4WmVWMvtkVvi7PRA6LhqKDaCq8Hm1+YZnaEp5hvIU5Zxw6TcxuZt9Yx3qL1nIPas8rreG9U8V1mKFPQL/gLzMO6zd7fJ9U5/BNBbnrLyXVYa2c617suux+czjFbOJL+BSair/gZ/jMVeh3qm+ByUn7xnq/VDkmTNIDIKaTL9A/fsYxGx6JvcTga1LF9sQco6v0jMl53/aSuQz6VWhpTY+L3hWaem2q+YiNzPGjFcV59JceG31ptsldif2wi472T5Wjsk2eCtcrfByeR5tp8kO+QSBH5F1S+8AU/MJxybqLrqKvfN8Ay3zP1tC6eF2qMZ84l2BMPY+DYbQWjq+P9QFhA1PlIoxHq7+3H5DT4is3WHsXmnk428L7bvA9O5r/Wyu6D+fdGDYoVX6BDtI7Qvdu9D50+aZUeQfsk9/CfXU9mShXIdcl5q5tH2MJo+QNg1PlKHBWy/ua+V7TfD/0vLV5p39Fv4BeAXo5JFVv62bfG1YXeQw5D3kBzPYx57CNvpKHXsJ7SHXulX4GclR0FqbJOch7YflsazLn0tccGvuGpdJN6iZ0FKb5th3G4Zc8dg//LeQ3t6aKCcNTzduhtUMq0lu+Vb4tVU56eyzvCLszFfe1kv/mTljn2018hjk5emCwDNP0NuCc2gnW/7GWwjO9Vxild4UOj0jFKj7Q0z4By3elmguBaVgnh+C57g67J9V8HLHgTccC/IMYQI+K/IB66d5UbMHVeGsxOQO5BYy+Yi5h/L5UfRF6uDXzGWzTH+Z7Or6rG5kqDtyfOhak6peMSpUrV/c6rOnoY3O/08vNxIOxfCjs4bBHUjFJzvKIl/gSzOMLbMNhE7P4mjmDMeYK0HHmC9Bi8tZWNtbv8HteYD1n3zHej96iteQfOzlPhEXYbGc+0dsl1lz0+tFU1yFngMMajX7VbNJLo8aif4CvwNdjqeqh6v5XRf7BGHLh5maM93i29RWtJscgD6Yfxxwfucoac9rRDDNPCufMMVB7NTZz8EvNDcMwCY/oOqzCNDzD3JEVMUisx3+G+XnIJeCIa8Eh3/6Qo5KfkufC9jJrNfxyDXT24Yp0+/FUS/oEDa3ncM1+1j/1eXAMz/RpyXOeSOUfcEtfqrr3XZLmXm6Ge5hjWGSbOQb0kf7Rk6k0mdyC2p7tp1Idp6fGvNvTsf5M2OhU+fSzvhZ8wz3a/ayv95yveaWZJUbD8vNhL5hZcuQXYzkmVX5JbvlSLMeGjUvFFnkAvfuX8b2wV1LpKblALe+b4P2Mfdvjyc3xH3zgaLML42jv1dbfiWGTwianqqnQYPyCvgE+gc+QP7/r68Iw84KdfE2ek/znUfPdySzDNjxPgXF8LlVfaSr38DpLegzH2RfI2W8zQ+jPG6l0F/3l+wLmxZgfIw++2lzD8bSwN1N9y/CWr/t2Kr1Fd8kpyC3oH3DNd8LeTaWj/5gbzkN7p3O/VDp9h/llXgGG34/tFrH8IJYfhn2UKk7zznn3H6diiphe1zxc5/1w1MksLbZWcryntfBSL0fE8s6Kxj7l8+FlhpnhNz/fvzu5K7G3Js9d29eHK3SQGI1mEosv9z50ERbhEy2c6SU1/yepYijxk35AX3Nym3ULLUK7Pk01hlg72JrzmZ8LXtn3mMfTy9rADPDu0bcnK8odifvTPHaKjzMOrUPL0Dueh2fZ0e+Yd/15qvPJQbnedMfpmu9TH/I+/ImYjd5xHqzQU/rQsZFeEyzBEX/LrFTnwhpzR7Nje07Y3LB5YfNTaeMt1kfGM5ZvfOFnunm+xoyxH/bgrq+PoYPre3mS17kXx7kf2tbc+rq9dZUaakGqXi/zanwXxreUcEl/9FszTO9gS+soue6j1k+W6Cb6yfXoc5DroO+ch3bC4rNmk7iMpj1rnm8w0/d6PxoKo3yLcE/lP3aJ6wtj+UXYl6nyXviF9Retfy3MLqygb+gemvdVql4Z/bSvzdAijyPWfZOqZ049xvwYNdy3qeaM6dV+Z37hmGPUb4ylBie3IN5/n2oceodmHWN/mm8t6WvdQ1fv9jpLcgGOf2rmF/nZzzff+EYnx+XFflbqb/JHWO9tv3jLmoaewcd0swpHxOId7XfUcO9YQ4nraA5MkDOgrdRj6/r3YC5hSar+KTwzTzXNekn87OrccY2fn7/jh1guDVuWqr8Lt/3MwrfOL880c/AGo8/Yjx92fCYekz+SD9Cn598+/Ziqjwpf1FUw9r6PtXBsf8RxnbyQnvr35gwNpd5ZHrYilb4+6301/QLiNuyNNH+wB2PUPp18zgDz95QZRHsXep1YzD25N32DEY7nxPWeXh/h9RFmmtwRPSWXvM7X/djP+7HvhS6jzytT6So63NLvnHhLTO7t98+7/SnWfzaL9CzR8ZGOtxxrYmYXm1veG/UZmstxxv1sH+EeQ8wgLKK5v4StClsd9mvYb2G/h/1h7vG/d/wsxHV0mNjPt6p8V8UcAP1/4j49s3d9nLwAxsnN+XfOcE79Rf1E34rcEo3+00u20Vx0DUbR0r/C/ubvSVUvrUnl+3CIPk7338rfDLPoJ7pHXwtdRVNft96hX+gfWk583ss8wiV5BL5GrCaHWOBrcC20Fs2Feb4F4Lm2NN9wPsz3wUdn+RpX+zrMo5FnvOd7cz985mKziT6Sp/0LC1nE40xMr50ph4Qx5mmpnZuZleXmCE5rxbh1wtbNpJno5ef+3fm90ULmE9BIaiDe1XqZYhTn1Q6rE1YKK4dVMuWA5ILP2xqY18TH00zX4ppZpnwR3ukV0OuaZD1FL6mVqH3IA2CN2uh2a+Qd1uzBzgceM5Pbm2WYZv66jZmDN2L4P973r/klJ7jA5wzx9eiFkmfk8XxF2PphG2TiCZaI88R77ks9w1w9ueKGMWajsI0zrbOsm2kMtQ/fVtX2bwvT9eLYJpm4REfR08utsXuZYWI9rJJnkqe+5hrsFrNLT6yfGYNrvmHYNNN3DOg9OQrfyXzj+I1+oqswiD7CGvnFLWaQeDHLvNdP/zunvrncLK69eVj9THGHb9GZv23gfRzbzOtbZNJCeEO/tsxUgzfMFKcXW5O3iu2tM81zNTV35Fo9Xa887W3iEDGOumYH84VGorVfehw1DsxTD6GP5Jxco6c5Iy8gL21u1rcx++Sv5Kzkq9tm4hVWifNoJ/GcnhS9WOZW6V8x10Bv613rGzVLozincdh2mb7dp2+wfSb+0LUTrXO/Wut2iGM7mjPY2cnckKegWehVk0y5C+vU5PQ4yVu7mRe+GWEf+Sb7ie/0+Inx+Cv55FwzxnevaBraRJ1NzOX+O2di+xRr/6ZmEK2DQ/SMXikauUum7/p2zaRpH1vXyKfRtWHmkWPMFaGNxGa0DV2lHoK13TJ9K8g3g7PMHnnKSmtG0zi+e9ge2X8aRx1E7F3bWoeOPef3yPtMrEcVaxMatWemnJLcEp15we8ejoht1d9vZurv4JfEHPJDekJ7x/59wvYN2y9s/7ADwg7MxAO1TmOfx/n8fxy8J/z6oEx8MK9Kr5P3jxa9bs0ir1tkjuDp4Ex9R7Rse78ffm9iyNfWMY4RL5k3PyTTNZuaK3J88vf1rTFoGn8LNQHz2LPN0Bo/H7wwl0O9cmhsHxZ2eKZeOt/Q8U0TjHU1Z/SwybPIt5plYrd5pu+e6fuRj3Ee85ic2yLT/NF7Hn9EWMuwIzPVYNTprYgBYUdnyhGZI+W8Y6xhx2Zi5kdzwz3o43NP9Ij4iz4dl0kjW2dijpoHPXzf53E+NQvaN8JL8krW7/L16FseH+e3wV8z/Z4j/JtSi9Fvpe4jD0b3avRvZ2vgiZnyybWsg23D2mWajzwplidn0rqm1ju0DE3jOsRJ9sE9rO9h1tE09Atd4zjj0MlbnStyjO8EYRq/qeN4TnyeaT9BCyeZ9VMyzXWdmqmWaR/L08I6hHUM64T2ZPKp0zP51Rkew9gXfD/850xiW9jZYedkqpHOzaQ1880o36bRl+Rb3LrWOfTmPN+D+bfzHQeJh+jM5+YSTtHALpl68q/Zd+CW3jh1+wVxrCvnZfo3Uzv73VwY293Rp0zxGn8jpvfIlH+QexC3icl8F0LPZrqZf9jxmv18Q5X5mugw/oNfXxx2SdilmfyBOoSeN/xSz8D9ZXGsZ1ivTDEdH/zAYzJz/qM1kXmpy2P7CvsTXMP3PfYTfI8e5JWZWIdztJ2cDA3t7XO5Rjtze5L95UdfHxYbmE30pk8srzKzy83t7tZa8krqIeI1+Sb72XeGrwFrcEwsv99j4YL9z5TF09Vm5nS/a95537B++HTYtfx2/L2Z+HjROs42cfT6TDkhGkteuInP4fcfEDYw7IZMmov2EmthDebog5OjobG8e+4Na3xHc2MmNmF0kLm7KRNn1BODM+UbaGpTayhaSj7Jv1kaYu6peW7OVAOhreg0WgufxGPi5cnmixh9S4wdGjYs7Naw4WG3hd0edkfYnWEjfPyuTOOHeR89wrsz9RjRU+oC9vFvwdGv7n4GGIO1e2LsvWH3ZTrvTp/DeGpkuBiZSXdhivVW3n7fzDCOGH9/2AM+Pgr/CXvIS7ar519T9TRP8Hh0lDh1vLf5Jgp95Rvoh/23PpIpF9nfPkAPCj+ibwSTj2b/xfwqc/lYLB8PeyITz/AGj3zjwfcdMEOOTTzGd8lByUVhFR0kX3jSPJ9hPsebd+6HXqKbT2bKW/EL8o2nYvvpTDr4TNjosGf9LM/5eRr4Ptzv+bAXwl7MpIvoLdpIXTwmli9lypPH2h9Ptw9s42fg/vgjmk1ugm7D7ir7Eb0m5j7hfJLzkO2suWgCGsw1Gcs5+AH+MMaazL34jre/fWpcJh2Ffb5V6uol3y6R87ycKe9BnxdYo8fH9ithEzLpKppKHID/3Bo+0b4yKdM2503z9bl2Ny/RROI/33vwfRT/jvQoMzcZHzdz8AbrMM9846ux/VrY1EzaB0uvZ2IdHqmf3vgfZqeFvRn2lhm8wxy+nYlL1t8xT7CEthFv6Qk1NIvUMe/6vfP+ia3MbVAjTM80v/FephgOZ1v4fTLm/Vh+YBZgAq3jHTQyE7DxYabaHMaI42jpR5n09Hofv87cwM/Hvv4MM7Od2SBmzoztT8I+zTTHTi4KS+SjbDP3Ptb5LrkuPfw+Zon9e5ufwd4Pb5/Fvs8zaS/fg6OLzKWOcc4AV6t87mpr5iHWzVHWUepzYgCxYFamPJb6e3frL4wRR+GlpsdDvjs7k1b3MGtzMul/4lhNvjDc55DHHe/xc8Pmhc3PxBz70P0FYQvDvgj7MuyrsK/DFmXS5uHm8xuf923Yd2Hfm2v45u+jfqJH8I85Xupzlnl5grX6ALO7OPYt8T1/yJQPkxcT86mTiPv4zNJMY7e1dsP+stj+MWx5pnPID1aY35Xmmutx3ep5DvvHT5ly5OPsH+QuP2fKZZjXZH6Tb6dZx09+yfRtFHOPzEGSm5KDNjXTLLey4SP4Cr1KdHOA7SP7TWMz3t/n4hfo36pMc5yr7Rf4xK9hv3l7ppnn3O1s73gf6797e4Z9AP8izybf/sN8nGP+z/V12Sb3RU/JhQ+1H/AtCvOhNXMFaBT5ZRc/Nxr5p/3hV7P+V9jfvPdMufzxrgvIFclT8OeLzAr58p/WQBgnX4Fb+IWjNWZppuMk+Vwbc/eNDa6Isf+GVeXh77k4ItddO9c8IvOR9N2pyQ93rwem6IvDVa0Yt07Yurl0cb1cGls7F0vkmWgpeSh6SlymBuK7j+Xma6UZgqW7zRWstTZLfEs6zddcYUY5n+uQm1bX7aliHbGX+WTiMZpaJ84p5dLLcq53WollEpbmqu/hBmbam6Pd/f6/txbTt2F7prcn+1pZrneW59Z281vE9vq+12/mDmbQvTbWUmr5DXJp6Iax3CiXzhPfYYr4x360kWNo9IdmAN3kmxOuxXtHv4idq62T9BrGmBnOW2BGYOVn57fkodRa483SHD8j8Zc+7cMeSyw90fqJVmwcz1I3F0fwhPaheWgfWlcvl65tkquO4N0TQ7/0ccadYPbIAzfN1VPaLJabh9UPa5CLuQc8Dga38D7uDa9b5tLgxb4mdTm55htmklwVLtEtdK1hru+Ta5lV9pOrwthWuXIC4jh98gcc77fOFd+3yZUrNDR/2+bikeuRwzXKldNRE/BvRtE4WECviNuN4/h2YdubuR1yMTjQuoamjS5LuzgXZnc0tzACb+QF6BM6tVOufsDH5rZmLhxOYahJru+Xf/fYnXNpE/q7S668AjZhmN45c5Hwtmts7xbW1Mvdvc73peSa5BTw+JmZhBNi/dfmeqlj8UtmlRwaLvfI1bfcM1cei76x3CvX+t7mHN5/NdvklegufSzqSvpJ1OH75Krd0E9yzX1je7+w/XNxCuewyrM9aI7RS/IFeCemo5voMGPRZdaZP6LG2NXsHpCLZXrg9CfpU1KDU38fmIth+P/GHKFb6BfcHWRN/MWahQZu4mtxHfJEdJn8cIW5glFiLrkjfkMdd3Cusa08ZpR5nep4TI+U/ih9NO4Dv3B8SKwfiraY6xV+Du53he+xwmO55mTfA/0+PJeeNQtrHtYi7IhcuSHaiEa25HnDWlnnjsoVM4822zCO/r5i/4BR2IZZ5j2OiePHmtEmZpz5QXrjzIMfF9utw47PNaf4k/e38T25N9cgRzohV056Yi7t4lna5vquCM4L6zD6BotoJWzDertcsZn4SqwmTz4pVy0G0+Ss1b7hnHNnx+pRZj11Hsrxk+O8U3jXubjjPmgzuSJ5YvtcfFG/whi5wBpzSG6Gls31OTwn/nKd4zbxm7+VvPC03Kxm4pL5JHJLcswOudjraI2m7kcrqfHpEXXx9R4xf51yxXniPb2BzrF+Ou8u17Ezc3F4Vi4Wzw47J+xcayk6uq25QyfRUeIfmkdeRp1NHUxMPi9X7Ul/HC7QTNiAsTbm7PywLtZG1qnP0VW4oT5B73j/F+RisKXXu+aqbSeZodbWPLQPXql1xpqF6dl/sbazYy+8dDMzcDLBrFyYK28kh0QDe1oHu1sXL8pVx/bI1cNvas28yEzSo6ZX3cXXvzjsEo/lHHr16Bs93S4+Tl5CXgj75LloHtp3aWxflqs/1DOWvXLFVeZgWEcz2K5nruDr8th/RdiVuRikLmEscyT8u+TeufK+PmFX5Yrb31v/0Fd6qbOtacRN+kBXe3zfXO+bGElNTFziefnN4Y3ckZ4kcb9frlpomffV5JXX5Irr1BTXxrK/13/y9nVh14cNyJVXok9v+HoDfU3qjRty9U/h/8Zc2guPW/sZ2cexbczrNj5OXkl+ST+JXI46fFAubunT0DdCT9Y3Izfl0rbBZhNOHzdbV5tP+pX0kojn+EF1PRM2JMbenCvXPMy5H7Uzfn1LLh3jOOO6m4WhYcNy5XLV8TdVPkntAZe3xrHhYbfhp7ni5VXWsup5Pn5rX2OojzOOWoZ4j7aRbx5h1u/M1Y8aEcu7cuka+ob2wR39Sdi7GxbC7s1VZzCnU/3/baTipaa2hp9BZg5OYZD3SI9lstmtngvKlU/Wsy5SR94X+0bmiom9fQ2Y/cbc3m5+4AgW7891DrUE5yy09qGBHEPHqDWWmz9yyWV+/8RpYjTnc2+u94CZG+Ul3LGObhKT+XdtD8b2QzxjrlhMHKa3/khsPwojPLPP3dpjOE79wvtAj9CiinlC89qZIXqR7N/BjD1hLp70eW3NJQyhq+grcfGpXHqKttJjpN/zvesX8kP6NKd4PBqMFnfztbnH02avm+/xTNjosGfDngt7PleOQBwiHr2Qy3eoW6mFJpvtJrb3vI/a4hNrK7zNNHMv+rnR8lnWxTG5ckjqaHQXTSVvRVdf8jmMp74hB6TGuds8js2lw939txCvVztmk5NS65OXUiP94mP4BH4zLlePBrbRW+ZqX87/m6/d12PG55qr5JsOxrySa9yh7k/hE/PNd3vzfpSZR6Or+4oVMQrXNbq80OxOyMU4rJP30U8n3yM/aG+fI19jf0P7AvkneejEXMwTzx8wv2goekqv6VuzC8PE9Em5csXJYVNglOfNpZFoJtwS59HQGu3c1tvsX8fr5BHkDOQOzF3SByf2T43t13PVPvBIPId1NBRteiOX7sI52oueEQ9P9lgYxS/Yvs3Hp4W9GfZWrn3M3QywHlJH7G1+YXuCYzyxnv3o6FhrKbqYmPe3c+niO+Z5kJkearbgapxZgJeWZn8Hcz3TXNPrZT6M/s+7cXw6PhD2fi6dx2/ICTifc+kFEe8bmzv4Yz5nRx/nHuRk1MbUxYOsq/U8/kz/7rOttdTjxPsPwj40W+SWC7z/o7CPc9XcM2I5MxdbI80Pc4zo1ie56h/qoE9z5XzkfsRo9JG84X4/F89H7kh/4LNc/cQa7eM65AD0lfqZR/TwcTMHe5/bR4j93INrUN/Tj5plJmGTfOAB8zw7bE7Y3Fx9BXIBtH9errqZvBLtm5+r301dzpwi2kqcJl7zndmCOL6Q3ylXnjna8Rt2if+w/GUc+8qsMXfBOvsYyznUNl+bR7gkdhJDF3nfN2Hfhn1nBt43d/CPH9zqa8MwtRc6Sv2Fjk6yXqNPfaw/9PmoD6g/0GLGos3ULt/nql/Ic9Fe4ksv59/k3vQ36QsszvVv5M7zcXIPNPMis32nn5O6AibRPL7HXJLrm8zLHEs4H+bf8fNRn9NT4tuPTcwqueQPsX9pLuZys838/TJ4CVueS2NX5NLUlbl6QfD1k1mG6epvjjLpJzpIr5P6CaZ/9hjiOTUJNS/9KnLFX+wrLNEo8o6u1md8YDP7BMZcOM/JHM9W5hU2+9sHtvKxKfYX4j28o8P40DXmlDyWXvkqs746Vw11tOPBQD8Lz8T8KnXbQfYbrkcO8avP+43f3SzDdGfH2UHOUceb1T9i/c9c82y8e3o15Bp/5aqV6EMRSzv4naO71O3oHfqI9g739bgu+gnvA62/6NcLZgSdg0tqGPj7O1d+gN5Re/yTKwZTaxOT1+Sql172M5FfkMuQg9JDp19P7O/hcTBO7wjO0d9/c+kxeeBj7svc6WdBe+lx8bdxHTitKkJDCunr2oVqKvoEfJ9EHlKrkE/yfGgcWrdO7Fu3UC1PTU++y/p6hY4xhtobXZ1vba0d++uElQrx1NU5AOMYT8+H7yr4Rq36m9dMxyeZFZiBCdhAZ8uFjNqI4z3NBr2nSqGaB/94zXp5to1zGE+cIHcmnyXvJedFk1/zPWCPXhR1HvVeEuelYVmh/gD59tvWU3IS9DWPY0UhDr/yNVd6yfb6hebwiL/oGPUsGlcxsxXr7U3mjTqKmp/vIukv8U0HGk0PFb3k3aCZT3kcOe1k93TK5h/2Tzevt5rfDeK8DQvpOvkxfSn6P/Qb6T8yhw4jsI/WwfTJ1njqozNck3M/YkjJLG9UiOeNY1k3rF7YJmGb+t3DKbpHj5FnGeDfAo7RZLT5bGs2Y2GRWpm4T457kzWVMUM87nfrLQyPN7fwi5aiT5sV+p02N8f1C/WfqNMawI+fcctCjDYs1PNC1/GbrWJ767BtCmngtoV6b3BJz5T5wkaxr3HYdoV6ERdZ47n29r4+vXBqaXpC5Er/r7WZjqHFPCvPvJ65X2zfgdca9un3U5fBPbUb8Z88AN2tZ9/YwpzjrzvEcsewncKahO1cKJ7AKHpLXpH5OON2KZQzkDuQj6KFU83SGc4P0SU0k9hM3kn+CcvkCx+ZYTjatRBL6CJ6u1shrfvW7KKvo62x6Of+HvuE9ZscmOPkDvQEWph1/GGw/QP/IS8lJ13ja3AvrsP6gdZ78te2fnbyMHSSd32OuaKWgrfWZg7+qanQSeZf0Ea+Y1pqBmCBmD3buknOQp8C7W9aaMzuhXQXlti/RyEuec/keeR71AR7xvZehfSbMRzf29vs51mXmjfYIsfYJ/bvW2i7uzmkFuI7Tmoj2CGnJKel10DOe7zXa74Vgg/0GqbqmqNl5pH6hf4PcRttpa8PUzDGefvF+v5mCp1EI/kO/oDYPrCQXqKn9EXR14MKxeqDCxnrXJs4Tv30iXkkDzikUKwkZzs01g8rxANcEIuphaj3N7CGHV6oRoJH9PUGswmj8DHMxyrmkxyBWA6j1C/oH3Gc3ABm2Y/+Nov15mEtwo7gXYYdWeh8nok8Gj9nbhBdaxX7jgo7OuyYQt+S8E3J4T5OPK35/xfgbp6vwxzsOHNEHCZnIF8kV3zF56KHxxaaw2Euh7oJvqidqJWaW/fg8UZfi+/tYJdteuDkqbnH7uB1Yjc5AH1TegPUS9RW2HGF2GxNXlAoF20TyxOcM5AP4gfoIbU4zJJz/GtuG5pjjsEknKKP1GInmt99rFMwuIW5amu24KNdLE8qVEuhd/db66jRYfFk83aAz4GfGp1r4m007hTHZTg9tRCr1FDwCaejzOL11kbiOHklY+4xx/TViXklaxk6g76hf92sgXBzk7XvaevcrmaWmpl5S3iDtbWsd1wLZo82k4N8Xa7BsdHWP3QS9uabGzTzZevcG74vuojmdbLuwVhzn1fHcY64Rx+JPLJ9oVoITpnbQceIlfRa6XXRR3jLfzPXglV6/ejibtZHdHI3n8f5xNnT7Af4Az3PG62V88wkbDIObSTeTjfP6CaaSM6PRnZw/CSOolXki7ACl/eaVXo19GmIrfAHc+SR6OtiayNxdal5PcHXYJ6pY4ztVEg3OxfqVRL72E+9Rd1FPCQutrP+oYPnmsNrzSL5JvnkSusXDFOL008i3p5eyLgm7MEWjK729qk+Xt/X4Fqp2X7V17nW/gGfnIdeksfW93jqXGI2vSS0jpyRWElPCWY6mJMbzBxz7tT0ZxSKyU/4XVP7MjdE/cv+p33szELvGKb5rvisWJ5NDOX38D76BsR/5jPZd16hcXCDD8A/75P3Sl6IdhB30avzC+katRG1MvdHA+HjV/PG+p3epuZm3oe8D8utcfB1nK850BzBU2trGN/FkzMSR9Eg8jB0j7ysi7WOscRxfgdyggsK5XnoFRpG7xMdO9zPQBxYYtbQOfqd1OldC/2bio5mDLa6FeKJHhG9dOaLjnX8hA/YOcR6Rq8SzaNfCZt8Q8Y8Dv30C+N490I19HU+D05gBOaYr6JmXsvrLNHRHa1DcEL8Q3P4xoBvDS6Kc3s4xh1hjvj3Cezn3yswp0JPml7exbHvkrBLC2kPbMHVZWE9w3oVmqu5vFBPnt+S/sUV5uUsM3OlOWIb7WL+D/1Cm/hmcZZ5gquSj3e2xqEz9N7pwY8zL4v9/nl/vDtqVOIm8ZMePdrWu1C/ne+ImC+ibuBdEqP7xLGrwq4u9H0hvNBr7Bvb/QrdE63i3V5jhmGOeEjMvLaQPvVHA8KuL1RvUCMTb6kF4ZJ6kH0coyZh38bez7UHFOKI6w30NTHyQrSPOp9YSz7b2HzeUKjfB1PoGXOSJ1sf0T90dltfm/4b1ye2MY4x1OLUvNTjD5rVGj081nzubz5XWcNWWY9u9N88yDrK/eH1dPNYo6fLfN5NheoO6o/Bhfrs5In4AfcinyUHIP6TM1LbU+MPKdTzTK2NnJ963z2O67DOueSt6Db9enxuis/vaN/gWfAXcoXmZv53+8ZU+woME3/hmPqD/uU069CF1iKYXmzGd7U/4Av0Kg/39W6O7VvChhaK3+Sz6CJaSHwbZn2FzRN8Hr2i7e1Dq8w/dTK+McbvlJqCOWz8Al/s7FjOGMaic7dau3hO/IRnpVZHc9Fb9Owwayp57/Cw2wr5Vd//Yf52s3lHoX8vwb+VWOr7wxb3ubNQnxFu8Qc0FZ0dUUh3ObeuWYcZ4u9dhfpH5KLV86exvCfs3rD77Edcmxob1kcWes/UK9QtxHvi/mb2gQt8Dt8h9bE/EG/4re8vNG/DvAy9RPQVnb3PywZeJ97+ZD2lL8Qc51TzBFfkBeSM1DLkjfA5xPdkroualLmQxn6P9P4eiOOjCsVS8h/iGfnhg4XqjIcK1Tw1evyYYzcxnPk8vuNgfg9dJO6inw8X6rU8UogTGOHfZaKLvDdyMP6NLcwSxzkPPvh3a3V8HdYfjeVjYY8X0mk4gZfxZgONfMJjGPsk/hD2tHlp5r8Ba+6/hfyMb2/g4Jmw0WHPFmIDLtA1Ym8nM3i+GXvX3PJ/HMDTc4X+rS7/Zpd3TI+Ed/58rL9gTtCzAeYWZuh3v1iIzffMJ3Gampmaba41Cn0jvsIlPI+J5UthYwtpI5pSyywQY+FhY7OHVmOs0+e7wPyhxegeeR0xGa1Dp8bV8Bf2cqH+0viwVwp9w4H+oYM824Hmdo51jO0JcXwiY3xdrk9Ngw7yLRs6h5ayzrwRdTg5JPoIpwPMKiyS+8EmcXpy2BRzB3/Mr5AXbucxR1r30L9X8YewqYXiOswl5ot8kzGvx743wqYVygGJ8cR3NPDNsLcK5Qm9fN//AwcJwSB4nE2cedhW09uGQzLV+zx7eiRzmilEhMyiiChkqmSmRBlThChTSKSQZJZQyZCE+kVF5jEZM1ZCaTAk33V2X+/R98d97GnttZ93r3Nd97B2TSvXqHGA7EJZq1KNGhOratToKpul436ys2VHyGbL2rNVm790/U5tD9HxwbJ/tX+Vzp2h/YHaztH2ddlQ3/em791Y7apkM2RvyBbIvpe9pWtz3Za+6PMc2RPa7y27RTbc57h2uY4Xyd6VPaDjp7W9gv717LO0PbMcW453lx2l6w10vKtsnOxt2ZOyOTp/p7YtZVf7Ovvv6PxS2co6NWpUtL1L50aqnwe17SQ7RlZLtp6shuxDXTtY1lltH+J+frvsFNm7shdkXWVLdP09//7L+Ltlf7j/Qtv3tf2A/mR7yD6S7SZ7Vra9bLLsPj3nXtm+av+8jqtkn2r/Zdn+2r/e20Gl2G+h/eNlx8k+1/E8WRvZI7J93b6WbIxsuvp9SNsHZX21307bSbLXZatlB6n916UYlwa6/ri2tatin3MX63pfWR/Zx7Agu4rfrWs9ZZ+U4x3CTS7bljGSbST7Rte7VAVb2KxSnOtXivfFWH/qvj7xmDP247W9Xdsmss9kT8nmcd1j/LbPM76/lWKMefeMMb+hA/foed/peEQ5xpyx31HnnuGdeazne9y/MM9fyo6WDVe7RPYV74a/Q7ah7zlB/ZzL2FZFf5Wq2O/Ic7Xtpu2N5Rh/OLhV577V/gLZd7LvZT/IfizH3w/z8DDJXMDHMt0zWuf7VEWf9PdTOTiDt+fgSdv6slNkNZirsv6y6+DJ/W0m+1m2UHaR+unuvhdpW1vWTHZlKc5xbbHsl3Jch6P9ZDfzTNlNsl/LwdFY2WfMp6pgDC4fMl/nMyay32VLzU53nb9I23+qQpcOVtv2sk1kzdAeWTddmyDrQTsdN7aulKwtaFPrqtCqgdYl+kTj6BOdY/8C2StmdZl5/UO2XLYCFmRvyFaZV7j917o1RvunuR3t/4Q13o+1A35fqAqGV7qPI8uhdX+VQ+/+5vfLVtOvbI3sv3LMpzqymaWYH1vL6paD+xpJzAP0bstyzIH1ktA7tG5VneB4mGx9nd9AVlPWqRRzpoNsQx3Xko1n7iUxf5gjrehDNljWznODebGx2mwi2zQJ5o8y9611bW/ZZknw/o3nyYber+U5w7mxnjP0wRy63c9+16yOLMd8gPnaSXAPy9eaZ+YGc2SUrI6uV8lKst9LwS38sr+lj9HGsq4nSfAP+5eoj1THmSyXFbKKbHNZXdkWsnqy+3XvJrItZBN5zzp3r7a9ysEz/aKht5RjHvX3/gBrL1o8TXaAdflmX6MN2v2S+6TvVTp/grYl2VY69z9tZ5SD8a7m/DUY0LXHveX4Vdk22n9M2221vVLb7bTt7/e8vcervs8tM9s76LhBEnPjBVlD7TeS3cY79pzo63mx3Pc0cP+Nk3h+kyRY20jWVPvNktB5tPq9UswD2EKDYe1w2Ne5p8weDMMy/hy/jg9Gm/dSf83RXl3fSdY8CV6f9r0tdLyzbBfGzfNiW/PWpRQaXDG/6DZtW5g3uD3X7KKtuyahta3cnvtWa+78Uyd+K+3R9TLjVQoGPzKjXc0sOk0fLZPQ98/dF+3w39x3gznmPti9rSpYrtZxdH03xom5l4Ruwi7cXuc29Ad/98gmeD4wL6qvv2f/CN9w3rUUsQK/Ef1vpb72kO0pay3bS7a3bB9ZU13f0YZuc66NbF/ZfrIXdW5/bQ+QHSg7SHZwEjFJuRzX79Fz1ysF24e437ayaeXQWVhCu6dbyw/VtcNk7ZLQ7/bWo4HW/k+1PTwJn3BEEjEXcQMajN++zHEBWkpff3n80VcY6JCELo7x9XZuA78DYDEJ3po7HjiK30PbcvAGazDQ0dqJhrYyI/B2tI6P4XeZw8Isst3G+/Aw2Mzd4b7RVGIHmCQeHuu/C43srHPHyrbS/nFJcIMmwkt3YhzHl4do+2IpuDs+CfbY531y3Jt3kYQfRkdPkJ0oO0l2suwUWVdZN1l32anWQ9qM1j09tG1cjvvx0/R3WhIatY+55BqcvqrrbeCjFHZgKc6VzAV8kEOcnoQPZp+84gwdn5mE70NbviqFLye2PCuJMWfs25uZ82Rn+54GZob2cLOP3sca5qfsHB2fm0Q8cWEpOOpbCs07T9YziXjxATNSzRMxH9z19T1ca+q2+PE19uUblCNfwe/jY5fa33N9trW0l+x8xkF2QRIaCG8bep9z61k/L8QHwKH2m1UFV31kfc1HC2sdTKJLqdqMLIVPJmYl3sS34msvLkUusrAU+Qd5DjnIRbr/YtnD5ehrtfUNttCIHawjH1lXiAeXWce5vr3bXKJ7L5VdZl7g5nJzA2PkLP20vULWP4l4FJ88pBT6AQ9wMUD7V8quYr4ncXx1ErHANUnEA8+ZHTRmP2vRtdYedBL9IafBrxJ3DvL165LQyOu1HWwNQssO8X1TfO+l5fCx6FPKb+RvKkdciM/FB8IRPN3g9vhm7rlEdmMSx43NJoy2s6bd5Gs3J+HLp/lZM2WT1PffjmGJm25JInZiy3EXc7zGLC0wazBHTnu17j+pHL54gPUM3zs0CZ96q+w22e2wXg6NI+8Zap47WPemyPZUX8N0fIdsuFlt5n7uTIJN/Px4MwdvsHmX+TyxtO63k9Ogc+Q1U3X+VNnWsrwqeIM7NPZQax7nOQebg8zcddZXfOjm5YiP0WzimKnWP/odoeO7ZSOTyHdgFj9LLkJOMiqJeJXYh3vvkd2bRHx3n2x0EjnLQrMJo/f7PDr3WinYauE5xFwi9sX/7e92v/g5Y5Jg9EXPkwd0PDaJuPJBMwm7B7pP+n6IuZgE18SXxJkbW1vv92+gP54Hr49o+6jsMXP1qNniPNzCL/p/k/mboGc0kjUphU72NKNo7+NJaPETsnGyJ5PIPcYnkYsQ7z2l/aeT0ChqP+QVe+n+Z5LIY34ym3ABm2gpecjTVXFtvLmaYLbudpwJc/OsheggOT+x+nbl8LMTZZN4n7LJsueSqDvh46kLPa/jF3g3SfjTtuXg6V/xlTm3RoPQJ+ooU7R9KQlfOFX2smyarLn1hdyYuLS9dRG//IU1F/87pBw+GEbRTmoBsErcNcTMDrNWwhNcMH6vyF6FI3M4PQl+Rpu/GeiCbKbsde+zJZd5QzaqHLEefcFEbbM2y7zNls3h9/I38X6SyCXgDK3j+JVS8Eu+AqvcNzcJnXzbXKKdMAmb1HW+LIX/Zazu9hiTbzBmj5ZDH99Joh26drPZY/8g6xu5Brn0u9q+l0Su8Kr75t5qP/+VYz5yABgl9jvIfdEnOQ9aiU5OcB5EXZIa1Ew/DxbfTyI/J/fAV6NxH5hb+OV3wBu/i5wZbRvqNlxH45r6HNqH3lLrmmRWG/t++uEZtCGnxscRP7W1nh1qvSLvgqMeHv/GHh/GBV8ES7BGXnKt+YIlfB61QnLiLm5LjEUsOFR/94o6EV910fEnjrXYkl/CDDoGN8Rq55t9+IEd2JxtXj5MwmeT+2Zm7iPGLAndwT+fYPvEzyOWx3+SJzxkfj7hfco+k82TfS6bL/vCutDQ8/4CvzveW3uP/5ce957WJ+6hTkz+SVyIRqFV+M1nSlGv+UrnvpZ9k0T8yPgyhvhp6kXkq+QL3P9tEj5yg6rwmcerj2dLESdeXw6/eGd53bjyG9Geu3VugecuMT+aRIzWxJzM9hgzvuQY1XW+75LQle+TGH/a4HfQpdXWJvomPiM2I24mzyLH28/vFj7+qBNtaEtMzbtnnJd4DLiHOi9zu+zfO9H3cUxdIvGYUxOmXocWweIPsuV14m/6UfaT7OcktGmhbJFssf922qDD6DI5D/lOyYygVfDZ24zBzi++hrYtst6wzxbNWZKE/qBfg8zO2+aJvx1feIL/XvTu1yT8KHUYdId6Lv4J/UCDfktCI6p9IDXn35OIyzY0W+gJWvGM9WKpjpfxrpKoTZOL4AeXJxETkSfiD1ck4RNXylbJ/nQbrqMN1Cq+sz7S9i+35znTrIH9rYMDfA9aQh9/J8HSRuYQBukPX/kPvzcJvUVz0J6/3fbfJHK8NbL/PDaMO6zWSKVjaVxbP4163AZp+CpiKGKph73POVhCW+CJvIGYbKyvs27xhDW1pvrYUFYrjbwUdogv4JqYjHz8zzqx/kFuga6haRup/cayTWSbyjaT1ZbV8TH7VWmwBnNw+7y5LqVR2yB+7+hn8nfye/Hj6Gg5jbhqajly71fMdqNy+GzqKN0dUxBbkLdwjmv4Qp7H/MFv4jOpwyXqM5VlsjyN40JWSWMOwek8cwiPm6ehV+hW3TS2aNcW2q8n21K2VRoxFmzAJBqD70H7vrIvJB/dOo2cdBttt5Vtl4Z+LbWewXYf843GcfyKtQ+9RQuJ14jbyKW3T6OWRx2PHAH/ix+ur/M7yBqkweNkM0m9kHa04Rw+kvOPlKPGCI+s45EPNEzDmphl2ON++BvqecL9jXTcmHZmqKafy7ap9zur3Z6yhuVgBzbJCRhP/Caa1UztdpTtlEYdAm0b65yJPIn8Y2Up8kTiOdo39z2w1EK2s2wX2a6ylrLd0qh/cG53t7vGXMFUqzTi0k3MT33zA0cvmcUu1rRZ1rI9dM+eaZyjJo0mopet09BGjsda0/ZKQwvhDW3kefjRvdPwv+QX+OB9dNxGtq85RCPxvWjeo9Y9WIIjtBH/S82DtZTHPHaPmJMLzQq5AtqJhu6nPveXHZBGTYX6MfwcqOODZAenoYuM6VBzNt/POUTX2soOlR0maydrn8Zc4Hr1vGBOwCLcbe9xJzanhkB8ztoC2lazKnTwDmtr42Rdnbudz3EN3tBBalyHp8EsseUcz0kYpR6Cbz4ijX22aBxxOrH7eeXwybCGX97Vmoa2Hel8gPgM3epgbsgX4AzGjkzDbx6VRm2EGgo1VuI0anfkwzCFhlF/oC33dLS2lcwktTg4hMdO1rCjrV/UgEebwZ/N4RDrGzoHF6x/7Gsu8KHEEeSf5IswW83lEnP3q9nj/CBfO1p2DM+35sAOukP8TqxLbETdDH3qnAY7f5fX5YrkiGjPsbp2nOz4NHSqSxq+mLorvpCc9ASdO5G/O411spPTWDdr53ePTyHuI35D907R9a6ybmnUnZ41NzBzmLnpnoY2oUlcf85tGG+uH2Yf+q/PtfO99IGfxF+S13I/nHQ3U+tZ18gzT9V+jzR87gJrE7EB+obOsb7Muhlrz8PMF7p2mq6dLjsjDR+KLyPu2tVctbSm4Y/RNdZCieHPN2PUwjqaNbbTzRHcUcuHIdaOYOpM7Z+VxhrxbmYHTvDBZ6fhk89Jw7edKztP1tPnqKf1SoM58lI06UDrGIy1sbbBy/my3mnkrfdYw+jngjR8Zua26Nhoaxm6isahb/R7sJ9DnIhvXWz/m/v3UPuFQWpvMAVbF6ahYcxxNKhPGn6zbxoMooUXmc8hZvNiuEmjTsf2Uu9zLyzD9GVp6CAaiKZynXaXy/rJrjCz/c3tANmVsqvS0DS0DV0jJxmo7dVpMNzF8+CaNNaH0KxV9qPVjKFf1Zwdlqxbn2PuETuSmwzw/rVqN0h2XRraR/vtrINs0UXeDTo41FrI+0IPrzeDg21nmEtiP/SReYEGkg9QqyCeq16zhUdqZKPMJNzBJfHlENkNvFPzDdvEbKyT/OjtjT5/k7mF5ZvT0MnOZvgWc4zfHiq7NY02t7kd67ALrYO3+zfAO4zDbA/z2sss/2zd5D7qlNQrYXSY7A7Z8DT86WLzB5t3puGD8VvzzRm+FF+GH9vKbMDIxdVMleM8dWH28cXoIjHiXWlox4g03un2fsdDzOrTZpI1jsvN6eVmdJZ9ODpIzo9udDYvz1ub2K7xPmP8un3gKvPFGlhN5w3kD9TMnncf1NIGmjXG8G6P40jZKNk9aayJsB5CjE+cRg0D3bs3jbG8j/efxrr5/WnEcI3dFo6mmyXyDnID8ooxaveAbGwax5ynrkrt4nyzhr+kbs+3Us3MQ3MzBk/UXXawH8TvXm8+aM/YwwO+7xaPKbF9L+sOGkVegv6hi3xjgF4+mIaWURt+KI2aKxqFH0XLCmsbuoQmPaz9Rzz/H5U9loYffTwNbUGTTnCb6tgHFl4wD1+aEdbGn9DxOOsR9VsYwRc+Zj2DFViYZRZZ/yKHZc2f/JW8gDWrJ/07xqeR55LjPpVG+6fTOEaXDrc2PZPGGgFrBbdaM4jT0bJbvY9fpL52pI8b+PpK+zZyxAlpaAH84KPQBnzhxDT866Q02lI3RnOelU2WPQfDaeQH+FHqaC/wnmRT0tCswT7f1ddYVyVHJT+FoZfSYAou8cuwx2/gW6/pZgvGWAMg5iLWJx8YbL6uMS/EXMRexP7wAjc/WFe4fpv1iGdOlb2cRj4y1jzfZj6nud0rslf5XWnoFVpVzRlb/DQxGLkD8Tw6hB6N8m9hXYV15elp+G3itrXrCWnwCM+w3NOs4mdn2OCWc/CPts5Iow5C3Q3e/qfjmbLXZW+kEfvNSiMee9rMwcda31mOtS90cHYa99MP/M7R8ZvWCu7lPph9yyxXM7fMzBJDzWVs0tA1mP7WnNL2nTQYflf2ntu9n8Z9+FRqf/jYD3ye6x+mscb1URqatszxJvy9bRaI6Yj/8HEnW/dYTyCe+9j8welEc/yGffQq6xg6h8/qZD2k3oH/OcrjSs3vkzTWFpjj9IvOMsbo5Kdp1ES+MIto+R+uacAttbbquJJaXmtiSd0zL406wll+zk1m93PZfNkXaawtf8m7kX0t+yYNXzbVDB9tfuGFtYVv04jnWO9foP3v0vC7sAL3c80Qdbv5ZodnEvPBH+xRM6F/6i/4Uhj9Po1vp9DOwlvqduxTG/4hjVwWXok777Jmo90LHecR78EZDOFj8YMjzRecVdf+iO/IG340wz+lobPo8M+yhbJFaeS/rGmR09IWXVychr9Fx/G1+GKYJ1YkziPeo2/0ihiJWgX6So2QWA7dovaGdqF9p7kN8R1xHr6RPAJ/TH0EfUPbfkkjz0D/0EFYQxeXpJEzki9Sx2ht/wkLhXWO70jg4Nc0uIAj9AyWrrGuoWdPui33oE+/mYs+1hQY+F22NA2NXcb8lC2XrUhDx6jPkUuiRdS78JkwcYHHnzwCDRrpcV2ZRv0X/81a1Sod/yn7K431AOJ9Yir0Ybn15U+PMe8bX0Tcg9ZML0e9gnFjDP70mJAfUiOr/v7sH/eF30Rn8Ld/mxE0Cf1grR7dQrNgiviN+xhnclXqd/C02mP7uMf3H+sBPqq6TkSNCJ1gXqNF6As6Q6zOWKMtR3hc4QHfiG/Fr672Pf+6jxWO4xjzCWYCzUGT3rIu/WJmqDmvSUPrPnA7uCFe+9m6hCZ8Z53a1e3JS8lJWedEk+DmXfu6F+yD0BR0id8w2FzCY2uv5f+n/RqZYsss6hJoFDU5OESX1s/i/pvMfBOzB4PkcMRWxFjU4IjdqPVuoHtqyjaU1cpCW9CYjbS/sWyTLNan8Jn4Tr4H4buQTbNgGH7RD/JNeIRLah+bZcEaazW1s4gPqdFNMZN3W38+M4+05R7ymYXWoDpZrNtUZbGPpnBMnIduoB/oxWPWJXjtYn6Jp4npiO2o36I91HCJB0tZ+NeZ5hiuaU+9invKWfjjxWYWdvGB1Fvwo/CeZBHXcT7VfibLs9DMG/wbH7XWMXeINanzoofEUIXaVrLQrDVmfK65xF8daGbWmEc4Ju4bYt6WeE58bI6JA/GR6B+5AnXCzf3eidVeNE/rm6+6uraFrF4Wz4DlLbPgEj4/c7+nmnXm21ZZ1EhYL3/HekdcSfwGx8R8xH5L3QZfzzcafGsAn3xvwPO2zqKGhx7hj9Anao98H8C3SvBJPEcsN8b9oYHb6L5tZdtlsb+9rH4W1+hzhdvV9jHxwJ7+jdTX0En0kvXh9c3lFd72N5+sO7CWsUMWfniBWXvYLMBcPx+zPctj3SALFt4zf0dYQ0eYK3S0n3nlHtYjeNfMXWp8j5tNmIRHfOgf1li4m26O1n5TnAZ/tEdDG1lTl7kdbWCyobl80n8Dv79RFr64cRZtmrgdbDbNgs9m2u4o2ykLJmCjeRY5H7kf/waGtQJ8LP4Yjpt6n/oueS7aS/z9gFlFN1tkoaN8B0ZuSo7KN5A7Z/E9+QJrJtoJc2vMILySxwz2cSOzD2PTzVknaw2aeIz3O5l9vnsjtuK7FfQRbaT2zxoAOrcLXGdxvaW2u8l29/i3yuLe3X1+D9meWazRs1ZPDEY8BVdbe07BIfpFnXmUYz58Mj6XuI35QrxInYtaGb7yH8dEqz3m6BIsLDYLcPeYOeFcaz1nryw4wErmYe8s4q59tG0j2zeLWt3aepr297fmoDf40wM8xozvgVkcH5SFfrB/cBZ6RN1krsekkceBvIpci9yKPonB0LJDsvgODD/CmDP2rNeiUeSz6BT6Q32D91X4PcIF9ThqZvTDmmtbXT9UdlgW3232so+FE3jh2jC33dNaxHxnjGlHm76e48d4W9OMEBsy9rRtlwVfcMZYU9eDBWrX+Ga4qefxZZw3sM9sn0U8d7i2R2Tx3eWJ1jJie+J61pu2sM6hd+SX5JTEc9W+k/oq8TdxeAf1c6TsqCx+Q0fGlt+fRRxHbP+X9Qxd28g6BefVOoaPRcs4391zgLbkrLTHp802L3AGh+dZWxZbL/qZO/SoUxbrQp2z0DBiQPxuA/OHxrDf2sdoEGtX5JjEPMfCof3q634GvhRtI148Xte6yE5wm62thbQhD6WfR/x7q/WOLcdoHtq31PrHFt1taH07MQv+T8piDpwsO0XWNYv6NXVs9I5vRZpaC9t43nSzn0bbqv027TjHmgrzq7vnC3MFn0t+sVZP0vDjsI8vP9LaiEaequs9ZKfZqKVw7iXPKeYWzPPtwelZ6AXzijl1RhZtW3menZmFhrby+e72XwvMEnOLdaXrPEc+twZN9jxhDnRwe/gZ5PnIugJ+kt9CHYV1LL5N4/sQ2COeJK58yExXrKfoKrHiWdZRNBPdI7ak9sFcODuL+cBzYZ7fi98lj+VbOVgn5mAd7i8zD7voKDEjWlr4b8KPkOsQW1KvJLZDD7uZMzSzbL2Ez3Oy0Fr4hFPWDM617r1l1ojx3jF7na2n8PeTOef4vCz2z3O/5/n8T2atrTWXvIHxRwfRvZ6yXln4MHS4h3mBG/wjsTm1duLz87OYcy08xow1vnKEdfZM99Xb+sj47uExxvZwOzTwLusDOQR6h9ZRxyfHIL/43nkImofWEaMR86FnfI92QRbfibBGxrULddyHvrNgYD+zwW8jFyWfuCiLPGKgNQh/TMxFjkDMT/1hH+8zrhdb7xj/S2SXMnezyBc+c79o4+XWx/esZehAvyzeG1qFEa+gWdTRrsiirtZf2wGyK7P4noM1JM5fxW+UXS27Jotjxv/aLMZ/nJ+xj5856P+NOVqz1D4STbnOGtPNGnKhdYN6FNox2ePNvGMOss/6KMf/+fr12h+cxb85HMJYZfFNE4zgt2HnRrPBuipt2rgdc4k1FeIXcivWA1jr4/vCm3Tt5ixyrdG+fksWOSU6M9TvGtZgEz9M3QwfX8s6AGvUt+CNLfUu9vuaL3zsp9YXWLo1i+8biZvgjXgQ5m7T8e0eN+r/+CVqV+Sv1NaOsubtYY2jfsVaAD6UdQHWOvl2HP/JdxusccLEMNkd1h1ituHmCJ7uzCIeQ4vQkrvM1wifv8XX0BVqacSpR5vJu7OYkzDGb55t9qhpUFNgrPh3oiOziLPQFWpfo7L4DgPe+ps5fCLx/z1Z5AJsOR5o/u41j1f5+L4sYu+dzCQ8js6CO9YTYO9+HY/JQt/O9fNZE4VprtOO692sj7D4vX3eA1nEgMT6Y7V9kPcteziLWOgR8wVn+Dxqv6yrkkdc5+u0e1Tbx2SPZxEf87sZd3wdvgnfBcOTzfETWfgCfAIMDLMvIMdg7jKH4a+HtZLfMM6co2PURNCyJ31unNn+1tyTx5LPjs8i3iO+ZI6Rb5Jr8v3CU7r2tOwZs3i7x/k/z0nu62/9xF8xD5gP1IxYR2Dt4Ey/q5Z+D7A3QTYxC6ZhGx82KQu/ONF8TvQxmkod8NkscgveGd+RT0Yb/I6el70gezGLGhhtp2TxvQrH7L8km+p7VppldPha8wzXxJDPuR37Z7s9Gsl3HS+bI76TO8XHfEPUzvzCMbUUOEJb8bdoItqIPyTm4Rsl4h5iQfxuyUySY+Bn55pZ2GRNjrohedA0Hb8iezWL3LWhWaRP8hTirNe0nS6b4XnxP88Nnjkzi+feYZZgqoe5ez2L8cbPoUvrmSF8MjEOsc6LHgfWtYjJfvDYMsYTPaZvZJHjoWPkt29a4z60tqFx5L7o1AOOU+AEHaMmQQw3wv7xWY9lS2s0esM4oUmzZLOz0LYl1jf+hjmeT/xbUTSNfy+6r2Mn7n0zC597kedVXeskMRvxGrVixh4eGX/av8WYmHv45xtQxhkmqJ9t431YQM8W+dwoX3/Z19r53NseWzSMWJ6YvjoGG2MeqrXvbW3fcVt0D7+L7rEGhcahde9moYNoH+fuN5/0xbecW1n/3jM/0/ysc/w8GDvJnPGdAXy8n8VYv+jxpvaBFqKJH2ShLfhGvoWlJsW7Qf+I99HAD7OIz4jN0ClijlutR9z7gdv0czvWpNBc4gD8JfH96WZpiHma6uvoFTESOoaefZRFjECsgI7CJnE+ccXHWbTHZ9/t+OsT68Sn3uL3PssiVqOGRv2Mvog36Zs4j5huV78Pam7kImvXSbNgd14W+vV5Fn5zvuyLLPwy60zE4dSSqQ2TG3ewRsH2l55/X2XB+WizDtesX8H211loET7hG9m3sgXm4h0zBYNoDjqFn/2O8TJj8MUa/w/M1yy+9YUv9mFspscDfWhvZunnJ21/9vPudX88D71amIVmwc4483OKtW+Mf9Ncsw6vcIufZU2emlh969WiLDSrvs+TP+IzF2fhN9AwfB46Bv/EnLD+rBllvNE39G+UGWM9npoFfpIYkFiQ2ifjSI2ik7mDv7VxGuOdRV51t8ccLbzEvpBaBbzBXR1r2xhz3dl98TvRXHw7ceQSj3ULM/qLf+tp/u2/ZqE9xGrTzBZc/cbflYXv+txcPWW22OKLl8qW8V5ly7OIM1ZkEavhB1cylrI/ZX+ZLeb031m0499Tc9/XZgp9I3/AL9byuS2sjdOtiayZ/pOFH8Unrs5Cb2H3N/9e/Cz/HgEdICb/N4t4fU0WmvmGOSX2W2Q9/E9WI5fPySMf7fT/eGXL8ffmGfbWV7sN8qiZXG2mYAvtQwtr5rHdMI/9WrKNZBvnwfyW5n6TPNakv0zX5TPo6KZ58AiXX/rvJafKfY3aMLEccdxmefhK/CS5JlqIJtbOo35LfkjegD6Rk8AidTBqYDB9j+dfnTw4q20ffLnbwRT/xvUOx2msC/FtI3kh+kgNBB2uY10iByUeJ1esyoPB9uaQudLBbfgeEk1Ca0p5rGXNNVPkreSvva1FcP+9fQK+Ad9N3YGaA98YUZ9b+114Fr4Spqb6vcFbOY/395LtH5+b7H1Y+sL7k80z/KMBCe87jxh0lrWlq/0Rvoh6AutfWR75JnwQrxOroz/veP8BX4Mh/DCswSCxFHEx+Si+Mc8jB6ZP+qP/Ig8d/NbswR01O9YA4OgHc8c3mTBHHk0OXTF/nINfuGNNg7XIzXWuLjzm4ffqW/fw0/Xy8Ntb5jGXOB5truGTe7aSbZ3HPBviuUZ9jTrbNjq/bR5sbpeHjs7xfF1oNmF0irUSX0zNLzXfvc1yT88R5gfaCI8wC5PMczQMLcO31jbn1EGoh6SOE24xv7D5u9mD2eHmFn/It0fw+aF1k2N8HfEXdTC0bfs8dGu4OSRmhV8YxcdSXybORH/r5xGH7pDHNdqQE6ON+OW7zCkxIDEkbRvk0Z5/W4A/q/52dn/7thrmBW4a5qFZ7DfyeDfOgw+uwQtMwRbX0b8meWhg0zzy4GZ5xEnUSamD8C3AjnnElm9YA8kdGHuY2Mks4YNhgFo/9f/V1tpx5gU9Y8ya5/F/0OzkdrB6rHWPGJb6At+q8M54dzeZATSvRR7j87HZIOcl3yDXYAzQFvwHfg3fh28jLiPeQqOI14jbqtcw7vYx3LF2iUbe6Ps6+9kfOk9A36o5QpfQFHzR6/aTjCW6xm/YOY99trvYtjXzG5ojeCKmI7br4356W9NYu6cWS00WnYIrdG7XPOoksIIP5ZsT/Cjtacu/i6n+Hh3to36Cz4Uv7qPOgr5h7KN9LfPQRbgjh+de+pjiOUTOQi0Gvz3B96OH6CK+Dn1Dk6ilwE9Tn+MamgRr6BfatZuOd8+DOVgivu9rpt7wPnkmmogetspDO1hjIKbcI48YEw3bMw8dQ++oy1T7K7jFZ7XOQ9fQNNayWW9i3ammNQ9e6RtNon90ay/Z3nnwhQbBGPHWPnnUVnlP+AE0oA3zJI+6ye/mjjgDTUPPqHfCC372AvO5s/nYxSw0N3fwh/5RQ9gvD41irZM47GNvYYx/K7q/rh8gOzCPvGGo2RxkLUKTDtL2YNkheYw9Ywc7d3ncGHN0d4rHF31BZ9rm4cPIy4i1D7DOoDmH6tphsnZ5xPAHeYwO8HVqC9Ry+PebK6wVJ3qMx7kffBHtiK/aq5/DZUfIOuShI+jJOR5beMnto/BfrAWhQWgEmsT44t8YY8a+jlk4Mo9vmPh+6ag8eKQt5znXMY//D4570TrawAV6dHQeWsf9rLf/bH3lN1AbhBu0hDWlKW7Ddepp9EFfsEbbkW5/uVmAia7WsmPyqI2wLkt9hDgVv0EszN830rpL7kPegCZ+6T5edx9oIf3AJoySGxAHoofo4hyzBFP49C3sl9E3Yj40rpOOO/Pe8qiXkmNQw6cdMSn3sUaKVqGFw+wf8ZN8W4Q2omWwfJx5hlU4hdve/l2/mPlNrIvMB2JFuGXtCa1jreF45qLsBGsSnDLffjOrMMsaLt/bnZgH0/Otb9SOqRu3dPs5npenmGe4PkntT5adkked9SCPE/x1tTZRv4cP6sLEWWgZ6wbwushjDp+w2S2P75yI96Y5FqZ2Od6ag/bwDQ3rSpeZ+Y/NEPx0t1/Y3u+b9VTWUvmWnO/eTvU1dGOFWYAJcsqNPG6MHxrWQ3ZaHvE+WtXTf/9yaxPvnvib91/Lz2OcT7eOnZFHnRqfe5/HDR7gghiccUWT4IA2cLHEbBxu3vBD+KCB9l/EUGgZY82YV3mfc3DGOuHJ3meLNsLQmbKz8vBZjDFji99Bu4b5t+CD19bH8vBLK61t87N1vu4O87DY7wImzlH7c2Xn5RG/83cTw2Psk8PyfTS18p55MNPL3Jwv652HFjKWB1j3LrNWcu4ks8I3O2hPM+sPuog+XmCeMmsefo34jFoGz7jQfKJ/xG/VcRy+rk8esRIxE2vfrd0/WkZdn2eiRTAJj/hFfstCX4NrvhP6wXyiVzDKGgI+l/mAdrH+yb9J7avrF8kuzoMj8h78C7UJajK3WXPISYnPZ3j/UMd6u1gT4JS+Onlsm1sv0Af0C9aoGaNR5B7Mgc3NKOf4FuCSPGIg8jdiIupjxDbUyPhG9yuzS22V/weL+iq6tJmfRQy3p9n+xXx39D5bfu+m1iI0jVou/nKWdQWWhnsLk+zD3R4+f2kemrTc8RM1bOIparpoHHMC5i6TXe7xZWyJj1gHIY8jPu8nu4Ixz4MrxgP/M0B2pXm8SjZQdnUeMRYcwRMMDTBT9Xye6/w/H3DVwnzCCuvcPOca2bUwmUe8RSyEDpITEKexXgqv53hLn9VrVaw1LfT2Qe/DynWy69HSPPzukDzqceSAfJ803DUDtJD8lrov7wGWiSHh9ABzCZP824Qb8ogfifHIFY51DAC/cAyvcMvfdZD9Kn0QJ6Gnp/pvRGM7WivhjL+XWO5G6yD+Gj+Lv2Wd4QbnC3DOuhxsVzN6mpnu6zlyk4/ZR3/rme+bZbfIhsIhv0d2ex76P8zPftn8osGsEdxpltFW/i3CHXnoMBoMTxwv8fXheaznkmPBOGsb1f6/yjkvcw5Npc1wM4xmrvQ8Yp0Kf/uWuSdmQTsfNpsweqeu3yUbwZzNY12P8SOnRC9H5hGjNzJja7/dcdxH/Me7H/T/GOtqzsgRn3A9YYA5HpWHL0bn0Kx78lijvzcPfSO/IO/oYC4O95Zj+sY/drSG4D/xo/ha4jx0GWYuMquMF9zMsHbt6Da0JZ/l/ZKr1jU3Pcx0ZzM+0jEa/hldJP+kXk2cfqb15748Ynf6/tDx02z339vPYGwYI/b5Loi1sOH+PdwLw/jXKo/t6Dx0B82Z7PHDB/J//1E/oI5wv86NkT0gG5uH/jzoLXqEL8Q/ou2/Z+tqEOge+S0+Fl8LB4vNBSzgx/BnD3HNPOB7YAAW+H8MqENQ0yJ3R4NaWI+oBzDW+DP82iN5xKxXep61d8zG//XR3lv6O8LMMMaP+j7ufywPPmCDf9dE7X6GdYN/z/S4zj8hGyd7UjY+j1yPnI/4jJiN2I3vP/j2LLVGMMboF36U2lqVtYKcjzrr3maI+c95zjGXiY9ZJ6IGgl/Df+HHnsrj3xZ95TElZ4azp/PQS1g8wZzh/9AftIeYDl/Z03ryjGyCbKL7m5SHxqATaAza8KxscnW7LGpJz+WRJ7J2Pc8a8nweOvJCHrqEPsHWHMdy/NsB/CJrRNT0qb++aBZhEn290v4Wv3uZ+WN/iq69JJvKO5RNk72SxzcusA3j3Lu3739V116TTc8jByAXmJFHjLfSGnW1nwHf6CFsrs05zOHMPGpdsAcz6BBMML9fM4fwiM97PQ8fyD5+8I08YjFqaPSBf6Z+hu7Nks3mveTBFUzhk2DiOOsRMRB9k58RW8MHsTZ+Ed+HD0SPYAstpD5PPZN6+TZuh7bQdqHPoS/ozJt55Jhra2auUbJeSR9v6dpc2dt56A85Anr0uXnEx7wje1f2nux92Qe0NTP4EJiEz0lmClaoV36URx2JHIv3/rHHkLGc52fQP3kZ8U9NH3f3dcYYDSO/5btC2IPBT3T9U9lnecRD6NE8jzXj/InHl3Vuam0883PZ/DzOXWSdYnyIj7/IQ4u+NANf8Xfw9zGmsgVwl0ccRJz9vewH2Y+ynzzG6Foj90Ec1t/tYYacgLjrZ8Ypj5jnXGsW8cpg+6nDrFeL3IbraNsQjzt+iZrBf9ZKdKqtGV2cRwzxSx7fnxEXdTOP37g9+9/6GF/LuW+sRX3N2xLmhOw32e+ypbJlefyuv/zb0GC0+FgzyNr26dY++EULGUP4QdeI7xpam8hNV1vDuphT/GJz13TxdfybOWIa6lsc05brMIdG/ZFHfoBvxi+jT/D2nJm82e2Wm8H6Zgo/Dj+TzTL6hi4tszZ9bE7g5WbzvCKPGAeOiatgFz1aKVsl+zMPjRpg3UJj/nIb+vlb9o9stZ/Nt0Kw/K+O1zAmjGkRbPJs+rjE84Xfjg6uV0T9bP0iamhw+4W520Dnahbh0/CdjGtPc4dmwQb+lfif+GtDta0l20i2sWwT2aZF9EXsRLzGGOOjCzMM7/jfzdSutqyOrKoIv1nStuxzSRExFzyn2s9kuazwec5ViuAZltEmmOJZPJP8Dx9OHLW57197r2Nw2HnQOofG1dW1LWT1ZFvKtpJtXUQsRX2Wf7O6jY639XU0Dq3broj8ffsi8vb62u4ga1CEX4Od580ZsXdDjw+xEDERNXXqbehSoyLGtnERMVuTIvzaZmYT/uf7PnigvtpUbZoV4at2LMJ3rTYnO+m4uaxFETEX8VZz76NvDcw7+ePZ3n/Teke+uLNZoc6wSxFjvmsRMfHP1rp/PUas4dxplrjGGLcsoja4WxFxwO5FaBb9tirCt6FTjBfjSV97aLunrLVsryJ0hXgOrUIj0c+9i8izrnJeSjwOL8Rd+xSho7ThfBNrCG25h//rpY2u7SvbrwhdHOB8aoDbsL+lNYm1I2q6bDkm7uM3ki/sb67gC71D96gxoE1w9aC5IZ8l3/jNvg0fd4+54toBjLPsoCL8Ibx86Pn6kbXn63RdbDXPmogGHFxE/IX+8B3DITpua8YOLYIzfPZhRfhwWKNu8aW3L3n/JT+PZ1Gzh6l2Razt8Jv+tIagH3xjwXXYa1+EDxxovZpn38o3GYcX4Vfxr+yzPaKIOj/PQUs7FKFdaFhbM3lkEfUFdKaXNYha1FeuH7Dl+KgirqFTDT3vC+vL9+aPb7o6FlEn7eU+0bBRZpXYv461KLHGHG2twC/D0jFF+FTqXdSsOum4s+zYIviiJkRsDXvEZsRo+PBx9uMX+LjI1/G0dl2zCO7hifieuj81/7o+hx6tdgxPfral9QdtOt5bjrt4vpDLn6Dtiby/IrSIfBQ9ginGkW8d0KuTi9CsU4rQMWK3rkXEk92K4A/NWmqG4Zd1i+66dqqsh+w0a+TpRegabbkHXwfnZ1h76J/nwOOZZvKsYl3+x3dmfF+GH5xhHTu7CH2DM3g8x5wQrxGbn1tE+/NgwJzBJ2w+Z47QNOI37llj1ojXZzlmg59TzBdj0atY9w0gW5g5KV/H2vmy3rILivCV5HzU4C8swmf20bYv80F2sewS2aWyy4qI2dA86mWXF1EzI94f4fv6+dlXFPFbYAytg7P+sgFoVRExDHk5+flVRbBdzxziQ2ERHV2TreNqsNnqa71CtwYWoQvEeqxnsd7E2t8ka8UKM0qdixrX1Tp3jezaImIp2qJn9czpoCKesdB9/eY2cEBe97zZwwfSN7zAG/7oOtn15ul0H8PG4CJ0Dr+3rX/XGdaxGuYJnRui7Q3m5UZvOSanIw8gH1hpXfnUnMHPNLPHeTh51efh66Yi4nbi97pmg3FBU9AW4qfDrDHsP+SxZBzxkXdZa0ZZY/CfA8wRddEF5g/tgpdaZoYxbGKfdrOOb5ENLUKbqC/g42gz3mNN7ETcRD3h1iL8Lb+J3JA6FLVTmCKGJ5a/DZ0owrfe6r+HmIsc8nFrwLAi9OUOj+1wj+8g73OesZjkOY6+oDM3mLPBPk+8dCfvooj1Dvzbgeauk9mDFdYY/3bN4BbrDsxTK2H+zLN+oFHzrFUjitApfvPdRXB2tJ+7wv3gL0fqeBTvtYh1vXuZQ0X8O3C+exhdRDyETvEMarT0R73mfjNGe3TqXOvWZ9ajT/x7xvr3Xek6Bcyx5k08Ryw3pnD9oAhtwjdOdPwPb+QKDxSx/6o5bWDtGstcgK8i5juaxJx/WPaI7NEi2II9mMPH4d+oQwwwf/CITvG9AvV+ag3UHMgrWUtqZ55ZF4YJ2GN9aabbPMZ7ZjyK2Gc7DuZk43n3RcyRjp4n1GPus0bhT58uwqeib9OscbAM0/jdZ8wcXMEr///Ph47b8cPkCugVvEwowibCn+xZ2WTeaxG6yHPbOh681Wz3cV7GPZ3NHgw+r+MXZC8Wke9Sf6X+9ZR17GjPBzhDp+bYD5I/H2ju4IUYiRoo9c8pOveSbKq3L3uf5w30vJlWRIxGrMZvuclzoYWfw/OoRcETdVXiuleK+Nbm1SLyvNfM5Fgz+JRjLviibj+9iBzzRftWdI7a6wyd/5+Zgze4W1vrKiKHeMgatrZ+Ye7gDz/0ehExD6zh89b6rTzavlEEdyPcB+ydZL270sdwSC7R2/wR58+SzTY/9cwQYz7H4/4m8142t4jcFL/7dhGa904RuvcubMned1/vum9yKFg807a/mYTHD8wkucu/ziepd3xotuATNj8yn8T91H3ROeIq9n/x2FHfQJPR4vHWLLTrSV/7uIhayBLvo8HkdnwfS/4IR/DEOWr05Hv8dt4Nfp84gvyC3IJc93KPORqIj0ST0DdiNvwsOgqPq8zNJ0XEa8Rtn5rJajbJEz/z3z7Bcww+55nReeb1c/9O9BZtJP9lnYp1ezjFx8Lq/CJie2J8no3m8VvQNeI6dJC17TN8/xewJvvKzNPH9GqGzWVbayJ+m28dYAA9I+aq+PgtMwu7vcwRegOTD1sPq3NX9LKdtQ8ev9bxN2aImva3ReSrC4rQOrQPX0/eWse2s/n8TvZ9ETrMtxrUo/h/gn4oQvuIt/DJaFFXaxCM9XEuiT/Fx1avG+FDL/G44wPRqB+L0Cn8KPH+NuaXuPKnIur21Oxh7mffs9BMwMa5Zm+Rn41ewcZoM7fYY7vIv4s2+FC0Cs2aalY+Mze/wLPsV+9zDu2DAb6J+U3Hv8uWmiE4QMPmmaNlRfADO/jyP4rQM3QNvcLvUXtFlxhz9Gu6+YKh1q7Vc456GbnrKvNEnZBa8PIitAldwretKGK8YQYdQU/QsBHmAX5gB01Dv2aaG3ggv15ZhLFPrEYMTYxITL2qiJr9n0UY+9Tx/9L+38wx2eoi4rh/i8jZYQ3dWlOEH33Kv4m6/pt+/8zHSeYMPUSP8I/UWvCRnPvI59lHN/8r/O8JytGG+xu6P/TuHbdBw2pUQsdgE3+J32fdZT2dX78SW47JK4mTNqhE3ESuWbMSOnaJOdxQx7VkG8k2roR+oWNoHLHm7WZ6E13bVLZZJdav0D/aYLDIfbUrsbbDN6nkDDBFXR/tqlMJFqsq4Wthk3orbbmnm1mG6Qn+u2GYNRxyhgfMYEn3lytxjviuulZCfoqPhLNLraPwtdzaBsvEc+ga3PY0u2vMMQyf42trqtktgmX8b1IJVuGaui7ahvalldDCTNtcVlRC6/B1G5hh8g44Jg6sVOLa+da2meaYtUi4Rgv7+3xv7+NzB1rzqvfJQa+2Bm5eCR1kjZDcgnVJeITLupVgdYtK8FqvEsxuWQkG55gruEP/YA+/CV9wRhyGhqKd+Br8ImsDW1Uixti6ErElecc22t+2Erk9dSNqDviv7SqhdzCM/pFPbF+J+ll9c7VDJfwwvpd1Vu7dzNfucP88p0EldLFhJXSPXKCPefvAOka9gLpUI7VpLGsia1oJxuCLeK2G2YIheEaD3vY9ifWJ9W0YaVYJPRxjjmCOHAPmyFfJY3eshH49475gY6dK8NFc1kK2s2yXSuQyu2rbUrabbPdKcNHKbKwwMyebG7a9zMP5ZgNO0D50En7IVR+xD0T79qhELYLa/p6V0KbWlWgPF9yLprL2xb3U1Iiv8H/EY8RRxGrER9TryUGp38MTdbU5vk47OIIbYmpiDPrJ3RdjTjvatDRLMAVjjCt+lBgfrZtkTdqrEkzvbcaIZ7c216xTsfYOK9Xr8TwDvnYwL4w39Q7qHvtov41s30r4X8YfvUK/iPfQQfw1tTj0kjVs/C+MNTBjo80Z9bAW7uNP88Za6MnWD+py5CHUe4gX12pWHjE71/CbZ9g/MJeIKYjR9quEru3PnJD9H4uSLdp4nE2cd/yWc/vGk5kIdd/3Ne4KFRmRQttqUInKyijKCg0qNKwKSUKZEUVGZkOhp+wiZIbQY2VEikpGRfyOd+fx/Xn+OF/XHt/7fH+Oc3yuqlaqVGln2RGyX4qVKu2p5WlaVi/E+qZCbL8s+6RGpUq3yVpr/+fa/kzWVsfra3mObBftv0/b87X+X1ldrbeTvav192UX21j/TpbLrpa10XXzdd5vWu+r5euyN7X+hpbLtGyi421LcV67Ulz3sI5dpOVDWh6pfUfJ2ss6yDrKjpbV1LFLZE/I/tG578g+lJ2u7YLsSq130nmPavmXj3eRLZbVlI2XVdLx5rKvtJ5o+YyWx2h5rOxd3WOcrKn2tdT2CC1badlZ1kXW1edsUYrzztTx47ReS8tmxbiO/edqOUo2Revny86T7aHztpfVkZ2hY/toeXwpju0mH5yg9d21PFHLk2TdZOuqy4eyxTrnRV1zlpa7+9qXtOxjP02y307W/lNkp/L7at8G3e80rffW+r6ye3XOBtkLskmy92UfyNbWiOvbwEgxuOmu63rIniuE7/E7nJxuVm6QfS07Q9v97Gt83lPbvWRnyl7jd9HyV95dy7NlLXlnLc/lvWQzzdM2st+93NrXnedrf/e+80vh102yC7R+I79BKbY5Djd9ZSWtD5NdpN+umpbNzcw0s4rv3zY3V3r9YF23lXmBraJsUCGufUzWT8dXaN8cWX+tP6vlctlAs1/DbMHYdBiXpbITZdN0/RVaXqvlmEIsV3Nvc3NzMcbFhbr+oGKwdpF5q2V2ufcA2UDZINnFsuWF+PvhZ0stL5G1LgZTsLW1bLA5/6kQz9mqFMZzu8kuhRctT5GtlO0me8sagVb8w5jQ+kfF+Bs2anse2sHvVojzp+r5J2v9Fdlk7qvlSbJ7isHkYNkQ2VPanglfOn+otofJLpO9on2Xa3lFKc6/0hzfp/0v+r7/ke3C2CuGHnHuVaVYZ4lWwfB12m5tDeOejI/hjGXZGK2P1PLLQmxX1XZD2YpC8Ha2mRtgPVqk5ZpC8NzTx6/2Oe3N2pHWMXTvMXN4TSlYvVb2DVpQCkZgBb2Ez+pmdBm+YiwVYru6mWEb/35TCP2CXXQL9uDuOi1Hl0K7rpf9oX1jGHOFYBRW0bbMLPYwc7CHL29Ab2RjvdxWto1seiHGGxpdpxj8wd6N3q5XDK5gamExtBFtO0Lrq3Ttz2gK40TLQ61DMAZfN5lVdK52jdCddTVCh/6xxqFvQ8wALNxcClbGyX7WsfHeNxFNK4W/4esW2a2l0DvuyfPrEN9KEQ/RMLRsLvyaJZjifJ7PNWgfGthey6XFuA4t5JrnrJ1zvfyjEHzBLoyxJFZOlt2u/XfI7pRNkM3Ssdtkd5WCjbtlh2h7opb3wJCuOdgsDtP60ELo3t+ye0vB4EjZVbJXZaVS6FY7X3uVr0djm8qqaH2SlpPN4H3m8GFrDf5nTN9fCh1FPzG05LtCjJMvCsHr7tYUOEHXbjVL78m+5Pcqhu9hAN3Zx8sLChH/rtGx/WR7a/9esimyB2QPyh6SPSw7Gg3RckfZx15/RFbPbD0qe0z2uGxRIeLgHTzTWgJH6M3J1p8a1sJCKeLqE6Vg4UnrzbRSaBT6grYMNmvEzemyGbKZsqdkDfGf7NNisEBMHFIM/disK4XQg/Xat0A2pRjajFagKcQ7zhlmnx6GHluTyIs43szjlvvi59nWFbTkq0LkQuwbax8R9+DmaXOE/qA9nczXM9afX4jtsmdLwRIcVexrVYz96M+cUmgQx+GtQu84j33oDvpD3CR+vud1NKe/daeHlnVloxlX2p4ra1CMGNrCcZT4QSy8rBj8wM4MxqP9jZZMKMb6tcXIby4we4zT9dYKcqiexcijdiiFzszxc3nmn9YgtIi495z14XlZI1m7YviT84hnxLIXtP9F2UvWF655uRRswMUrsqVmppLsAN+L+xDH0Ci0iecRX3+0jg22Ls2XLZC9yv0LEa+Jv8SzabBphuGX95tl9mD2tVJoHc/cR8cWlkKj1hci7hH/yK9fdxyDD/IkcjQ4RBe2K0au9rSWs80hDI6x/2APBs/2ucS5u80TcW77YugKsYycnHz89VLkTW+UIndCl9AkNOVN2a7ad3sx7gHL3OfKQsRb9Ir14bIfGNOONcSZRaXQz5ql0K+3SqFnb8v+1DnvaPk9cUX2uMcNfwv3Yfy9a66vKQR/5G/oGnqHzi33NmMJZmG3no11NIv3uasYPM4zm+RjswqRq5Gn3aT1JYwjGJJ1NK/v6bz3zVMf80s+Rl6PDqKB3bzNOjHyNDPMkrwd1vfwcxkPi2UflCL/I9aQ/8w3hz3MyIeyj2RLSsHgvcXgEMaId3C2v5mCrY/N4wLbJ96HJn8K76X4m9Bn9v1X9pns81LkWtQdxN/7HA8nebnB66nZ6Eo80fJL2Veyg0qxzfoy2deyb0oRrzqYKzSS/AxWvtX2bC0P1HY/2YWy78wc90/NHOx18jpLxsBDsgfxufkYbl7uN7uciyZ+XwqNRPd+kK3gPYqR45DrtChGTnZcMbSWfO8W2eHF8BExkNySuIAmwgnaRj71qDUP7RtUjLhKfIUbdKxgTmCE+MkYqGf+ftT6ylLk/Ktk9WU/lYKp1r4GrYUHtI9c8Idi1A8/y1aXItaS86AXnYoRO89yvoUNcTwd4n3UluRnaOvAGsEXnKF11Z070UvgfM4l1q/R9lp+S7/POtmvst9kv5eixvjDesV7EF9nmKc/SqGP60sRr4nfxOwTrDn85vjqfvM0xr8zfkzMCL7doH0bZX+WYozjs++1/Mv7NsnK3LsY3NUuhU49Uox8ij5EOzP5t8/9R/YAmp/E+6B/Vaw9aBD11Vhra4tS+Poaaw418Ba6rnIS2lbH+sY6fYNyMXIFdGiBtWNXrW+ZhK70tLaQqxE7L7cuoUnEx27+3egZbJVEbbB1EnnSNlpum8Tz7vJ17CN21jVHL5ilVTq2nY5V8TWcxzkDzB38fWSe0JZOjj3bJ8EIudVOpdAcYhq6UzUJTYKd1XBZjO21Xmcf+d8OOm/HJJbVkmCIPlR1LXdKggdqBvI5fpuO1qLpZmuG+frN+3ZOIsfbJQm9mmnGqEWpGdCszTpQCnbwKTFmlPnqak2BA/IqdKS67lVDVkiit8Q+NIB9RVkpifw60fJb3/NV33eEee1v3WJJ3oTGEUNT/KXtTMs8CVY3mFdyefJDOCbmEY+JgdyX+xMXy0kwv8F814S1JGIx2sa4QZdqJ1H3EteJ78RzYulGmEviWWf5eay38LjjfXdL4h7UM8Tm3ZPISwdZx9imzqmTxO+CLk4txvPIL0Z4bCzwWEFTm5vn3bS/l5aVSxHn6LvBNmMAjWNM1NV6PdkeSegtNQk9EnSXbdar+Jyl5huthGU4JT+C1eeLEWvJF2EUVsnDxnrM3WCWYRr9Q0/pI/xViHyLJTUiurbE/GNLrKsYujjPsRHeiI/oGRxf4ufA8cNmFU73lP1UjNpnbjHiMzUKOWD9JM7jnPpe7pVEb43+BHlfrVLoD3nd3jq2TxI8wTN5TlfrE789OSHx8q1ixE+uwafkWmgh+Rr1KlztK2uQRP6Pzi32s1r4efgYDUU/4QNO4Ay9IX6RR93l5ShrFrp3phloag7w/xIzsF8S/QJ6BdSLVWT7JxGLqTffdc5F7sX5DXXsAFkjXwcjjRmXpdDPOuaAGhJdhIVfzUM9ax7ad6DsINnBsiZJ1ApNrW9oG8zQS3jC9znBrNDLQL+aJaFn5HTNk8gB6SHAHNdTT7RIohagj/GfYtQLS80EPLS0ZpFfEW8q4s/mei2Jmg1fLixELx2tOUT7D01CSw5LQk8Olx0ha51EnkT9Tx7E+CZ2Mf7b+Hdra734y/pBrMO/+PnJYtSDf3ss1/a4593ghf4trMAM/Q3yLHoM7fxs3ov3W2Q2J/j+Nf33cc0h1o3Z3s9zeca2xdCX3cwgz+a8I5PQG3K7R80z53E+vWPqZmplauZ51hN0hZq1jRk6Ste3l3VIQjvoe5EvzTUbMNLR58DXT2Zolf0FN2jS0bJOsmNkHxfi2nXmBDZghfqyQj/I8dbJzitGvdDH69QJxGKYOTaJ2uE9P+tTaxvvdIXfsXMScfkD76MPhVYRL7skET/rWye62AffOj7hk3be7ppEHIIZevLUXPSu6GeMcL8CdvDpQ45fxK7vPNaJDeTjT1tfmA+AU/pa9CXuL0YedVwSedhCaxHx6kFzUsexAxbodZK3kRPh76PMAufCwHLvb2BtOl52guxE2SXF6EuiK/Qv6X/Qw2T+Bs1Be/b1PbkHPfWTitGvR5vutlaR68MIenOR2SCnnul+xbvWlG2sMRyjB0vOvYZ7an83WdVS9CdOti6hSeTA9GVPYT35Nw+Dq9O0fbKOdbfPmGvBj6zvZG2iDqNHNtVswGCPJPQF3uhXokP019Ai8unTvX2Glj1lvaxNrMMaMYq+QyNzRLxrYDbg5swk/Pa9e1WwQQ5Bv4sxjAYwl0MuQk5CHVfTLHFsuVmBk7OS0J2zk6jPv7Gvz0kir7nbrH1rNr5yL4yxTU0GW9RlR5qbc5Pw8zP2Nb8r8zTsb28NwOf1rAETHH9qFyP3xpcXWzd6J5Hbnsc9k+ihM8dDn4qYAxPk8eTzF8j6JJFz903Cp/gTBhpaN47y39rPOsvxrtaZdR7H9Kt4Js/un8S82oVafgF7SfiS2ILP8T3XDdD2wCRi1KAkzuMc+qPM2THvW826g+agS+t8PfrENvkKOQa9AHJlasxB1hXiF/VEczPYxTrymO+Ntl3MeEuCVdYv9TZxba5jGzzBFb2swUn0LYYkkdOQ2xxWCu3pasbIv7+x3pDf0gtArzDWOQfOiIlwRz5M3kpPHebmWGdYR3Mq+gpv+fiJ1oqhsmFJxDpy7Mu0frnsiiRyGTSBvhW9VXqsV1pv0Kyyz+Waq5J499YeJ8dZa2CLPI+6rWD/4tsPvY9j9P+YWx5uLYAx+hvvFEJTuI7chd+qQzH60Pxmh/t3g8/hZh2dQWPIk0ZYD9CF7axN6Be1EdqDBpEHEcuIaczjwQm84HdiEP0pGBxpDo+1vl2dxLM5l/4juSo561RzsbPZuMhcXpME3zua92vxsew62egkWIUp3od3Yd9C3x9uyf+YM0IXMdbRR/Lly8wu96Anz/OpATl+qn8vtPj6JH4/7ruPYxfaRe2TmyWYggfyJfImmDrRXHH+el+DlqFpxEn0inqLnAmdIqaOkd3Afp0/1qxyLvnTjdq+SXazbJxsvNfRNfSN3ii1GBp4i7m61WwRF2s7T+LYbX4GHN+ehPbBwZHWQ96tlvV0guMa+re59jB7MDfcmoWOVbamzXav7R33TGr5fpW9j2Po4vlmDy6YY0T3YA3mmJOEC3oK5C3UatRVzC/SgyenJrdmPo+e+R1JnE+eM9Xacqc1hZiFv/E1/QL6B1WTf7mBGfrixLADPFZmeYzABrGY8/EDeU0va8y11pZDrC9oS24W8NcE/C+7O4kc40RzcY7vca+1hXq9o9eXeXui7B7ZvUnwRQ5Nv2mSthuXovfJb8k3JMSVYeZuchK6Qw1WUVOxTk51n47dL5uShG7gvwdkD8oekj1sPSA2kRujQ+Q75L5Tk+jJPWJf42f6RPieWITvyJPhYWQxfExNjs/hYZb7ro8m0fPmGwU0Zlv79bEk9ILeMTFpoP3L2Gd+hfFP3UOuTO3Tw77BL+So+J/6ljyFPuUD5gd2YGJPMwALj5uLO73+hLfhYnQxWCAffzKJnJx70Vtcb2163JqDT6l7iAfEFuYW6DtP0/Z02QzZTNlTslk+h1gFJ8wtEGeIN2M89mcnoSnEru+8n33EF84j1+E65iaWOefp5zyavBoGnk4iJuHLZ2TPJsHZk9aqr83D085jiUXkOH3sz608TrcwX+Ra5FlzrBljrRt8d0Xdgx9h6BTrBloy1L8JY4VezxbWEXTgFu9nH33NEdYkWOvt+xHn/iObK5uXRCx4Lok8pr/P4dnDzRz5ELky45R5N9ghv6G+IocgFhDzYA8GD3JcIB6Mtlag+Wg/30M8n0T/81E/i/ci/lHj7W7/U5PV8DpL4m1jP/cFcw3fxNJx1qcXk6jR2Q/zO5rt55zvo01VzRzske/Q50SP9nZOTG48x+OfeQ/0gJwHZmDnCLOE5hN3tjcf+PilJObOqHWpeWGhgidqLHilhoPfl5O4N89Ybs5g7BXtmy9bIHvVuvFaEjzBFXU8z4KrDX4m26wv1PrrsjeSyGtvNyeHmAM4quNt1ntZb8+0/ryZhAZxzgPmDb1Ci+AJFkZarxb5OTyvq3UKXvAHeQ39IfKdt5LI1fH720n4/p0k1tlHffa4/Us+gD/W2B98H3S98wNq7XeT0Bp6MMQgaiR0B83hvLW+ju/3yLPoS+F3dIwY9F4SWoQmMWdMP4lcmDwFbauIc0O9Xd9MsY8YQb76j7mobh9SO6BRaBXagEYQI47wOvpCvdTXvjrH26wzn0Cvb4GZgz3m9+lV07PmGcSi9xlXpbiOfJqcB65gCo0jthHT6CUSe4hBi2UfyD6UfZREbQdnDcwWjC2RfSz7hN81iRyFe6Mv9HlgjZqfOEO8YWzTI2If8Yt8BF2jj0Bdx/W3WwPwO9cRk7kf912q5X9ln8k+T+K7hi+SmEv4MonY95Vsmexrs8ixR8zfnX7uN7JvZd8lUdehqejJi9YpNIrch7oQdsmJ0SLqoDP8brC5XPa97AdzyjHeeYXWf5StlK0yqz8lkWNf7ft0M5OwyTdQfEOArlCrkwftV4raHy1Ck2CM7w+oD37W9uokcm36jcRbci64X22tYh+xmPuis+gePVNiKKwTRweaY+I4ekQuSo6yht+U389MMtewybzQ14Nh4s462a+y32S/+/xx5uePJOIJ1xJTiHXUWtRZjK31SfR7ybdgkrx4g9Y3yv5MghP8RS5OzouO7O7frJt99Vbyb87Cb0qMIFZQZ1Dj4EfyAvIDYtNf/B1J+KevfQ5Lf8v+MT9oC7qCr/Ax2lMpFT+yyrIt06j12Mcxat2t0vAF2kVuTGwhfrHOPnSG72lb29/4ib+hoTWLffgCP6Ep+G+0ORztv+claxvnE2/wGb7D/8QvdIb8i/4262gPsZW4Ot7cwA/bh9vXxBNiydZpzG1to+W2su28rCLbXlZVtkMa8abg83eUVUuDD/SKeM/YJW7slEZetXMampKVYr5ilzSWbHNd9TT4gKMaabDEvtvMzUbrDX3BQhqaRM5d5H3T0CY0CC1K0tBGdJFY1taawjuRa5FnkUenvJMs97NvM5/Ubewvp8Em/mUetGYa2obG1Uqj/0EMoO6l/v3ahp6gK/Tbauu8XWW7pTHuuW73NObON8fHNPImtIO8jL4SdRZ6Q46H5kw1j3D5jOtzvgcl7+Ja7oEW1k2jf1EvjXX2bWlW90iDMeIeevK+dYXtm8wmcZZvUxiLp5s/uILHPXV9fdleaXwrBV/wRt210BzurWP7yPZN49sp6j60iFybngw1Ezw1SKPOgjdYm+7lfmms72++iImwxXnkOg3TyM0P0LKRmeMa+O3qc/62Nv3jGEseRlxDi/4wL8yVNdbyQNlB5pd5FOr6MWbtdnMMOwfreBNZ0zTmY4gzxBu0Ad3ob8bIP/lOaINre1hqpmuay1rIWqYRP1ulkSfDDbnyIWn4mPwH/TmU95EdLjtC1jqN3Hc7a0kb+xOWYAG9Q6uIU/Ay3IZWwhK5GMzBW3//XfSmYJKY9JP9DePUYyzZhv22aTwPztE3vg9A497xdW97fCzxdcy7Mz/fLg2eyN/2MFss6YvzvRF9z9PNX0PrHt8b8F4tzBjskVPB2s3WNt6LbyDg9BXHOr63g5mCxzRLch60aWfrD9zgd+bMyHHQqRlm73Cvs69oDuERnx8pOyoNJmDjT78jvyE9X2Jdex3vYDboAcAH/cKOafQMiStwQr56dBq6NdHnwAQ84Hd83imNsX2s+ToGH6dRaxPPqHuohdle4OPw0szMkJuQV4x2XKri2FXJWlbFv+H+9u8WjmOdzcLz9in6cKy1gvmKvR1HP7J/+G6DPKKx/UoOQs5CHcT5zHPsZf+hI/SG0I4usq5pzHcel8b8J3NafPvR2ev0pekdU9czN/uk+aSmx/fH67oTZCfKTkojB6LH2C2Ne5ychu9rWFdOcRw7ld9H1l3Ww+dMs8bcav2Agx4+B41Bc/iGDX5O1/oZsp7Wncnmhz4Q/R7y5orY1iuNeAdz8EY8w7dnOlaRT9MT3NmaxjPQJjTqrDTyYXJh5j+o48jFiXuNfe+yl2d7HY04R3aurLfsPNn5afQDNlqTLoCVYuRef/t9qL3o6cEL3HAcNuG4j473lfVLI25SP/ZPo/8Df3BJ3X9hGjGmlnVpN+tFG++7KI3aYEAaTFFj7W8da2v+BsoGyS5OI3+6JI3eMf5nLoxvIfH1Z9YWcvxDPW7oQb1gHrkWfeJ6ch3qr5udE5EDtzCn5MJsX6rzBsuGpLHNeQf6XJYwODQNn37u32VYGmMczUFvqtqH9I4uSyO+VeRNPc3M5f6t+c2vSOO8NWZtvHm40foEM4dZh6qZMzQGrbkyDSaYa0VvrvJ+8u6yebjJ3MEivNAPggMYYIyTH1A/LbU2MebRdfSdcQdLxJ3hthHma6Tsatk11pozrVfkGeQd5NHEMPKURb43x9h/bRoxiFjEWKjha2ESTZzovwk2Kxg81My2MSOwRZ5Pjk++DUs9zRP5FN+TrbVGrXY8QqdWex9/yyjZdeaOGn50Gtc95Gv4dozvMThG7sb9m5tHuLpeNkZ2Qxo6tNqax2/H/EmDUsyhoJXMrzDvCpvkQsQr9Hu6NZy8vIs54z7UfrAJ5587lsIwefow52VTrKvoErGKuh62djJrp5kr6i/0CF3iWzN4INeBq7Fa3ggnaeRm5GUdvOzodXxTw6yuMdtr7bcm3g9/hzrmZeYOhmHyZnPJd+DU69Tz9C/od9HPYN5kjpkcai1jjBHHGNfNPbYXmadxfp915raeuYMddJGYSi5FHY8uXelzGTfj0/iekTnPW8zwrWlw1Nss4e+21q1R1qwB1iS06bY0YuSWZgeuWvg9iTvEnNvTyPvJ66gD7tD2nbIJaTDQxBzwd5HPo2Gw1tIcHmgemPe/K41cmpyabTQQLbw7Df8RI8hzJlqDqGFutI5MsjahS1+ZFTjpbj7usRbhQ3JbfLvG2kWutJP1itr9XhhJo8/DnARxaHIa6wv8+86xPxnnxCz6OPhzqPXoPu4lm5KG1qyyD/n+mvqPb414BjUdz4QT+l3kWtSQzKU39O/V3HxQw9FHoIdAbEIn2D7cWnWuz+E4tV4T8wNH5Gq8N++Mlj0gezCNeXs0rZH90dm+fiiNegrmrjFjsEYcOsVxiesfTkMj0Qvm09EPjO/tqQGnyh6BO9ljssfhTfZkGvXfPGsVbKFJ9GqnpRFfp8tm4J80NAld4TnV/Juge09pOSuNWo18Ci2CS/Ij4iI50mxtP21W0avHrFnvmcXRZhZ2n+E3xL+y/6TR60S3pjtXq+77EzPQwCfNaCdrGuPiR5/LfmL4k34X9A7NJN9jP3x/biaoreamoSkTPbaJuejMvDQY/8i8UgvOMr+wTTwlzyP+Pgdvaczzv2D+XpS9lPr721LkaAf5OTv6fsRdtJW8iV4sfSnGCeMFjl5OQ99eSeNdeWf+PcECj8/J5n2+nwm7MEXMRKvQrAVp5EkwxXhgPo2aaPO/z0ij//VaGnkWx9i/MI0+/utmCX16I41ajBqQfsSbafQDvrevHzOvu5pDai5yLHI78jryafJqvilfpO230ohrb3Nf2btpaBffEzQ2K7PND+uPJf9un+x9jJv30qgtOD7Sf99t1iD0h94OuQ059vuyxfhV9qHsI9kS+4OcnJiFP+kZ4FPGL74mxnXw/dhGsz5OI07xHJ7Hcz7x/T9NQ2OGmamlaeTcaCk6h/bQJ+C7I/5NCHMZ9Jb+m0Yth5+JUXAz0fkOec9nZgq2GllD8PVD9u/naWgXY7SiF8C3hsQ6NOge/01oB+P8al/fzOzQw6aX/UUa+Td5OBz0Nw8L/Yx6ZupL2VeyZWn0OqkR6X2iM+Tr5OqwQv0OOzABGzD2kzmqZd9/LfsmDV35No0eEPX9b85rvtP28jRiLLnT49aHJz3e0QZ6nnxPxPwK6/Q+2YYZtAid4LqZ1qEO9i35A3Ht+zR6jhV9H8bnD7IVsh+9r7uZwvfkwlxPDFiZRkxYJftJ9nMaOTG5MTGKmm61bE0a+rOL/UwOszaNMc5z0QPiKLGXvAl20A3yKvpIv8jWyX5Ngx2+WeMbXuIkNR1sUeejWzBFXGM+jfmeo7wkzg31exAPf5P9ju/8HvCF9lAPoiNoyHrZBvMHr5XNL8tWXicGTzLjG9PQpJf8nC88Huhp/plGj5M8l3rgrzTm5RZZ/+DuQccl8iNqBOo6YgbjnXG/Sfa37J80eknEM3Jr8n76XNQBlTJpg6xyFrEMbaroi/fy9pZZaBRatVUWmoa2EeOIb/QQts6i18r4gEXya9j805q0TRYM9zHHxGpybOIhWofObatztsui/qMOrJLFXA7zONt7nX2L/ufcBz1WyR2oB6pmMTY+cBwjLu6QhZbtmMW/e2MOmHm3alnoHVq3Uxb70Luds9hHvEL3iEcFswWvZbO8SxY8f2YmYJRz5prHF73/M9taMwKLMAkTH1rn0D76D9WzyPkuM6NoHXkSOXSNLOIgc5PEQtiDO/rshSzGD3UHGjbWGn+fGdto7uAPruFssdkmz0SvGa/009BDdJGeWkfvo99azII9mCppPTE3aRZ9jqnmCr7Yh/ahe7BwqnmAk2WOp9yHe2RZ5PpoHd+TwBus5VnEzuWOpdQL9e1j5qM2me2ytmvKamWR46Bh4z3+iVHEqi/sc35f/I5e1c7C7/gcRtAu9IVchjyFbw3JVXbVsd1ku2fhoy98n5ft4/n2Wx37rq6W9bK4br59xHgm19wji5qXGEENTT5J3Bnr2EP+jz/wBfn9YuvLnlnUJvTp+Fvr++9d4PNesa8aOpaRg1O/k4fvpfP2lu3jZ9NDoP7eN4sYx/hBS8jPp1kX8GMD+3cL+5gYt18WOT73meq/qa/9uH8WtR2/fcMs8u75zr3RDXyIL6nH6D8QR+krUc8T01h+6/W51jZ+H/7mA7L4DRrJGjNWZQfBo6yJf4+msmZZcNE8C0af8rXcs0UWtRz5PnrKu1JvtNT+VrJDsoifD/r90SE0ZlvrDHnYwx7/cz3Wqe2o59AHaryK+u97L8mPiYvwVs06RN58aBZ6tM7skdcclsV4Z66Fe3Lvlj6fWNXIbFb0qcZZP+ARLulbTjGPcMnvx7zUq9YXnkG8OzyL2HtEFrGcd+V7BHQFfaE/9bljEfrwsrWHPJs5WubPmbPdXN9ljj1paEibLJhomwXr7WRHyo7KIh8jrlLb0XciN2O9vY514G83p6wfnYXm3exnt/e92N8pi1z7mCw0ZJP16BWff5V5nubfgHhDvXZsFhqEFrUzi8QV2HzVnMIrevSO9elrx7RvrVnkcugaeTz1Jz0G8nRiUmdd1yWLfgZ5Iz121ruYqQfMFfUE8XBr81rL/BJ3iDldrUvVHZPwNf0EvlmFodqOWyVzAQP0Fr50f+G4LHIs+krHa/0ExmIWzBLLiE3kHMQk4hG52ElZ8NDNOsazYQI2+E6F+52cxbkcJ94Qa5i3Jy6s8PIN5yfoxNHWoVO0fqrsNI/V7h67PWSnZ8HKGVkwBVs9td5Ldqb9fqR9/6fviw4RE+kpwUhTn891Zf+eZ5kT6jPyFXqhxCf6V+gVWtXPPsbXZ2cRS/72OhyQpzOvc04WGop+kreTj2yeIzZH8ITeJNacuR53sNfKunWu93M9vQXiF88jP+qtY+fJzpddkEUezn60GY2G3T5a9vVv18/rfayFaGJ/2YWyi/x7ci0swiHrM71Nj6Oil3BrBbNp9ADIxcjJVjrfHOB4Davwz374fcCaMc9s3GjtIhenvqO2Q9e6mSNYJp+C7wGygbJBsoutgWjiJVnYh/+jjYt9v5/NKHymZph+BLUiNQD5P/UrNQffL9DjJxeijkBPW3mscD79APoCl+peg2VDzD3jA10cKhsmuyyL69GzM6xT6CPf11yufVegT1mMm588Nojn1HPELOI79d8e1kbuQ/73kI9xzlVZfI803GwvMN/4lzEzIgu9G4kfs+h99jO7I8w6nFNzwvk1Wr/W4woO0DbYHZVFTgVHaCFcU4fCNnlzVfv0uiw4Hp1Fv4A64npzzZjJPI7HeCzDE/zA0Q1ajvVzrvM13AvWYO7GLGInMfQbcwM/S+wr9ITvvjf3BdLQN3yM7uXWtLH2HfqD9pBrkd+R592URXwrmoebzCTrDfwM7n+z/bra97zRDFEXUh/CR3tryxzHqX72Oz6bZh9eZb/i0zPsX+LfOC3HZ1EToVPUcPh2K+sRWoTWoXPo2y38frLbrFvN7NOt7L/bs+g1kJORj9HrxHfNrD+MWXqed2QRY+kN3slvKbvLfsJfd2ehPfCJb8lz3rE/GN/EpD+de8MIdRqahXaRP/1lTqixJpq9e7JghJqT8+j1826849Vm8EKzy/LeLHI87kGex3w8PprkMXi8x2HZvideoTMfmJWl9il+Hmj9mOzlfV6HFXKaqtaL+33fKTAuezCLGoj6mzkS8vqHssjtqd0fzqJWYjnV65OtHZt7B35Xxv0jskdlj2Wh93U8DutaHy73fvaRg/3mvB5uzjJfcEaPnJycOePh1oTHs2DsN5+PLqAPxFTydHpd9MHpFVD3P4F/ZdNk0xnrspmyp7JgEh6pqUeYLzRmlmy27Oksci/yXObxmasm76emo0dOnk++xTz2M9r/bBY5HsfmZP/+/xHM+40ys7BLjENLyM9glJ43c2nk4jA1ytfwvRb3IK6iNy3NLcz+J4ue9x1mmzkg6kLqQ3giX0Qj6WPMlc1jjFh/0KGqZvcBvyscEh/JzfhN6F/QF4Vdcrp3rU9vW5vgjpgEX8+bMeIYOdoLWWgRcQ79elH2kjkjRzvVurSzzyX2vewl2/AHh+R1660l6MgrWegUGjUfv8te9fI1ry80r5z7uuwN80ocoi9Bf+JNLRf5XDhJrEWwsvlbpizyNfI28ji+ryHXftmM1bXe4W/8jm7Ra6J25PrpHgPwD7fUHcS0utZIrkXn3spC6xZaD9FF9r3t/eTT9NnJryvyyKbWu3ey0D9yJfIy8iM0k1hIHCROvit7z8v3vY4mUS+jS4tlH8g+NBPkWuRc6BscUiPCHL0lGESLz/f5H8mWyD7OIn7BBjkZtrmeSIMZtJT4+InsU9nSLHIuYuIYH0dz6dGO97N5LmODMUKsRA87VmiceYIlOKRHsflb8STiGbEMnSNHn2SOxrlGgE3qCHoX9G2piciTP8tCEz43W1+YtS9lX2XB2rIs9PjrLLQN/34j+9bcfZeFT9Go5VloHHnQ9+YRvXzJ7MHdD1k8Z6GfhZbQO2Bed0UWenGO+eHbLhikv4DeUTtwjLybc8nzyfGb2c/4+8csOF5ivsmVyIGIOcS9lbJVWejEvb4XcZj4iqZt7uebPeLiD87RrzcL7ENPbjV36Bc6Rk/ipyy+PfjZfK3OIvaiafQ30LU12l4r+yUL/5M/0x+50+cTQ4mH9Hn/8rN6+3n0sdb5fPSO3A/u0S56YeRd9DR+zaKv8ZuWv8v+yKJvQA/xUK+zRMvQKf5tHfysx2eyjbI/ZX/JNmUxrzbOWvC37B9ZpVy/hayybMs8fPqD/bqVtreWbSPbNo/ff7s8dCZxjKqi7e3z6EdW1XIH2Y55cICeoCvrrX9rvM4SHeT7Z961Wh61NuNqjLWCOAmL6AX8sN3HvidXHWVf4TP+Hc1OeWgZPTRixs555LHct7PHLOvsq+zjnPed9YdxTM6DrlDb4Wd6BPgaPtCk58wKOrJLHtpSPQ99oY6a7VizzvfFv+Rg7Od4DZ1byCPm0Zt72JqD9pCboTsPWk/eNgswQW8UTelqjSnm0esqaZnkUXORN6Vaz2S5rJxHTKqZBxvdzAe8wM8lXl7h9Rd8LtfQi6CuG+B19nE/eKmVBzPoSm0td81D81daN3bLg7fdtayTR31QN49xXC+PPB+9Id6hOXto356y+uZouf1ODs+5XLOXbG/ZPrJ989AgGMXn9BaIX8QU/E8uw3OZX6dGaZBHrNzP53INMZF53anWK/Is4h5cbzCj8Mnfxfvs77EBr7BKPcY36gvN6/Fmq6GOHSBrlAdj5FtwRr71jt+NeEj+RF7OMc5B/7gX9ySOwnwTc99Y5xwoO8jPJefs5L+Vv+UMjwXiHeOBPIkYRyyEM3g7yrpzvtklN5plrqqYYeIg+RN9G/p7xDxqQ2IgNQo93d19DTk++dfBecREYuPZZh726XPAPHUH3zjwbQ7vQsxEU8dYW6ktl1rj0Dq+xeGb0328TZ+e2Em8I+7BJDUk2+yfZO1oImv6P+zCLfuaeT99WPoWzB9SnxJ3ibmMCXoYHG+u81owpvOIVU2sk63yiJ3ETTh60ywRq/n2kH+vcYi2D82j9zDAPOFL2IdFOCQf22St4hx6nMQp5hMO0zmH58H0ltZi8r4jtGydR/4OY+TwzDuQ66G/5IVVrL3HmEkYaZPHnGbbPHRzhXWUnki7PGIn9QF1wpF5jB3mBXg3ckJ6bjD5rBmGW2Is+Tjxd5752sJaSc5Djx1GYIW87nwzR8z72IyRc9EDPiqPugQWycXa59GvuMVcdcgjzqCXaGKFRi41M9QJxEs0mG/G0LDnzQYxEr+Tz5NXd8xDa8idltmf9CLoQ5DLH63tTvY9XC3zueTK5L2wQB16TB61wrFads5DK1tZu9Aw8ij2c7ytf/8uecRd9LBrHvnRcXnUhJ19zXfWl7etN/gUnx+fR/5Dzo8G8m+DKnIufI2f0QHmidBWtHKDdYt8jNyNd4AFcpURfvYxZhRWyLmYZ6FnS03fwxpwgs47UXZSHjkU2sV8H7Xz635HWIEZ+q+8KxxONQvjzUO3PGpQ+KbPO9IM9TJbaBd+PjmP/ILajhi7v9mAC3yMDvWxFp2i7VNlp+WhM+gN+VR3bfeQnW6WrjZPNRxv0aAztN5T1sv3oI8ywbpEfjDDTJ1pruDgrDxiI1zAB5pDvIQ1epl8904Ow7czZ+vcc2Tn5pF/rfdx+ljoz03m6GLrDctBXu+dR553Xh7PbGWuzs8jnl+Qh9bAAQz0yaP/3zePPmo/Lfvn4WPyUnze2HEDbWFOB5Zgih7HhXn0PC7ScoBsoGMcjPGMQT7OefwdxD7+RnLAiz0+iV/oBHMcaMtg6wsckj/CS+K42trnkZ/tbH1rbWYuyUPrLs0j12zjMUS/AY0kpyc3Q2vI36t4fOxvTTnEzMEX8Y73G2wfT/D44nzmFtubQXSIHjj1AbGY/WgScxIVMYyaFC3b/J1PEjVmbzNKTB4iG5pHDcu5xDvmE6grh5khWLosD5Yvz4PfpdYw4uYp5hZ+0TG4gq915os++RU6dqXsKtnwPPI8GKPWo/9JLKIn8ZwZG5GHDlIzoGHUYEc6HqBJI/OoO+l/EPv4BuZqxk2F7uQx93Ct2bjIjNFHhzN6EfQh4Ih4SE5GTCRGMj7gcKHjHTkKvTjmzOtZN8hdGpgJtA394ls+4hh9Bnr0o/LILa+TjZZdLxtjTi4x4zfkUX/BCT0rWCHfQ6MW+R35PgmGF3ofTPLvEZgDJg7BIz1Pep97+Rg1JXqEHl5rVtjH+WPNFL0I3qGHz21pDolz1IA3+jzyPfoA5HyMmQ7WOxiFVfSJ4zflwdf/50Zp8EjMh8mzzSWcEQO3NEPUwPTTxngfWoaOXW59YwzcLBuXRx6OlqEvxCli2Pg8cvuO/r1HeZ3lLdal88wbWnartY1agvzpF+tkK+sW92JenDzsNsaw7I48akxyNfIxeCQvIb9FD+/kt8qDQVi8y+9Z8Y5oGT1UYhg9jbvzqD/2s2bgc+oF9I35zEvN40SPl8xjBjbpwTA3QK1RxRpCDEQbGnu83G8O0Vx6r/TD0FDiGJp6Tx592HvzMNbhlHp5kmxyHqy9bt7uy6PfeX8eLE7JQ18vNYOw1dLahsY9oH0Pyh7KQ8c2x6g8tA6dG2fO4I199NlSswZ3sMk1D2t9quwRswVj5G3E86+cp/G+N/id0awlvuejWn9M9ngevP2c/Zu/o1/0SMbbP+Qyq61DxCh0h1jW2/5/gt8xD4261RzBxjQfe97nk7NNz+N6rp1u/vAdWkQcJB6iL/gQX+Nn9GeG97PvZx+DB7RqgFngHHTnPOc07J/pY0/JZslmmwnqPhjBYAFtQvOfziOmHmft4hns4xix4Bnzii7B5Rvm4Fmtz4ED2VzZPHP0XB45y/N5aNUUM4KP6evjE/oUNa1R75uF9+xHaktysxe078U8fI6fR5uHl/LQkBNs1FXsQzvouRODiAsvm116b6/k0X+jP0/tcodzJ3iYn4f/qfv4N8gLtP2q7LU8ai56TgPNBlwszENXyMXpQ6b2KXryuscnOdMO1hI0hdhFDEMryJ3QGo795mNwgkahT2/YP/iJvsEEMwdv9EbQKphDf7hnZRvr5Dxv5jGnQ3wil1qURxwkBhJriIMsD/H6DPP2Vv6vdpC7w9HbZgkOJ1ln3uE3xV/2KzGTuIRuvG8GFss+yCMuM6dF3oU+wM+lZojxyTgl5jSyXhGrP5R9JFuSRxyk70os/DiP/J08nhqOfJtc7RNtf4oP89CZ/+ahNczr0AugVqP3zjwSfbbPdOxz2Rd5sPiR9Yf5kC/zmHf7Sstlsq/z0CH4g70+vkc/swIz3+TBLOfB7bfa/s7cwiV8Ls+Dze/z4JO/nRiLvhLXyKWoG+lNEkuJqcQ2YtwPefSR+Y6C+TDeGZ0ltsPuCjiRrTSbq2Q/yX6Wrc6jN/WlWV3lczqb7Wrmu5P3r8mj1oTJpj5Orsw5q62F5Or0zeiH0TuDZZim3z/QHKJ36OETZhetod9OboxmrrBuVjPH5Onk2WvziP+M02c9Vvlmm5r2VrNNDXiF+UTvrjVj8PWLbF0emoNu8XfThyO+0s/4NY+cnvyBf0fzG/fLI/Zyzh/8vbINeeSF5H+wTx+YHvDGPPxAfcn3LfDdxbz/KftLtimP+IwOPGmuGVOMLVj9zOzB2N/m7Cz7F67Ie+BspeMSnBGbJpkX6gk4YR6DdTSVPirfxtzh3+4OcwiDxEr0j3h9n/mDQ3pd5Pv/5BEbK5VDf7YoR8+IPIY6rql9ip8+dT5OLs/5aBXXrLCfbrUfP7QvyW/RGfSG3Id8ihoQ/+FHanrOnevziVeVy+ELfEk9iG/xA3GMnAxNmmm/45cty9Gjp3/Mv3ujh8xc8lbl+K3RNfQNjdxa+7aRbVuOd0KH0COu43r6dugNczhzrDujvI62bVcOfeMadJG8nW9wyC3J8auUo47dXsuq5dhmHY1jvDPud/A9uNcU8wq71FTUVt29jo9uc7zEx4x57klOiU5tb21j3mmRGYRFNJXYR7ymf4tmfuzxwH6YRau2sK4Rg5mPJibvqPtXk+1UjhiLfpGrM/fDHNBiaxmaxnzOzj6XmM/xD3zOyWZ1W7PKOvt2KYdWVS9HflCjHPcoyIqyUjn6Fe39W6BLaFILc8bvnJRjbBFvibPoHrqWlkOniI/EyUzbuawsqymrJatt21W2Wzn6nfQBqthYR4tgHNbpp/FsehpoEP0yxsWTHh8TvL7Q7zreHM+1n+H/UI8BemPHmn9yf/yB/2eaVZhljpleEn2kHcz27uXQOThGX+uUY74EztEoxsXX1piejt1vmXfOP9xjh3PRrWY+j7x4L/MD7xea87q6fz3ZHrI9yxFb0auqZhn++lj/6pfjGPGUc2FvkjnbS9t7y/Ypxzd/nMs3lft4/772NX1P5qAaaHu/ctyru/0PB+eZU3idaBbnesk3ItSmfPs82BrIOsvOfuZK6ykaSB7A9xotzRRsESO+dZzYX+c3lB1QDh1sVA6dayw7UHZQOXoXB5ejfwEfK9yraKJ9TWXNysEiTDYvh4YOMkct0FZZq3LwASf32If0XdE3YvchOnZoOfQPHSSPO0zbh6NbstblyFOoK9tova2sXTl839McwQ/sHFkO3mCNfHxb3wctnGGuBpiNvuYDf13q34/vZ+CCPuoM6x41CvGEOh0dO6ocOtjePobFxv7N+b05t4OOdZQdXY7eO7wxx/2MxwM1RhNfx/NftmahY5eZCeqKlX63Ida/JWYYJujR08sfaQbbWn/IpzpZa46xZh0r6+xt5g3o63YpRz1CrcC7Pu64UPS461qO8cF90K7jZMeXIyc+2ppyAtpZjt7WldYhtIH4SB/hpHLU4d3KEe+IdfWtE4P9t5GDkZ9Rd8wyGzBycjlyOnK7jdY5zuFatIb8hjqM7ybQFXJwYsM6+wtfUbOfUo667dRy5C2bvK+NOTqtHHGZ9+mu9R6y080ev8MZ1iD8v9Zax/cf5NBwSc+Df38Gp5zDcZ6NFj3lv4W5A+bl6O9eZt8SA2Cuu1mo5phAfIEx7s+3Jsyb8t3JA17f29u8M+9L/dCzHPF5opkhL1nlmMX9iD/bmBE0a/H/6Ap5Gv05+nQXWh9htYev411hp1c5YibvfWY5cio4gzdYQrMqmUnqWfKxs8pxDsdhjrkweib079Az+h13WtfodxFTF1nX0DRiJb/L2X722d5+3JyS08LQSo9ftA2Now5A29C4c6wv6BQada7Xe8vOk50Po+WIH+Ty9EvpU8Bun3LkecTDxMtBZhE+yQkrme36ZhfN71uOmED8II5cY75+tc/6yfrLLixHHk4OTr59UTm+B4LpAbxTObSQ75/JuZizp8dPvCPPG1SOb4GmmUMYRCfhjLngtR5TcEiuyfwfPVHmiy6GGdml5cixYA5N+8BahK4w70Ofc6R5oN99mo9/4LEGQ2XHJ+pktAT9Y+6Uuo45SjSOupfc4DbXhtSIJfN0ujmD1ZI1hntxn8GyIfwG5ZhbvsE1wtE+j3MKZpJ70e9kLoecCQ2ip4kmkTsNK/9bEzJ3R9y6TPsuL0cs62Qfo1+TrU1ozhU6dmU5cjB+S8Y238RS+6Bv9Laof1jPzAZcNDJ7V5VDx4ZrOUI2El+UQ4d2tI6hYTOsY4utZeRK7IcJcvJrrGno3yXWQGI3eSK1HN/8wRB6e2059AOt4Dtb2ECneEd6opxT1b7H79Qa8I6WUKu0sWYQMxj/xJHzfQ7nws8o2XXlYA3m0Diu/9XvB2uwc7HfHZ+NLkdfe7BZIta1N1voBN9+EKOu1/oY2Q2ysbIbZTdZd+hD0I+gZ4bW3FwOXUFf6LvTKzverKAZ/wcWGbbneJxNnHfcV+MbxyMjklGh5/s966toWFGirEhlZCWSUTZJSWX97JYoK3skM7SMRDIyk5lNREZSEkLDSL/r/Xw+zyt/XK9zzn3uc5/zPedzfa7Pdd338xxerlWrYdgRYdeHvVuqVeuG2F4TNips6zhuGja/qlat0XF8Y9hNYTeH9Q47I2z3sFvCbg37PvrNDPsprrktjm8PuyNsebQ9Gm39S9oO8/6dce6usDFhe4W1DbuMcePc81Vr7nd3Wfc/Mtq6hT0R5yfHdlLY2GhvFnZW2D1hI8LujfNDY/tMbO+N7X1hQ2N/Q/rFdm5c1z/27w/7M45Xhm0Z+8PC/iqp7c6wd8JOiLYfov+lYevF8e9hb4X9FtY1zjUIeyCsSVjjsFPKej6ec+3YfzBsW7bR1jm282L7YpzrGXZ82NKwTaJ947Dn4txxZd1zXFn7bD+O9oZhHaNv57CHou3hsG9KuvexsT0/7Lw41y9sz9j/kt8Zto7H5jtvEbZ52C7R/kPYRSUdsz89rvsgrDfjx/Gh3CO2j8R2fNgE3+cB/+bvShrnpNhfxjhhvbzPdmJZ7+fgsE3DujWqVWtkWIuw+dFnUrRNDvsfGIrjX8FeWJewctitJbVz/hJwE9vHwh7n/YZNMS6eNDbYnxT9JhpjJeNsarQ/Hdt2sW3kds7PCjs17NJof4o+YdPC1gM3Pub78R37RL+dYn96WeOxv5aP9zD2n8Wi3ye8+yphr0dZ+ONbbM/3DVsa+3fgI1V6pufDXvBYjAkWZ8T24irhbkgc3857j/2j8LvYP7Ok98+7P9yYPyjswLB6ZeHpUPvEufaLYzz2irCBxjEYfjHaXwp7uSxcn+X2w0ryGdoahNUJG1QS9l4x/jrFceOwhXyv+K5bxXZKPOerce61sJlhr4fNCnsj7E3v08Y1rUoaA5zM5l5l4Q8cflSl/vR9O+ydsPPDWke/bY2jJVXC4vMlYRMOg8uaGytTjBV4BU6Cm/je73I/cFUWx7zHeyyJx1ZVaf+f2BaxXRL2b+y/72+9u7/3+sYI2OHbbodPVKlvrZL67x3WM+wcnina6oZ9Eec3iOP9wy6M/fP5rfh22AfR1iy2+5WFIzgKLD1SJc6Crz4M+yjs47L4Ck6ZEec+ie39sb2vSrjvbf7qUxZu4JE34ziP85WwT+P4wdh+Fts50T4ntp8bT+AKvsD3B5fl//DWEOOwR9h7YdeYr/4wT47id3MO/o/vc4Cxc4Wvof8X0W9Q2NyyeOZEY5X9cWDf3HNIWfwD33UKe7EkTvky7Kuy+PYU431eWXEL/Hwd9o2x1sTnucctPFPYt2VxzevmllNKijfgAM452LzzXRzPDyuVxTGToy01TsAFGNgNPw373uPf7HsQly4vKTYtKIu7fiiLo4hn8BT4m2X+WVhWX44P99hgEV5bZHyCNXjpR++zha8Wg23jcIlxt2dYB47DKmG1y8IWuPo57BfegTEIFuuWxT9Ly+K34bybKsXE38J+5xuXhRmwA26+iD73hy2Lthdiuzy215XFNdeWpSHetU/O9nae9/FhfPnCsCLGal/S/lDzzrLAzoo4XllWjBjs38HvgWcOKwtfcBBcdKR5ZyvzyZ9l8Q88NMMYA1/PNBKewNIhxgtx6K+ynv/vsni1eSNxzFt+Xp77n7BVYf/yzUvipw+rdM3WHqOJ3wH7q8NOBhslXct1tRLxNO8MnlorEc668V2i3xthR8f+aWVhc3FJsQdORruAXfAFTtFLp4c1cvuexuApxjLcdk+VsAbmbirpPPjgHsSrX0rCDfg5viyeejiuGeDzxLk9jJsOxhHxYu1EMQNOqZ1In8BHHxlbeRy/EuN8bc4abw5bJxHu1k0Uk9dLFAMfQ9OFXWke6eOxm/hd8n7hKWJIM3PV+nFtnUS4hlfh19repw283WDMXV8SZ8Ad8CMctm9Z4zAGvDcSX4j9q2K7YWzrJroHmg5OhGt+rFKsPdDfEPyj7cDs8kbCLX23CtsC3IVNCOsV9jI+bx4EvweYI8EpeN0o7tWlrJi/LnG1ShoALQBuwewCjzkVfykJe/ymib4fuAW/aVilJFzlYVlZ/AWPwUFoJKymrV7ce+OwTcKWR1tW0rcDP2AHLb6sSlu48syy+GzT6L9ZWP1EMZUt+ox94iNaCq5Cq4OrR6vEZXBag0R8M60kzgGXxE1wCuc0jPObh22RiOf+y3dg9o6S9BnPC06nGqtoqNElcdeWce02Zeku9p8zxt8wpsHSx46zxFtiOFoNzXwlvpWIy+oYC2CC79I9+jQxb7U2d4GD5vbrdnFufHyLiY10z208Lrh5zzHy9irxCBxSn3cS+6+F/VjSfn1/d77504303S80nuCY5fYNvjvfHNy18HOQc1Ql4p/VfqZlPsf7zY2HG/1t+cbwEHxEzOP7X1QlP+YboqOe8Xd93MflsMvifFVZXAVnwUtPuE99Y4rxwBXXzPYYy81r3AedBU7BK3wGr+3pd3mNfRhNBVeV/A3RW2gtsFBOxF/gaZHv+7QxNc3YgMvgPPJAzqHNk+iXJrq+me/FPWviZQc/JxjjWcFPFpYbj+CyMPfBgWBoREk8Rt4F79EG9xF/+Gbw2SxjDwx29P4s4zM3Xmfbd9b1uWPdl/vAi+i5SuxvBR4TxeMLytLKTfDJsvCDDxDHyWeb+13Ci+QE5Aabm3PgGHgHvE4Iuyb2t45zV4DdRLkB8b9porhJzCSHa+drwGezRNqueWxbhG0btl0ivILbC0qK6dfar7j2aeOb+3c35/E8U+1je8NPsb9zSXkGz3VdSce0E+uJr+Ac7UgOQC5wfFiPkvzrmLDt4347hO2YyDfOsq98a8yC3dQ+AVeC+wPDXo177FOWht/b34Vvgl6b7NrDQOMV/iK+tox77BS2cyINiKajH9hd7fyA62lnvEb2HWI9upI+9F1iDPLt4SXiJ5hvZcy2DtslEY7bJMLoBvbdXRPpszElxbsVjaT9OU/Okdk/iL1wJrWJ380bYBq/mmbMgl00FGMs9zjgEAx2L6vO8n5J9+NenCcXQSOgFXaLbVu+d9juiXC1h7HFON3tJ3vG/l72sS7GA7j4zTg9q7wGE3Av+EMbohGJrfeUFJ/JVdCLS/wM3H/vRLyKX4BL8tL2xgP7YGOfRNr1SmMU3qzRbuSqaIjVJfnOIPfj2h2NLbTAg9YDR5bFp+QO8OS+ibiyQ2z3C+vIdyuLOy+N9k6OvZ0TaXi4DpzsH8cHGEvkrmCS+hi8TW5ALGUcMHtgIjvS4xbmS3KJg3inYQeHdSqL4w5JxI/UBKgNgFmwe6jfA3zYzO/yCvcnXpMnrDR/7mIO5ZixOH9YIi0JJ58d1q+sXAyf550NDzs80ftEuxBr59boQ+N8O+OKmIVeBk8tSspv2a/JX+EC6k1ou66Oz2g3csvzwo5IlF/UxGrwAU7QcN14V2HfxvFRieLrCSVx6go/73nG3hHm2MI8S+4C17IPHuEr+Kh79Ds6rEfYMeZAuLCVOQu+4h3wfsER2muRvyVcQIyE99Hw6HfqU+gr9hs4lnY2Vi7x96edmEn+sMT9ibHklam/0bHGEN8YTJWNzeMSxdxvzUH0Pcg4ecbfFGygz+8qqb51rM8fnyiGoctr8kF454GStDja6gN/N/pw3DPO9wo7IRGfkme0Nx4HG2OLzUFw3JDYrxfXbVQSFsAE9xlv/4Yb0W3TS6qhgLVZxhtc9rv548REsavmmFiGvgQDJxkHxL3rHGM+KymWE8epl1xSpdgEt1WMQexT//7NjZXqWltJ9ecR5pijiE/GFzijPjHXHMI15IRwDTxzSuyfGnaaMUwsJaaeHtszHE/xm+uM+YXmJGLrK7yXkrQjGpN6MPWYhT4PBuE1sA1vkmv+bD6ZbyyAid6J9tFu8BDaqeR4c2ai+NMHPg7rm0hvgTlwCObAJcfgup/PU8s4O1Ft7UhzVWYsc290JzU6OO4ycxrXEpP7x/acsAHG8sHGM/MGzB8MNN8Qp58ylsE0MXlQnDuXb5MoFoIdYtX5iWINMYc+F7gf3Ph3Sbjr6z78VnJaclty19ZhF0bb/xLV39BXnY2Hz4x3cEm9HJx+VVJ9DUwxDvWXixJxB3xC7gBfzCyJF581nsH1xfg57zURnsEucZD2y3xulb8pvHWlfZDfenlsrwgbjB8lqpMMTYSTH62J4MxhieIjzzc8tlfBUYnOj0i0Dy+Sw16VKN6B66vDRoaNSjQncH4N7sqq18KP18S5a8OuA7eJjtm/IWx02I2J+Jv8FTxf73cApom9xHjiO3VAdOd8P8crfsYW9oubwm4GZ2G3hhVl4aw6LpaEdXCVmm+f9He8LdG37G28sw/ebjfm7vDxneAt0TzVmETYXOTx7o79sfYPtD56hjyXsff12APNdeTA5xlr9yTiOa4r2/At4uqu/g7w1iPG0r2xf1/Y/YliObxMLR9+BIPoOup5exjHcGmdsvAOH9EGruHSBxLFemICvPiHuRJMPWhcPWJuIScdl4jj4Ex4iXgITz3gZ0T3PBTbhxPVXsHdI8be+ES5ygT/LjB6lTE40Tgjd0AXwHWjjKtJYZPDHg17LBEfcy35FXzYxPgBb+8Yc/Dm42FPhE3xuHDo1+4DB9/g64jTTyaK0+Boqvdpe8r4hJvh00f8HloYa0+HTUuk555JNH/DvEA78xb8tUtZmIJL4bjpsX3WOIJP4VW02ZnGz3NhzyfWT4l4k7EY54XYzgh7MeylRJgj/wTjcHaVOek24w0/gBtfTpS/XR77ryTCILnHusZ/K/vAEPMe81XEdOI5/vunsQXPnWhMDjc+wMmrieYzmDOlz3Dj6UT3eS0Rd80Mez1sViItCUbBJ9+EWhbf5Q2PCQbfDHsr7O1EfPClORIcHmEscq93fD84Gk5/N2x22Hth7yfKgV8tCSv/xvZrNEkiXYpGAKv4Eprnw0QYvso4ftj7J/v3PGBu/Sjs47BPEj0Tz0Yd7tPY/yxsjvEFL4FTauPkp1VuA0PEcXgUfgX/zJdSM6TW+Dnv1Bh8yhikdow++N58yP5K8z6Yh7/nJqrrUN+hjval8UbcpR4IJ3L+qzieh0+EfRP2rbHMnP7OYd+B10QxG1wzPznfGGfL8feJYnEbv7vVniujhsNcBxhl/m1BInyDbepC9Y1nOPqHsIWJ+G8LYxpuhWsHGMfwJ1qVWEuNclEifoQnf0xUg6QPdciF5li49nPj9DNjGq6EJ8HTYuPrTXPG1+a+B81lPxmzYHeJ8fRzIt6Ff38J+zVsadhvxt5ext/vYX+ELUvky+iLzHgAg3DO8kRcsyJRDAMDxNeVxij4/DPsr0S8ByfCjejFv+P4n0T8yLw68xPExVVcy3dI5FNf+7eh81jHge4jNjOXQayeYK3Yy7y22nH3NW/RIqcaV6cZP2AHXNVKxXkd3U7tDmxRn6VG+Ji5jzl7vjnnqfGtZUx9aUyCjbVS4YNrnvA1a0db7bB1UnEquLvFcXbdVFy5XmzXD6uTil97J2vybDBBrr1BnPu7SvfaMFW8Pdc4ASPUZMi7ifN1U11HXZv5uk7mKDiR+XswtIo8JBWW66V6Fp5pgbFFLIYHP7feY07hO9e9qTlvHP03Cds0FR9ulooT4bn6qbD5izHWII4bpsIeGJxgDU8cgjuoY8Atp3sfbBFfwQkxD86Cu9BpPAt1xc1T8dRycylYesJYI9adYZze5H3awBc4Y34eLMC91FS2SDW3Rs1ky9hvFFaVir+Yq+nl7UTvTzJWqT+iB9COpVSxdbx/F889xb8DHMLb8DexFj4sp3rex/3MFf9e+oNpsM1zJtEvDcvC8rAirBK2Fc8X1iRVDIYbweLWcbxNWFP3A9819RlqM2D5SOO4pkYOnsEWXAlnNkvVTltnj9nc48K1LVLxK5wHnrZNhen5fga4jZwePJIPM3dCLkOcbm9e2y6u2T5sh1R8CW+iH5lD2zEVL9c1BonJxP2W9DcOwSC1c+pvtP1TUl1up+izc6pYCG+Qo7aK49Zhu6Sa226Taj3XacYMeequqeasmLsiru8Wx21T6f2NfJ66MfGZOA1PEp/JG9ulqtMwp8J6kt3jeI+wPcP2StUPP+I6eHyn2G9ZkgYmRh9lzqQ/vrJ3Kl691vdtn4o7/zCHPmrMwMv7pOJpfGPfVPk5HLyjfaZDtO0HBlLpXbTxS+bRScYw2ITL8btOqXKbzqlwSvzG1+FQ/Oxo43qkcU+exnslb4Oj9k+FmQNie2DYQbYuqdrA7cHmu8Y+hv/ONt5WGXPsMx65NXoQ/BLjb3ZMb2EsbmQsnuF4f0gcH+p7HxZ2eFjXVJwMn1OTOsLPwL3JlbvF9shU3MJ8BfxCzEbjEsOPinPdw45OhW9wfpc5iHhIvIRz4V5yrR6xf0zYsam0xV2+BmwzZwO+eW508HHpGv7lN91nv6IPfnWvuRqtvJm59nPzMfN49Xwd4x2fqn6AVgbzcFPPVD6yjf2EeRl8hzmAU+GzOH9CqjjL3B/6FS4kd5hq/JwYdlIqfDPH3Nc+wHPgE8T9V5yD807ow7vcy/1pI6YTz0+O/VOMafA8wjjFD8gN0fbUzqg9gjf4HdxWz88n4mjyLDibPjcYk9QmiR3Ek0nGN3qhynx+quPFRHM5+rW7xz8tzp0edkaqmEBsQC/0ThW38OdtfV/yvAn2AfC/gbEL/55p3PVJlUuhQ9Gj6At4+KywvqnwB2+TT8GV5DpgGt7tZ6yiOdEgZ6f6VtSE0AroC7iyv30IHJ8TNoBvn6pu1N58OyiOzw07z1gCR/Bk5u+UG3/g8EXzGbqPuD3W2EIfnI+fhF2Yqp7+v9heFHZx2CWp5kHgUWIwXArHso7o0lTceJn58SzfA06knk7di/yQ/J3cnbmBncyL1AjIC8gJ4BY06uVx3RWpcA/uwB989rI5DU4anCrXBktDUuGJGD/OGJpproPzhsb5YWHDU2kZeO7KVJgCG2CksTmO+jk5CfGauAGfjgi7KtVv/rsGE3E8MmxU2DWpuPfaVDh51pwCLzFvAkaui/3rU+UxB5q74MszrN/IBfqaO7sYP318DEfBt4yJnqeWSP53Qyo8gSV05+iwG1PxLVx7UyocwActy6oL3ZyKu7r4/rekwiX4JF9pbV0Ax5LTUEfi/rdG221cG3ZH2J1hd4WNScWZR5kDqTXBg+RX5Fl3p1pPTQ0fTI2N43vgu1TcBwfe6uu4/mX/NvLa+1Jh8n7j8oGwB41FOA8tBu+NS+UD4B/tAN/VcGBP+xZrZNqUxYEPhT0c9kgqfdDGz4hWo47ydLIm3sOFfcvSGeTW1COJ/dQk4bbxqeo96ADaOAcf9jUnTkgVr9sbm2AU7qF9os+Ra1eZoyYZ15NT+QfYBuPUBcDvo8bxMO8zN/FYbB9PVTOizgWntfK7QQ+BbTRnxfhmn7b3zH1P2Bd4htXuR6zHH6Z4nJJ9Zop96ADjsyb+PpkqBhMP0ZFN3d7B3EjM7GQcE0MXGXPUcajn7GtMgsepqTQjNe6nUvEjPIl+fNrXw4vTwp7BL/A5Y/+5VLzb1340wPfmvuAAfoWLqmujsf+8cYsOBXvg+AXjuosxSG5DXsz11dcak2ATrTAjVf79Yqo1fWCEb0POTn4E/7zkb8YY8PKWHjPzuMx5wZM1fHm8OXPHkvAH9tCNL4e9EvZq2GthM1NpSuIrsXWmMQfeXk+FI7hylvu/kUqH0rd6vWkqjIE1eA6+28+4BJ/dYuy3Yvt22DupauHoRvQj2pW6OPp1hfdpA0/gipgMp4MlakE9jR9wBJ+OsB/Cx+SX7xov5DHEUuLo7FS8Ca9O93ckPyFPec94eT/sg1R5EHkTMfhD75NLwWlwG7wGH7asyWVScSD1pE2NQ/j4Xmuz+8xlY8znrczTYBXcfJQKR/cZJ8Rg4hnfi/gGpqitogeJs2i/esbMx2GfpLoH51nf82kcfxY2x+MwH9PPuETrwZHc53Pfi3oPuKNe/UWquA1Pog/g6bnu18AYhhfhR7TgILef62/Bd4AXmVth7QFz0tSBiDdohZONRXAIXxLz4UzWStT1NbRxDl0ATr80VrknupRaLn/7Qb2I/JvaEXoN3QZ/fZWKz8Avc5zgjzxnX+MQrM5LNQ5Y+ToV5uA9YvMU449cCk37Tap50m9Tnacf3PhdHM9PxWlgs2K+RGui/dCAN5gLR5sLWxun1DapNdD+fRwvCPshlQZ831j6xvvga2GqXAXNCP91NoYXhf3o68lL4Do4D36DG+G4xWE/pdJ8Nzsvmmf/WGK84wfw7c+pOJHriO+XuaZJbep4f0v4Bp6EM39JtQ9fwp+tnFeBf2pKXMsY1JKoKeE3/O0UOQh6BezjA78aj+CSmH2m+4D1l82rxPl+xjPz3EtTcShYR+dST6M2ijZlvuC3OP497I+wZakwDseCc/JpOBauXR62Ahyliv3n+lmI9WCcNbF/xvavsL9TYfkX45lj1va0NecyjwUHw5Fw5T+p8/OwVal0H7k4OTk1zpocfZ7xDSbB2kbmw8nmX+qe4PZFYxeMkXORe/0b+6vDamXxDjLlTuRNa2fiWLBd2+foA07HG6toFLD4hX0B7cI+mhRehcOpKa0T160btl4mnK6fSYOCJTRpHZ+jfYOwDcPqZuJWdOQ2xshGmXACRqnp1MuUU2ycqSY63bh61jg82FimVg6XwrdbG0fgCc3HfA8Y2STG2DRss0z5Ofu0wY/wJJoRjFA7Byf141yDsIZhm2fqA0a2iP0twxplWrMNFpj7rsoUf0veljPFZvpyzVx/m17+luQ7rKtGZ+5s7IAT8hs0IfkJ9Zgkrk0z5SyXuR0cEE/55uST6EE4D17d2zyJbiQ3Zu6FHOdF5zZDfP3ljiFnW3fCj/AlvAmPXuH8GRySp2SZ4jI8d6195FP7CfoUfTjZfAqvsnYoj2sKMJUpLhOTWxv7aIStMuUzjWPbJBPXgjPidG3jcbXxDF+C6a0z5UJcB59z7znmSri0lrkT3NbURzf2uPDxNpn0AXkuMaxpHDfLpCubZ7IWbts2bLtMPEqes33s75AJcztm4lA4F43a0tjeKVPNBt3ZyRx7l/McYvzOcb5VWOtMnHm/ebM6pymrz0JjGQ3R2v13yXS8Y1nn4c4F1qz8fQFYpcZI/tUmUw62a2x3873Iy78y99GXdRZgG/zCqay9uNm8CgeTh5GPtc00JlzcxuNQHyJG0E4c6G9fw8/gYbQHftUuE7ap4cOR8Cx8C5+T9+8e5/fIpEP6GY97ZuJacjd8lzrUna4/jDNXoikGmTv5e4m97Itzjf9hxj/YBx/kX6c6L6trX8An9s6kI9tnwuQ+mTgZHQCO+Rua3Pidad9AT+Ar/5h70b1wMjqAtVL7Zppv6pAJa2CZXGa/TJhe7X360QeN29G+BSdTK63WvuyH7Z9J96I1nvQ3RKvyHQ+IcweGHZSJR8lHqAVRo2zmc+AZfdAltgdn4uJDMuX15PRoWmo/5PLUMMH7ocY8fQ7LxOOHZ9K3YB7Ni/ZFN9POOM3sA2iFrpm0whE+hr/h0242eBY+38ycfGSmegO+gE+AabB9t7HM84HnbuZjOPoo430342CQsTHQmAFf5FisTeLvAmmnDbxRb2JNzB3mX/J96k7o2S3N1eAQDN5j3K3w+HA23E38B4fUoIj31A0u8fnuce3R8ECmejo8zrz4HOMRXH7i9mMyxX7GXmnMgT34k7wKjB2bSQeAaTiWeS94v6H70xf+R9seB69k4my4Gz3RM457hZ2QSWOjd9HZ8Odj5tATjUmweRL9wk4JOzXstEw64vRMHIq2PSPTvXpnyrs+N+eyRoXaAn3+dV7GOeqcV1tbzPdY+Afcf2ZYH2MYnkUPnJVpXhINiT3jtubmamoB6LcB5pS+mbQHehedDG7Rx/gA+gSd8j/juJnH6ud7bOP7NrU/UBtAV6MRqZOjGcELuAFbZ8d1/cPOycS94HCAuXGefXSM8Qf20DPUGJif4p7s32OMo2XRsQOjfVDYuWHnZcLibb43/oMOQk+Q36MvdnLOznfkGc/PNGdKLYB5K2oDt/i5j/e7gs8ZF65Hs3zudtqIhQ0dF6inwanUKS7IpDvQH8zpk2+3N29SjwKLP9sX9rQ/0E4btaoL4Q3GDbs4E+dyPb7AmpBLMvHupebeVfaDyzJpBLQydYjLM2krrmf83X3vK4z3wWFDMukTuBRsoSfg36Her4n9bOFkuBhcDzPvwr9DvT/U2Oc8+B+eCdvkc1cb52CcY3gX7KJn1zHvNjMer4ztiExcSc0A7kQ/oF1rNARbcNnF2KO2dKdjLjH2qjh3ddjITDxGToRWGJXpuw/0t2efNuIrfYi38N0yH7NPzL0mE5bACHi625hAB1BPZR0JHNvNvA0uwDFYB+dtPQ611pbmErTgtcYvdQJwSNwn/rNeBA2Nfr4utteH3ZCpXkt+T04PFonh5FijM/nYjZnO43dwNc/JM1L3vSnO3Rx2Sybeg8vgItaegFVq+7fG8W2MYZ9iboB5AeoFexmvd0T7nWF3GZdjjNMqY/buTHXa6hptouu4Hh0+11oDv2jnMWmnxjE2U83jNdfKqJmBXeqq+E5L1xqoid2TCe8rjd2OxvJx/m01v4tc4F5jGNzN9zNwf/Q58WSZ+8H3Pe0X5HaMeV+m3JIYgn4h32SeY4qxTF0YXr6fdxX2YKaa3Fv2AXQ0XA6nj8vE2XA3MZz6wkOZ6mnoE/K+h+P4kUxrDqhPwNnUafvaV/qYf5aZm9DixF7yJc6jJ+hDvkauNj5Tv2uMPzidtQz4G1yPXoG/vzb/8ww8D/GAWh/n6cc5fO4I+xs8j+/AoxMycTd4R9uiO8g1v/P1jA3foz/wBea00MM1eSo+g7YZZb881xg+NFmjO9DKaHjmX/Evrptpnofv0UeMgw+ynpkaHGtG0dPwMbw8MZOfTDI+wR4YnMw3Dnssc66YyhfIIR/PpDeeAENhT2bi8zHGProXPUFOR76Ljsdn4d6pmbj8QvvFU5kw3sscTC0O7qYeN9L4GmycU5cA62hk1nChk8mFab+6rHoYfyfEnC+8Cz/X4HCcsbiP+9AXTgbL8DOcTQ0DfqfegU7+01tqdOyjR8A2GH86099YoKnAI9oYTTEt7JlMOJturD2baX4BzNIXnINx9GpX4w4NDn7Q4+CeWvBzmfTxAOOb2DrbWKxlv3g+7IVM+AOz8D84A2/oXbQFGmMGmMhUr32J9xz2Stirxh84fC0TX3LNzEz6Ap2B3qjj8dDRcCD6lngPRsHucemaOIFfvR42K+yNTO3X2OeIAW0cF+hLPCEWkX+hsdE6PMeHjhHM142xP4HtWcY6sYP11XAxfAjXgq83w97KtP6QmhkaG01OjCA+8Lc5zANfVNY+W/7HxK5l1S3AMfMBxAViwtth74S9mwmTs+EUeCLsg0yxtFqnp/IrfAq9go7nbwI+zBQXPgr7OOyTsE/tb/gdfkZsIcZ85ntwL3xtjn8XfkVdidj3eaZxwTxzN+QJYJ/7wd3wNnr9dOO6RrMMNcbR83PN81+EzeWembTPV5n4nhiDn+AH87g+7Juwb8O+C5sf9r39Cm5fkIm/0eDkGpPss8QT4g2xhpyTdbnUUuB/6jfUcdBO6KarHR/QR8QI2thn3vMH32dhpljzqHmBWIEmrmefe9b+hlZCM6HlF2XKWRfap37M5FfgCK1D3tfPfvOBsYcvLM7E5R/W+GFZ58DhT5lqbOCKmsAd/6mn7Ojjs+1DS8J+zvS3Ir9k4m360edDxwv8nvX89Ps1k86G48kzl2bifjR9Az93W/vDb/aP3zNp2z98L+b7GAdtVrYvcG19X4+uYkzGRgvhj/gluokcFe3EHP2yTGtF8ZuL7S/LM/Wh75/mF2rWaAs0OPkcmpxjtBTYX2H8f+kYQixhHPxlZaYcmJoKNc0p9hN8hNrPSvd7wu2ch///zBQDqJtzHXGA9RzkGF2tE1k7j7/Ql3oL/f/KFHfIJdBcXX0NtUb0FToLHxhsn6DGzRohxkD/EC+oJ1JLAdNlxxBiCe3UB1e4He3V0WMQL4gVrxvnfxvfYPqfTBin5ketg7ofGAa/qxg7bDX3zRUz1sq1jqubsU8s6epr186lS4gR6BbiC3luM5/jHrVju07YumHr5dJV3G/9XDqIY/bR4WAFf+C+dXLVWsAO59AmvxiH4HGDXPp3w1ztYJ5zdXOd2yhXPsea23q5sAru6bdxHG8StmmufBV+h9s381iLjX9yB/7Gq360NwhrGLZ52BZhW+bSR2g6fIdnZ45xsTFGLGBdBWNX5xyJ+BVNQuwgPjKvSYykfY7PETuJD+Ac3QR2yWup5Ywzllf6mP1G8RxVufIFuJz4kfo6/IZrya1ZJ0HuRF+uKYWVc8UUYgvzM9QEwSa43Mj7xBr8nnkmuB8fAP/DjOXfHB+IE5xP+MZ+HrQWa+fIKbJcMSDPpc+JF8QN+Jd92oglxJQ/rH1oo0+RKx5Uchn7xAXmclifR12d+VHyDrQdbcSJa71t7H18BZ9Be+EXW+XyjcaxbRK2da55nm1yzfWAcWqC+Aj1dfLkZvaBev/xjab2lYfcxj76rFmu69BYaCm4tzltuXxs29hulyu/wze2D9shl3/gF+QhxIzXrc1H2RdoIxeY6liyY1zTEn/Ltb+zj49wv+q83fVkYsiG9h30AhqLnJ38m3226C/8Ap9Af/1sH6LmCK7ROmD7DnM/MeBn57rUYsALvjjDW3xuhvHczthslUuXg3niyUzHFPQQ628a2n++dw0cXD9ubPP3BMQK9BL5MLVUtPyR5l3+Lqh1jL9LWJtc35nvzTqNXXPVSamR7pZLB6GH2sZ+u7Ddc+kIYgf+xD5b8tM9uDbXGOBzssdkfLZw7l65auT/+jmoc/JcxAeuJ0bsnWv/VWt6tD1jDLGWw4/QQfhqe/t3yfuTfE98gxhI7JvjmEHsqFk7wHafXL5FzKA+RO67by5/IP/pZZ+hjXMdcmkh4stw9+E8sYnYQkwivlB/rV5DE9fvF9d0DOuUa/1o51zrSYkzzAUwJ1BdE8g0DvFlf+P/gFz7BzpWEDPwuZqYgU8Qh/DHg3L50If2I3ylS9jBufwBvyB2dLHf1fgfc7z44CHwtY8x9g/Lxb+sV2KNCDj73j5S1zHk8Fy6gppLV54vrBs+nqv2elSutV0/2Yeo627s2NI9lyZDmx2da8vfh7DfI5cuR0ceA4+EHZcrXpC7EFeOz51fZNJH9FvbPkZ8Ijb1zKWNqFtRi6me98+EAbQ8OQZ1x2+8tqRXrr95m2m/WWXfoVZ3Qi6fYo6TWvqJcXxS2Mn2pXeMeTBLXnKKYwj+gD+B6dn2XXz41FxzBuTvp8X+6WAkV32NmES9jbbeueZcyRPQ78uM3TNz/Q5qqnDEyT5PP+IO8YS4spUxDkaZm+oTbWeF9c2FvTOMP/KJJvYB5g6YN2CdKmsD+uXaB/PoMeLW2blyEvKR/rF/TtiAXHk3c+nkAWj+rsYu+TF58mHus4X7Md9KLYk1gUe4P3NMYLy2sb/IeAW/A433bYx/fGVQrvOHGMPnxva8sPNz6S90GDUj+hJf6M+8wgW5dB01AfQZ626XeHthrlzlST8fa27+l2se7aJcc8kXe7vI54gpzLkxZ3enfeKSXPn3pbG9LFcOQx2JfONy+wH+wO8iv78ilw/gC+QLg3NpLPQVuT4xkfcG5uDxIbliDPoMjYXP4DvUPMip0UxDc8VhdCPxl3hD3BnsfJ+5A3J+9BDH5P7DcmGTuDI81xzSlbliDfXNEbliHrGP/Ivz8D9+QZwgXhA/uH9/PwO+clXY1blyEGqkjIfv9bYvwp9o9Ncd8/BFfBKfqF534xhBfHjQcYNj7j3cW55lpNtH5VpjALbRXmw5RvNQH/jZcYX4QRy5Jlcex1wZfoXuY30E8xC5n4c5DI7JK8iBetun8C18jHiCzyV+D9fmyq/JrfGj63L5HXyz2v5MTMLP8DfWQ/S0n+Fv19vX8Dn0Nfi7IWx0rtwB3YQuRnugjW/MhfN17Ac3hd1s7DIXDO4PtU/ij7e4z6251qGxvpG15tSlbstVm7o9tnfkwjw1Muao8ZE7w+7KtTZhTO6xM13LWjP86W5fOzaXL+NXLe03F9gXuQ/X0B99Ry2YZ7snV5ypiTcc35vr/lzLPVnHwXw32uwC+8Ji803qcdq4vkQMq+OYxHUY+6wDwQ/Jfe7zfchB7o/tA2A9bFyuGDbA11O/I0aSv3M98Y6491Auv8Vne9hf8dvFvpa1KvwNOH///XC0P5JLK6IZqWExzzw+V50YH6VWPMP+zHdGE7OPTxHfiHPk//jTl45b9zrWkbtT18IXweKEsIlhk3LFjJMcy4iPe9q3q/8mPbaTc+HpHPsxce3RaHssFy/AAY/n8lf8ljyjZr3UUMcx/JX86hPHvI+cd9IOdxCnnshV/yL+EfMKX0Mf+qIviXvEN+bfWQdFHoSOZP0burKRfZs4hp/io4wzJZd/4pv4M37N78Z30WtoQ3Ib/oaJXIf2P+3Xjd3OPPsZjnNfmT+ejP2pudoGuJ24iQ9z7ineS9i0XL7MOPgzsQudR+xq6jhYXauO4+lhz4Y9l2tNx/OxfSFsRtiLubQUORdrN3t4nzawRWwgH2FM6tPMu7wU7S/jV/z2XFoSTUl+xnq813zuQJ+f6WOuwf+pk8MHY+zT+Cj+yfFtNtpftx9y7kI/M/6O3xOXZ+WKzeR/3PONXPGSmMp6WJ7nNZ8nfpNLtjDHrLKfw21gHz9+M47fCns7l+/hg2hUYit1xXdy+e299uNj/Z7wz5/ME+jRxfZ72t6Nc7PD3rPPol8amccYk5plxZzIPvfA/7k/PMF9ltqv388Vm+CAD8I+BPe51pAwl0Pc/jjsk1x1auIuMfcS50LMr8IB9Oc6/Ljan1PVDsh5bnXsvCxbE4/Z4sPEbmIY/kb9gho5WnSY/Rafvd3xEL9BjzKHyVzmp7li5yhvOd7KfsS6qd72Wdo4R+wkhqIFqF/nPv9ZbOeEfW6/5D7cj/P0+yKX75I34b9zacePcvk3fs66mnnuDz9Q66b+/HWueSRyMnKzj92Xa9Ct5JiszWKeidrFN2Hfhn3ne8z3/b4yN/C74Ao0NbH4+1z7bBfkyjXI4cjlfsjFBcRwYjn+jt8Ts4nd1F2YLyZvpcYzzTxAvZN6Crks56iVMfdDbF1oH8dviLNj7T/EdmJ4C/vnIvvnDvYnckBiOPneC/YV6oXUSPC9hR7zR4+5GPzjp7l8/RD7OL5O+8+5NMB29ulDPSb1T2J0c8dt5nJ/8djwEhp48X+e/Xbf69dc8XRp2G9gMuwP96cPWgIewz/hBPwRnYqfUkNE4yzL5X/4He8L/1yey1/xvxW56oUrY/tnLp0AB1IfreNz9PnUPMk8K/79Vy4/xV+pNRFTh/raab7+71xz1cxl1MxRHeC6D1vGo3ZKXRTNQZ5JHks8pu79mv0Z/cs8BPdm/UEnY4o1wsTXdo5x1FKo4aB7P3K8rPbZXP78h326Wp/misf/4Ef2NXzuCfsfvkkMxbfxa7A721zwb+yvzhUTaxWqR6wV27UL+Qz+QjwjrvXylvyudpxfJ2zdsPUK+c/6sa1TyB/vt0+2td/gP9TVN4jzG4bVDdsorF6hGEr8xG8Yb+NCcRZf/sz+vEmhNWzo58b2Y/x500LzBuhixtwsrL7HJpduUKiuSrzlb5OoeRJ/ifMN49zmYVuEbRnWKKyqUKxlPXupkK5GU1OD6eJtuZDfbW+fS+I4LZRrZoViTV4IrzfYf/GPX/I1bRe7nb/FqMk1iZfsk3+Ota8WhTQrGph4iE+gGcFzpVBcX+Rn3N/PN9rPyvMRv7eKfo0LrRFtwvsupLvPtA8TW4nZ3J88mxhNnk4s5W8sqPtsE9c0DWsW1jyshY+5njwdLV+93jPVHAh+Qt5JrWbb6Ldd2PaFuIN5QOL9etbdrM/bIc7tyHiF8ho4ET58zjF8oP0an2begli6U6F4eo65YrHfS/VxJh/G3/Bp/HgT+zLPhD/zjDvHGK3CWoftUkiDtynky/gx+TTzvNQjqd2ghdHjxOSx1tboato4hy+TK7NeB//Fr6njoM2Jy+SlV9qPR3if2EoMRXtX113db9dCdSbmvMlf0RHEYvJO4lQvc9en5i84AD0OD+xmPyAXxcf7mhPgB+qOcASaenfXrKkzM7fStpBmJV/F11Lv00aMI6aSv/bxmIx9ov1yX/s3vLG2fRz/bmcfow2fY00ga7KpSeGXxEbqScRTNDQx9R9rdrT77oVi5x6F6q7MP5M/71mIi/YqNE4H+zh9ibF7F+IIngdOYh5tlfHevpDe5G9Xlv3HR/eBZ8I6FMpt8YnqelAcdwzrFNY5bH/Ohx0YdlBYF/zL20PMIeh21mTjb2hc7kduTR4OVxyKb4cdXmi9Cc/Hs3Ut5Pf4/xGFfA+/g3fQ590K/d3AkYV8f/R/+OmoaOsedrR5KPP4PcKOCTu2EP9cZA5izOOKNXyBjkBrEPfpQ+zH/350zGWfLfF2C5+nH3qduF2tr3PVYanVHl8o1rP2hHeAFiDms4apZ6G+6G5yZXigF9zP9yzkhyeFnVxovpp55k8d9+ESYv/FzolPieNT4fyw0+3H+AYxnZz6jEJ5NTp7Z/v7M47/1MlYj8i6j5p1V5PNX8eaK+AM1g2S07I+ijVUm5sD8HliKhzQO8Y9M6xPoXn+swrVpavz40w6fVf7Pvq8b5zvF3Z2odwavTDTsQ8OIVfuX0gjn1Movg4oFG/hALQ4PDCw0P+mwL+J63ABOn9QobmGcwv5KL76pPmB+EicPK+Q/+P7+C+6Gp9BI58fxxcUivfE5gsL+S3+C2eh4fFn2gb4+f5XKB9HP1PT6m8fxVfJt7mOWvVHju8fO39HI3AN/s28ChoZPYIu6eznRmOjFS6KtovDLink0/gOepd8+dJouyzs8rArwgYXaiOe4x9DCsX5ofCJ24n3xD3iGLGPnJy5TWrL+PrwsCsL8UUd88fB3nLMOuARHu8w+97hfsYRfk588qqwq/0M+PlIP8sQ7y91zEWjjorja/huYdcVmqu8Hv8NG22eIR+gxldT917k35H4njcWmh/lGXjGg8xZN/l54CKeiTH4GyfGudn3uyXs1kLzpDzrbYXuT9vtYXeE3VnobzHP93Pf5eflueGQbc0jY+L47rCxYfcUWqN/byG/mm4+IN7fZk65z1x1f6F6ADUKvsUgc9BS96cvPATHwi1wTM1aOrT+A4Vy+QcL1eLQDYPNQ2ghOHZcoXoi343xB/oeDxXqz3XwCrUG6gwP807DxhfSH/A4Y6Iz0BsTrTnYkheMt/aAb1i/x9/q8v9Qyf9v9m+Hfx4175DnP+q26W57zPoDHUKdm/la6gbUD1g7U2Vegm/gIzhnQuxPDJtUSGeQK6A7Jsfxo2GPFepPHsI19KEGWFPzZssxvPN42BOF9MeDrmugOzhmn3PwFH1Z7w9fcTzFx+w/aY6Cq6rXQGWqL06N46fCni7EV+eaQ9Auvc1VaBfqB+gN+AqumlaoZkB+T92AuWBq48xXw1fPFOKs6WHPhj0X9nzYC2EzCuka6qHUQl+M45cK5Q/T3YdrTvP9qUXSj3yGXIS/3epsboKLqSWQ/3DuWvedar4iryEferlQTvRKbF8F14VyDnIPtALc9bz5C60At2xta2J802em+6PB0QVNPc5Qcwl1ATQCWgG/h4PgJXIUcnq0B+t0Xi9Ua0BXwzvkzLOi7Q2wbh+Gg94KezvsnbB3C9X3+ZtF6v2z4/i9sPfxlUKxGX/70Pxwu/34o0IaBG5CY1Cz+LgQL3xiPuDvgOCET/neYXMKtX1eqJ2/FeJva74oVEtgbnmpuYE5M/hhB+/TBkdQC2TNEc/0rnmAmgKag3xhrp/7y0I5BPqF8+iJrwrpC/wbjoAf5hXy/2rfjzG+LrROhDVTaAy0yDeF2llXSk7zbaG85ruw+XzbQjoE/10Q+z+ELQxbVGg9IzWECfYN6u7MAXIeP8affwQLhWr3zJtzHs74KdqWhP3Muyrk4/j6KX4uno+aAfkJtQTyDPIK8o5fC/kmPsp8IxqEGgb1CfiBGjbnltqHfiukHcivOcf6Bvr+Hsd/FJojJxdZVigfoX25z5FTEMvJ+6lDcO3u9rsVhfx/mts4t7KQn/1ZaN7rr0J5P5qeNa5ofPwfHqDexzj8Hnyceju1BHJ+9AU5Cj6K71P3xP//LuT78BK+DE/g+9Q3qEWs6/v/U8jvOQc/rCqkWxiTsan1oV3QLQ95S32P+si/YasL6R10D2tSyG/Ic5jruNrX8n800EnkNvAXuoC4S8zFv2tVgvPC1q6IB2rHdp2wdcPWqyjWr19R7GfOm1wArYRWgTPgmjpxfoOwDSvSQ+gANAm5C/qA/Kauz9G+UezXC9s4bJOKdBB6iDm1F3w/jjeN7WYV1RPJK+AgNAfa6gfn/egnuI3fMMS/iXo5eT38g3aoXxHvNKiIixpWpMXQZOiTzSt6Vp4TbkO/DfM+v7W73xdapaW5EE7kubbw70ankDtRP+Hca+YP1rXxbuFT3i9z9czZU7Pk3cNVcB5aDU6Gb6v/nrHQunzqLNRbtqxIg1DHQIfAH/BIo4q26Ab2qyrKlW40TzFXyfoccpAe1hCl6FOuqM5HboMWSSrK7V40j8ON8CL/P4G2GW5P6ReWV7T+AO4qKqpBjrZWgYu+ifZKRXqkZ7FGkyyxHmH/bB9vFf0ahzWpyEfJy6vnAjPlc2i6rSv6nw/P+TfBaXAb/0dxm4r+Jy35Cb+Lv4GDu5rGfrOKuII2zk02t8FxzSviMnisRUXzANQ4qZWQT5FXEa/xJ3QHmmTbijiKHIVcBS0yxbxFX/yPNq6hfkNdh3uSR8GH1EqoLVJjRHdQ89guxty+ovUuaI4dKlpDxBoc5gqoLbKeknoEXINmgB/gk4bmlB3jmpZhO4XtHNaqojVg1Gx2M7fW1DGpo7SO87uEtakolyKnol6CzoEv4Ipd49xuYW0rWruD1mD9J9qFMdFSI1w7gWfQ2O34hhVhG1zvEds9vQ/W4Za9wvYOa19RTkU+Rcyn3z4V8Qq+gs+gLeAd8g/mHqpzj0x8g2/je/uGdQjbryLdTa5EbOW4o893qmhuAs1CXkJ+wvof1rHBOdQqGBe/h1+Yr4CbWL/QuSKO29D8AY/sX5H+gCcPqGgeH02DnmltPYOuQZ/Utkbh971nfycfIi86sKJ6CfwGn3Ced3BQRet14AF0D2sq0DjUidFN3KuL+23gcRnvYN5fRe+d+6CjWJ8Kb11nLqGGWyk0P0KNhffBvfqZd+Ai8hj46NCK+AbeOYz3G9a1or5cgz46Io67hR1ZEUegBVlXxDolNA1rXo+Kc93Djq6IM9A9PSr+GwDrHmI88Zx1psdUxDXwDPXZY3lP5qzjK+Iw1jNQy2Qus2dFa+Z6xfaEsBM5rkjnoHHQQtR90EfoJGqhXMsYC3wOLujlcVj7tMBt8AT9WatH/RSuYO4QvhhpvYPuOZnnCzs17LSw08POMF/0N3/0tp/vYC7qYT6EV34zj5wZ+33CzqpIz3S0Hir7d6N7zjJvwB9oE9aAwi9oFfQGugd+gWeoxaCp0F3MF5LTwEHkNdM89lMeD+2yvfkH7mGuhX22c6yP4CI4qS84gPsr0hfwCDnVxuYl5lTQeOgmnpG5WtbAwiX9K+Is+ArtgobpZT4ZaU6Bgxj330LzKugeNE8d4x3cj4WvKtL95D/kQeh8NA56AF0wwJx0d6F8qI41BDkBeof+6BO0CTxCjQNe6ORzjDnQHDOIWFPROtXDHYf/D+98szV4nE3cdbg2VdUG8JcQ6W54zxMzc5AQBZVQQEAERFAUAQEFFEREkJBuBJEQlFZ4JaRDuhtE6U7pLukQkfrW713rXHx/rGv2zOzZM885z32ve917z3NAf9y4/SO+MRg37o7euHFXRJwc+1fFdu7Y7h7RRMwR57ePeCjaD0bsEO0dI3aK2HmQ+5PW+clju0vEZyJWiFgm4psRk8eYi4yMG3dYbIfRbxDxrYhd49xuERdHe7U4d1hsr45+u8exb0d7j9juGXFknJshtntF/CZi5Yipot80Edv28phze0csEcfujWv/HDH1SPa7OfrcHfsrxfl9Iq6P/et6+Ryrxf7sEd9xn9j/Q8QfIxbpZXuVOH5stPvR/kJsu9gu67oY97tx7sHx48a9F8d/G+2b49i+sZ0z4t44dnr0WzyOTejlc80R29cjenF844iNIh6P+F303y9i/4ipY7zt5h03bjTaw4gDIg6sdhvx+4gn4pqDYrtOxMERf4j4Y8Q7cfyQ2E4WY7wd7Q3jXgfEfQ+NY4dFHO4esX9gxDxxbo958/4/jTjC54/4VbSPiu2fIv4ccW7sHx3bY+oeEyL+ErFrXWuMY2P/uIjjB3lf93Sfxft5L/ubxLkTIn4esWDE+XHuvIhz4jmWiu1f41gv2o9E7B79L4hjW0XMUv1OrOs820n1fHNHv33is349tifH/ikRp0bcE/trR5wRY10U239FfCnaz8b2tDg/iPY0MeZXI67tZ9t2poiP4tzno8+vo/23aG8Z7f9F+1/RXjq2D8d21thOGvFUtCeP7Wz9PPZxP/voezUsRbwZsUzEJ728dslofy22l8b2knie9ePvt2HEuNj/b8SHERf47kVsELHbSG43HckxXujl+Rdif8WIJ3s53kMjOeZS8byTRIyL+HvsLx/bG2L79dieHnFGxH2xv57niPaZvq/9xPDBsZ0qtjNH/BDWY9ztI7aL/W0jzopYy98rtnvE9h8Rk0X7b4M85n5nx/ac4odzYad4Y5tor91Pbtk1Yh4cEGOvEvFZz+Z/EzFF8QYuOc/3ZJC4/Z2/yyD56MKIiyJm8r+O4xfH9rHYXh5jndRPHtujnuOSQe7jN+f/GfFqxI/i2KVx7tD4/lzme1XHX9Evjk3r7zk+7+ueKxcXHOE+sb0i4sqIqwbJL//oJd/A8dUR10R8N44tHHFVHP9OXLeq78ogeeeQ4sCjfffgK7Y/jrgu2hvG9np/T/87nzn22+Ic7blq33MNaxxcg3PO8H8ZJB/holni2DU+d7TXj3OHxxiTxudaLI5tFPGVOHZbHXPuEeP7fLF/Y2xn7eUYF8f+9vE9PT5ix4htI34Qx3rR56biqb19L+P6l/rJV7vW8cnHJyfhppsjnonzt8T2Vs8UscEgnwFf6XfESD6L5/1pnPuJ84Pky/ujz2L97PPDiCOLZ9YuXpsv+r0S+68Vv/60OPb2OH5HxHPR/kXELyPujP2t+8k5d3nW2O7fSz77Zi95BIds+v84aZuIK40Zx+aKY5v7n43PcXAPrto09t+I7XYROxX37DyS/LRZcdT2/cTrH+Um3+OIHT0bTPaSe/4d+y/7v8JAL8c15oXFLddENHF8+uKiLqKN2AwvRCzr+zdI3sBBuGNDfBKxU+zfN8ixt+znsW16efyx2N4fxz8b7Qdiu3jEgxEP1THn/jVI3vskYlu8WMceiXgUHgfJh7hwk/HJT0sU79keVc/4ePR7IuLJQbZtn4p42vckYo3ijvuKr0Zj+2xs5yv+Obt457nY/r6f3LVixLz91BPO0TjLVz88Zf+QXubj2Xs5Dg4zVj/ai/Yy19NH+O+IiOcHuT28+MrYu/VTT6xUPPVCxOF4op+8c05x4IuD5IyXBqmlcBBt9XKdc/zfvrcRrw6SQ14rHnl9kLqGvqFh7oqYEm/JUxGfifh27L8xSO62nbnax8S5lSM+HkkN4zO9GHFDHXd+AzmqOGf+2C4a2+f7qW1O7KW+eSvab0e8U2N+XJoG3yzST855N879J+K9QWqY9eLcuyPJL/C6WP29ezX2xtGeZ5A65MvFG3tXH+dn830eJEf/t7gFr+CK9Xw+fNvLZ9TfuAcUF9FL78b++7H9X8SXo/0kjER8UJyDez6M+Mj3dJDa6T/91DafRIwbprainSYZpn7aop86iUai8aaJe59SxyYdpn6if3wuY002TJ7ZrJ/6aNNBaiS6Y6tBagNYvrafbdpo8mH2w5W0lvyEm+ibrWssWmjzQXLVT30HhhnaPtsU0f5sxJQRU0VMPcz7PtHL/WmGySPvRexcnLZz7e9beoquonu2jGueGkk+mnaYeuiDfuojOmm6ODZ9xAzD1DZLlh6ZMfa/EudnGqameqh0Fa6beZhcMlcvOQAX/LKXPEXb4KHJ+slFSwxS53wptotEfDFilrj+CjzQSx6edZhjzjbMzzH7MPlo2/pcD9f/bsviUvz2TC85d4PIY8eNpAbDV3gWp80RY8wZMdcwuWXuYfLLGcVNn6u27QJ4zt9kkFrnyl5yCU5RH9FY9JU+9BK+ebeXtYDvOx7BV7v0s/bYp/hknmFie97Yfh8+Io6KGD9MjMP6yDA5B/fQKuokOmm10ji40Ja20e5F/37Eof3UIIOINfuZq9cdFIbi73FjxFu9vNeg/gY0z3CYusfWfhPb+YuHFpB/Yr+LGI2YL+JzEd/DCYPUlxP6WWupuVYd5Dl9vj9IbsJRaq+vjCRP4ZsNi6PG9NH8wzz2UnGZvkfH9/XEiGMiTihewAkLRN9bo31LL/ltwdj/Uj85BbeonQaD5IYHRrK+8regXxYaJkd8fph98dGV41MrrdtLffJxccjCw9QjdMk5I8l9dM9hEV+Ic1+MWCRiUfeP+PIwzx9SGFfTfCWOLTZMDUO/LD5M/XJaL+ssnLLEMDlqyWFy1FeHyRsnF3ccW7yAD742TK5ZapgcAvv6LD3MemuZ2H49YtmI5SIuHsmaas+R1DE4BtccWzqH3qGL7h5JbbR8XPONiBWGqYH0mWck9QsdQ3tcWfyCWzYr3qJ/8Al+0Q+/2NqnT+gZusbz/SqOfzO2K0asFLFyxLciVhkmt2xYWuYz/dQl9xTHXFgcdV0/eejLxUV46dsRq0Zc1k/MT4FTY5znIq7vZ203e8RU/dRMfyheouku7yd3flJcgWNWqzGN/Z2I70as7nvvex2xxjBxzyPBA8tG/CCO7Rn7W0f7OBgcZn2k5lJ7wf1yhf1tilfwyz/7ySuT1bFj+8kxa7ned3CYeIf/VXtZu6nbzig+Wac4ZZ3CKXyvO8y6SX2kjlrPGM4VL+ENfIE3LutlP1v7NJLakKYa00l0Gz3z42FqGrXUxFw+Pvlp37hm/WH6GY4591LxwQb+p8PkkVeqrzpP/17x1poVXxrJYzAGQ7D5E5iJ2GiYn3e0PmdbbRpTPaMe2jj2PxlJLTR/8c41pZFoMDXcz6LPJsVluIru+XbEr0vfqJXoHccmlDZ6ObYH9pOz1bA8Jt4SDfjzYd5304gfRL81ernveVapfnIA/ueB/WKYtazP+lJxHY32QC912oTivDfHp855qs4dH/F+L4+r2Tyj2g4nyjsj/eS+i4sLJ9QY/+2lz0MD0T98KPXeB6XRaLVB5Qn5Qv03d8Rmw+SmXw5TY91aY2xeHPXjaG8xzH6/itgyYqvixK2HyZF3xWe7M+Jr/eQ64xqTfsFd9Iv2AoOs1fDaW/30hbYZ5v6CxXPHDz7VUrQX/wlP/nqYXIlLti0+8Zw+M17Fi+f20pfCPTP2k5emqWfAo8sXZ24Xsf0w+/+1eHKXiEt6eY+76hlw3Vmln2hHOnGHaO8YsVM9B001U/HVFsV57r/zMPlrl9juOsx60Fi4dbdhcu3uviP4pPhnr+Ie2mfK0kNTF5/htUfjmqd7qYN+E+f2jtinOAyX/XaYdRcc7xvt3w2zRsNR6jB8hIv2i/03Yoz9Y3tAxIERvx+mh3PQML1fdcdxvayrZvR3itgz4uBhcha+4gnhvrXqnmcVl8xRXECH/SHijxGHeNZ+aioeF68YP8yIo6rPYcP0r43Hp/rqID+D55+xOGXl0kp4hceM8/hIeND2zl624Y++orP6hWn1IT1EFx0ecVM/+QbvHDFMbUQXwRV/G7/h2TeKd9/upbaisfYvjlkT9ofpU91RXIQT8BF+48fgGlqJ/jmqOEnbsSOLM/DNn2L/zxFHD5ML4BVuvzySPvSfS+vAs3PHRL8JEX8ZJkdMXfdSs32llz4RDlhzfPLAzL436i75J665P8Y6X43Qz+1x8BdxQsRfh1mLqcM+7GVNw2/D1/yYZ/rpyail1FRHx/UnDnOMk4aJS/0nFObpGxxAFy1W2gjWNy2s0Tx8HboH/ng7sGtfjXVtP3nEscdGEvPGVv/RTCcPky/0WaDupdb4qJ/1Bu2iDoNv3s7FpZdg75SIUyNOq/bpw8QqHwf2z4BXx4aJv78Nsw6hvc4ephbDI/xw2ketcs4wr3++l/UVL3vl4gzcgSvOHSZf8LXP8z3tpW9zXh1brNo00PnFE/jigogLi0Muqv2Doj1JP/kCb+ALPg9vR6ilZi/OuLh44+NeetvqN5/9kvo7yG2XDrOGuizicn/LYWJ8+ojpBskrVxY2YfTJOsanUUPBr7x9ZXEQD5umoWdwAC7gX+MLvEGLXBV9r464pvjg2uIaXvGjOBY+B9lHG/YfK9zvUpqHDtuvn760+uzqusaYt/ezjjmonx7st4pPeDv21V+v9dJLdgye/9NLfKvt/tRPj/764gtc8fdqO7ZSP3nKmDfE/j+KF/T7Z8SNOGeYuoQmoSVujrhlmDqKR/2d2tq/vDjh1uIFHKH+okte7CcPwPFtw5xXun2YOuBHg9QFsKr+oa+uLe1AQ+wVnPBG/H027SdP8Gh4EKdXreW43E8DyP00gPwvr99VeX4sz070GgrrME+b8Ejg7uqIB9ULEecXBxxf2IRhWIZzc0LqqDtwQMRdEXcPE9+HFMbvgauI+4Z534k1UBy/tJfbpQrrPAZ4VwfBvLqFFqEVcMb/Ks/L9+bV7se1w/Q2ebp8Tn34vjTEg4VxWH9omDn2X8UP8Ldr4XC3wuGSY5jvpY/ruJy/Of6NcwvBos89TE+Et8Jj2SLi0WHqBGM+Nkz/9nH4KdzTCzBt7krt82TsP4WTYLOe7dmI54apI9Qvzw+zZnkh4kXfM/fATRGvRLwasfQg6xV1C01AG7w2TJ0g78/QSwzT4DA9rjB8fz89VXO/fNXXh5lvXyg871/4luthgy42P8R32aX4wHyzGmRM68vNaqs1izuEe47VQLb6Dvqpq9UTvJUv9jK/80bM2ZivwRsLyie9vFYeV0MdUufhX56X7+lpuXi1wt/ucc0bw/R63yycw7jc/dYw8/eapQHWGGQNIO/L/2/HsXci3o34T2Ec1t+Dz4j3I/43zL+LGoFPe0v1U1OsUtg3h2Mu54Nhzo0vUf6t/h/GsY+Gee5U33W47mU/NQ6t8PEwtcOEqnvuLf2AM3DHJ8PMa+OarE1gn8cySexPGjFZk+cnb7LP9/rJITf208fFM/jmwpGcp5H3P9OkHzJFk1xwcP1tbS/pZxvP4Kcf1THneCKOOccTokcuLE1Cr7g3/YID5M3PNvk59MOFtIdnmLJJj2Wq2E7dJIfBP/6aJvanjZiuSX8bL9EhdIc6xPzSdP2sR+iOO4uHfjbI/M5/2b44avomeWr74iX8RDfwVHgrMzSpR+iSaftZ7xhbvjcO/sIvOIdXu0M/NQVtMWOTvgl/1namJtszx3aWiFmbrDlwCU45p/4mW5TuoD/MEc0W/WaPmKNJ74WOmLPJLV2hLbTpjpNHcn7a3PSD1ddx+/zcx4qL+LY828uKh3g4fGE+zt2DT+uWf9UzzBUxd/PpnJPj6pt5mv+nWer4M/ypXs750xXzNqkteLM0BW0xPo6NRPSa5DX8xpvpN8lveI5uGcT+sEmuM/fURPsv/eStHWpMngxv5vK6Rn/ahwZaM6JtkiNxJU1Cj6hlaCF+8lnFg/jQmNMOsjaZqfjt9OI4ODe3BPf0CP1C0+xZ/V2H2+YtzpPn6RXeCi3RNaknxjTK9sVfsxW3Gtf4o01qFV7En0qH0C/zNcmFny8+xCv8FHyD3z7XJMfNWOPhpvn9nfF1k7rHGgVj716fw2fEke/EOAtGn4WaHIvO+Xy0F474QpO8h/Nu6WdffPVB3dc1X2xS5yzSpNbBr4s2ybG2P+mnb3x8xAn9nHs3T8XjUNeYyzCP8SXfbdiOWKzJekgffReP/SUiLhhJLrmx+OT04jH+8nvFR7gI7+CfkwpX6gDYwinmzN4rXYFfaIsZC6POn9XP+S7zXtbiLBnHvtqkLqFP1PGP1Na+ek1NdH/VLueXZqKf1D70FM1D5+CMzYvPaLNp6/loMF41P+ZrTfolfBNrd3iq1/WzhqJ16Azah7aha3DOUnHN0k16vV8vDeReyzSpd2gLGss53NWv2kPdgY++XlzjmXmt5riXjf3lIpZvUvN8I7YrNOmZ4C4c9k1cF7FSk/PNvNmP+7mm5v3+p3NO7xdfvDiSfPHhSHLRyk3WRp6D/qK3nh7J55u7Ys5e8gp+46UYA//gHly1bmy/1eTamlVi++2IVSNWi/hOxHebPL+6HNik/oH5B/qJQ/WCueGLCv9woUbat3jCvPJqEd9vsr1q7dM6/IUxP5c3YX7IvLQ5Y/PFPBReCk/W+BcW9mgY2ufQ0ipvlV45uZc+zZhfc2s/58DwgPu7Ly6xr71Gk14uT1e994PmU2+T53lj4d7zwL7zmxY/zlTP4pnWbPI5+MA0zlqxv3aTGoRPvehIapGPq40vPqjxtW3d7+m4z1rR/mFTc9vFAeaPzCPxT2gd2sj1aw+y/zrFPbgEl71dPINv1o39P8Y9F+qnRsIftBCMn9lP/4P2wQV4YL3SQRPbpYNwE31BZ+AE/ulixTU440exvaifXLJe8cmP6xyuWL9JjqBLNiiNtCFui/hpxEZN8g1vxX1wihoMF3k+GofWwS08WvzC91i/NAZsmbOerD6TPvpu3KSe+xl8Rfzc/69JnsExdJA4oLiHhqFf+AG/aHL94OcqNnOPJnnH56CzNi8dRA9p224R8asmNZBnU6ds2aS/MF1pIRqLFqJb6KGtmuQgvLV1k3O+PFe6jDe0VHHU14qn6KBtmqx1+uWf4KN/lx7Ci79uch6H34E7Pls6ZdtobxexfZM11g5N6h19dmySF2xxzrh+jsuL4enuFMd3jtgl4hu9XJdIq+xax3Zr8vP6rLvXPY2Lb8yHL1F6ihb5ZhxboYJGcYwXqQZTf+3RpC7ZM7Z7Rfym+GfviH0ifhuxb8TvIvZrstbbv0k9pL46INoHNllP4SraR+01fz/PL13Hnf999Dso4uAm/eA/NOkJ01/Wtljb88doHxJxaJNzVoc16QPzWtV2/FZeLt+GVnLdK4NP1wXxps2748UV+/n5cdqKdUyfM0pT7Vlcym/Ck2rDw5uc2zInbt3fecWV5qjNJ5lrwS3mt3rFM0fENUdGHNWkZ2t+SM1mjc6f4tifm9RG3y9O5NUc3aRf83Dc67LxyY84eI56hmMiJkT8pUmuw3P0zX71vzu2yTW+/YjT+qlneDM8Glz2VrXxk3U896iHRrKm4qfSO/odVDyET75cfHVi4Ru3WLdzXGyPb3Jr3zoa3ISXTmhS8/w14sSIk+CxjuEaWsg8+SlNzpXrf2rEaWNc1uRc0f1VM6od3RefuRdvie+jzpPXcRD+UV+d3mS9hTfmK+6wjo7/+uvCB445I46fGXFWcdRUxS/rF7/gQPu/Ku4xDj+aJ2UtEj9I/aUeNC9zX7X/1qTPenaTHvb6Na75JHUZbjqnyXoN56lvz404r8Y5v663RsgaFD7RBU3WeWNzUCvV/fAVrjI3dGGTdZp656DSH2P8hENwiTUxF/l8g+SXMb6hx/wd+U1qpotxZpPeDh1Gg9FLy9QxGmjFqtmsQaSF1F+XxvYy3NGkrtL/m/U89NGy9Vw0Ea3kmfjJ9BNNRU/xmy6tMa5osvZ7rmpDOu/KJuvKuesZfW61Cy5Rv2jjF/t01V/7uQ5QTad9Yj85zPwTnsE52lc1WTNZ92w9Md1Fn9FexxaHqbO0zQ+Zg1fbvVp8hHuuLn5yzDnc+sPaN3/FWzqurjdfxD/mFW1XvGKtoPvjSn6V9ya8M3FNk2tzre29tsm1uuaCvD9An+EIfKd2O694yXG8Ssfxq69rct0wbXZy6bPvFwddXzz19ybXJ7sHbqGlaKR3SvPc0GT9+I8mtRwdx/PCT/9skqNubNKHuqlJ/fVx3Rs33dwkVxmT5qIbFyke2qA0Ft1Fc+1bz+EZvt/LeR5rlp/oJ0/hqFvi3K0Rt9Vno69O6KcHpna8vbiMT40XTyj+WaL4Bc/c0STPWRuI6+4szuJR3dXk+pu7m1xHx9P9ZXGQWkz9t1TxC27hAd3TZE1J25gHo2/ubZJHaBJ+s3cS+FTmvc1/O8/buS+29zepr3AF3/qBwuWDsd049jca5Py3uWTnHmqSY3CN9YuTFnfgDR6az2H+SH3lOT3vvyIeblIv8ZmMwWsyxzRWI/Kcze/CPn4xB/1IkxqIFnq0SR8Z96qx3Ne6x8eKX2gbGsexVWssPhO+sOaGRwzP6rcdCsu0EI+IZ2TtzSV1DsZdw+cxB21cvEDT0ELX91MPXVR9l6zzPGznjHtJ8drjTWoMeDfnbF7avPO3BqlZ4J3egX+ahw7wPhFdwH9Zq7B8dWH+iSave7Ku/WHxAczjHFgf4531qt7joxxZmKdDaBB1G11Ci1mzDPOw/1ST2H689AyNQV/Alrbt5TWOmoimoVkeLw0EfzxZ7wvMWZxAc5mrhkvcwD9/Grc3qSNoQetiYJQP/Ua1ecPWH6/dy3nsfxY3OK8OnLhGpUnvmY7BJ8/WPeDTGiG8c1L0vaOftZEayfwbjwgX4hj4XqQ0yoJ1TA31XJN11vNN1l20kDpsmuIHWobeoXNeaBL3tBDsuz9uoK1ejHMvFT/gK94Nz4n+UAdNrIeiPX6QPKH9cu3/2//D/7fJNcI4A3fog0+Oq+P3xRgPjqQvDeuvFYfgj9ebnOOW098vjWCrTnsj4s2It5r0VeBVjWJtn31tegqH8His3cMz5tH0sQ5QP3xAq9AsY3NpjtEn5oNpDDUOD1qd43msS+Erv+3/2iTmeTRPFyfQN2ocHq+2Lc0iF9Me/JiHigfg3ToUtQv9oSZSD5kHVpe8X9rj0eIT/hHcXliYf9f3KOK9JnXKh+W/DKr2gW1j/rfJWotf7JzjsxSvzFqYxyc4gP5ZtHiCvni/SY2htlJD/a9JHtiluOCrle/pB/UIPMPxB9H+sMn17TD5ZJ03v/VRkz7wVbXFN2olGoPu4MtY84ZXaIWPm+SLg0sn8H3PKA1AC3zSJAeMa7M//sE7a1QdgysmaRNzk7aJQXM61opN1iamYRs/4Bi1zUhh3jk5l57wDhAdQA9M3uZ582mfabMugWWYlpflZP3NGfOJXyp84RM8Y24c1qdo00/hk3y2zXUnrrN2V/uo2rdWF9ZPLU7AB4eM5JyXOesp2/RV+DD6Plzjuyd/VT3x3kiuB6ERcMFUcc3UEdO0ySdPFKdMG/vTRUwfsVsvrzumNIGx1CwLR78Z4vwX+jlPx6OyJke985/K+zO2yQEztTkGrMP8zG2uyZ2lTT0wa1tzRMU5s7UZ09YzvFV4n73NmmSONmsU/om5sEmKG9QA+EEfvgfPY5HiBJifM66bq02/d+I7j03qGF4K7UFj0AvWjNATPgMNwzt2jg6Zu806yH2mrmeaJ2LeNv0iOohnpC7h59IYfA1eKTzzfNU5ahy8wj82n/V2cQmNwP89rPSJOWPrctUcNMb4uM9Im9ykDlJDqSd6cazfpo7YpXhl0CaP4g88Zh2ftceXVn/XqSnUJeqTneta9Yb5pQdLZ+AOHKKu8C4SjrIe7uI6973iE/yGN+gW3ML/sY9P+EHDNjUA3rimMNu0yQd4oW2zrpii9EYX+6Ntrj3DHSeWNqCRvcfnfb5DCvfLx7n52hyTJji89MPzpQ8+1+a9jGMM+mX+2F8gYsGIhSK+UWM0/fSMvdPM/3GdOoXWoV98hs+3+S4S/sANcHpjaQ4Ypx3UEfxdWgBXLNwmz9Abx5S2oDdoDf6uWgOf8KG/UM/2xYg9eunf8nH1/UH1558YF/8sVLywSJt6BN9sUJqEHnHMOX3+MJI1hr/jonHsSxFfjvhKm9yBY3DJYrG/eJu+gzX5S0R7yTY9F9yCY7RxmH3cAOc4Qx1BK9AJixS3eKfpq9H3a4Vr572zSE8s1WbeXbrNeS06gp5YJva/HrFsxHJtcsbyEfcWlzxZWmWk+uMtHAS7E+d721xX6h0EPOU9BDpmsbpmhTZ9V7kUF6lLrPFTh/Bv1R/atjjAnC/s4xo8gk9oDB7xN4sHcASuwGv4AXfhiBXbrE9WalNL0BH0jbpDzUD34AHvGtEW+qp51B1qCLXEF2A1rv9Wm7jGEYcVb8C89fI4QF5XO5jjxRd4Y5W6xrVj3LB08QMudP7bbeqLiwrP8L5PYX3VNvXGam3qBFpEffGdNueTzCVd3099QX98t02ewTd7F4fQI7wKtYe+eJz/bG3b6m36U+qu77V5v++3+f62Oac12lwDaK0df0iN80DpnBWqHoBVdQd/lRb4QZtaZM0239levrjFvC8vA9/QIeodPgfNbQ0aDT5f+Rf0h/qDlqApniwuw1dqI+Mac60256gHxVHHFk+ZF7YuVk1jDphn4Vnx0/Slddbpp65at7Z4Rvvj+ix8YduP63N5ZnPq9BNfeO02tQ3+8p44PlMneX7653vFW7xqnMUXpnEc8zkcV9eoaTw3z8L7COa1tQ+tfX4Kj4XG+WFct07Eum1y0ym95Kr18IHvffV37Mexv36b6//5usaY6M3EsQ3a9FvMi5l3N+/V1Pgb1j1+EvHTiI3a5JtHS0PdVOMbyxgnlW+zcZvrDn7WJg/iz5eLp2kkXL0J7Eds2uacuGder57b+gL6cJHiRjppvtJZaieciONwpFBHLV799P9FxGZ4wGcYJLfi3WWKb39R/awdnPh7EMPkrmmLv7z7tHk9H37DbbQRLbRFHPtVm+c3rT68jy0L17QNXcOn4bUsUrzGp+HXfKk4Dj/hPHqKVuJ14Nh3S4sdXXpn1uI1/LZVhHkv/i+vGc+Zz+J7q1HUYvQWPXVC6RweMK4zl3RncRjds1ppGxrn9eK/pYuv+Lb0Dj8Fd+1QuoQfSqfgK1zFM986ttu0OVfNo+Vz+1v8OmLbiO2K6xybrPIC/pAbtm+Tb3dos77Zsc0aZ0zf0DY7xbGd2+Q55/GTPt5J2qVNXto1Yrc253tu6+d3ju6frzAMv7w/noA5k92j7x4Re7ZZv9AndIo2PbNX+ynm1VrWqMAszYHjrHmhSWAZjp+pMRx3/v3CsjX06hLepbmW38S5vdvki/+U9sAfVxTWYVzbuhRzLtaxqZWsa5u+cGHNofrHeOohHgOvwZzLnvHM+8S537a5nkVtYZ3uvm3qH5rld7Hdr8117Nb+7t9mPUML0ASwdUCb3uXm9R017/pcP+dseJ1qmAPbxNOyhTFY87sG+IEuwSPeN/x97B/Upm7w3V6uroNHNRTswrC6hi6Bw68WvuDQsyxeGOedqF+sh12suNLfmRd8cGGer0Jb0Bjme+CAJ8H/dP93Cl80hLrlnuIAXHB2P2sIWP1D4RI+1TTmd3gnPBT6xpqa6QqTsGle54+xPSTi0IjD2tRV1rjAKYyqs6zpdYxuUcPAMTybvzEfxCOhMegCnoP6593qS//wRqx7O7zN93a2K7xvVph3npbTx/vF1v7CO/we0eYaF6E+sqaWHlF34TB8QMPwNtUN5lBWHslrx9bz4gS1Eo3EZ4LvI9vkE1zCj/W38DdRi7mehjAezH6ncLt6YZnXS++oUWapHCtv8hzUH+ZN1SDyiveVaXr1ylFt5k1agOZ4otofVU71Xg99wEOFNbod3v6E9yOObrNuMWerjjkm9idE/KXNfRyAC45t07OkHY6THyJOaNMP4YX8ta25hWFyjHrmxDbrG+dxAm6gDb7RzzGttbeGzXyINXVwDd/qInPD6iSYNddxUpvc0JUuwB/W8p3c5jyH+Q5r+U+pPC8fq1vUL6e0mbtPjTitTf9Sf36lOZDTfbfbXC9o3eCZbW7ParOtTlGj0AabFyf8rc3fcji7zbli+uGUmrMZy99yt+NqROe8N+N3T/zmCY7CT3vF9pza2scr+EX9cm6b/IJb1DWO8UnPi/3zIy5os1ZRA8ASvwKvwLVao616A4/AKSxuVfiAL/Or1nLAtXkYnKAuuaMwLt/zJcyrwtYz8VwXxhjP9nMORF2gPvC7LOZx/Z6U2uii4jm43bpwfHyNZ1x1iFpFPpcL+a0T64BhrveQq/mV5lDH5msd52nCMTxbF2c9Lk+Bn/BoYRNG5VK/kQCbahD1B+9ztcL1KpWbH6xczRuC4YtjewnebrPNH1XTqG0ui/3LI65oM8dvXznf9so221f5LrS5po1neU20ry1OXL04slfXWF+iNuJT8C9Oqf+HGoRngQfww3PFEzTAdb5LEX9vUzuoQczFXlrHpy38f1QcQIvf0Kbv+I82deg/2/Q0bmyz3qARaAXaGbZh3PwEDOIV/MILwSM4BB5uirgZDiJujbitzfztfjjm9sLcAsUZuENtJO97fxh21Td3FP5/WzwBB+Yo+Qq4xP4d9T1XqxjHM/I+aQM5Ha7gC+bvjLgr4u428bpBYfaeNnUCvaBNixxZ3EIL0CX4hTbYtz6L+RfPe2/EfRH3RzzgO1Of/frCvPvwP4zjenqDp0lzwJ8aggagH57rJ3bwAj2DJ6yBtaVxHmpTj/yrzRxOgyxe2Jf3aQO6wnhqD2szaAq/U0C36E+D3FhYxm2upxfogYej/UjEoxGrD9LftT6Fj/pYm/M1fBG5mbZ4vM1awztJah61j2P8C+v0rQHBOU8U79jOUm2cQE+cU1qCjuDD4uEn20+52JiO8VBf7+f6Xj7pq/30TWcq3sJfzxb/WHOnnlBXaOOYjQaf8sxLxTX0Bq2hdqBBjDO2Vt7WmmCfF3f+qTQQvrFuAz/iSXoCV+AndQ2NQCuYixV3l/bgi5h7wUu8Uxrj0NIHuIheOLx4yjneLu7BQXgMh+FBc1BqJvNQz5SWsI5i29rHG3wY9Yv1fE8VL+En/uwlxXXfK+4Z8y+ebvPYMxHP4pU2vRD+a7/4BJeoR04vPnLMeyR0tzkU68qej/MvtKkXXoztSxEvw3WbngOcrlCY50O80uYaNb7EqxGvtck1OEedTBOoN2gE+fr1Nn830br9N9pcs/ZG3Ud7/uIE3LB86Qh6gn6gHfAGfnmzTX3wVmzfbvP3lnYrPPvNI/i9oXgDn+ASmH2nTS9Bve8872RsfQOswIx+k9d1dxXv+D7jxXcj/tMmd6xdXGK9u3eDmv+HebW+e/nNFevM6HtrJGgL+gAP0AuO4QM1BT/Hc+Oc92qcif+fYeIUxucv7OMAa/3+26Zeo5HUN+Zx1dPqams3J3oGTeoKdYQawmd+v825Fdzwu+Klhwq7qxdv0Aby/i8L1447by4WR+CHVwv7/y4cw9uYHpmhcGhOxByCmvt/ER9EfIjXIj5u05tzr3vr2c1reIflgcI9bxIWaQpam+bGBc7Bqniw8GvdqLrevAWNYV/bsbPrON9CTW9Nxss1h+J+cAmfvA1rsR4uDJtLtZ6CXnit8PtJm5iV6+mFcV1qh0m69B9gF4bNT01Tzw2b2xc+eZn0BC0xaZf4naxLP5MXQHN8r7SBWqJXx8a0xZWFaxqDvhjb18/5ybtcH/qZ2E4R8dkuvTxrSWkDGgHWby68y/9TlEdo+5lqT1nXGoPPyeOcqsu8DOcwPnXsT9Olz4A34HZC4V7dAPvWtqsd1DXmYXkZfAx5mf8mt/IeeA38h2m7rIf8fsB0XWIBJvymGqzDvPf3Z4Wbfr67z/ODNdzCl+PPeSfGb7nRFXQLzYJjaJLbq+3+03c5bwLvM3SpMR4ozMO7cwtXX1iDsxvqfldXnaCOoS/oDZ6I9114JPK2fC93G/dvxSk+D3ybw+ZxmGMxP8NLxmM0ibXiM8bzzNSlp+d9Gb6enA2PcOn4zHF+li69DprE7yB5j5PfaC0xH4IXuEhxK82lJsErBxe3zNrlcfw7W7Rnj5ijy7Wk/BNrSz07P1CdJP/jGFzDL7DWnX9gvoLPzz/DBdMVH9AWc3bpofAb1THqEjqAHjBnwXN8tXTFXF2uvacBtM3B2p+7y9898PsH81TbsV8Uf3gmxx2bt0sPYq56HvOucvx2pQN4DTwSv6GAE4zJc3Be7rfuQt7HB9ZvTah7yqPy6crFI+OKF8yt8PnUKPzC8V2uwRzp0tszf+F9ml6X/fgFfAP1AH2PL+j9fpfzEeZ0rds3H2IO6bG6h7rlv4V52JfnzX9YT/Hd4gpcoL5X5w+6XAPBa1AXwD98wZn8Puwyx48WN+jTdPn9Vyd7N04/GgAmrcFq43zXZZ7z/ZfbeQajXa5dxzXGl9tpCfldzcG34G1YL8lLsE7q0qoJ1AbzdelbyLXWT6op6HWa/ojCijx2beUyet/aCPj7XJf8NH9heNPCm3P6+O0z5xcoPvNumpwm38GWtRXwtUCNYzx+u2PWUN1UuXiT0vHyt9xO/9OvNCutD9c4C+748rCn1rd2XN5dMMZdKOLzXfoacjdekdet2dSP524+1Lyo4BM6xsOjo/l4C8f1X4j4YsQiEYviiS7nM/mPvEeawdoqXuFpxT10uTXXruHV/6S8TfiESd4ijMrp9LO8Ll/L1dYCWR8Fq3C6dPWhweX6kcI//9XabrjleRpD3eEdEd6CNZbelfD+unFpjWPKZ5AzT6+86d1Y76ktW3qAFpDz5faJa74Hmd/dV473DDwTzzWhcPuXwqp1j7Arj8vhX+5Sr/MVrEuA2690+TuMj5QGgH15fbGIxbs8r59cbt0SHU578yFoeZr+7cIqjC/Rpc7x+6pyvTy/ZJeY/W/hFma/2mXuh9WvdYldOdz6aHmc3qavaW75mWdvHk+t+VFpT5r4zcLXUl3O0VlHICcv10/fzzHnlu5yHo9nZz0DXOME7274/i9TGFm71hgcXljkGbiHdzvlX+sUf9PPd+X4D/Kq/Pr1Gl8+9ww0MxwbY9nCOKzT/3K2fH1D5VZrDa4ozNLVy3WJ5bsLi3AKj/Li8vi4y9+X/03pAc8k73lGc4IrdDkv+M/COc3us31Y+fabcX5FXG2cLjkBN3yrS/zCkpzqN0rl2Jtqax8P0M90vd/Pka/G6th7ihfU3tZMytHwPaEwzldepUtv2X1mrjzvvniCTvdbiN+O/VW75LKJNUSTv43ouPOryS/0Y5fzb96lgO/VY/97Ed/vkgPwgnzuM9I66hq4pdP56fCP0/ABnX5G4QdG3y3s/6+OO8/vVMf4fWjcA/PqCXW6eUa1umP+Lv5Ga/hO1f+LrqFvvAdnvmP64gdc4H7utVu1vV9lzbb5kDsqR/M2zQ2sWfjCT96rMyaPUu7GG/jDegU436VyL+zCJt0+SeF6msq/8rDz9Dqsw7PaG76tTXi38rGcLXevUTwAv9YheD9e/pa7zQXYX73G4E1a73Rp9Yd7db9awjsaPH5rl8zJycmDystwD//qbLltrYi1I37YZR16cmHyqMI+7NKXvuM8Ox6h35dQe8vTcrSczeNep8tcLe/L18PiH/dWU/MY1QE0MhzT6GpOuf714ge5W31O79MGB5e2wCm0gNrDegJ1BI9OfT1N5SLfad9n9QgPAufBOR2+bpdrEye+f1Call9vfpCmpl3lLTn58do3V0Z30whjv3lKp68XY/0o4sfFBXS7mgFf4A16XU1hu1H9DWcZZP1h7s5cPI/uwMInTli/y+e8q/hig+KPGaqPvjw6+trz0tFj/LFhnP9J6QAcgj/gjk92dnll8vtPIzbqPs1t8pqc79zGET+L2CTi59X+Yu3zRni4m0b7FxGbRfwyYvOILSJ+1eW6UL7hloVJ2MSp5kvwFI/xtOKJOwvvN5cfCZe7FR7My1qn6XPTBfSBdQTmALbqco2SfG9ewT7NT+/z9raqPvrC8anFAU8UJ+AGc43mHLfuUsv7O9AYnuGp4gf53PtbcrrfaTUvb37e3KZ3Ma0DwgOHln+nPUnt+91za5CsRaLTt+myRscR8jgPAN5hXU0uh/stxCUrn6vf+XC0Ps2PY+h817vWO7f60/LW0/Dw6XFelnz4Zn331eJqY57czYVb51+tvCuHf6OfuZv2Nk9nTk9et6+tbv11tLctXNMOav4Di1/MHRjPHIAx+WHbdbkWxnb7Lu9DF/DfrBmg/dUAfgfM99v3QY5cqnhh6dqOjaHeVndbh2TNNdzD/+cqT9MXNKh8A7dqX+sS1b/8O5yzW42PcyZyTz91Af+dh+DvtWvxEx7EUb8sDjDmBmP6oM17zlL33aHLtY/8SNphx/rur1849vnomptKR6g5PJ+6w2+P7BTnd+7yXVJ8ikvVSOYUd+nSS3f/m0rXwzwdvis+jdg9Yg//m4i9uszjP8NBXfLgrZWHNy3+43XQMH6fw7vtmxWeta2V3Dva+3TpL/y0sPnbLvO+/E9T0BGzFCfwT/bt8n9ha988gzUMcrfrn+l/+jt/8E7P/M5njti/y/Uy3y4MWisE39YeHoDzIn7fZe6nAcbmEGYrPMv33sc4qEsPwVwCze/6lWq8g7vsp88fIv4YcUiX3Een4MIxv0B/tf6hXdb7todVW30B+09VHrYWeffSAHy47evaiXV/l/Nx1hWbozfnZk6OHqAx/OYmnjiiy760gflAXvuzNY7jzlvv7DdyaICrqo++7ju+7k0j4BN1/pHRPiriT13WEDw8uuDKajumfsBP6ok/d8lrW5SOOLrL2oEGolHMTar7vbMtj5uvo8flbbxjvYFaHy69Oz5l8QXeoC3MM3q/QT/1Bz8Ah+xT49D3+vMD+VTG4OfBLM09XWHozfKg5O2dig/wwn6lBXADzXBMl7pBX9457U7TqGdoB99/33ffe/jHA7wsffiT8E/fqp/Nq/M16YkzC4d+b49ftnzltxkLv7BLA+EIxydE/CXiWH+rLnM7XuA7Omdtjb7W9alH1CXHR3wxnueELvOmd6Hoe7X7X7vE5yZx/rb4G5wY7ZO6vH65wvHJXdYnT/czH8vFp3SJ4VMjTusyL9POPhsN77Py6E7v0qebvXDwVnGe/md0iSk51zz+GfX5nJenj6m8fWaX3hc8n1vH6RbHHYP1rStfb1x6n57HCWp7Nb56w+8iWOtsjRsdTq/z03HCWRF/6/L8u6XrfU99X+l862N8l2kEcwp0uNofN/uf4QPz+M6Zyz+7Sy1AE9AHsxTH+N9cVNx/Tl2HQ8z3u06dxQPk7/ET+AE7lCegnjmkuGZc6Qme3uHFDzyBc6N9XsT5XeIbzp8o/bFjffax3O+965VqXxt3wDCN4+/g77Vphd9U3rLqhTWKG+AWfun/C6J9YcRFXep12lvuX6e+v/afKE1BW5iLk6PUDbcXZnHAFaXHeXf0rXwoL/KrzAGqh2kJ+Z8OEHSFY3w8z3NoaQq8gBPUzzgAF9Du1tk8X5hWS7gnz4FGoF34gPxA81ewr9bQV5+dyiu4rXIgjXBn7WvT8n5v8891n99WPnYMR/y5NAH/HBfhDvwwxhNTFldcHHFJxKVdrpW6LLaXd8kVPHU5/Irqoy+sysVyslx/U3ELLMrvamq+ghyrzp+hOOPt6iP/64dTroy4qvjWegN67epoX9OlNvd+5bVd5nl5/ZTK89dF+/qIv9f2hoh/VPuftY9v8A6OMeZ1Na73mG7sch5+QnGDdVG4hv6/qUvdDDOvVV91iP5wfnPhHj8sW5/pzMLFyYVZeLUWADfw6/kf3yic4i7evZrG3P7GxRk3d5nn8QVNcEvs31q4Frd1eUyfg4sLcMcuxTXn1FoCGgKu5Eb1w7yD5Nrbu/QvePbwjcP0/1X1tcZGf7mX5ufx+b1D72zzOPACfsAV5xUn4AZz/njxkdIG8i19wAvUXrV4Uz9/J2t6vN9IT8xaGoQnQKvQDTSD9b9H1zPQCjQCreA9M2u4+B13dMlBdIJnvqPa7olP3Zc2wKXWHY4WV+AI64P4BxsXV8jt+IJ/sHfl0r0Kj3Bp/s6+tnlmmFVfwN2ZlV+/VhiHX3OOsAiTtPCdXephuV6e37fyuvxOI5iDN59mDpBPgJNwk/wut/Pd7+qSa9Qxk1fbsfsK47Bu/gFHrVuct1M9C3/Q3AC/QX9Yu7+2sKfNB/S7Uebvfcd8v2iDvxef4JWbC+9w2hT+fa6mPh9e5hmo/XkA6mY6gAbgK97dpbd4T8S9nr1LfMO5dTn3d1mLP4APuvTv1fw0+/PFKTSFMWF288K08egGz0lHfFJY5HUb/5fFIRN/T4tv3qUf8JfiMRj8V5dYp//NL3xUOkF/9+Ij8BMe7tJDpOvp+0e61CePFk+o92HxsS7XB6tl4PXxLnO4rRpe27rjJ7pcN2D+Qa1uDsLvr8AW/N1WHGA8a/bk7yNr3Ce79D2NYd2BcWirW0tfzVtYn6e4TP7HLdYcyO1PFabgiY8Ih9bim2e31ga+rijsfrbwywt4OrbPdOnfeZ+Zn/dsHXOOb2DejQ6/v/SMuQ6+Hn9vxeKKx0oD7FhYfbgwKC9ZYyd3w45ak9c3VqvxAtS66uPnYv/5iBe6fJ9ZLoY7OODr0QWXV66Xf+lxeZ4m9/3nM/hew6Tr1dJ8PfPcam0Bm+p5vyclV9P+cuGLES91qRHk9O0KkzDqnrA/vvDvvrC+cB2DT5/v5cLEvyNeqWNrFebhlTdo7eGrXfqcTeHsgsL1PdXXmoPXulyDYA2k+YfXu+Sonepv6Pee4MTv9PL9tB17I7Zvdpn73+qy9jHXf0v5gfDM06KRvXvwduy/E/Ful/yhTqJ5XGOu0hhy6aOVT+H8P3WN3xN8L7b/LSzDFozB0amFJV6eXC/nT1P/X+9wyH/vR/yvy/d/rYOxxpYeNlc8Y2GatqArrAHU13Pw7+R798MHeOGDLjH+UOEcTs8pjOIVHIVbPoz4qLBvDGOpf+hrPrycvUmdV68sUBj+uEtOwQm4Qf7FTXhJrQDzZ5UWoAloDPqATqDrzReoK+aqMY0H25/EdtxonBvNuRD52P0mHU0OwZ1qpclG8z33ibzS5XHXTz6a/CBffmY0a+6Zilv8He8qPjDvv0LVB+YXYHwKY44mL5gzsB6PVqfT5XO5e5viABj/qHQAblGz71V95Hb95Hl1O9+Q/v956ZlJCt/8vzsLG77PcqP6WJ7duLBiLv74yn3wLjcfX7nadXcWrrT1l/+t2be+w7qXietPmpwjkDu3LywvU7h1no6kV+lKHiAuke+N9Y8a25oaftqClYt57WPrYfjv8vu/C+93F5bh2NzfpcUneAV2/eamz/tyccOUo4kf3tlUo4nRBwpz1slbr2LdyvOVS+VU2N278GuMqUdznLvru2/fPNk0ozlvBpPTjiZG767zrqPdaX5afro4Nv1oztc/VPhRY19RzzrDaH7HfFdnjPZMo/m8agr5nRaX483j0/Jw/mHN62vPPJr+wdOBl1lGk9dnHU1O2Kh4wf+CtucdOL5wneMZ+L7jHmMYa7bRzKnmAmENBmiK2eP4HKOZS/mPc0Z7roi5R3PfXCRPEifNM5pzCvAIi8cX9mcp/KsX4HDe0fTZ5WI5+ef91N/j4/jIaHpfvdHM6/4+MAuLtDk8ytVyttqbPvbem3d0f17PwMeXx3GUXC6Hy+Wuk0vpbt69tS/m0u3D186Vi/ujiWE5Wh6Xr68qfFrHr/+c9TcYRAwjmoh2NPW3dTz0uK31etqTFobh19b8IWzT+d1oan1rfqz3cQ1M06tq7HeqrW72fb+wML5LYfb1whw+372wD/ewt2c/8/E+lfd890cLI75vchONMGnpianqu+g47898HR9g+sK6/C2vyVXGUDOrkfcr7SH3vlr4fKm+6+sW52xf+PU9NbfGV+eH+51FGJcTbyqe8JleqT58d/1gzu/twp3cKZ/Ct7oAZ+AOfLJOtecbzRwqJ15Yf6/X6z5HV/6F78+NZq5Tq/ID+Vmufbuw7p1IYxiLxrildAbfH2fw+8zd8c3NyfvbzD+audw1xjLOecU9C4zmnD2dzgO4u3iDZ3Ba8QWugFn1urk7833WDVlzu+Bo6oWFRlPXwT4OUBvT53Q6bFkr8H91o1Z9eJxNmHm4l1URx38qapILmYqixr383vMKsisiruyrcNkCRFliuZdFWUVBhHsvmyzaI2IRaAZJUZaWaIWAmoqSCvJoYiJEiYpimmsUoFbfzzPf+8Af85zzzpkzM+ecme+Z835ULBTKU6FwVl4otFB7WNRU/b9mhcLdoq36/o1oYGmhsFPtieI103hz0Tl58H5pflHfDdAj6u95x+WhGxtviC4StRT9Wnb/pPYztZ+KOqo/QzRFdKzlp0lnT7WtROuKMWdRFjqQYbxVg0Jhudoe4lWn+L4JGbWVkl+JXn3fo/Zu0XnYxl+N3ye6VTKHRc9kwbtEYz8QlUh/O/Gnqv9D0Tsa35cF/+0UY/Xz4D2ZhY1Z4u1tEN/vpBjvo+826u8ujX6lv8/xHtYTddW8LtjKwmd0oaelxi4SXSzKRa1EH2tuW9F8ySyW7Hvqf1P0PiTeDvwQvaLvjdLxkfu0tVLoqJ1CTy3zZ6r9veh3ol7SOUztcNE8+dxC42tFn4jO8Fx0HOTsRCer/7ja9SnGDxAH6l/AHrl9TPSp6N4seKdJ7h9qv0GcyMbP1f+u2kv03Vr0AfEmOkk0IIt+I3+vFj0t2pOF/BD1m6tfIWojGiO6QPxKtZeqfUntNtFPJPeqqLPoS9FW8VZ6DNqYQmaF+/AG2Y/PRU+K2ovGih4UtZHuJnnInqR2VQpb6LhfdLp4l4nOFHVJsV7WNVj7+3aJfC4J3ibRH1LkG3l3eR45Q+7sFm+i2qdEN4quEL+x2istsyuLvEN2q+WXkJ86953OkzvVXqx2ZIq2icbOFe9F9UfIl6vIT/WvVvt98RdmMbe/c5fcJgcfkeyFmjtX/WtYa/1C4U3nL3lcofWUlwS/readLzpPZ7osi5wmt8nRm/V9Lnui9izitRh5sJs9IGbyyJ32efTJ2++onSzZNyU7Wd8LiV3xOngcOeTrZpHv5NBatb8QjUmBBWDC3y1b3zbI+VMke7LoLuPDPc51ch4sIFfJ2WrRMvuCzAlq3zVOdBR1Eh2fxzeY8SNkU+T0FFFn1kyuizJRN1F387qb/4bz933n9n61B0WjRaXgJDiXR1yT95WOvVnO3x7FI/k4VLTf+f2xc3y26N+cXx55+Jnz8kJ9X6O56yTXQWd4v9ofm+4TLdPYKvuyOgsbnzm/29k2vDLJParx3mrni/e8aHSK+ehhPfvtG7lwmXN2XopcIx/Jy4Z55Ci5il/4VyX+Fn0/63xgjddbFxjSKQWONM4jN3vm8d3V2IIcWAFmrHDOY4+92JzC3+6iQ+KdrraX+M+lsPlP5/bnWWDBSmMDfp2RAkuZ10x79578bVES+MQ3/dXGKzDy23ngJH6BC63tL1hY2748b39aGzvYqxe8tkkp7k9ymbuOczgg2iAq03hv7hznE/d0VYpv+H3zwANwgTwHh880BoE7LxiHdhpDwAPkwQzsHTbGgDVflQYfGe6wJeKVun3Y/X6uB4h3sOYV0auil6wLPeAP2PM99f8m+q3ovDxkwajyYvjWxP4V1C7mzFmL2n6cbx6YBhaBSdQG1BrUEAPy8Och0YfFwAEwaJpxiH65cQIe9lvZhz41mGOsAnvAq4EaG2TMoX+taLCoQmP9JNdLtKsY2EJtwdh1lm0tHccYH8ATcKamroC3nPPQnL7iXW58WW68oa6ibjhblETX51G/jCmGzQPFwJonssAeqL3riiHEltpnPYZMWRb3ObUDNQQY82EWOMOdOjQ/cieTQ8QsefgftT2LEXPf8h1YaXx5QrRUYx9koWuxsYOa5VPzGCOv0YWeOdLdTdQwhd3pKWwPKHXu5sEb4D5yn5TGPHiMLS4NP4faV3KqseOmtu9iMIFcvj1FPUE+3+78BrfAr7nK17qOy7+kwNodar8wloAp4BM5d9B89FAXfJFFrv80xb3PWsCcxmrHqb3B88GQe40/Xa0PrGsh+/tEDYsh29AYhj/D8shTai9qQbAPbKGWwB44Dq6hd1+Ke+I9yyML5oBT1Vng1hXOuSaW/XOKdW6wHvSxh9Q6YBN1C28A7O0zjk1IUe9w/qvsJz6CKcPRbwwd4XMgj/9L7kt/Hd8hB41f4DB3U6M8cHKT14y/xCb1HHpPM1bO85z5zv++xjgwENu9fH5XeZ1gDHUO66FuorYBy05Ve4j4z6OuYh6Yz1uoeYo1gFfb0hE5+r3AQI+PFDVL8c4Z6fVihzWPML7xvV726qo/yngFVr1orKHGoq4Ccx40djxs/Pqf2pngkPB2rNqvsqh96hgLRxtfapnH2OuulcCvAlgo3oYscItaB+xaZuyhpgEfwIbH/U2NRK10Yh7YA8aBS4dET2eBJUOMQxUeP8FYVeE+NQ21TSfjJX7uBWvVjhWNE40XTdS6brAM4/iHH+ttA6zo7frkAWPMbOcm+Ue9v8FxBB5Rk/DmoC5hHvOpjWobA9o4Nq7wmXPnUldw7252XDVy3qxxDjMffbyP4JGD29X+LMXbAJ/ot/f3M6LXRH80lrU2lj5lW4yTc+QStT3Yg+4trvF2eH37LNfDvr6ewndwYnwKrKC2QTd1AuujRgD7elgne4AucghMmFMSeAfWDXeOEveNvdY1rskeSEdqRmrMf/l7lnmPZaEHfRO8DvwFa0/3XoODvNfAReyVS75daZxlb9eL1zifZ/tMWB85C6be7/3saZ2TrId9Qtd2nwV12HpjRg020Q7zHOaCXeQj76wRKWpMfMNH3lVNU+AH36yBeAHXqLG533iLTTDONXVug2nsF7GCH2AbGFfL8fal9YO/3LO1PX+Cfa3BJvw5JQ8fwOTG3gv6YGCVcXuH44r4fM1x1MhxRWxssZ91HSfgEzgFnoF1N9pGHePF1vqhY7P1YK/Gl9HGl0Up1vWVcXuLbRGPYORzR9nZZVtgIrzh3hP241fK86aiteqP8l6PzI/EYHPnIG+iCcYOcBPcB/PBctYFjoOZb6WoGXl7rknx3pzIeedRe1JjHvJZgduT89gDcLqZ/Wxin0ba5z5eB9/w8RO8Z/6hmjOyHt6tvFnreU9r7h/67DPfI1zHUs82tQ7mUsOB71OMg/znmeo4uNqxxfp4by/Nos9bmvXyvr4pj3thhNeHX9wtYCb/w8Bt6k1w/tgUd8ClohWiR1K8VcHhUZ7HW4E3Q3PvH9/UmtPyuDe4PyZ6Xzmby6wT3fe6RT816c154Dl3xUZqqgbhz7X2iZoVOe408P2WPO4R3uQn2ue9WdjF/qMp7pKOtosvBdviTkQPtTI189tZ+I/v1MsNvJ4W9n2Seax7iPeLdwD/Cvg/8ZZji7sYTLzS2MD4HMuQD9xT5EfvFHFFfHBOy3xW0/U9w3s2piT+h9zqPZ5jfcjvSfGflXfMHaI+zn3iCPvEHjIzPbfK86f7/GY4h8ocu/Uck3c4HolD6qNjRLflEW9tHTsDHOvM+zrFuRGDs/Kop5iHXxNtZ7b3bZzPjLu70mfVN8Uc5Fuax9gCrwmf+OdRJaq2vmqvh/fQ9hTvnzl5/CvhzJFhHLtz86gjqk300Xe8+/Ps3yTvebljZX4e9Qh1CTJ3+eyWpoit+V7HNM/hm7cU77ieWezFeMczc/n3Q3xSv1zkvcB+d/vTyb5iC7zEFvXYXsdNB5/bOO8lZ1teEufLWpt5HXuc+4zx3cxrI4aIJd6zxBXfM31eX/ssx1gfc182XoCNxMwC+855fe0zA4fAI97sZSlqW/Te4XPj/Hh3gzncB9guswxrmW6drJ+3ftH7dbNjCX8H2Gf+ZXfxGW/M4rzXpYg1YpVcmmA/Oceu3lNyv4VjGP0Xe//Hek5v6yA2+vsMrnMfn+e6D2+O47Olz2m58RCfwRNwhTf7tY4dvpPXM9hz0AeOdnQMbnccb8piD1gDeAOegWvvOr/QQ+4s8b3BHrMOfKm0f+DKQNuqsL35judJDUJultdPjoDf5FJ328X+cSlimH8Sbb3/5/sMiYmFPudtxhb48Bb7XHuZf5v3HdwAM5ArOH7WOoaQOcZ89r/Ke01cMYexXZZlDv9aKtznzE/1GZ5tO9gj/9cZD6rsR8H9gvVP9ruB90MXx8QC63jYdu90XBAfC7w/XTyHPWU/O3v/mT/ee814lWMN2wvsL+sefFR8Fe1TN8fzOt+vU33O42ybfMGXvY75jb7bxh8Vi50dm2DEIp9RR8cZ+/Gy95/znOrzJw5G2dYQxwIxMcZ7wZrG+myZX8v6tjtWH7JfZY7PW6wb/hKP4VdXn8l42yQGJ9rGdMfsIMctMce+EoP/B09OMsk=
        </DataArray>
        <DataArray type="Int32" Name="offsets" format="binary">
          AwAAAACAAAAgNAAAxywAAJIsAABBEgAAeJwl3QPTXF3XqNEnyfli3bFt27Zt27Zt27Zt27Zt2zgj9Vb1+AlXdffea80Z5L///gtKCEITjghEJhoxiUN8EpGUFKQmHRnJQnZykZcCFKYYJSlDeSpRlRrUph4NaUJzWtGWDnSmGz3pQ38GMZQRjGYcE5nCdGYxlwUsZhkrWcN6NrGVHexmHwc5wnFOcZYLXOYaN7nDfR7xlBe85h0f+cJ3fvGXwIH+++//CE4owhJAJKISg9jEIyFJSE4q0pKBzGQjJ3nITyGKUoLSlKMiVahOLerSgMY0oyVtaE8nutKD3vRjIEMYzijGMoHJTGMmc5jPIpaygtWsYyNb2M4u9nKAwxzjJGc4zyWucoPb3OMhT3jOK97ygc984yd/CBT4v//+H8EISRjCE5EoRCcWcUlAYpKRkjSkJxNZyUFu8lGQIhSnFGWpQGWqUZM61KcRTWlBa9rRkS50pxd9GcBghjGSMYxnElOZwWzmsZAlLGcVa9nAZraxkz3s5xBHOcFpznGRK1znFnd5wGOe8ZI3vOcTX/nBb/4L4kNQQhCacEQgMtGISRzik4ikpCA16chIFrKTi7wUoDDFKEkZylOJqtSgNvVoSBOa04q2dKAz3ehJH/oziKGMYDTjmMgUpjOLuSxgMctYyRrWs4mt7GA3+zjIEY5zirNc4DLXuMkd7vOIp7zgNe/4yBe+84u/BP5/+ic4oQhLAJGISgxiE4+EJCE5qUhLBjKTjZzkIT+FKEoJSlOOilShOrWoSwMa04yWtKE9nehKD3rTj4EMYTijGMsEJjONmcxhPotYygpWs46NbGE7u9jLAQ5zjJOc4TyXuMoNbnOPhzzhOa94ywc+842f/CHQ/+mfYIQkDOGJSBSiE4u4JCAxyUhJGtKTiazkIDf5KEgRilOKslSgMtWoSR3q04imtKA17ehIF7rTi74MYDDDGMkYxjOJqcxgNvNYyBKWs4q1bGAz29jJHvZziKOc4DTnuMgVrnOLuzzgMc94yRve84mv/OD3//3viz8IQQlBaMIRgchEIyZxiE8ikpKC1KQjI1nITi7yUoDCFKMkZShPJapSg9rUoyFNaE4r2tKBznSjJ33ozyCGMoLRjGMiU5jOLOaygMUsYyVrWM8mtrKD3ezjIEc4zinOcoHLXOMmd7jPI57ygte84yNf+M4v/hI4mP4JTijCEkAkohKD2MQjIUlITirSkoHMZCMnechPIYpSgtKUoyJVqE4t6tKAxjSjJW1oTye60oPe9GMgQxjOKMYygclMYyZzmM8ilrKC1axjI1vYzi72coDDHOMkZzjPJa5yg9vc4yFPeM4r3vKBz3zjJ38IFFz/BCMkYQhPRKIQnVjEJQGJSUZK0pCeTGQlB7nJR0GKUJxSlKUClalGTepQn0Y0pQWtaUdHutCdXvRlAIMZxkjGMJ5JTGUGs5nHQpawnFWsZQOb2cZO9rCfQxzlBKc5x0WucJ1b3OUBj3nGS97wnk985Qe/g//vR38QghKC0IQjApGJRkziEJ9EJCUFqUlHRrKQnVzkpQCFKUZJylCeSlSlBrWpR0Oa0JxWtKUDnelGT/rQn0EMZQSjGcdEpjCdWcxlAYtZxkrWsJ5NbGUHu9nHQY5wnFOc5QKXucZN7nCfRzzlBa95x0e+8J1f/CVwSP0TnFCEJYBIRCUGsYlHQpKQnFSkJQOZyUZO8pCfQhSlBKUpR0WqUJ1a1KUBjWlGS9rQnk50pQe96cdAhjCcUYxlApOZxkzmMJ9FLGUFq1nHRrawnV3s5QCHOcZJznCeS1zlBre5x0Oe8JxXvOUDn/nGT/4QKJT+CUZIwhCeiEQhOrGISwISk4yUpCE9mchKDnKTj4IUoTilKEsFKlONmtShPo1oSgta046OdKE7vejLAAYzjJGMYTyTmMoMZjOPhSxhOatYywY2s42d7GE/hzjKCU5zjotc4Tq3uMsDHvOMl7zhPZ/4yg9+h/rfH/4gBCUEoQlHBCITjZjEIT6JSEoKUpOOjGQhO7nISwEKU4ySlKE8lahKDWpTj4Y0oTmtaEsHOtONnvShP4MYyghGM46JTGE6s5jLAhazjJWsYT2b2MoOdrOPgxzhOKc4ywUuc42b3OE+j3jKC17zjo984Tu/+EvgMPonOKEISwCRiEoMYhOPhCQhOalISwYyk42c5CE/hShKCUpTjopUoTq1qEsDGtOMlrShPZ3oSg9604+BDGE4oxjLBCYzjZnMYT6LWMoKVrOOjWxhO7vYywEOc4yTnOE8l7jKDW5zj4c84TmveMsHPvONn/whUFj9E4yQhCE8EYlCdGIRlwQkJhkpSUN6MpGVHOQmHwUpQnFKUZYKVKYaNalDfRrRlBa0ph0d6UJ3etGXAQxmGCMZw3gmMZUZzGYeC1nCclaxlg1sZhs72cN+DnGUE5zmHBe5wnVucZcHPOYZL3nDez7xlR/8Dvu/h31BCEoIQhOOCEQmGjGJQ3wSkZQUpCYdGclCdnKRlwIUphglKUN5KlGVGtSmHg1pQnNa0ZYOdKYbPelDfwYxlBGMZhwTmcJ0ZjGXBSxmGStZw3o2sZUd7GYfBznCcU5xlgtc5ho3ucN9HvGUF7zmHR/5wnd+8ZfA4fVPcEIRlgAiEZUYxCYeCUlCclKRlgxkJhs5yUN+ClGUEpSmHBWpQnVqUZcGNKYZLWlDezrRlR70ph8DGcJwRjGWCUxmGjOZw3wWsZQVrGYdG9nCdnaxlwMc5hgnOcN5LnGVG9zmHg95wnNe8ZYPfOYbP/lDoAD9E4yQhCE8EYlCdGIRlwQkJhkpSUN6MpGVHOQmHwUpQnFKUZYKVKYaNalDfRrRlBa0ph0d6UJ3etGXAQxmGCMZw3gmMZUZzGYeC1nCclaxlg1sZhs72cN+DnGUE5zmHBe5wnVucZcHPOYZL3nDez7xlR/8Dvjfg/4gBCUEoQlHBCITjZjEIT6JSEoKUpOOjGQhO7nISwEKU4ySlKE8lahKDWpTj4Y0oTmtaEsHOtONnvShP4MYyghGM46JTGE6s5jLAhazjJWsYT2b2MoOdrOPgxzhOKc4ywUuc42b3OE+j3jKC17zjo984Tu/+EvgiPonOKEISwCRiEoMYhOPhCQhOalISwYyk42c5CE/hShKCUpTjopUoTq1qEsDGtOMlrShPZ3oSg9604+BDGE4oxjLBCYzjZnMYT6LWMoKVrOOjWxhO7vYywEOc4yTnOE8l7jKDW5zj4c84TmveMsHPvONn/whUCT9E4yQhCE8EYlCdGIRlwQkJhkpSUN6MpGVHOQmHwUpQnFKUZYKVKYaNalDfRrRlBa0ph0d6UJ3etGXAQxmGCMZw3gmMZUZzGYeC1nCclaxlg1sZhs72cN+DnGUE5zmHBe5wnVucZcHPOYZL3nDez7xlR/8jvS/l3xBCEoIQhOOCEQmGjGJQ3wSkZQUpCYdGclCdnKRlwIUphglKUN5KlGVGtSmHg1pQnNa0ZYOdKYbPelDfwYxlBGMZhwTmcJ0ZjGXBSxmGStZw3o2sZUd7GYfBznCcU5xlgtc5ho3ucN9HvGUF7zmHR/5wnd+8ZfAUfRPcEIRlgAiEZUYxCYeCUlCclKRlgxkJhs5yUN+ClGUEpSmHBWpQnVqUZcGNKYZLWlDezrRlR70ph8DGcJwRjGWCUxmGjOZw3wWsZQVrGYdG9nCdnaxlwMc5hgnOcN5LnGVG9zmHg95wnNe8ZYPfOYbP/lDoKj6JxghCUN4IhKF6MQiLglITDJSkob0ZCIrOchNPgpShOKUoiwVqEw1alKH+jSiKS1oTTs60oXu9KIvAxjMMEYyhvFMYiozmM08FrKE5axiLRvYzDZ2sof9HOIoJzjNOS5yhevc4i4PeMwzXvKG93ziKz/4HfV/L/iDEJQQhCYcEYhMNGISh/gkIikpSE06MpKF7OQiLwUoTDFKUobyVKIqNahNPRrShOa0oi0d6Ew3etKH/gxiKCMYzTgmMoXpzGIuC1jMMlayhvVsYis72M0+DnKE45ziLBe4zDVucof7POIpL3jNOz7yhe/84i+Bo+uf4IQiLAFEIioxiE08EpKE5KQiLRnITDZykof8FKIoJShNOSpSherUoi4NaEwzWtKG9nSiKz3oTT8GMoThjGIsE5jMNGYyh/ksYikrWM06NrKF7exiLwc4zDFOcobzXOIqN7jNPR7yhOe84i0f+Mw3fvKHQDH0TzBCEobwRCQK0YlFXBKQmGSkJA3pyURWcpCbfBSkCMUpRVkqUJlq1KQO9WlEU1rQmnZ0pAvd6UVfBjCYYYxkDOOZxFRmMJt5LGQJy1nFWjawmW3sZA/7OcRRTnCac1zkCte5xV0e8JhnvOQN7/nEV37wO8b/DvcEISghCE04IhCZaMQkDvFJRFJSkJp0ZCQL2clFXgpQmGKUpAzlqURValCbejSkCc1pRVs60Jlu9KQP/RnEUEYwmnFMZArTmcVcFrCYZaxkDevZxFZ2sJt9HOQIxznFWS5wmWvc5A73ecRTXvCad3zkC9/5xV8Cx9I/wQlFWAKIRFRiEJt4JCQJyUlFWjKQmWzkJA/5KURRSlCaclSkCtWpRV0a0JhmtKQN7elEV3rQm34MZAjDGcVYJjCZacxkDvNZxFJWsJp1bGQL29nFXg5wmGOc5AznucRVbnCbezzkCc95xVs+8Jlv/OQPgWLrn2CEJAzhiUgUohOLuCQgMclISRrSk4ms5CA3+ShIEYpTirJUoDLVqEkd6tOIprSgNe3oSBe604u+DGAwwxjJGMYzianMYDbzWMgSlrOKtWxgM9vYyR72c4ijnOA057jIFa5zi7s84DHPeMkb3vOJr/zgd+z/HewLQlBCEJpwRCAy0YhJHOKTiKSkIDXpyEgWspOLvBSgMMUoSRnKU4mq1KA29WhIE5rTirZ0oDPd6Ekf+jOIoYxgNOOYyBSmM4u5LGAxy1jJGtazia3sYDf7OMgRjnOKs1zgMte4yR3u84invOA17/jIF77zi78Ejqt/ghOKsAQQiajEIDbxSEgSkpOKtGQgM9nISR7yU4iilKA05ahIFapTi7o0oDHNaEkb2tOJrvSgN/0YyBCGM4qxTGAy05jJHOaziKWsYDXr2MgWtrOLvRzgMMc4yRnOc4mr3OA293jIE57zird84DPf+MkfAsXTP8EISRjCE5EoRCcWcUlAYpKRkjSkJxNZyUFu8lGQIhSnFGWpQGWqUZM61KcRTWlBa9rRkS50pxd9GcBghjGSMYxnElOZwWzmsZAlLGcVa9nAZraxkz3s5xBHOcFpznGRK1znFnd5wGOe8ZI3vOcTX/nBb/4d6g1CUEIQmnBEIDLRiEkc4pOIpKQgNenISBayk4u8FKAwxShJGcpTiarUoDb1aEgTmtOKtnSgM93oSR/6M4ihjGA045jIFKYzi7ksYDHLWMka1rOJrexgN/s4yBGOc4qzXOAy17jJHe7ziKe84DXv+MgXvvOLvwROoH+CE4qwBBCJqMQgNvFISBKSk4q0ZCAz2chJHvJTiKKUoDTlqEgVqlOLujSgMc1oSRva04mu9KA3/RjIEIYzirFMYDLTmMkc5rOIpaxgNevYyBa2s4u9HOAwxzjJGc5ziavc4Db3eMgTnvOKt3zgM9/4yR8CJdQ/wQhJGMITkShEJxZxSUBikpGSNKQnE1nJQW7yUZAiFKcUZalAZapRkzrUpxFNaUFr2tGRLnSnF30ZwGCGMZIxjGcSU5nBbOaxkCUsZxVr2cBmtrGTPeznEEc5wWnOcZErXOcWd3nAY57xkje85xNf+cFv/h3oD0JQQhCacEQgMtGISRzik4ikpCA16chIFrKTi7wUoDDFKEkZylOJqtSgNvVoSBOa04q2dKAz3ehJH/oziKGMYDTjmMgUpjOLuSxgMctYyRrWs4mt7GA3+zjIEY5zirNc4DLXuMkd7vOIp7zgNe/4yBe+84u/BE6sf4ITirAEEImoxCA28UhIEpKTirRkIDPZyEke8lOIopSgNOWoSBWqU4u6NKAxzWhJG9rTia70oDf9GMgQhjOKsUxgMtOYyRzms4ilrGA169jIFrazi70c4DDHOMkZznOJq9zgNvd4yBOe84q3fOAz3/jJHwIl0T/BCEkYwhORKEQnFnFJQGKSkZI0pCcTWclBbvJRkCIUpxRlqUBlqlGTOtSnEU1pQWva0ZEudKcXfRnAYIYxkjGMZxJTmcFs5rGQJSxnFWvZwGa2sZM97OcQRznBac5xkStc5xZ3ecBjnvGSN7znE1/5wW/+XeYJQlBCEJpwRCAy0YhJHOKTiKSkIDXpyEgWspOLvBSgMMUoSRnKU4mq1KA29WhIE5rTirZ0oDPd6Ekf+jOIoYxgNOOYyBSmM4u5LGAxy1jJGtazia3sYDf7OMgRjnOKs1zgMte4yR3u84invOA17/jIF77zi78ETqZ/ghOKsAQQiajEIDbxSEgSkpOKtGQgM9nISR7yU4iilKA05ahIFapTi7o0oDHNaEkb2tOJrvSgN/0YyBCGM4qxTGAy05jJHOaziKWsYDXr2MgWtrOLvRzgMMc4yRnOc4mr3OA293jIE57zird84DPf+MkfAiXXP8EISRjCE5EoRCcWcUlAYpKRkjSkJxNZyUFu8lGQIhSnFGWpQGWqUZM61KcRTWlBa9rRkS50pxd9GcBghjGSMYxnElOZwWzmsZAlLGcVa9nAZraxkz3s5xBHOcFpznGRK1znFnd5wGOe8ZI3vOcTX/nBb/5d5AtCUEIQmnBEIDLRiEkc4pOIpKQgNenISBayk4u8FKAwxShJGcpTiarUoDb1aEgTmtOKtnSgM93oSR/6M4ihjGA045jIFKYzi7ksYDHLWMka1rOJrexgN/s4yBGOc4qzXOAy17jJHe7ziKe84DXv+MgXvvOLvwROqX+CE4qwBBCJqMQgNvFISBKSk4q0ZCAz2chJHvJTiKKUoDTlqEgVqlOLujSgMc1oSRva04mu9KA3/RjIEIYzirFMYDLTmMkc5rOIpaxgNevYyBa2s4u9HOAwxzjJGc5ziavc4Db3eMgTnvOKt3zgM9/4yR8CpdI/wQhJGMITkShEJxZxSUBikpGSNKQnE1nJQW7yUZAiFKcUZalAZapRkzrUpxFNaUFr2tGRLnSnF30ZwGCGMZIxjGcSU5nBbOaxkCUsZxVr2cBmtrGTPeznEEc5wWnOcZErXOcWd3nAY57xkje85xNf+cFv/l3iDUJQQhCacEQgMtGISRzik4ikpCA16chIFrKTi7wUoDDFKEkZylOJqtSgNvVoSBOa04q2dKAz3ehJH/oziKGMYDTjmMgUpjOLuSxgMctYyRrWs4mt7GA3+zjIEY5zirNc4DLXuMkd7vOIp7zgNe/4yBe+84u/BE6jf4ITirAEEImoxCA28UhIEpKTirRkIDPZyEke8lOIopSgNOWoSBWqU4u6NKAxzWhJG9rTia70oDf9GMgQhjOKsUxgMtOYyRzms4ilrGA169jIFrazi70c4DDHOMkZznOJq9zgNvd4yBOe84q3fOAz3/jJHwKl1T/BCEkYwhORKEQnFnFJQGKSkZI0pCcTWclBbvJRkCIUpxRlqUBlqlGTOtSnEU1pQWva0ZEudKcXfRnAYIYxkjGMZxJTmcFs5rGQJSxnFWvZwGa2sZM97OcQRznBac5xkStc5xZ3ecBjnvGSN7znE1/5wW/+XeAPQlBCEJpwRCAy0YhJHOKTiKSkIDXpyEgWspOLvBSgMMUoSRnKU4mq1KA29WhIE5rTirZ0oDPd6Ekf+jOIoYxgNOOYyBSmM4u5LGAxy1jJGtazia3sYDf7OMgRjnOKs1zgMte4yR3u84invOA17/jIF77zi78ETq9/ghOKsAQQiajEIDbxSEgSkpOKtGQgM9nISR7yU4iilKA05ahIFapTi7o0oDHNaEkb2tOJrvSgN/0YyBCGM4qxTGAy05jJHOaziKWsYDXr2MgWtrOLvRzgMMc4yRnOc4mr3OA293jIE57zird84DPf+MkfAmXQP8EISRjCE5EoRCcWcUlAYpKRkjSkJxNZyUFu8lGQIhSnFGWpQGWqUZM61KcRTWlBa9rRkS50pxd9GcBghjGSMYxnElOZwWzmsZAlLGcVa9nAZraxkz3s5xBHOcFpznGRK1znFnd5wGOe8ZI3vOcTX/nBb/4N7whCUEIQmnBEIDLRiEkc4pOIpKQgNenISBayk4u8FKAwxShJGcpTiarUoDb1aEgTmtOKtnSgM93oSR/6M4ihjGA045jIFKYzi7ksYDHLWMka1rOJrexgN/s4yBGOc4qzXOAy17jJHe7ziKe84DXv+MgXvvOLvwTOpH+CE4qwBBCJqMQgNvFISBKSk4q0ZCAz2chJHvJTiKKUoDTlqEgVqlOLujSgMc1oSRva04mu9KA3/RjIEIYzirFMYDLTmMkc5rOIpaxgNevYyBa2s4u9HOAwxzjJGc5ziavc4Db3eMgTnvOKt3zgM9/4yR8CZdY/wQhJGMITkShEJxZxSUBikpGSNKQnE1nJQW7yUZAiFKcUZalAZapRkzrUpxFNaUFr2tGRLnSnF30ZwGCGMZIxjGcSU5nBbOaxkCUsZxVr2cBmtrGTPeznEEc5wWnOcZErXOcWd3nAY57xkje85xNf+cFv/g3uCUJQQhCacEQgMtGISRzik4ikpCA16chIFrKTi7wUoDDFKEkZylOJqtSgNvVoSBOa04q2dKAz3ehJH/oziKGMYDTjmMgUpjOLuSxgMctYyRrWs4mt7GA3+zjIEY5zirNc4DLXuMkd7vOIp7zgNe/4yBe+84u/BM6qf4ITirAEEImoxCA28UhIEpKTirRkIDPZyEke8lOIopSgNOWoSBWqU4u6NKAxzWhJG9rTia70oDf9GMgQhjOKsUxgMtOYyRzms4ilrGA169jIFrazi70c4DDHOMkZznOJq9zgNvd4yBOe84q3fOAz3/jJHwJl0z/BCEkYwhORKEQnFnFJQGKSkZI0pCcTWclBbvJRkCIUpxRlqUBlqlGTOtSnEU1pQWva0ZEudKcXfRnAYIYxkjGMZxJTmcFs5rGQJSxnFWvZwGa2sZM97OcQRznBac5xkStc5xZ3ecBjnvGSN7znE1/5wW/+De0KQlBCEJpwRCAy0YhJHOKTiKSkIDXpyEgWspOLvBSgMMUoSRnKU4mq1KA29WhIE5rTirZ0oDPd6Ekf+jOIoYxgNOOYyBSmM4u5LGAxy1jJGtazia3sYDf7OMgRjnOKs1zgMte4yR3u84invOA17/jIF77zi78EzqF/ghOKsAQQiajEIDbxSEgSkpOKtGQgM9nISR7yU4iilKA05ahIFapTi7o0oDHNaEkb2tOJrvSgN/0YyBCGM4qxTGAy05jJHOaziKWsYDXr2MgWtrOLvRzgMMc4yRnOc4mr3OA293jIE57zird84DPf+MkfAuXUP8EISRjCE5EoRCcWcUlAYpKRkjSkJxNZyUFu8lGQIhSnFGWpQGWqUZM61KcRTWlBa9rRkS50pxd9GcBghjGSMYxnElOZwWzmsZAlLGcVa9nAZraxkz3s5xBHOcFpznGRK1znFnd5wGOe8ZI3vOcTX/nBb/4N7AtCUEIQmnBEIDLRiEkc4pOIpKQgNenISBayk4u8FKAwxShJGcpTiarUoDb1aEgTmtOKtnSgM93oSR/6M4ihjGA045jIFKYzi7ksYDHLWMka1rOJrexgN/s4yBGOc4qzXOAy17jJHe7ziKe84DXv+MgXvvOLvwTOrX+CE4qwBBCJqMQgNvFISBKSk4q0ZCAz2chJHvJTiKKUoDTlqEgVqlOLujSgMc1oSRva04mu9KA3/RjIEIYzirFMYDLTmMkc5rOIpaxgNevYyBa2s4u9HOAwxzjJGc5ziavc4Db3eMgTnvOKt3zgM9/4yR8C5dE/wQhJGMITkShEJxZxSUBikpGSNKQnE1nJQW7yUZAiFKcUZalAZapRkzrUpxFNaUFr2tGRLnSnF30ZwGCGMZIxjGcSU5nBbOaxkCUsZxVr2cBmtrGTPeznEEc5wWnOcZErXOcWd3nAY57xkje85xNf+cFv/g3rDEJQQhCacEQgMtGISRzik4ikpCA16chIFrKTi7wUoDDFKEkZylOJqtSgNvVoSBOa04q2dKAz3ehJH/oziKGMYDTjmMgUpjOLuSxgMctYyRrWs4mt7GA3+zjIEY5zirNc4DLXuMkd7vOIp7zgNe/4yBe+84u/BM6nf4ITirAEEImoxCA28UhIEpKTirRkIDPZyEke8lOIopSgNOWoSBWqU4u6NKAxzWhJG9rTia70oDf9GMgQhjOKsUxgMtOYyRzms4ilrGA169jIFrazi70c4DDHOMkZznOJq9zgNvd4yBOe84q3fOAz3/jJHwLl1z/BCEkYwhORKEQnFnFJQGKSkZI0pCcTWclBbvJRkCIUpxRlqUBlqlGTOtSnEU1pQWva0ZEudKcXfRnAYIYxkjGMZxJTmcFs5rGQJSxnFWvZwGa2sZM97OcQRznBac5xkStc5xZ3ecBjnvGSN7znE1/5wW/+DeoNQlBCEJpwRCAy0YhJHOKTiKSkIDXpyEgWspOLvBSgMMUoSRnKU4mq1KA29WhIE5rTirZ0oDPd6Ekf+jOIoYxgNOOYyBSmM4u5LGAxy1jJGtazia3sYDf7OMgRjnOKs1zgMte4yR3u84invOA17/jIF77zi78ELqh/ghOKsAQQiajEIDbxSEgSkpOKtGQgM9nISR7yU4iilKA05ahIFapTi7o0oDHNaEkb2tOJrvSgN/0YyBCGM4qxTGAy05jJHOaziKWsYDXr2MgWtrOLvRzgMMc4yRnOc4mr3OA293jIE57zird84DPf+MkfAhXSP8EISRjCE5EoRCcWcUlAYpKRkjSkJxNZyUFu8lGQIhSnFGWpQGWqUZM61KcRTWlBa9rRkS50pxd9GcBghjGSMYxnElOZwWzmsZAlLGcVa9nAZraxkz3s5xBHOcFpznGRK1znFnd5wGOe8ZI3vOcTX/nBb/4N6Q5CUEIQmnBEIDLRiEkc4pOIpKQgNenISBayk4u8FKAwxShJGcpTiarUoDb1aEgTmtOKtnSgM93oSR/6M4ihjGA045jIFKYzi7ksYDHLWMka1rOJrexgN/s4yBGOc4qzXOAy17jJHe7ziKe84DXv+MgXvvOLvwQuon+CE4qwBBCJqMQgNvFISBKSk4q0ZCAz2chJHvJTiKKUoDTlqEgVqlOLujSgMc1oSRva04mu9KA3/RjIEIYzirFMYDLTmMkc5rOIpaxgNevYyBa2s4u9HOAwxzjJGc5ziavc4Db3eMgTnvOKt3zgM9/4yR8CFdU/wQhJGMITkShEJxZxSUBikpGSNKQnE1nJQW7yUZAiFKcUZalAZapRkzrUpxFNaUFr2tGRLnSnF30ZwGCGMZIxjGcSU5nBbOaxkCUsZxVr2cBmtrGTPeznEEc5wWnOcZErXOcWd3nAY57xkje85xNf+cFv/g3oD0JQQhCacEQgMtGISRzik4ikpCA16chIFrKTi7wUoDDFKEkZylOJqtSgNvVoSBOa04q2dKAz3ehJH/oziKGMYDTjmMgUpjOLuSxgMctYyRrWs4mt7GA3+zjIEY5zirNc4DLXuMkd7vOIp7zgNe/4yBe+84u/BC6uf4ITirAEEImoxCA28UhIEpKTirRkIDPZyEke8lOIopSgNOWoSBWqU4u6NKAxzWhJG9rTia70oDf9GMgQhjOKsUxgMtOYyRzms4ilrGA169jIFrazi70c4DDHOMkZznOJq9zgNvd4yBOe84q3fOAz3/jJHwKV0D/BCEkYwhORKEQnFnFJQGKSkZI0pCcTWclBbvJRkCIUpxRlqUBlqlGTOtSnEU1pQWva0ZEudKcXfRnAYIYxkjGMZxJTmcFs5rGQJSxnFWvZwGa2sZM97OcQRznBac5xkStc5xZ3ecBjnvGSN7znE1/5wW/+LecIQlBCEJpwRCAy0YhJHOKTiKSkIDXpyEgWspOLvBSgMMUoSRnKU4mq1KA29WhIE5rTirZ0oDPd6Ekf+jOIoYxgNOOYyBSmM4u5LGAxy1jJGtazia3sYDf7OMgRjnOKs1zgMte4yR3u84invOA17/jIF77zi78ELqV/ghOKsAQQiajEIDbxSEgSkpOKtGQgM9nISR7yU4iilKA05ahIFapTi7o0oDHNaEkb2tOJrvSgN/0YyBCGM4qxTGAy05jJHOaziKWsYDXr2MgWtrOLvRzgMMc4yRnOc4mr3OA293jIE57zird84DPf+MkfApXWP8EISRjCE5EoRCcWcUlAYpKRkjSkJxNZyUFu8lGQIhSnFGWpQGWqUZM61KcRTWlBa9rRkS50pxd9GcBghjGSMYxnElOZwWzmsZAlLGcVa9nAZraxkz3s5xBHOcFpznGRK1znFnd5wGOe8ZI3vOcTX/nBb/4t5glCUEIQmnBEIDLRiEkc4pOIpKQgNenISBayk4u8FKAwxShJGcpTiarUoDb1aEgTmtOKtnSgM93oSR/6M4ihjGA045jIFKYzi7ksYDHLWMka1rOJrexgN/s4yBGOc4qzXOAy17jJHe7ziKe84DXv+MgXvvOLvwQuq3+CE4qwBBCJqMQgNvFISBKSk4q0ZCAz2chJHvJTiKKUoDTlqEgVqlOLujSgMc1oSRva04mu9KA3/RjIEIYzirFMYDLTmMkc5rOIpaxgNevYyBa2s4u9HOAwxzjJGc5ziavc4Db3eMgTnvOKt3zgM9/4yR8CldM/wQhJGMITkShEJxZxSUBikpGSNKQnE1nJQW7yUZAiFKcUZalAZapRkzrUpxFNaUFr2tGRLnSnF30ZwGCGMZIxjGcSU5nBbOaxkCUsZxVr2cBmtrGTPeznEEc5wWnOcZErXOcWd3nAY57xkje85xNf+cFv/i3lCkJQQhCacEQgMtGISRzik4ikpCA16chIFrKTi7wUoDDFKEkZylOJqtSgNvVoSBOa04q2dKAz3ehJH/oziKGMYDTjmMgUpjOLuSxgMctYyRrWs4mt7GA3+zjIEY5zirNc4DLXuMkd7vOIp7zgNe/4yBe+84u/BK6gf4ITirAEEImoxCA28UhIEpKTirRkIDPZyEke8lOIopSgNOWoSBWqU4u6NKAxzWhJG9rTia70oDf9GMgQhjOKsUxgMtOYyRzms4ilrGA169jIFrazi70c4DDHOMkZznOJq9zgNvd4yBOe84q3fOAz3/jJHwJV1D/BCEkYwhORKEQnFnFJQGKSkZI0pCcTWclBbvJRkCIUpxRlqUBlqlGTOtSnEU1pQWva0ZEudKcXfRnAYIYxkjGMZxJTmcFs5rGQJSxnFWvZwGa2sZM97OcQRznBac5xkStc5xZ3ecBjnvGSN7znE1/5wW/+LeQLQlBCEJpwRCAy0YhJHOKTiKSkIDXpyEgWspOLvBSgMMUoSRnKU4mq1KA29WhIE5rTirZ0oDPd6Ekf+jOIoYxgNOOYyBSmM4u5LGAxy1jJGtazia3sYDf7OMgRjnOKs1zgMte4yR3u84invOA17/jIF77zi78Erqx/ghOKsAQQiajEIDbxSEgSkpOKtGQgM9nISR7yU4iilKA05ahIFapTi7o0oDHNaEkb2tOJrvSgN/0YyBCGM4qxTGAy05jJHOaziKWsYDXr2MgWtrOLvRzgMMc4yRnOc4mr3OA293jIE57zird84DPf+MkfAlXRP8EISRjCE5EoRCcWcUlAYpKRkjSkJxNZyUFu8lGQIhSnFGWpQGWqUZM61KcRTWlBa9rRkS50pxd9GcBghjGSMYxnElOZwWzmsZAlLGcVa9nAZraxkz3s5xBHOcFpznGRK1znFnd5wGOe8ZI3vOcTX/nBb/4t4wxCUEIQmnBEIDLRiEkc4pOIpKQgNenISBayk4u8FKAwxShJGcpTiarUoDb1aEgTmtOKtnSgM93oSR/6M4ihjGA045jIFKYzi7ksYDHLWMka1rOJrexgN/s4yBGOc4qzXOAy17jJHe7ziKe84DXv+MgXvvOLvwSupn+CE4qwBBCJqMQgNvFISBKSk4q0ZCAz2chJHvJTiKKUoDTlqEgVqlOLujSgMc1oSRva04mu9KA3/RjIEIYzirFMYDLTmMkc5rOIpaxgNevYyBa2s4u9HOAwxzjJGc5ziavc4Db3eMgTnvOKt3zgM9/4yR8CVdc/wQhJGMITkShEJxZxSUBikpGSNKQnE1nJQW7yUZAiFKcUZalAZapRkzrUpxFNaUFr2tGRLnSnF30ZwGCGMZIxjGcSU5nBbOaxkCUsZxVr2cBmtrGTPeznEEc5wWnOcZErXOcWd3nAY57xkje85xNf+cFv/i3iDUJQQhCacEQgMtGISRzik4ikpCA16chIFrKTi7wUoDDFKEkZylOJqtSgNvVoSBOa04q2dKAz3ehJH/oziKGMYDTjmMgUpjOLuSxgMctYyRrWs4mt7GA3+zjIEY5zirNc4DLXuMkd7vOIp7zgNe/4yBe+84u/BK6pf4ITirAEEImoxCA28UhIEpKTirRkIDPZyEke8lOIopSgNOWoSBWqU4u6NKAxzWhJG9rTia70oDf9GMgQhjOKsUxgMtOYyRzms4ilrGA169jIFrazi70c4DDHOMkZznOJq9zgNvd4yBOe84q3fOAz3/jJHwLV0j/BCEkYwhORKEQnFnFJQGKSkZI0pCcTWclBbvJRkCIUpxRlqUBlqlGTOtSnEU1pQWva0ZEudKcXfRnAYIYxkjGMZxJTmcFs5rGQJSxnFWvZwGa2sZM97OcQRznBac5xkStc5xZ3ecBjnvGSN7znE1/5wW/+LeEOQlBCEJpwRCAy0YhJHOKTiKSkIDXpyEgWspOLvBSgMMUoSRnKU4mq1KA29WhIE5rTirZ0oDPd6Ekf+jOIoYxgNOOYyBSmM4u5LGAxy1jJGtazia3sYDf7OMgRjnOKs1zgMte4yR3u84invOA17/jIF77zi78ErqN/ghOKsAQQiajEIDbxSEgSkpOKtGQgM9nISR7yU4iilKA05ahIFapTi7o0oDHNaEkb2tOJrvSgN/0YyBCGM4qxTGAy05jJHOaziKWsYDXr2MgWtrOLvRzgMMc4yRnOc4mr3OA293jIE57zird84DPf+MkfAtXVP8EISRjCE5EoRCcWcUlAYpKRkjSkJxNZyUFu8lGQIhSnFGWpQGWqUZM61KcRTWlBa9rRkS50pxd9GcBghjGSMYxnElOZwWzmsZAlLGcVa9nAZraxkz3s5xBHOcFpznGRK1znFnd5wGOe8ZI3vOcTX/nBb/6r999//x+WROF8eJwM09OCGIABALBrt9W2bdu2bdu2e7Vt27Zt27ZtLw/5hPynQUBAMEIShvBEIioxiE08EpKE5KQiLRnITDZykof8FKIoJShNOSpSherUoi4NaEwzWtKG9nSiKz3oTT8GMJhhjGQM45nEVGYwm3ksZAnLWcVaNrCZbexkD/s5xFFOcJpzXOQK17nFXR7wmGe85A3v+cRXfvCbfwRtGBDwP0IQmnBEJArRiUVcEpCYZKQkDenJRFZykJt8FKQIxSlFWSpQmWrUpA71aURTWtCadnSkC93pRV8CGcRQRjCacUxkCtOZxVwWsJhlrGQN69nEVnawm30c5AjHOcVZLnCZa9zkDvd5xFNe8Jp3fOQL3/nFX4I0Cgj4L8EJRVgiEJloxCQO8UlEUlKQmnRkJAvZyUVeClCYYpSkDOWpRFVqUJt6NKQJzWlFWzrQmW70pA/9GcgQhjOKsUxgMtOYyRzms4ilrGA169jIFrazi70c4DDHOMkZznOJq9zgNvd4yBOe84q3fOAz3/jJHwIaBwT8h2CEJAzhiURUYhCbeCQkCclJRVoykJls5CQP+SlEUUpQmnJUpArVqUVdGtCYZrSkDe3pRFd60Jt+DGAwwxjJGMYzianMYDbzWMgSlrOKtWxgM9vYyR72c4ijnOA057jIFa5zi7s84DHPeMkb3vOJr/zgN/8I2sR/QhCacEQkCtGJRVwSkJhkpCQN6clEVnKQm3wUpAjFKUVZKlCZatSkDvVpRFNa0Jp2dKQL3elFXwIZxFBGMJpxTGQK05nFXBawmGWsZA3r2cRWdrCbfRzkCMc5xVkucJlr3OQO93nEU17wmnd85Avf+cVfgjT1n+CEIiwRiEw0YhKH+CQiKSlITToykoXs5CIvBShMMUpShvJUoio1qE09GtKE5rSiLR3oTDd60of+DGQIwxnFWCYwmWnMZA7zWcRSVrCadWxkC9vZxV4OcJhjnOQM57nEVW5wm3s85AnPecVbPvCZb/zkDwHN/CcYIQlDeCIRlRjEJh4JSUJyUpGWDGQmGznJQ34KUZQSlKYcFalCdWpRlwY0phktaUN7OtGVHvSmHwMYzDBGMobxTGIqM5jNPBayhOWsYi0b2Mw2drKH/RziKCc4zTkucoXr3OIuD3jMM17yhvd84is/+M0/gjb3nxCEJhwRiUJ0YhGXBCQmGSlJQ3oykZUc5CYfBSlCcUpRlgpUpho1qUN9GtGUFrSmHR3pQnd60ZdABjGUEYxmHBOZwnRmMZcFLGYZK1nDejaxlR3sZh8HOcJxTnGWC1zmGje5w30e8ZQXvOYdH/nCd37xlyAt/Cc4oQhLBCITjZjEIT6JSEoKUpOOjGQhO7nISwEKU4ySlKE8lahKDWpTj4Y0oTmtaEsHOtONnvShPwMZwnBGMZYJTGYaM5nDfBaxlBWsZh0b2cJ2drGXAxzmGCc5w3kucZUb3OYeD3nCc17xlg985hs/+UNAS/8JRkjCEJ5IRCUGsYlHQpKQnFSkJQOZyUZO8pCfQhSlBKUpR0WqUJ1a1KUBjWlGS9rQnk50pQe96ccABjOMkYxhPJOYygxmM4+FLGE5q1jLBjazjZ3sYT+HOMoJTnOOi1zhOre4ywMe84yXvOE9n/jKD37zj6Ct/CcEoQlHRKIQnVjEJQGJSUZK0pCeTGQlB7nJR0GKUJxSlKUClalGTepQn0Y0pQWtaUdHutCdXvQlkEEMZQSjGcdEpjCdWcxlAYtZxkrWsJ5NbGUHu9nHQY5wnFOc5QKXucZN7nCfRzzlBa95x0e+8J1f/CVIa/8JTijCEoHIRCMmcYhPIpKSgtSkIyNZyE4u8lKAwhSjJGUoTyWqUoPa1KMhTWhOK9rSgc50oyd96M9AhjCcUYxlApOZxkzmMJ9FLGUFq1nHRrawnV3s5QCHOcZJznCeS1zlBre5x0Oe8JxXvOUDn/nGT/4Q0MZ/ghGSMIQnElGJQWzikZAkJCcVaclAZrKRkzzkpxBFKUFpylGRKlSnFnVpQGOa0ZI2tKcTXelBb/oxgMEMYyRjGM8kpjKD2cxjIUtYzirWsoHNbGMne9jPIY5ygtOc4yJXuM4t7vKAxzzjJW94zye+8oPf/CNoW/8JQWjCEZEoRCcWcUlAYpKRkjSkJxNZyUFu8lGQIhSnFGWpQGWqUZM61KcRTWlBa9rRkS50pxd9CWQQQxnBaMYxkSlMZxZzWcBilrGSNaxnE1vZwW72cZAjHOcUZ7nAZa5xkzvc5xFPecFr3vGRL3znF38J0s5/ghOKsEQgMtGISRzik4ikpCA16chIFrKTi7wUoDDFKEkZylOJqtSgNvVoSBOa04q2dKAz3ehJH/ozkCEMZxRjmcBkpjGTOcxnEUtZwWrWsZEtbGcXeznAYY5xkjOc5xJXucFt7vGQJzznFW/5wGe+8ZM/BLT3n2CEJAzhiURUYhCbeCQkCclJRVoykJls5CQP+SlEUUpQmnJUpArVqUVdGtCYZrSkDe3pRFd60Jt+DGAwwxjJGMYzianMYDbzWMgSlrOKtWxgM9vYyR72c4ijnOA057jIFa5zi7s84DHPeMkb3vOJr/zgN/8I2sF/QhCacEQkCtGJRVwSkJhkpCQN6clEVnKQm3wUpAjFKUVZKlCZatSkDvVpRFNa0Jp2dKQL3elFXwIZxFBGMJpxTGQK05nFXBawmGWsZA3r2cRWdrCbfRzkCMc5xVkucJlr3OQO93nEU17wmnd85Avf+cVfgnT0n+CEIiwRiEw0YhKH+CQiKSlITToykoXs5CIvBShMMUpShvJUoio1qE09GtKE5rSiLR3oTDd60of+DGQIwxnFWCYwmWnMZA7zWcRSVrCadWxkC9vZxV4OcJhjnOQM57nEVW5wm3s85AnPecVbPvCZb/zkDwGd/CcYIQlDeCIRlRjEJh4JSUJyUpGWDGQmGznJQ34KUZQSlKYcFalCdWpRlwY0phktaUN7OtGVHvSmHwMYzDBGMobxTGIqM5jNPBayhOWsYi0b2Mw2drKH/RziKCc4zTkucoXr3OIuD3jMM17yhvd84is/+M0/gnb2nxCEJhwRiUJ0YhGXBCQmGSlJQ3oykZUc5CYfBSlCcUpRlgpUpho1qUN9GtGUFrSmHR3pQnd60ZdABjGUEYxmHBOZwnRmMZcFLGYZK1nDejaxlR3sZh8HOcJxTnGWC1zmGje5w30e8ZQXvOYdH/nCd37xlyBd/Cc4oQhLBCITjZjEIT6JSEoKUpOOjGQhO7nISwEKU4ySlKE8lahKDWpTj4Y0oTmtaEsHOtONnvShPwMZwnBGMZYJTGYaM5nDfBaxlBWsZh0b2cJ2drGXAxzmGCc5w3kucZUb3OYeD3nCc17xlg985hs/+UNAV/8JRkjCEJ5IRCUGsYlHQpKQnFSkJQOZyUZO8pCfQhSlBKUpR0WqUJ1a1KUBjWlGS9rQnk50pQe96ccABjOMkYxhPJOYygxmM4+FLGE5q1jLBjazjZ3sYT+HOMoJTnOOi1zhOre4ywMe84yXvOE9n/jKD37zj6Dd/CcEoQlHRKIQnVjEJQGJSUZK0pCeTGQlB7nJR0GKUJxSlKUClalGTepQn0Y0pQWtaUdHutCdXvQlkEEMZQSjGcdEpjCdWcxlAYtZxkrWsJ5NbGUHu9nHQY5wnFOc5QKXucZN7nCfRzzlBa95x0e+8J1f/CVId/8JTijCEoHIRCMmcYhPIpKSgtSkIyNZyE4u8lKAwhSjJGUoTyWqUoPa1KMhTWhOK9rSgc50oyd96M9AhjCcUYxlApOZxkzmMJ9FLGUFq1nHRrawnV3s5QCHOcZJznCeS1zlBre5x0Oe8JxXvOUDn/nGT/4Q0MN/ghGSMIQnElGJQWzikZAkJCcVaclAZrKRkzzkpxBFKUFpylGRKlSnFnVpQGOa0ZI2tKcTXelBb/oxgMEMYyRjGM8kpjKD2cxjIUtYzirWsoHNbGMne9jPIY5ygtOc4yJXuM4t7vKAxzzjJW94zye+8oPf/CNoT/8JQWjCEZEoRCcWcUlAYpKRkjSkJxNZyUFu8lGQIhSnFGWpQGWqUZM61KcRTWlBa9rRkS50pxd9CWQQQxnBaMYxkSlMZxZzWcBilrGSNaxnE1vZwW72cZAjHOcUZ7nAZa5xkzvc5xFPecFr3vGRL3znF38J0st/ghOKsEQgMtGISRzik4ikpCA16chIFrKTi7wUoDDFKEkZylOJqtSgNvVoSBOa04q2dKAz3ehJH/ozkCEMZxRjmcBkpjGTOcxnEUtZwWrWsZEtbGcXeznAYY5xkjOc5xJXucFt7vGQJzznFW/5wGe+8ZM/BPT2n2CEJAzhiURUYhCbeCQkCclJRVoykJls5CQP+SlEUUpQmnJUpArVqUVdGtCYZrSkDe3pRFd60Jt+DGAwwxjJGMYzianMYDbzWMgSlrOKtWxgM9vYyR72c4ijnOA057jIFa5zi7s84DHPeMkb3vOJr/zgN/8I2sd/QhCacEQkCtGJRVwSkJhkpCQN6clEVnKQm3wUpAjFKUVZKlCZatSkDvVpRFNa0Jp2dKQL3elFXwIZxFBGMJpxTGQK05nFXBawmGWsZA3r2cRWdrCbfRzkCMc5xVkucJlr3OQO93nEU17wmnd85Avf+cVfgvT1n+CEIiwRiEw0YhKH+CQiKSlITToykoXs5CIvBShMMUpShvJUoio1qE09GtKE5rSiLR3oTDd60of+DGQIwxnFWCYwmWnMZA7zWcRSVrCadWxkC9vZxV4OcJhjnOQM57nEVW5wm3s85AnPecVbPvCZb/zkDwH9/CcYIQlDeCIRlRjEJh4JSUJyUpGWDGQmGznJQ34KUZQSlKYcFalCdWpRlwY0phktaUN7OtGVHvSmHwMYzDBGMobxTGIqM5jNPBayhOWsYi0b2Mw2drKH/RziKCc4zTkucoXr3OIuD3jMM17yhvd84is/+M0/gvb3nxCEJhwRiUJ0YhGXBCQmGSlJQ3oykZUc5CYfBSlCcUpRlgpUpho1qUN9GtGUFrSmHR3pQnd60ZdABjGUEYxmHBOZwnRmMZcFLGYZK1nDejaxlR3sZh8HOcJxTnGWC1zmGje5w30e8ZQXvOYdH/nCd37xlyCB/hOcUIQlApGJRkziEJ9EJCUFqUlHRrKQnVzkpQCFKUZJylCeSlSlBrWpR0Oa0JxWtKUDnelGT/rQn4EMYTijGMsEJjONmcxhPotYygpWs46NbGE7u9jLAQ5zjJOc4TyXuMoNbnOPhzzhOa94ywc+842f/CFggP8EIyRhCE8kohKD2MQjIUlITirSkoHMZCMnechPIYpSgtKUoyJVqE4t6tKAxjSjJW1oTye60oPe9GMAgxnGSMYwnklMZQazmcdClrCcVaxlA5vZxk72sJ9DHOUEpznHRa5wnVvc5QGPecZL3vCeT3zlB7/5R9CB/hOC0IQjIlGITizikoDEJCMlaUhPJrKSg9zkoyBFKE4pylKBylSjJnWoTyOa0oLWtKMjXehOL/oSyCCGMoLRjGMiU5jOLOaygMUsYyVrWM8mtrKD3ezjIEc4zinOcoHLXOMmd7jPI57ygte84yNf+M4v/hJkkP8EJxRhiUBkohGTOMQnEUlJQWrSkZEsZCcXeSlAYYpRkjKUpxJVqUFt6tGQJjSnFW3pQGe60ZM+9GcgQxjOKMYygclMYyZzmM8ilrKC1axjI1vYzi72coDDHOMkZzjPJa5yg9vc4yFPeM4r3vKBz3zjJ38IGOw/wQhJGMITiajEIDbxSEgSkpOKtGQgM9nISR7yU4iilKA05ahIFapTi7o0oDHNaEkb2tOJrvSgN/0YwGCGMZIxjGcSU5nBbOaxkCUsZxVr2cBmtrGTPeznEEc5wWnOcZErXOcWd3nAY57xkje85xNf+cFv/hF0iP+EIDThiEgUohOLuCQgMclISRrSk4ms5CA3+ShIEYpTirJUoDLVqEkd6tOIprSgNe3oSBe604u+BDKIoYxgNOOYyBSmM4u5LGAxy1jJGtazia3sYDf7OMgRjnOKs1zgMte4yR3u84invOA17/jIF77zi78EGeo/wQlFWCIQmWjEJA7xSURSUpCadGQkC9nJRV4KUJhilKQM5alEVWpQm3o0pAnNaUVbOtCZbvSkD/0ZyBCGM4qxTGAy05jJHOaziKWsYDXr2MgWtrOLvRzgMMc4yRnOc4mr3OA293jIE57zird84DPf+MkfAob5TzBCEobwRCIqMYhNPBKShOSkIi0ZyEw2cpKH/BSiKCUoTTkqUoXq1KIuDWhMM1rShvZ0ois96E0/BjCYYYxkDOOZxFRmMJt5LGQJy1nFWjawmW3sZA/7OcRRTnCac1zkCte5xV0e8JhnvOQN7/nEV37wm38EHe4/IQhNOCIShejEIi4JSEwyUpKG9GQiKznITT4KUoTilKIsFahMNWpSh/o0oiktaE07OtKF7vSiL4EMYigjGM04JjKF6cxiLgtYzDJWsob1bGIrO9jNPg5yhOOc4iwXuMw1bnKH+zziKS94zTs+8oXv/OIvQUb4T3BCEZYIRCYaMYlDfBKRlBSkJh0ZyUJ2cpGXAhSmGCUpQ3kqUZUa1KYeDWlCc1rRlg50phs96UN/BjKE4YxiLBOYzDRmMof5LGIpK1jNOjayhe3sYi8HOMwxTnKG81ziKje4zT0e8oTnvOItH/jMN37yh4CR/hOMkIQhPJGISgxiE4+EJCE5qUhLBjKTjZzkIT+FKEoJSlOOilShOrWoSwMa04yWtKE9nehKD3rTjwEMZhgjGcN4JjGVGcxmHgtZwnJWsZYNbGYbO9nDfg5xlBOc5hwXucJ1bnGXBzzmGS95w3s+8ZUf/OYfQUf5TwhCE46IRCE6sYhLAhKTjJSkIT2ZyEoOcpOPghShOKUoSwUqU42a1KE+jWhKC1rTjo50oTu96EsggxjKCEYzjolMYTqzmMsCFrOMlaxhPZvYyg52s4+DHOE4pzjLBS5zjZvc4T6PeMoLXvOOj3zhO7/4S5DR/hOcUIQlApGJRkziEJ9EJCUFqUlHRrKQnVzkpQCFKUZJylCeSlSlBrWpR0Oa0JxWtKUDnelGT/rQn4EMYTijGMsEJjONmcxhPotYygpWs46NbGE7u9jLAQ5zjJOc4TyXuMoNbnOPhzzhOa94ywc+842f/CFgjP8EIyRhCE8kohKD2MQjIUlITirSkoHMZCMnechPIYpSgtKUoyJVqE4t6tKAxjSjJW1oTye60oPe9GMAgxnGSMYwnklMZQazmcdClrCcVaxlA5vZxk72sJ9DHOUEpznHRa5wnVvc5QGPecZL3vCeT3zlB7/5R9Cx/hOC0IQjIlGITizikoDEJCMlaUhPJrKSg9zkoyBFKE4pylKBylSjJnWoTyOa0oLWtKMjXehOL/oSyCCGMoLRjGMiU5jOLOaygMUsYyVrWM8mtrKD3ezjIEc4zinOcoHLXOMmd7jPI57ygte84yNf+M4v/hJknP8EJxRhiUBkohGTOMQnEUlJQWrSkZEsZCcXeSlAYYpRkjKUpxJVqUFt6tGQJjSnFW3pQGe60ZM+9GcgQxjOKMYygclMYyZzmM8ilrKC1axjI1vYzi72coDDHOMkZzjPJa5yg9vc4yFPeM4r3vKBz3zjJ38IGO8/wQhJGMITiajEIDbxSEgSkpOKtGQgM9nISR7yU4iilKA05ahIFapTi7o0oDHNaEkb2tOJrvSgN/0YwGCGMZIxjGcSU5nBbOaxkCUsZxVr2cBmtrGTPeznEEc5wWnOcZErXOcWd3nAY57xkje85xNf+cFv/hF0gv+EIDThiEgUohOLuCQgMclISRrSk4ms5CA3+ShIEYpTirJUoDLVqEkd6tOIprSgNe3oSBe604u+BDKIoYxgNOOYyBSmM4u5LGAxy1jJGtazia3sYDf7OMgRjnOKs1zgMte4yR3u84invOA17/jIF77zi78Emeg/wQlFWCIQmWjEJA7xSURSUpCadGQkC9nJRV4KUJhilKQM5alEVWpQm3o0pAnNaUVbOtCZbvSkD/0ZyBCGM4qxTGAy05jJHOaziKWsYDXr2MgWtrOLvRzgMMc4yRnOc4mr3OA293jIE57zird84DPf+MkfAib5TzBCEobwRCIqMYhNPBKShOSkIi0ZyEw2cpKH/BSiKCUoTTkqUoXq1KIuDWhMM1rShvZ0ois96E0/BjCYYYxkDOOZxFRmMJt5LGQJy1nFWjawmW3sZA/7OcRRTnCac1zkCte5xV0e8JhnvOQN7/nEV37wm38Enew/IQhNOCIShejEIi4JSEwyUpKG9GQiKznITT4KUoTilKIsFahMNWpSh/o0oiktaE07OtKF7vSiL4EMYigjGM04JjKF6cxiLgtYzDJWsob1bGIrO9jNPg5yhOOc4iwXuMw1bnKH+zziKS94zTs+8oXv/OIvQab4T3BCEZYIRCYaMYlDfBKRlBSkJh0ZyUJ2cpGXAhSmGCUpQ3kqUZUa1KYeDWlCc1rRlg50phs96UN/BjKE4YxiLBOYzDRmMof5LGIpK1jNOjayhe3sYi8HOMwxTnKG81ziKje4zT0e8oTnvOItH/jMN37yh4Cp/hOMkIQhPJGISgxiE4+EJCE5qUhLBjKTjZzkIT+FKEoJSlOOilShOrWoSwMa04yWtKE9nehKD3rTjwEMZhgjGcN4JjGVGcxmHgtZwnJWsZYNbGYbO9nDfg5xlBOc5hwXucJ1bnGXBzzmGS95w3s+8ZUf/OYfQaf5TwhCE46IRCE6sYhLAhKTjJSkIT2ZyEoOcpOPghShOKUoSwUqU42a1KE+jWhKC1rTjo50oTu96EsggxjKCEYzjolMYTqzmMsCFrOMlaxhPZvYyg52s4+DHOE4pzjLBS5zjZvc4T6PeMoLXvOOj3zhO7/4S5Dp/hOcUIQlApGJRkziEJ9EJCUFqUlHRrKQnVzkpQCFKUZJylCeSlSlBrWpR0Oa0JxWtKUDnelGT/rQn4EMYTijGMsEJjONmcxhPotYygpWs46NbGE7u9jLAQ5zjJOc4TyXuMoNbnOPhzzhOa94ywc+842f/CFghv8EIyRhCE8kohKD2MQjIUlITirSkoHMZCMnechPIYpSgtKUoyJVqE4t6tKAxjSjJW1oTye60oPe9GMAgxnGSMYwnklMZQazmcdClrCcVaxlA5vZxk72sJ9DHOUEpznHRa5wnVvc5QGPecZL3vCeT3zlB7/5R9CZ/hOC0IQjIlGITizikoDEJCMlaUhPJrKSg9zkoyBFKE4pylKBylSjJnWoTyOa0oLWtKMjXehOL/oSyCCGMoLRjGMiU5jOLOaygMUsYyVrWM8mtrKD3ezjIEc4zinOcoHLXOMmd7jPI57ygte84yNf+M4v/hJklv8EJxRhiUBkohGTOMQnEUlJQWrSkZEsZCcXeSlAYYpRkjKUpxJVqUFt6tGQJjSnFW3pQGe60ZM+9GcgQxjOKMYygclMYyZzmM8ilrKC1axjI1vYzi72coDDHOMkZzjPJa5yg9vc4yFPeM4r3vKBz3zjJ38ImO0/wQhJGMITiajEIDbxSEgSkpOKtGQgM9nISR7yU4iilKA05ahIFapTi7o0oDHNaEkb2tOJrvSgN/0YwGCGMZIxjGcSU5nBbOaxkCUsZxVr2cBmtrGTPeznEEc5wWnOcZErXOcWd3nAY57xkje85xNf+cFv/hF0jv+EIDThiEgUohOLuCQgMclISRrSk4ms5CA3+ShIEYpTirJUoDLVqEkd6tOIprSgNe3oSBe604u+BDKIoYxgNOOYyBSmM4u5LGAxy1jJGtazia3sYDf7OMgRjnOKs1zgMte4yR3u84invOA17/jIF77zi78Emes/wQlFWCIQmWjEJA7xSURSUpCadGQkC9nJRV4KUJhilKQM5alEVWpQm3o0pAnNaUVbOtCZbvSkD/0ZyBCGM4qxTGAy05jJHOaziKWsYDXr2MgWtrOLvRzgMMc4yRnOc4mr3OA293jIE57zird84DPf+MkfAub5TzBCEobwRCIqMYhNPBKShOSkIi0ZyEw2cpKH/BSiKCUoTTkqUoXq1KIuDWhMM1rShvZ0ois96E0/BjCYYYxkDOOZxFRmMJt5LGQJy1nFWjawmW3sZA/7OcRRTnCac1zkCte5xV0e8JhnvOQN7/nEV37wm38Ene8/IQhNOCIShejEIi4JSEwyUpKG9GQiKznITT4KUoTilKIsFahMNWpSh/o0oiktaE07OtKF7vSiL4EMYigjGM04JjKF6cxiLgtYzDJWsob1bGIrO9jNPg5yhOOc4iwXuMw1bnKH+zziKS94zTs+8oXv/OIvQRb4T3BCEZYIRCYaMYlDfBKRlBSkJh0ZyUJ2cpGXAhSmGCUpQ3kqUZUa1KYeDWlCc1rRlg50phs96UN/BjKE4YxiLBOYzDRmMof5LGIpK1jNOjayhe3sYi8HOMwxTnKG81ziKje4zT0e8oTnvOItH/jMN37yh4CF/hOMkIQhPJGISgxiE4+EJCE5qUhLBjKTjZzkIT+FKEoJSlOOilShOrWoSwMa04yWtKE9nehKD3rTjwEMZhgjGcN4JjGVGcxmHgtZwnJWsZYNbGYbO9nDfg5xlBOc5hwXucJ1bnGXBzzmGS95w3s+8ZUf/OYfQRf5TwhCE46IRCE6sYhLAhKTjJSkIT2ZyEoOcpOPghShOKUoSwUqU42a1KE+jWhKC1rTjo50oTu96EsggxjKCEYzjolMYTqzmMsCFrOMlaxhPZvYyg52s4+DHOE4pzjLBS5zjZvc4T6PeMoLXvOOj3zhO7/4S5DF/hOcUIQlApGJRkziEJ9EJCUFqUlHRrKQnVzkpQCFKUZJylCeSlSlBrWpR0Oa0JxWtKUDnelGT/rQn4EMYTijGMsEJjONmcxhPotYygpWs46NbGE7u9jLAQ5zjJOc4TyXuMoNbnOPhzzhOa94ywc+842f/CFgif8EIyRhCE8kohKD2MQjIUlITirSkoHMZCMnechPIYpSgtKUoyJVqE4t6tKAxjSjJW1oTye60oPe9GMAgxnGSMYwnklMZQazmcdClrCcVaxlA5vZxk72sJ9DHOUEpznHRa5wnVvc5QGPecZL3vCeT3zlB7/5R9Cl/hOC0IQjIlGITizikoDEJCMlaUhPJrKSg9zkoyBFKE4pylKBylSjJnWoTyOa0oLWtKMjXehOL/oSyCCGMoLRjGMiU5jOLOaygMUsYyVrWM8mtrKD3ezjIEc4zinOcoHLXOMmd7jPI57ygte84yNf+M4v/hJkmf8EJxRhiUBkohGTOMQnEUlJQWrSkZEsZCcXeSlAYYpRkjKUpxJVqUFt6tGQJjSnFW3pQGe60ZM+9GcgQxjOKMYygclMYyZzmM8ilrKC1axjI1vYzi72coDDHOMkZzjPJa5yg9vc4yFPeM4r3vKBz3zjJ38IWO4/wQhJGMITiajEIDbxSEgSkpOKtGQgM9nISR7yU4iilKA05ahIFapTi7o0oDHNaEkb2tOJrvSgN/0YwGCGMZIxjGcSU5nBbOaxkCUsZxVr2cBmtrGTPeznEEc5wWnOcZErXOcWd3nAY57xkje85xNf+cFv/hF0hf+EIDThiEgUohOLuCQgMclISRrSk4ms5CA3+ShIEYpTirJUoDLVqEkd6tOIprSgNe3oSBe604u+BDKIoYxgNOOYyBSmM4u5LGAxy1jJGtazia3sYDf7OMgRjnOKs1zgMte4yR3u84invOA17/jIF77zi78EWek/wQlFWCIQmWjEJA7xSURSUpCadGQkC9nJRV4KUJhilKQM5alEVWpQm3o0pAnNaUVbOtCZbvSkD/0ZyBCGM4qxTGAy05jJHOaziKWsYDXr2MgWtrOLvRzgMMc4yRnOc4mr3OA293jIE57zird84DPf+MkfAlb5TzBCEobwRCIqMYhNPBKShOSkIi0ZyEw2cpKH/BSiKCUoTTkqUoXq1KIuDWhMM1rShvZ0ois96E0/BjCYYYxkDOOZxFRmMJt5LGQJy1nFWjawmW3sZA/7OcRRTnCac1zkCte5xV0e8JhnvOQN7/nEV37wm38EXe0/IQhNOCIShejEIi4JSEwyUpKG9GQiKznITT4KUoTilKIsFahMNWpSh/o0oiktaE07OtKF7vSiL4EMYigjGM04JjKF6cxiLgtYzDJWsob1bGIrO9jNPg5yhOOc4iwXuMw1bnKH+zziKS94zTs+8oXv/OIvQdb4T3BCEZYIRCYaMYlDfBKRlBSkJh0ZyUJ2cpGXAhSmGCUpQ3kqUZUa1KYeDWlCc1rRlg50phs96UN/BjKE4YxiLBOYzDRmMof5LGIpK1jNOjayhe3sYi8HOMwxTnKG81ziKje4zT0e8oTnvOItH/jMN37yh4C1/hOMkIQhPJGISgxiE4+EJCE5qUhLBjKTjZzkIT+FKEoJSlOOilShOrWoSwMa04yWtKE9nehKD3rTjwEMZhgjGcN4JjGVGcxmHgtZwnJWsZYNbGYbO9nDfg5xlBOc5hwXucJ1bnGXBzzmGS95w3s+8ZUf/OYfQdf5TwhCE46IRCE6sYhLAhKTjJSkIT2ZyEoOcpOPghShOKUoSwUqU42a1KE+jWhKC1rTjo50oTu96EsggxjKCEYzjolMYTqzmMsCFrOMlaxhPZvYyg52s4+DHOE4pzjLBS5zjZvc4T6PeMoLXvOOj3zhO7/4S5D1/hOcUIQlApGJRkziEJ9EJCUFqUlHRrKQnVzkpQCFKUZJylCeSlSlBrWpR0Oa0JxWtKUDnelGT/rQn4EMYTijGMsEJjONmcxhPotYygpWs46NbGE7u9jLAQ5zjJOc4TyXuMoNbnOPhzzhOa94ywc+842f/CFgg/8EIyRhCE8kohKD2MQjIUlITirSkoHMZCMnechPIYpSgtKUoyJVqE4t6tKAxjSjJW1oTye60oPe9GMAgxnGSMYwnklMZQazmcdClrCcVaxlA5vZxk72sJ9DHOUEpznHRa5wnVvc5QGPecZL3vCeT3zlB7/5R9CN/hOC0IQjIlGITizikoDEJCMlaUhPJrKSg9zkoyBFKE4pylKBylSjJnWoTyOa0oLWtKMjXehOL/oSyCCGMoLRjGMiU5jOLOaygMUsYyVrWM8mtrKD3ezjIEc4zinOcoHLXOMmd7jPI57ygte84yNf+M4v/hJkk/8EJxRhiUBkohGTOMQnEUlJQWrSkZEsZCcXeSlAYYpRkjKUpxJVqUFt6tGQJjSnFW3pQGe60ZM+9GcgQxjOKMYygclMYyZzmM8ilrKC1axjI1vYzi72coDDHOMkZzjPJa5yg9vc4yFPeM4r3vKBz3zjJ38I2Ow/wQhJGMITiajEIDbxSEgSkpOKtGQgM9nISR7yU4iilKA05ahIFapTi7o0oDHNaEkb2tOJrvSgN/0YwGCGMZIxjGcSU5nBbOaxkCUsZxVr2cBmtrGTPeznEEc5wWnOcZErXOcWd3nAY57xkje85xNf+cFv/hF0i/+EIDThiEgUohOLuCQgMclISRrSk4ms5CA3+ShIEYpTirJUoDLVqEkd6tOIprSgNe3oSBe604u+BDKIoYxgNOOYyBSmM4u5LGAxy1jJGtazia3sYDf7OMgRjnOKs1zgMte4yR3u84invOA17/jIF77zi78E2eo/wQlFWCIQmWjEJA7xSURSUpCadGQkC9nJRV4KUJhilKQM5alEVWpQm3o0pAnNaUVbOtCZbvSkD/0ZyBCGM4qxTGAy05jJHOaziKWsYDXr2MgWtrOLvRzgMMc4yRnOc4mr3OA293jIE57zird84DPf+MkfArb5TzBCEobwRCIqMYhNPBKShOSkIi0ZyEw2cpKH/BSiKCUoTTkqUoXq1KIuDWhMM1rShvZ0ois96E0/BjCYYYxkDOOZxFRmMJt5LGQJy1nFWjawmW3sZA/7OcRRTnCac1zkCte5xV0e8JhnvOQN7/nEV37wm38E3e4/IQhNOCIShejEIi4JSEwyUpKG9GQiKznITT4KUoTilKIsFahMNWpSh/o0oiktaE07OtKF7vSiL4EMYigjGM04JjKF6cxiLgtYzDJWsob1bGIrO9jNPg5yhOOc4iwXuMw1bnKH+zziKS94zTs+8oXv/OIvQXb4T3BCEZYIRCYaMYlDfBKRlBSkJh0ZyUJ2cpGXAhSmGCUpQ3kqUZUa1KYeDWlCc1rRlg50phs96UN/BjKE4YxiLBOYzDRmMof5LGIpK1jNOjayhe3sYi8HOMwxTnKG81ziKje4zT0e8oTnvOItH/jMN37yh4Cd/hOMkIQhPJGISgxiE4+EJCE5qUhLBjKTjZzkIT+FKEoJSlOOilShOrWoSwMa04yWtKE9nehKD3rTjwEMZhgjGcN4JjGVGcxmHgtZwnJWsZYNbGYbO9nDfg5xlBOc5hwXucJ1bnGXBzzmGS95w3s+8ZUf/OYfQXf5TwhCE46IRCE6sYhLAhKTjJSkIT2ZyEoOcpOPghShOKUoSwUqU42a1KE+jWhKC1rTjo50oTu96EsggxjKCEYzjolMYTqzmMsCFrOMlaxhPZvYyg52s4+DHOE4pzjLBS5zjZvc4T6PeMoLXvOOj3zhO7/4S5Dd/hOcUIQlApGJRkziEJ9EJCUFqUlHRrKQnVzkpQCFKUZJylCeSlSlBrWpR0Oa0JxWtKUDnelGT/rQn4EMYTijGMsEJjONmcxhPotYygpWs46NbGE7u9jLAQ5zjJOc4TyXuMoNbnOPhzzhOa94ywc+842f/CFgj/8EIyRhCE8kohKD2MQjIUlITirSkoHMZCMnechPIYpSgtKUoyJVqE4t6tKAxjSjJW1oTye60oPe9GMAgxnGSMYwnklMZQazmcdClrCcVaxlA5vZxk72sJ9DHOUEpznHRa5wnVvc5QGPecZL3vCeT3zlB7/5R9C9/hOC0IQjIlGITizikoDEJCMlaUhPJrKSg9zkoyBFKE4pylKBylSjJnWoTyOa0oLWtKMjXehOL/oSyCCGMoLRjGMiU5jOLOaygMUsYyVrWM8mtrKD3ezjIEc4zinOcoHLXOMmd7jPI57ygte84yNf+M4v/hJkn/8EJxRhiUBkohGTOMQnEUlJQWrSkZEsZCcXeSlAYYpRkjKUpxJVqUFt6tGQJjSnFW3pQGe60ZM+9GcgQxjOKMYygclMYyZzmM8ilrKC1axjI1vYzi72coDDHOMkZzjPJa5yg9vc4yFPeM4r3vKBz/8fEH8H4l9A/BeIGQ4wMAAAmZviMHicDdPTghiAAQCwa7fV7dW2bdu2bdu2bdu2bdu2bXN5yCfkP/sDAoIRkjAEEpEoRCcWcUlAYpKRkjSkJxNZyUFu8lGQIhSnFGWpQGWqUZM61KcRTWlBa9rRkS50pxd9GcBghjGSMYxnElOZwWzmsZAlLGcVa9nAZraxkz3s5xBHOcFpznGRK1znFnd5wGOe8ZI3vOcTX/nBb/4R9EBAwP8IQWjCEYHIRCMmcYhPIpKSgtSkIyNZyE4u8lKAwhSjJGUoTyWqUoPa1KMhTWhOK9rSgc50oyd96M8ghjKC0YxjIlOYzizmsoDFLGMla1jPJrayg93s4yBHOM4pznKBy1zjJne4zyOe8oLXvOMjX/jOL/4S5GBAwH8JTijCEp5IRCUGsYlHQpKQnFSkJQOZyUZO8pCfQhSlBKUpR0WqUJ1a1KUBjWlGS9rQnk50pQe96cdAhjCcUYxlApOZxkzmMJ9FLGUFq1nHRrawnV3s5QCHOcZJznCeS1zlBre5x0Oe8JxXvOUDn/nGT/4QcCgg4D8EIyRhCCQiUYhOLOKSgMQkIyVpSE8mspKD3OSjIEUoTinKUoHKVKMmdahPI5rSgta0oyNd6E4v+jKAwQxjJGMYzySmMoPZzGMhS1jOKtaygc1sYyd72M8hjnKC05zjIle4zi3u8oDHPOMlb3jPJ77yg9/8I+hh/wlBaMIRgchEIyZxiE8ikpKC1KQjI1nITi7yUoDCFKMkZShPJapSg9rUoyFNaE4r2tKBznSjJ33ozyCGMoLRjGMiU5jOLOaygMUsYyVrWM8mtrKD3ezjIEc4zinOcoHLXOMmd7jPI57ygte84yNf+M4v/hLkiP8EJxRhCU8kohKD2MQjIUlITirSkoHMZCMnechPIYpSgtKUoyJVqE4t6tKAxjSjJW1oTye60oPe9GMgQxjOKMYygclMYyZzmM8ilrKC1axjI1vYzi72coDDHOMkZzjPJa5yg9vc4yFPeM4r3vKBz3zjJ38IOOo/wQhJGAKJSBSiE4u4JCAxyUhJGtKTiazkIDf5KEgRilOKslSgMtWoSR3q04imtKA17ehIF7rTi74MYDDDGMkYxjOJqcxgNvNYyBKWs4q1bGAz29jJHvZziKOc4DTnuMgVrnOLuzzgMc94yRve84mv/OA3/wh6zH9CEJpwRCAy0YhJHOKTiKSkIDXpyEgWspOLvBSgMMUoSRnKU4mq1KA29WhIE5rTirZ0oDPd6Ekf+jOIoYxgNOOYyBSmM4u5LGAxy1jJGtazia3sYDf7OMgRjnOKs1zgMte4yR3u84invOA17/jIF77zi78EOe4/wQlFWMITiajEIDbxSEgSkpOKtGQgM9nISR7yU4iilKA05ahIFapTi7o0oDHNaEkb2tOJrvSgN/0YyBCGM4qxTGAy05jJHOaziKWsYDXr2MgWtrOLvRzgMMc4yRnOc4mr3OA293jIE57zird84DPf+MkfAk74TzBCEoZAIhKF6MQiLglITDJSkob0ZCIrOchNPgpShOKUoiwVqEw1alKH+jSiKS1oTTs60oXu9KIvAxjMMEYyhvFMYiozmM08FrKE5axiLRvYzDZ2sof9HOIoJzjNOS5yhevc4i4PeMwzXvKG93ziKz/4zT+CnvSfEIQmHBGITDRiEof4JCIpKUhNOjKShezkIi8FKEwxSlKG8lSiKjWoTT0a0oTmtKItHehMN3rSh/4MYigjGM04JjKF6cxiLgtYzDJWsob1bGIrO9jNPg5yhOOc4iwXuMw1bnKH+zziKS94zTs+8oXv/OIvQU75T3BCEZbwRCIqMYhNPBKShOSkIi0ZyEw2cpKH/BSiKCUoTTkqUoXq1KIuDWhMM1rShvZ0ois96E0/BjKE4YxiLBOYzDRmMof5LGIpK1jNOjayhe3sYi8HOMwxTnKG81ziKje4zT0e8oTnvOItH/jMN37yh4DT/hOMkIQhkIhEITqxiEsCEpOMlKQhPZnISg5yk4+CFKE4pShLBSpTjZrUoT6NaEoLWtOOjnShO73oywAGM4yRjGE8k5jKDGYzj4UsYTmrWMsGNrONnexhP4c4yglOc46LXOE6t7jLAx7zjJe84T2f+MoPfvOPoGf8JwShCUcEIhONmMQhPolISgpSk46MZCE7uchLAQpTjJKUoTyVqEoNalOPhjShOa1oSwc6042e9KE/gxjKCEYzjolMYTqzmMsCFrOMlaxhPZvYyg52s4+DHOE4pzjLBS5zjZvc4T6PeMoLXvOOj3zhO7/4S5Cz/hOcUIQlPJGISgxiE4+EJCE5qUhLBjKTjZzkIT+FKEoJSlOOilShOrWoSwMa04yWtKE9nehKD3rTj4EMYTijGMsEJjONmcxhPotYygpWs46NbGE7u9jLAQ5zjJOc4TyXuMoNbnOPhzzhOa94ywc+842f/CHgnP8EIyRhCCQiUYhOLOKSgMQkIyVpSE8mspKD3OSjIEUoTinKUoHKVKMmdahPI5rSgta0oyNd6E4v+jKAwQxjJGMYzySmMoPZzGMhS1jOKtaygc1sYyd72M8hjnKC05zjIle4zi3u8oDHPOMlb3jPJ77yg9/8I+h5/wlBaMIRgchEIyZxiE8ikpKC1KQjI1nITi7yUoDCFKMkZShPJapSg9rUoyFNaE4r2tKBznSjJ33ozyCGMoLRjGMiU5jOLOaygMUsYyVrWM8mtrKD3ezjIEc4zinOcoHLXOMmd7jPI57ygte84yNf+M4v/hLkgv8EJxRhCU8kohKD2MQjIUlITirSkoHMZCMnechPIYpSgtKUoyJVqE4t6tKAxjSjJW1oTye60oPe9GMgQxjOKMYygclMYyZzmM8ilrKC1axjI1vYzi72coDDHOMkZzjPJa5yg9vc4yFPeM4r3vKBz3zjJ38IuOg/wQhJGAKJSBSiE4u4JCAxyUhJGtKTiazkIDf5KEgRilOKslSgMtWoSR3q04imtKA17ehIF7rTi74MYDDDGMkYxjOJqcxgNvNYyBKWs4q1bGAz29jJHvZziKOc4DTnuMgVrnOLuzzgMc94yRve84mv/OA3/wh6yX9CEJpwRCAy0YhJHOKTiKSkIDXpyEgWspOLvBSgMMUoSRnKU4mq1KA29WhIE5rTirZ0oDPd6Ekf+jOIoYxgNOOYyBSmM4u5LGAxy1jJGtazia3sYDf7OMgRjnOKs1zgMte4yR3u84invOA17/jIF77zi78Euew/wQlFWMITiajEIDbxSEgSkpOKtGQgM9nISR7yU4iilKA05ahIFapTi7o0oDHNaEkb2tOJrvSgN/0YyBCGM4qxTGAy05jJHOaziKWsYDXr2MgWtrOLvRzgMMc4yRnOc4mr3OA293jIE57zird84DPf+MkfAq74TzBCEoZAIhKF6MQiLglITDJSkob0ZCIrOchNPgpShOKUoiwVqEw1alKH+jSiKS1oTTs60oXu9KIvAxjMMEYyhvFMYiozmM08FrKE5axiLRvYzDZ2sof9HOIoJzjNOS5yhevc4i4PeMwzXvKG93ziKz/4zT+CXvWfEIQmHBGITDRiEof4JCIpKUhNOjKShezkIi8FKEwxSlKG8lSiKjWoTT0a0oTmtKItHehMN3rSh/4MYigjGM04JjKF6cxiLgtYzDJWsob1bGIrO9jNPg5yhOOc4iwXuMw1bnKH+zziKS94zTs+8oXv/OIvQa75T3BCEZbwRCIqMYhNPBKShOSkIi0ZyEw2cpKH/BSiKCUoTTkqUoXq1KIuDWhMM1rShvZ0ois96E0/BjKE4YxiLBOYzDRmMof5LGIpK1jNOjayhe3sYi8HOMwxTnKG81ziKje4zT0e8oTnvOItH/jMN37yh4Dr/hOMkIQhkIhEITqxiEsCEpOMlKQhPZnISg5yk4+CFKE4pShLBSpTjZrUoT6NaEoLWtOOjnShO73oywAGM4yRjGE8k5jKDGYzj4UsYTmrWMsGNrONnexhP4c4yglOc46LXOE6t7jLAx7zjJe84T2f+MoPfvOPoDf8JwShCUcEIhONmMQhPolISgpSk46MZCE7uchLAQpTjJKUoTyVqEoNalOPhjShOa1oSwc6042e9KE/gxjKCEYzjolMYTqzmMsCFrOMlaxhPZvYyg52s4+DHOE4pzjLBS5zjZvc4T6PeMoLXvOOj3zhO7/4S5Cb/hOcUIQlPJGISgxiE4+EJCE5qUhLBjKTjZzkIT+FKEoJSlOOilShOrWoSwMa04yWtKE9nehKD3rTj4EMYTijGMsEJjONmcxhPotYygpWs46NbGE7u9jLAQ5zjJOc4TyXuMoNbnOPhzzhOa94ywc+842f/CHglv8EIyRhCCQiUYhOLOKSgMQkIyVpSE8mspKD3OSjIEUoTinKUoHKVKMmdahPI5rSgta0oyNd6E4v+jKAwQxjJGMYzySmMoPZzGMhS1jOKtaygc1sYyd72M8hjnKC05zjIle4zi3u8oDHPOMlb3jPJ77yg9/8I+ht/wlBaMIRgchEIyZxiE8ikpKC1KQjI1nITi7yUoDCFKMkZShPJapSg9rUoyFNaE4r2tKBznSjJ33ozyCGMoLRjGMiU5jOLOaygMUsYyVrWM8mtrKD3ezjIEc4zinOcoHLXOMmd7jPI57ygte84yNf+M4v/hLkjv8EJxRhCU8kohKD2MQjIUlITirSkoHMZCMnechPIYpSgtKUoyJVqE4t6tKAxjSjJW1oTye60oPe9GMgQxjOKMYygclMYyZzmM8ilrKC1axjI1vYzi72coDDHOMkZzjPJa5yg9vc4yFPeM4r3vKBz3zjJ38IuOs/wQhJGAKJSBSiE4u4JCAxyUhJGtKTiazkIDf5KEgRilOKslSgMtWoSR3q04imtKA17ehIF7rTi74MYDDDGMkYxjOJqcxgNvNYyBKWs4q1bGAz29jJHvZziKOc4DTnuMgVrnOLuzzgMc94yRve84mv/OA3/wh6z39CEJpwRCAy0YhJHOKTiKSkIDXpyEgWspOLvBSgMMUoSRnKU4mq1KA29WhIE5rTirZ0oDPd6Ekf+jOIoYxgNOOYyBSmM4u5LGAxy1jJGtazia3sYDf7OMgRjnOKs1zgMte4yR3u84invOA17/jIF77zi78Eue8/wQlFWMITiajEIDbxSEgSkpOKtGQgM9nISR7yU4iilKA05ahIFapTi7o0oDHNaEkb2tOJrvSgN/0YyBCGM4qxTGAy05jJHOaziKWsYDXr2MgWtrOLvRzgMMc4yRnOc4mr3OA293jIE57zird84DPf+MkfAh74TzBCEoZAIhKF6MQiLglITDJSkob0ZCIrOchNPgpShOKUoiwVqEw1alKH+jSiKS1oTTs60oXu9KIvAxjMMEYyhvFMYiozmM08FrKE5axiLRvYzDZ2sof9HOIoJzjNOS5yhevc4i4PeMwzXvKG93ziKz/4zT+CPvSfEIQmHBGITDRiEof4JCIpKUhNOjKShezkIi8FKEwxSlKG8lSiKjWoTT0a0oTmtKItHehMN3rSh/4MYigjGM04JjKF6cxiLgtYzDJWsob1bGIrO9jNPg5yhOOc4iwXuMw1bnKH+zziKS94zTs+8oXv/OIvQR75T3BCEZbwRCIqMYhNPBKShOSkIi0ZyEw2cpKH/BSiKCUoTTkqUoXq1KIuDWhMM1rShvZ0ois96E0/BjKE4YxiLBOYzDRmMof5LGIpK1jNOjayhe3sYi8HOMwxTnKG81ziKje4zT0e8oTnvOItH/jMN37yh4DH/hOMkIQhkIhEITqxiEsCEpOMlKQhPZnISg5yk4+CFKE4pShLBSpTjZrUoT6NaEoLWtOOjnShO73oywAGM4yRjGE8k5jKDGYzj4UsYTmrWMsGNrONnexhP4c4yglOc46LXOE6t7jLAx7zjJe84T2f+MoPfvOPoE/8JwShCUcEIhONmMQhPolISgpSk46MZCE7uchLAQpTjJKUoTyVqEoNalOPhjShOa1oSwc6042e9KE/gxjKCEYzjolMYTqzmMsCFrOMlaxhPZvYyg52s4+DHOE4pzjLBS5zjZvc4T6PeMoLXvOOj3zhO7/4S5Cn/hOcUIQlPJGISgxiE4+EJCE5qUhLBjKTjZzkIT+FKEoJSlOOilShOrWoSwMa04yWtKE9nehKD3rTj4EMYTijGMsEJjONmcxhPotYygpWs46NbGE7u9jLAQ5zjJOc4TyXuMoNbnOPhzzhOa94ywc+842f/CHgmf8EIyRhCCQiUYjO/wEqbzk+
        </DataArray>
      </Polys>
    </Piece>
  </PolyData>
</VTKFile>
