# Supplementary material for: Testing the function of dromaeosaurid (Dinosauria, Theropoda) ‘sickle claws’ through musculoskeletal modelling and optimization
Source: PeerJ. 2019 Aug 28;7:e7577. doi: 10.7717/peerj.7577 (PMC6717499; doi:10.7717/peerj.7577)
Supplement: File S1 — See the included README document for an overview of the files. [file peerj-07-7577-s002.zip › Bishop, Supplementary Code and Files/OpenSim Model/Geometry/II_1.vtp]

<?xml version="1.0"?>
<VTKFile type="PolyData" version="0.1" byte_order="LittleEndian" compressor="vtkZLibDataCompressor">
  <PolyData>
    <Piece NumberOfPoints="4000" NumberOfVerts="0" NumberOfLines="0" NumberOfStrips="0" NumberOfPolys="7996">
      <PointData>
      </PointData>
      <CellData>
      </CellData>
      <Points>
        <DataArray type="Float32" NumberOfComponents="3" format="binary">
          AgAAAACAAACAOwAAxXEAAIA0AAA=eJwUmnVUVF8XhkUFBLtAETExQVGxReW1FQtbRKRj6O5OQRRRQX8YYHcrBszZY4A0DDMMXUOnioGKfvf77y4Wa+bcvfd59/Ms2KdgDtk1EoTUvH/7FSZYEiPBZo0H6ef3mGLnwhJ8L6pIG/rhGKZPLMXD82H837bH8Ci5BEG1QfwjqiaYbFkMl0GTWEOgMUJHi1Ciqct+/TCFh0UxBmYcYLmfHJAkKIZW7zA2fagdlK4VY0xeHX+Blh3CZYoRpTiFnb7kj3bdMnje1GKHJgZg95YKjA1byOTIF0uml8Ni/wTWlWkO96BSLK4bmO4yxhfblpSiaKcam7vLCL7iEizmj2VyVUawcRfDYt8cJn/PCJ3Z3POpSv4Jo2N4GCWCfbgSW3buGExNRfjlV8svdwjEwPYyVH/dwCbdCoTvw1IMd9vPLv8KgmV2GXRum7O6P9b4M6USRjun8uVGWUOlsRx2H8vTi3bZYtjzchzSnsoPumyErjgJbmdU8J+MM8NGGRHGp8ziH/lojMvTRWBnY/mn7pqh/8Fi9Fc+x4+VWOLmHAnc1iilX++zwvPwUpCCTfqSk8fwepkYyvlB/PshRvhykjvPHRU2s88YncpiNPaEMNX9xvhULMKOimNs9v1jmDylBKV6gcyqvwmOWouxXFCdHvs5BC+ZGPNn8dnR8yHIiy/Bqpm32D/LYKh2iuEf+JCt83dAZWMJepRi+O79nHDIqBS/nyXwVU/YQa1Ngi1bdfnL3hnh4/4SLJyvx1RDrLDtsRi2JS/T916ywWwtCQYNF6cnGzlha0olXDfe4Becc4aE6915lcd85ZuumPG0EjEOQn7C0SAkekoQrxvM9nYEQZpSggeTEtndf8HoPS6BODWORX88hmkdJRh4IpZ9izPBwRQx9oUlsr5kE5RsL0bR71q+baQ5vLKEWHhFwr+aaIx9ZRXYuEePVTwwwYnflaj4OJtJdU2h+qYKVU+2M16eCZTmleHHx2H8O5dt4NQrhM2Rfkxh6zGELivDnMBG/vZbtmhyLUHSzDX8yU2OaCsXQ/TgLV+hyQ5zQ8WYPimabzvLAa+SuZmxzOY/khjhdKAEYzps2QCeEYYVShD3fSV7eNAYTx3LMejkSZYuPIbe7WX4GBfL+ukdg6xGGaLIkykkGeNeSBnKH53gv/zjgH8oxlc1Xba5xQL9vwghCjrIXltagPdSiIrP2sz37DG0qpZCacZJNmSwFcapFcMt/jV/3xBLjFYW4a78BXZushnW7BDB8UQku6ZtjmtNIsyou8Yucs9v9tVAMUeXfdppBqFVNXbMVGWttsawDKlAy5/pbMAtSzy+IcQZwyGsocUNdkdE+Pp9L/uh7wrHdBEGR09hlped8fBPMS4f0WJWeaYQnauC5vR4tmO9Geq8q7EiyIO17DfH4CE1eKl+io3ddAwqI8vxKV6TKT4xgcf3SsiucGfPVSzxl8edXxTMHAVG0GgrxdYN+uzbaAtMbBFjsPOntM8HLNBuXIMfQ//yUzWMkf6pHP5KA1jcQ1MMz65EzrrbTKhhjliLanh9uc4K7jljmkExxn49x/ZOcMRrs2JEOF5jzdoumG5SjBS/e6wgzhZPhEIc/bGD7XA2hsnMMkROvcriM4zxfKsEHerX2IIjFljvKIZDWRqTLTBDv+MlSGjPYKYeljheLYaCuJhVHrXFkVARvu05zx+31QZTRcWYPfQy/+B6fzywqoJR8wI2U+gDhf7VSFo4hb0p9cWHzxXYPWMy47uY4NqiSnydLcM0Mo0RcKscul18/s8oUyxdUwmZ/Of8oghPjGgQ42uJBjsx3wOq/cUYqLGWVeR7YbSBGGcsD7NHBz2h5SRCvEEIGzPRByN/ifBlUiRbsNYaBiO4Gi7JYjO7efjxWgSVSYWsWpOH8G0iDB35hl3RsIeOugh7/D6xT2s9MO5XLv7NGkX5nq4Iqc5DtmQkiV67IsstD6PFE2gWly16DuXQzzBh028YwyiuApnP/NiC7TZojJBgnoMi7blshTeaZZg9bSg9NrBBbUEpaiVj6dlYKxxRK0X7/IG0qc8ZW64Uw7fakF3644Wr+iLUNiWxTRdscCBcjKRz9axhvgn+dpTi2qmX7IqTKWy/lUM42Zb/cQ0P7dPKMD2tLX1UjiX8isoQmx+evrXYFI+9q+BV8IuvP8Me4T1C1Cg5MUGlG+5FiSHvNY5N/OICjZEl2L6im3/D1gH8ymr8DrjCt9NywM+LtQiIfsPfJGOHyTdrkCy+xr++3AFDTBoQ2i+NhYxywvE1jbgeeZ9ZXHOG1e1G3EtgzOi5BbaZVEDToD9Vr7KE1rAq+Or9Y1N6LHFhaSUSnyiSjKozDq8owB/lkWS/xAVHLuRj6wQFygtzwrX0AvxeNpDiHU1wWFwOT8kDVrXeFD6aFTBSfM90ek3wmNtHKhrZTLTGBFL3CoR7/cf6TMxxVijC3sfJ6XXldpjZVwGbiRb8/fvtcX9pMXSyTrG3U3k4rFiM5GVB7J2+DfxcimHaGc8cnrnii7AU/ORsvslDZzjrSRBomsafxNVK+4YEUSeb+Ab7edBZVYUDBUf4Jl/sccG6CqFusXzvfrY4y+XGSPvj/ENNbqiPKIbRsDvMQmwNvZ5ifJxzg5WNtILFRRFqpE+Y6TdrbDtVgj96f1jvAkukOkqg6vmdKX03xcekMizQqWcx10yhf7oUdbvLWNhOJwizC6HsNpz2mztjtJUQH0IUqO6HE6avEeL4ujH0Ms4cd5S5ezq/ihmYmeI/xVL8PJzN1t8wwexjlVg8P471u+KBpn2V2JDwky+M84be0QpUqw9lUmtvnJpRhf3xo9hBiTmOyVSg0FiB/3eKBYx2VyLk3R7+rHOWqA2phqZLOxvXZY4lWVWY51rIJllZontJDVqLCtnf+1bou1mLI5r/+PMeWEN4uQY7Dz7j/6nk4WhhLboFGfxdr2ww7XYdfK/18b/62GDf7XrcqDdkOzWtcH5fHTpjLJmeqzXKuurQcm8e+/HRGq73hTBOX8AihaZo61cCpeiHLHSmBX4vrUJXmpQJbpgBXG58cShmDzucoKlSCN9FKqT9ywmHs4ox84ciXfpkhorMMhQsfJoe9cAGtFMM74va/FGwBC+iFtf+RjMDWQvMaalB+EV7tqHbFkcfFmPa49vs+l4HDHpejPOVr5hyhhVqM2vQ734LS5xti/Ex9TA4MJhZaJnhL3cfKxKrWG+VCbBbgjLrVGap4IyDq6RYIi/DBlfZI8hZCr38wazUzR4TJtdjmHstP1XOGVM2FCFxlRq9eW2OpvZSuG/vZf3P8rD+kgSOOqNJaas5vliXI+hODxvkYobfGUKE8FSYqaknCvPLMVD7F/+ItTma26uwMuUt/+tma8g110GSEcKMZzrhYnoxbo4uYlefmGPAtwpMO9fJTPjuMMwvxriuBKagboXfxhwjpTSzJdyuTIquhGBuOhtVZY2n+Vxtt0ykjXOtcSmjAnNClOi/PCvM3M/lueZwchjojHmyHHf9WkDLrjpi7BUx5h6bQcM2OaLVswQrSzUpPC4QeyeUQJd/hqmMCELheY7BftxlV3c64w+q0bDgLV/UZomtJlVIT7flhxpa4XJcNXx3JPHJyRoNpUJkGhuze0PMwZ9Rin59LezLE0vwp4kwSnU9/9w6R9RGczv9Rx87n2mH3UUijqGlbNgXW6QFi6Gu8pPtDreGrbgOUE5k8Yd5kHyqh/rUFDZhuB0CBVKkLLnAQi/aomGtFPe7njFfD25ux0uhXxTB3v22hZ+kHsLeZrZsCQ+rO+tgdrOSdT+yxVBFKUY55bDBcdb4va4cAm9lWs6x35/xFVg9exqpjPZDyKhsvB+jTe0afvimmo2nOatp9ORAvHyWhSP2K2ikgSPWDRGjn/5w+tffGceeFaPDbhzli1yxfHg1dB5W8nv07KFmX4abZvv4N6d7YUVOMU7ZPWVb91vB0q0Wu7TT2MTt3K6pqYX1q2ts72gbrOfe11/zCVuWaYFbeTVQNb3Kwrd6Y8rnbOydO5PuxnrBIyMHz0NUaPhITySyHHy+r043h1ih9V05NOcOJbkvTnjE8flPuxm0NcUZY5cUY4ehJg1b6IyhSULIRk+hkFo3KMwqxJcB31hyP1dYxxbB53UPy97vgptHC1Hf3svm3nXFgst5KB01k5xPuWDI23z4TppFLze7YnFbPiIDFtCQvx7o/6cIr+YfoSfuXrjsXoRNduZ00MYTDc6FUL95iMpcPLBscjU6NGTYNq1whNsKYX5WgZwKQ1HbLUQtrz+ljA9Dc3gRjFYNozGtXtBJz8WzfyPIMMYV/UYWYKJNPzLazcOhc2W4kT6FNPfZ4eHNUhgMnEtjD9li5bJSrE5XI2M/N+jcycMsw0U05pcbDlrkwz9Lh74M9EDqj1wcyllBis9c4BhbiDG9C+n0R2dsGFKIY3kz6ECQO3JP5CJluSYl+rkjJjwXfhVqlFDpjLS0IrwN0iCNVd7wMSnEqA5z0j3AscqUIvxX6Eg2Ub6YV1eA128cSXuyFyqrJbinpcD+WnlD17sMcpqKjO8cgPGji9Gl18wSFYJwJUiIw5m/WcvcIMwKLYZsRyNbeoKHbcZ1OGI0mmQO2CCztAbH9UeTMsdmblq18FBWpFB/e9xdKoHXVHVq4Rjg0T0JpBcWUpwbx8ay1bho95bpmjugfkAJxr1RoXg1J/SrFiGsdwIVhNrhh0kJzu4YTrmRdkiXlWC983hyL7dAx8cyHAwfSJVb3VA6VYiqWxtowhpXFHL7MfvNWqp0ccO048V4KthGTj8dUAgRlofXsbgFzvh+txgeq9qZ7i0PuIXnwfPuBvI5aI+YQ2XITllKa4e5IDA1HymPVenuP1e8N63BxFdN/PrMEAS9Lkbuvi7mIx8CNy4n+/78Y6tCbBAsrMM7+QzW+NwNMt3FcBjrz+q1fGFpLsLfzAes2tISa8prwZuzkfmJQtA7SQidR/L0/YgnZt7Jwcd1i6hnsCsutBdhlMwKyljvggOcv389s4Q2ZDlDjvOm4X/+sMLfTni7pwhqBwdS3jtPLB+Qi4lNa6g1mZvnU7mYaqVHD2YFYndHFgz7zafB+u4IVMlHapo87R8XhBfnshG/awb1twyAtkc2qhOmk9cbe6Rx7L1+txz9HeqILl4pqv11KC/CCYoJJQh0XkFfpgegepIY6QdvsSel9sjza8CsCSlMJ9URpgaNWJcWz4SGoTgzrxBXjcfSgksh0JxQhKQnwygnPhhzTuTgVuc0anEJwo2kXMSfnECtCMJ53xwYTptEZUJuX1+oRO7XWXR1pw02jaxGy/tplLnSDyY/CnHKxYdULvvCoTkHxReVKOCIF2SH5WOT5SAKHeWGl6ZCfI9tYkeCg2BXkoV/e3ZTs0cQKkKz8fvUMQrzC8axviyoTz9M78WuGJdUgBkmK0gyxxMWjk0wWK/Dno/zhfm1JmwtXsW653kjCs2oO76Hrap1wvBMEYbP7seiFPxwYKYIsxP47O7eQLhkiVDRlsZq7tjgiG0NkvRmUHKTNS77VCNbfzwtu28Dgwm1+FAxgTa8C8fqmAIkZ0+gM9VhWGVaCB9nJdq9Mgw3hhXgq40qXQp0Rn15MxZ276OhfS6Q/dPCeb0RJRk4IV+uBa8+HaOu1x5YsL4AF/r/Y9Z9Qdi0owDfc8ZQaGwgVjfmo2D8KKqfF4xNXN87HcaTWlgIVqsUoGLoeMqZY4vIA9xdK5Ilu8gAnF6TgwN7VUnyMBhmnI8s9lGjDdZWSDOshmJDf8pP8oC+bBHqpvawxEVuWJfK9XeSLo0tssPBVCk2Oi+n5Ou2KEqqR9BYbTqcZId6bsc9S51DOhNdUMPtnWR3HbqrFgLLtmyY+VrQvgB3POf43FZxI3VkuuPaskIcXKpHdeqe+KdTAMMofZLZGojX8dng/z1M34QBeD4tG7uP7KZ3Z3wh054NtcWTqM3NFcvSa3HdpJ0vf9YDvn9rEB83iG1L9sDhVc1QOsVj21KCOccVof15BYsuDMJFeTHWKL9nn+SDsGKBCNeNRGxfixOapTVYXSDgywc7Ifu/OmSeL+N7RfrC7o0Y7vVOrMGMh9ipddzumEy3Yrxw0rQYS+dmsXdKYfipKcLiG+3MsTUEV17mYQkm0aeVnEuOzceL5O00f643fnKZmarqQvWffWCvJ8TkY9706aw3eLuFOHndkbpNrKH7sRrfHg6hB98cMWwFx1G3j9JmEwf09VRiwn8mNHSsExy7OQfcYkO/Kj1wc5oEScuDSWDtgY4aCa7OjKTVFl5I9ShB7MJIqrXyhbZqHo5uG0EOJ4PwnzQL+oJFFMzVZNTxbCgyDVq70BavV0pxWTKfKT22RflHKRbHHGGrMh0g870cmT3h/BSpL658FiGh5D/WWG2LLo8qqOdtpkuetnDuX4WM7tWU8YKHDO78bzfr0leObZRu1WFRXS+7EMSD0KMOPUHyNO2CNW521GDDtH5U+SYAHoa5+KikTK/UHfB5bjkmJq6jF52OmKNehvU7t5Irt1udJhRAesKQ9A86w+BpKUQue2hnuxOC3pZh1MFD5HvABZ2jy+D+xIQs/wXgWV8BppUPptcJfkheVIANPEXadTEEHxZnY3vOEbLe4YKI92XgTXnJ7/jhiOjXZdg+4iw/YZkHDtwuQeKdwcz2rTeynnM1lNNkbqPc4TeqGWuDI9jRNFesiGvCM9kjLGGiPxKeSqDxV4eFD7bEYLta9B2dzv5sckXS3QbkxI1n94ydoBPQgB+ScWxuviNUtYoxfYsXc3zqgvNBnDsoRrBbnF+7ja1F1qTl9HYbD58SayFbso4CRjtjhEcxToekMeVCJ1iWNuHiqG2UttcJgh+NUIxbTdPTXLBRrRllgrWUdsYGbzTqkKxuSKd/8KB5pwYLyoxpQQYPJwNqcPb7fkqNtMWekeXwOzWPnCp46DzEOZrHfBqvY4+hnRUY6bqFTHfZoWF+BWjvShoox81GdR3SbGdTmZ0nznPe4b//BOl5O0PHqRz8lVZk5OiAD5cbsGevNh24FYjMk3ko2ahExfP9cGpTNsdOc0h7px8Ud+XiXKkhnZ3gg5VfcjEh4wAtUvBFYkUeFGqMyaqWY5UxOZi5fT3x3vlg29UcnJi1m94u98PrqBLUOe5l36YGYkeEBCqPj7GAxxZo1q3BiV+prG4y5wg7GuE2tI7NOeGIUxkNaNMpZDhth/gv9ci26EcsnYfZVIneF9o0jnPt+VJuPkdvJWUFHhQv1WJg1i66dD8YjFeIfxojKdbLFcYSET4obqH9K1zgo1eCwas2kckqB/T71gBfVV2KyXdD5NIyRDZEUkl/d/y4W4rraiHkyM3A3WXlyBgcQjbp7rBcUYRS7Z10qtcPMhNzwNt8gE7aeWMky8Zd1cXUP5mHXss6/EpaQn/PuqNH2AS9OAkblOyKlHlNqP3exDYcc8V2zSbU/c5jq45xjJ1agO0r+5PRdge0y3H1X9jK4i3soZ0lxVISMdmb/ujjahtaMIIsVtgg7HstBtW0selPPBEpFsOKvKhivge820owPdeDNpS54f09MUqGGdI0GzdczyrBppsmdF7BA6sVxQicZUY15/0RODYP8x9ZUuokb2gtqMHut+OYxUMXbNUpRpCuiPkox6CxsBDTD46mykEnsPEit2eHjKMDa0/gtUoRxo8ZQXpfbLBiXj10l++lKnc/GHgXIncRt488HVHg34BBb3+xR9p2ePqsHm3xw2jpTztoCxqwW3c7ZRrZ4VC5FAFZ6+kfd3fq71djXeFiiklwQ2q2BBFWjhSn646dMqWYaO1LAhdnyH6oQNOhQLrm64IrBuX4UutBobkRWGLNsX1vFN3aEoGlXUKsWXuSGEVC92gxgguiqfBFOHavLYaMxxlS2BmJ8kbOZ43jqFotEAs9inDX8DhdSAzCuPRCKH89TgdNAzH9UiHuKoeT1VJ3DDwqwvnRByg7PBTtMYWYEhpJ5aNDsf1mAYoiQ0ltZAjaVxViWkwkTWsNhuO4fFxZ4EticRAmKRZAximIjv0LxskFBZitHELlSkEos8mHa7o35S6whaVfPZanryWjfUHY6FkIx4tDabPEG3PVi1CZ9Ie92e6EndGNuGW3iOSLnbGspxHJcXOoXN8FFkFNWDZsCY0siATsinCkYhR1nTqOHG5Wq9RGU/mlKM51hPiyaig1zrDlWFSKi8U7aCkcMPNHFZQN3Oj6JQdY6lXB3NCWXhTboTK4GjknrKmpygbanFdemzOPttu64nFiORZPPk7jD3L3AhX4OzqOarl+FX0ow9UZJ+ndTBusWlSP0qJQUrpog9HWdYhaFkDDvlnDgWOJ0oRA8htjg1/W9aiQutIN9eMYEsP1YnkEFc6Ogv9ZIfTXhJOesie0EotxvMeUlrt7IuGjCFm77an8lx1krRuwbGUYi+HYNTurAWenHmQ7VweijVXC9TCY3kM39E6TYlykIquY64HmwQ3wHqvM3oW6YZmwHNWTxfyFVe641S7EqDYx47+0hZJdPRZqTKTgWCes4LzGx3MdmWna4lxGDdrk7OjtTA8sP1qKhN0nKcfdHdEryuAZd4aWpgZh85A8rN/mQn2ZXtj+k7tTufsp+ps7Rmlz7yV3kJ7/54fAfdmIs9hKD6Qcw3zPwuujy0n3sy8EQ2pQ/E2TLUnlHC2yBAO++7IG7m4OfFeE4Pi/LHG2NTK4PVLqL2I1Yl/MqBKCd6qBvZ7hC6gLsajlC9PcEoq4mhp01luyWxohGPujFqu3GjOD1GDEa9Rg1y0jtnGYN3ZkCxFF1axfnhsW7ikG28mYnowD8jj2O35DntoiorFKTQgLbk5+GwRicHoWtKZuJGcNexSaSiHfqUIvijgXHlgD4Rw9Kt5qhzFm1VC3MiT/Ghv07GzE4WORJJW3Ae+lFFZyEaSUaAP1hgbkfg4ihR9euL+iBCmtJ2icrBeO/CxB0b14mvPUmTujBCK97bTSnAed6loot4fShTc+UD9TjP8mBhKvwhsXM0T4TyeIOuJ8oVVcDKv/wqmfmR2UblTBwkufAifwEGVUizUDNem7wBbLuV3mM/4wXazn9qByE6zmm1HvXltM4c6576QN8c/74VdBG2Jm7yb3HT7ghbdht/5++mvqgzE9rbiRsYWeTQyE6eUcDAwwJeuOENjxsvHz9mKK4vbRnf4t0Fc7Tr+4HGu73IzevaF0ttMeCW9bsHhjBI2w9MHLdZwLvLEgRw0b1Iyoh8dPS5LLsEFAQy1+vbCmxDw/aBu0492/IzQw2RHi7iYU6e2nrj/eKG5sxr88VzZdxQvub5sR7HaC7T/ngTz9Mhxe28UvHuEC6YAm2Eivsm3d9pgg3wC5mTMprysMscNz8GiNIYlbwnGR28Wb+u+indvDMNUkG8/m7qLqtCCkfC9A2YJw+jXDEXsflSM8eRd1nfXC7t9iVPoF0yZlH5zUFiPjQjg9tnSAyqhKaKbup/XXfSD4y7lwYTRtTnXHy7UV6Ja/Ry0V7nBtL8fTc4+pR8cDF1aXY6zMPWodHIq0DC5jI05TpW0ItssXoZ/lCSrQD8aYmCJMloknx2+uCAjivmuUPk3a4orARyX4d2kv5e90wKWqRiQa7qbhfnaI4+a5epg7rewNRdLxIkSJT9Deb15Yd16ElfCkbxf9MDU4H+6dtuTbbIOmKQ1o1ran4Y9tcNK8AXHXPaiz3QY+A6XojTlCrocDsPRUE55sXMmCY/0RbNgIjaFLmc/QIHheaETZvTXMzi0AN+fVYPGxtaxrahBs3Wsw0Gc3e70pEDaSWriu38z+iuwRbNKAtQ+12Pv1/ki+LIbilxjWuDgY3m+L0BwqTwXxnlg/TYgLA9rZmSOhqK2UoGbuWTb5lgPuqDTAdfJImng/DHm/CvHYJpImV7riIcfP1m7eZOTngMVTWxGyOpYao+3Q19SMdZ9iqSSTh/4bmvAyOISIZ4PLc6TgZ1mTqgkPmadr0e+IOxl52uDcnHps2X+cDJ/awP96PdZnx9KStzws8anDqpZTdPqmI0bPr8Ow/ncoP9wBEbx61Iluk3SCI47eqMPVhw/p5B6O7f/W4nj2RQoe4IjJh+pwvvAqjVjlhIwfNTincIUe59pjxhYpXJc+JPnrnoBTM6LGZrEZfC/uXM1wkk1l7XY+2KrUAiWLQlZQEQ7bw0VY2TaSKrN8oGucj5Q5ihTnGoY7DQUwcAmhif1d0bStDEs87EnGyx7FS6pQv+cwRc7xw20nISoeBdPUPXbY31SDEQER9KOSh1m1tbAbEE0742wwUJZjyMUnqMWJh1fxjRgpiCW3zY6Q4Xr9apgXq+L62O+PFD/rdNl3pwD8lBfhUlY+W/rEF1sCiqHNK2bz5oWhPrcUts9ima5BKLYllKHTMJSNtQiBWXUpvm0IZY9rPGHBva/kQzXbNdMfIWc64NoaSqNbAuG8vBO0IJTecy7cqNGJ0/JRdNTICXJ1HAs5yZPWsAAo7CpA7l5Pui0XjNZHWQi8D5ra5oTPL1ow+IY15To7IDKxGTW1PHou64Tuc5X42u1GV7c7I0W/AsOrXegd5yPvPktQcvEwmfi7Y5ChEJ9e7qKZHG9/KM+D3DcnKvniDrOlJeiwsaNA11AkvMiHd1MAJV3kwXB+A74cNSGZV044497IeSjYTVU/lATXYpLxQnbC1x9y++vx3mUlE6uEo6O3DD17otihd76Y59YCG8+XbGuvP2IcC/HyaiC1zLHFe0ETRtNx8ttrD5OHjbjy/SCtv2OP19JmpD7xprpEO7g8b8KxrU5kccoFL5yqUCd3gSStrphrXQnL9ZcoLMQVs6UVyMtIoLUpgRgak4vnK23pdKQDVpzhdvSkeNJd54ifL6shPHmCEsV20JOrxck5sbQywwkmp6sRefccrZvugvjPlXhvGk+LrZ1w90A1dn+LI61NXJbKVaLmTQxN/+WM4x8rYG8YTkpcHdJ1qyB/LIpsxjjgn281jowLpCcq9vhzrBH6I6+RUpw9bjRx+3HALVp73w53wxqQanuFFs+yhaFrPdYMSKDouTyUqkqx/Mtp6gnnIXltA3Y8PUMZ85yhFlKNMfff0o1WF2xCFYYMf0O7h7tCL6kKcvdfkDvHGFffSKH5YSfb4BQMOYdGVC7cykZ6OuO3ShNCVHlsdBCXS0GV0J6+l82oCYTPhAo8km5lvz4GwepzHSrn7Gf7WoJwgetjkf1BtjrAFbdCWmBbuYekXN42i5q5Pm6llLuuCPorwRVFSzqs44Wb94VIT7GiDd08WBQ0oo7vSfPrvWFwXgyRJI6aJzrjp1EVapbH0rIqJ/Qo1qLrwA1qeuyAKfxqtGhF0Zwqe/xtr0bMrVCSGeSCjqVNGGrBzYxtENpedOKDUTTl3AvC3FFdOH0njt7rBELDuBOWmSfps0ooBmzOwXp9DVr/NATvt+Vi7N7pNKM3HMMs82Fs5kZPPCJhq1yA+XqutD0zAltu5yH/qC2NmByKf7LZeL9jHW3aF4VQzmf9Ok2pbVEUVIPy8e2ZLf3bFIKIibnwXeZAX1kohivmIlpiS+fHh+PPhAJYyPpT+ml/qHsVocAmlLaX2iJVUoMP1wNJaOaO/X4VCNh6kyrvecPxNudWrUnUke0JvYUSjFn8H42K80LbwxKMTk6hMSkueONeDfvpj2lzlytsrlQh5cRdWhrjAq2Cary6foeiBzjB27oKmyJCid45ooHLOvGUALqs5oxxaznuMn9B6ll2mLmuCQmrLlPRQ1uocTk2MPs8ta4PhJdiK9i7MtYr8EN5eAvqVzSwxTH+aEtrgfBaNrsj64IlWm0w6AilRZw7eNe2QuG2D22f5sY5axs6uoNo12NHdP1ogMy5WRT5JQrDnxSg4ZozDfU+jmd38vH3lBWVjY7GjrY8mEw1omW/otGYkY89A0zpyu9gHFfJg1GcG1lPDkfDwjx0mzkSsw6DxaB8LDb3JCMte6gYNUK56BZliJxwhbunSgqPKC3EEb2iWtiqPSeZCW5QWV6FyIfXaaShLzJjREg7eJps7tphX1IdTky7QCs87DArk2Pd7DPUqm+Pzp31GBF6mfou20M8WArLy1cpZJQHWs5zPs5TZMr9ufnREsO1IYNZruPcrViEpisStnGKI0Y2NuLv5i00nOOTe5+ykFyxg97fDMDD2hb85zyYtnH5pnmoBZefDCLjPH/Mf9qCTPU+5rAhHG3H8yA7SJ1mXgqHRXQuegZq0KmPEbhom4cS9VkUomSHe31NMJziT81r/SGOE+JSbyRNSPBEWIcEa3Ku05pfXhj4uQR/c++QcLUbto6tQvCGx6QiccP9Z+XY8DCJ+rm7IcGuHAMVzpHWJzfYPavA3WEpJLfCFcaPqrDyyRV6et4dHg7l0JhylfKWeiB6M5fPx5IpYoInxg4vhYP4Mt1+5IvpFiLYtySQ8WR/rLMrxsGc05T+zQIVB5pxoz6bTlhawtGqBasvZVC6nAX2xLdg2ZNcGvHaCjU2DSiLLKGUSzYonCXFqp/FtFzNGjb2DVhkX0RDfGww9SHneuI86va2AO9jK2SjsmnmQHOEnezAcsUS+qFiBoM7HehvVUFWhaaQ7WtDhFcZafXZIMmgAV3hH+iMhQ3W7W+E3eZ3lHPXCt/zGtGkmEVhsZYIPd6G9PRM4r20wNWUduTNzqMVX51wq6MKIze9I9MwR0R61WCKPdEtWQu8a+/EA14p3Uk0R+6aLhjLVdNTZ1vkvKvDuaPF5HPJDhO6axEwsJCsh9hC06EeG/bmk+prS1xIasSlNUWUMMQOzh3cvDXXU+xrHp5NrYdPUxM97bZDoX4tnvxtocWBFgisaMSeLimpJFgAbY2YkVpFFUvMYTW5GRn/1dKk4WZQ4GqbfFdKh3TN0ODagoUfq2ihiynUaloRUVBD485bwb2kHe8vZZL2EXOM2NEM/ppyilllBUFkAzS+1lJatyVuljdgRkc5aZVZ46uDFME6FWSkxHn3Uil+3Kijuacd0JfchWksk5IMHWC9tRuyRXnkedgWl3W60KyZTT1uFkj61YgnT9roxiRz9FNpRujgZro50QxyW1owfE0bxbZZorOQ8+jMZmqzNUfskGYczugk615TRL1uhXHdV2L/maJNoR132r/QjSf//x+5Nixf1EsGlma4aMy50pzPVNZhjpHzmrHCrYco3gM/9zVCiBnMbm8ofi+qQtwpezZJPxTJ3tVouG3D9F8G40IK19N7xuzL9VBs2JON1/yDVHI/EBPHt6Lmqwy5749G+Y1crLq+hcarHMdH7g7+LttNCR+j0c8iDw8z95I00xvGf5ux1G8UvYnguC6uBdNXTaI4dS/kPePeN2UC/X0Qie3NOXBfr0PqqhF4ys9Bv/lL6PeGCPzWzUHCS1BrdhjaE7MReGUDPT4dCLpTgCtxQWS+Lxwu83IxKs2S3E44wLm5Ces9jCjHyR3T17RimHgfreofCZ2TRYgcFUbfs8NRa1WI4p5gShGFw5RXBJnkCFqSE4TT8Tn4e9uGtB39YJBSjCzlE5RS74FRm8qwr/kBKaR44opOKRT23KW4UA9Eepch9tJNeqThhX4FEtyqekSPEYVfF4rwqiKIvDQiEXGnEKlFgdQc743nGWKsM0+gFF0XpNRU48TWa7RopDsMjCrx/PI90uWcaMYfIWwTzlHkaw/EKpci6PA5+tbljgFqZVjw6wK9Wm8Hrc11yFvaSVVqVtDiZubmzgySHDbD9o4WhPiVUoy/NXivGuC/KIfiX1nAvaIJ9yvzKf0lD2cWSXG58BPprDSHOschaspC6p1livYz7dC+00HPhprBQdiBe3FfaEmIHTID6pA8I5sefPTAq3QxVsj+pdAhHugXLcYh414aWOoOyTQJJDl/6dYjHtzV69GSWEpmN3zxn5UIRW/f09wjARBsL0bJ5Ewq5543dxdjXwTRqX3m+DOlDev4BXRJwxz+x9tx6YaQvlqY4dSgNoztEdF3zt0K5cU4y4QUtNoTai9FyPgroXsHvaErKEayj4hWaHni4fxSRK9+S7zZnjDKKoWG7XPymuQB7cAyZP5+Q56xVmjoz7HNplx6+McC6vM7YfqliLpMraAX1IU1K8U0x8QKJZrduDewgm73N4P1gk70l6ujpVxuZNh14tnqJpqqYYqe+R3orG6iWHseXujUo/tUDY0p9cbKiBIUOTym8yFeGGcowciPLyg91geTv4oR3PuS8vRdsedPKfL0SsnHwAXZh8pRIF9CLMkFjdfLEL2wijZucMUGs1JcWFpPGvWuiKuXIL6vgqp+mqCC34bcG00UdtgUc/1a8au1iW5f8MPJL0X4XfGN9kRz9+L/vFT+jWytAnDcrAiyV7opL90flYeK4BHZShdO+GJlbRHOTG6gnYN8MepvEVIGttKyK55YwTnXDN3PNPutN26fFOLllc8U/toLeyqFMD7bRhuemsPoeheeoJFkJlrCek43ThbUkrTdFuYy3TBBAc3/aI3mwV0YV5ZPfy/5wqmpCLrXu8h/kQcmcvPg9qWN3iz3wNhEEZrtvtKvJZ7QFxVjrGIT6Sl5I4n7rqLBUrqZ6omkcu7nq6spZ3MwNLjzl5h00u7MIFStL8Lwa01U0xgIba0izK7poPU8C9if5rxmVy9d/GEGpTctOP/jO1l0WEHJphv95fsLLlhyHlrwGVf29Be80bZGTmUXenIHCNaHeyNXrRivssrpAsftht6tuCKQMCthMN5ea8VelSamWRiIAzNb0Tijg80f542mtGZkfZClaxuDcUCvGP9CP7NpIwJhqNQKmjeOhsb6IfV8C5Q3jKEnsmG4fzkX53pnkPHOSBReykHsiC1EA7g6T2pBy5AZJDPLGzrOLeBfm08Olz2g9aIZvoHzaORRT1zWb8HNkmUkfu6GAZznzk5eSjOV3HCTu9dP+jRIdnUE8m/n4MVbA0r0jkR5RQ6endOnHxsC4eTbjkFX9KlGKRBP69sxbeZRGl91Gk05+dBYoUseFmewUrEATTpLaK3daUxekg/PeUvJw4rbBWvzsP6ZGznxApDtwbHTtJN04rszyuOr4RZ6iR784KHrXCOmHDhD01R8cL1cjM/CG9T/kg/+myfG9lfJ5JnvhOYRNXjGMfn09w54PaoWB6aep7nfeIi52QDn4elUpmaP73ukkD5+QQkLHNBwsB7bVZ6RV5Ijys2qoK0iIQ9VRyTvqYZ/dSGlc79zqKEas1ok9DjHBsqzm2C6Kp3yjlrDz6kJPuJ3tFjfGtduNyPnEJHWDTs8LGhAneUTmrfBFlfTGrF9aCotGWoHJ7cGWCilUlmeM9I3VEI0LYsWWbmg60gl3qz4QP/8nbA6tgr6wRz/rHaGuqACeqeL6VqAM6TzK2C+qpxu5Nvj5Nca+NrlUdRfzosbq5F6NIf+qjsgdHYtEtszqOCqIzazajyXzaDhfEe8vFuFXf86aK7YEX7zOR+Z3EzaTg5Q5zw6YkoLpR2xxKR+3Zwv9JG1nQVedXXhaNBPSgizgu7oz3g9/Re9f2yLjROl8DN7RxOOuCNVWo6+nFckHe2OMUPLkZ5AdDzPAgV/OG89JqHBP9zh2S0Cpkpp8Vk3XBlfgjnNLfRmrD2cW2swfXEVtYU4oNWiGsH6VXQ4ywEm06uxoKuetMPscS6gBn+GS+nN3iAQl73VcelUkRcIiy3F0FP5QFpGjpDfXotpIW8ol+vRt6e1eLVBQAcyHbFwSBV+Pqmh//8d9mxvBf7U1JDY0gmXLSqxqKWM0p+5QRpYgjura+gAl9uN08T401NJ1ze547ZZCQp2lpH1QTeMTymBi1RKiYrOmJpXAUFSI8k/9AIyStAc/pYaV3pir54Eh8oEpLCAh80eHXiT/o5OGXAz8LQTK25/oFMHbXB4UifyOzLpQawdms/VYry2hPZP9IbAWwTHlnxKcPLEKeJc+1oe+S03RXFkO+ba1NIYD1fcyZXgy8pmulvjhJk/KuE45SvNmeAMuXGVkInpoPTnPJyOrEfAkQ7qqbHG66dSKMW1U/dXG2T6SGH/7DPVGwdi0yox1p4dJOi/KRgLZ4qxvFdB0Po3EOl+Ikzxlxe8TLXFkW318Kr/Qg6cJ467WgKT3C5a1+KG0aoluHHoG3lwvX5nL0bu0S7aP98Ku9obcCWvkz51BuB0QhHeBVbRAxd/nP1RhMdvyigq1xfn/xShdFIN/RthjxGvOX44Ji/ok7dHxIRWyN0dJNgwlWP43mYs11cQGLq4YkepBK7hHfT9lQu0N5YhTNhKn/ZaYkJZIyK6vpDrNFf0DinDuTef6dNcS9gldCPHoIP6ei3hn9GNFL0myuO8Oz5agoMlXyljSwg2P23C8Su67N+wULx63oz5L1ewW+uCsWRxM5JFq9hJbTdMfdeEpvnnWWJtDDY8qUft+0NM7nAsxhXUQb/0ANszJBaLrKV4XbGLif95Qb6nFvKZqsxkuhdsntZjsJcKq77phX1rGrAzagrrkA/CqtHV0LfYyaYODMZnu1bObf+wX6/coS5swmTZr0zujhtOhjRho5o8/ZTj2GNRM/o3ytC0oaEo4JziVJ0eM61yQvacRmT/GU1HAtyR0d4E6Y/xpMYx0tMFzRDYD6eG5WHQ/52HtLFTaMC+UEy53YmxTU40d3o4xszuwrnxXqR9i2NvzS5cy/Eju4/2+JzYjIjfyfTE1B4FgiZkht8g67dhGGorRPnXOHI2CEfZQCEmJ8TQiQ5b8Lyl0B6URD3qrpj3pg2awRdpHndHSse1Q3IykVTvuKPevx1yaZdouqovHjwQYxG7S2d/BeES95nDey/QIpkgtGoK8bPsHHVOC4TSrGIcr04ilXRb3Mxtws9J8ZQ6zx4D7jRAYdV9uppqhy5RHTQbPtBuL3ucWdGClxfiKSkmGONHifD6eypNnRyKGa4idG59TnMbg7n6i9D37AkpvA7EaX4Rws6dIpMQT4w/WIJ0jU8UmeqN+U9EOCDNoqOu3hhySIzHGR/odpk71lZK8MHkE3V8cses6RLc88mnzpEeuL+0BDveFdOGODfM4ksgLBdRl6obxAYV6K5npB/mim+F5ajNyqCo/g4waqpDTu0rinptjwuWHcjMfk1/o+zhrdeJL1cZbVGyQ5tnB1pG80lF6oakIZU4fvwZXdJ0g6JqJVIXvKFXymGYclIEYe1tyrkdAgNFEfauv00uO0PhGCjCU/WHpMPVJCevDttd+fR1owdO/CjDpN3PSeVAEDaPFEGiep/UUwIh10/EMfBt6q0OQPdF7nPmPiLRTjtk6UlhtDeN9p5zwb/WSsyUZfTTwAePQ8XI7ksn6S0vrNAqgbOFgDZ5OGHwl0pYXS2gwj5nDE+sgO3fXBrS4IpLV0phZviDaLYrps8px8Pw7+S70g0uLmUIfP2beIOC8EJNhKyMV6TmH4BKnghdhm+Il24PnYs1GL2pmO4Hcjv3eDU+nvxKQdxukuP2+MCRnXT1lzuM75QiQfEdrcl2R616J4Y7PeP40wVrPnbg3KbnVO/hhjl7OqBt/pB6fF1Rt74MZulCavnPGqlXpIBuE+1O80acWIhZxt9p7iRf9FQLsT3qNxVNC4GCihB3AsppyK9g3FwjhJtaCQ1wDMKFtCJ8QTnduW+LFavqYJNTSbNqzbFgWTO69opospY/lv4V4a6WnKBwvB9idUSYaTVAULjCB/q6YnQ9GSCQ3ArD7wVVUGwfKRiQHQpd42o40whBg044kly45+0jBW8crVAX1Y4+6QDBqjQbDHjVhqfmcgJVsRVC97VhVvsAwYexwZDOrsLbB8MFu+1D0E+J45P5IwSq3SGYV1qJG9ojBWV8Z7ysLceMkbXU99MFFQfK4cbLp7vbXPB7SDmMlBrofnIwJm4VYWOOvKBY1wefOX/x+crl/yQvOMqV4StPVmCo5Y1JS8ox57i84IxLCBpKuGx//IUu9gvG67AixFb10FCvICiIipAk+E2nRZbYYdWE+et6yaDIDapeEvxb8osGD+a8+30F+v+WE1za7okhseW4tUxWEDHeFeFT6vG8upd/eONx9B2ohLrYh+mMOo7fj8uxOjGSWb+JxuZ9FRjyNIg1VPhgjKMUpqI5LJmrw7+5FTjb/xjzeRmG/6Jq8WYkj62pD4Oksw5LDKzZ0JBQGEbXYVCqBTvoG4jFu4og/CJLw+8FovhPC1bFuzFfj0BELmxFQtRJ1rDFH7WXWtBpGMzWLfSGPGtGeHIni3F3wRdqhPrCwdTmHARZtU5U7PWmR5pcDU91Yo5bEL3Oj4CnnhAb5YfS1OBInDUuRm6LLLkNjMCfwHxkT5xCQ75FY/fkPEQ/mE0fLx3HlLZcuARoUj//aEjdcpG4bgm9Vo/EIMdcZHguoOHvfXFjYCtMujVJZtMpJD3Ih/DDNurlx0FVtwDDX2yjOU2n8HhWPs4m6dJZLUc4/2rB5BlBFJ3tCMeMFmw2difH7UFYpteBz58MKaDaDmGazfg4/gKlr/ND3AIRJoYmUXqgH34+FWG20Q1Cfz90OoohGPeYIn46oXRMLTLt7tIPnyBkLROhYMtTunglGF+57I1Ru08K0W4g6zJMm/uJPi/3w9AKEbST0+jvkDDoTROhPeQarXhkjdDIBpxu/8rta1s85PrY5/iDDu0Ixz4NMfRr0ug4LxzKDmJUX3pJD3eE4dh7EcasekWT6jzx5F0XVkdkUJOjD7Liu5C2J4tOm3P+qNMN5X25dLouFB/0RTiWmk5TtvPwY1wzNwOv6VWzH25rdCFRJYMOcb7w4VAXjN+8o4hqP4xTFqM16gXpLwrE8CARzoc9p/gRNrjb0Qrva3x6XMiDMKQdS9an088wa7j/aYNh+DtqOmKKT0Wt0PrWQdFWIdg7QIjWimp6kBiKAWeE+G1XTZmtzhj8phxn/mslZe678porcVk4WLD0qTdiPlRCMExBMDzfBzNLqxDXoCAo43LJZY4I4/b3E9zdYY85g+rwPquHeBJ7DJSphemoz3TDyRqjHRuxeUEvnd7nj0KjamidHCzYeMABPxTrkD7kNz0WOEClvAblc37QAS4PZVNK4bY8nyLVXDDkfCVOlfcSf5ILJBcrkHm7h45y5wycWg/LGQMFqmaOGDKxHv5BMgLxcUes1ZBi7d4BgvGTbaBt1Ymnc+UE31WsEJfeCTWFAQILHRvIx3XB+YGsIGS5A8bzGnAnb4Cgr8EJKhlSNDvICk6t9MbRmxKMksgKFst6IrBHAuOa/oKzw6KR9Lke6+yNWN7VKOwykyJrhgl7dTcKPU/qYH/OksUdCkPXTCm+WJgz5cIwHJ1Rg+Ua9myUaSTOHSuA/JGJ9PxDBE75FOJ3ojKNOOuKrSubsKhgDPm7umAW51z58X+Y/8MoWCrlYtqdTfSgJAaiF7lYvmMhHenzRpRcK6qeLaN5fC/802jFSgayyYnAoQe5iOs2pdyhZ/HOrgCbamZT/Z14yF3Ox+CeefRPGovWnjyM9t9Cy045Y7MGl9X658nvmxOEDa24pnyFAg2DsEuhGFumXqG6lY7wGd4Kafg12r7HGVVcnr/ccYN0nVxR/60N28ZdpYsltrh+pgnmMU/p7H4XlISXY+nmbnr+2RWfQzqxH68o6JgTmrZ0IiHmDc39FwB3eSEsL4ppVnAg4jYI0bm2kMZm+iM4XYjTs/OpxDUEp6uK4PRMSo5zg/EzsQjBHTUcz3D3IrQCrlMGCx7d8MeUkjIUjxwi+GXiiw2K5XjXoiDoCw2FYqUQ91+U0NjVIdgeJsTgqCJKO+aL9/5CJOuVkUerL1amCnFsq4hie+xw7EYTdHtkBSfzHGHr3IS7KwYJPvB94Dy9BnPGKgi0BgVgb0QNbikNFtB9V+jKSJFcJSswOuKMmGvNOD1fUaAabY2cNZ+x6t0/mnHNAkO57EobIiOYNcgSVYI2tPnJCGrPmsNhRDsulvTRuzEWOPShBT3r/5DyOC/MrC1G+c2fNKXOCgK1VjR96y84zDFA9MNmGPTKCPSvW8J4XCuWzZIRHPjliXaOrzJU+sjbzAvreWKk28oI/lfRWUdF8bZhmG4QULEVu7ET8zawW38GBrYiCEhLxxYsHSqKhQEWYhfOMwYGkgssDdJLLC0K4jfff3Pm7Blm3/d97vu6zoHD2zOOGMfNjpeJAuu43hfdcRWYrXOIudHjj015Jdj+3Y7ZclKE1ZslGBqoRmdr7FBrLkPnHRs6k8bHyeU5qB8TTe9UhZi5JRdt4y7SqdVCHCzLgexVONlxszD1awO2tl2kXz+ska1SB5Pr8WRYaIWPu2vwdcMDCkz2gFp8Dlq07tHdUHvUnGvAomfxxJtyBikj6+DT9JxqA6wwtbAWu98lkuUVKwzyl+H25qdkpukD3SAJtObcpixbX7wNk8BofRyZZPrgtzwbFs5X6dQ0b9xa04oDnPtPeeSFaw9aMHdhFZ219kH5iVaIVlbTx4P2cF9UBLcH3fQuyhu63Hnrdy6HlLJ8IH+TjdH2qZTc4oWDcdnYcfs79Zd748o2jq+WZlBc8WmUl8uheSqbdjs6wvBVKWz7qLIlpvYYYFKKvYOU2DgHe7yyLwPOKrN6SafgYFGD6CX/aFfaCZyIrsXfgF76JrNFQ0IJvId00fihtpCnlyJd9Jsa9O1xMqcYgVn/qNjCAW1vi/BDS5Et+myJDZdrERCrwr5d5otDDyXQu6rK5in4Icw5ByYHNNinV/3QnC+B/3hVdvSyYwje1IgS7R7aeOg0rFVl8Lypwh7Wccase3kYuV6RbXjjjrGcn37W2Mvklnli87daZCusZTo9AqE1oBC8zSLG+oYYxiWFmPnIm9lyxgO54npcyzejbZdFHBP9gCqzhMKThHh3/Afmj5tD1XN4uNUvFQN0TWk1grHNIg07lppSWZMY6UvT8KIQFKHii9sa2TBYFU0Og/1w5n020gfG0KLDzjgkaYLFxNcUHeqM0sJGjDN7RKd9nNB3aSOOL0sgl2eWCPKth14Rx9gXzkLXqw56IbFk+sgGw1bL8KhPDIUnu0P1nBx1a9Nodrof2k9n46pZE6Ue84X56ywUO9dR7HVfKKVy11c4v75hw3lJIx4ef05TPO1gk9SA2OuJNHHYGRw/1gqntg46G3kKq8NbuFxtoZzTZ9C8vRVHnslpM9e/944VIW2sJrv2uyeXY1mQP6qibr4lVm6rRk/wP4p+Y4UVEypQOamL9M5YI9y9AtX4S9+v2SC2rRx7+yqwG4ocsXxjNe4+0GBrouwx2KQK/yaos4eenYP56Wrw92qwS7OcwD9ZDncuW0r9HPFueAUc76iyqYXOCLz8E4NmqbGr1Wyx81kZVFf/pXxvP1yamgupvRZbzjhiYU0hyqqV2G+djjBSK4baShX20nNvNLyTYEuKKhua44AvKwoRuF2B/WHuhHLXAkwqV2L7iF1geT0PK94os3NMzqNqRTXe9pnKhB0XoHhKBSTfTzJzEkWIe1+FoHc7mB9bhXivXQ3psF3MkMbz+Nn5EwPiJjPh/xxhl1GHgFfrqPMFdx72FSD5OMeobwNA+fkwirjAHC0KhOKmfGxqvsLYD3NA/CsZojaepGJNjqNOSOA+9CKJK/2wW5gN99goLicFGDeCYy3bK3TZWIjdRnkoabxKoXwedoTloNvtOg0L5sF4YC7ql96hNXf5COK8OPHCDTJcexr8c3W4fecdvThwEms3y9C74SP97T2DBGpGoU0u2QfYYUK+HDkHUmhyvS0S7Jqh9vAHiVcdRYVaI5ZWdlLBdissLq7CwixFlmk8g4aWSpy0+0v7o+zgeLQMizoVWC/uOQ1MOdY4K7GDJzhgw+NyrPVSYanCFR8sy2EcqM4eG+oF9WoJfiqqsoF/LbFkQw2KkpVY3LTD3qGlEOr30mRHX/weIMG1QiU2+bI3VvaTIMBFmXV2F6CE84WqN5bMcg0+hnzm+KfnBOP+iYdTU6qweb4FY5PhBJ/jtfDdfpO5MjgY7ScLwdZ7MylfglAoK4Ks0YZJSBOA556D74WdjImnCK85hmx70sF8jhei79pc5E6sZCy4vdA8kAvhuxxGY7E/HlzPxcRp3xjp/UhMmJOFq5/7k2hmFKTB2ch6p0cPeiJAsVmYfF6bksOCEDM6E2lRfSntsiMk0+rQ59BymlYmgHhFOnp2jqZLyY6YlyNDg8kh+o/rl0GBjahMOUPDZgsxcEwTkta4UIGiAKGnm3D3rQ35LgnEiLVSzM26QM0qYhRukGLh8ghqOh2AX7F5SCuJIt9ubxwfnYWqsiCa/dkGBzxlsE+KIMdz5zBFxHmoRzjxzbxw9pUEM07E0VGBP2oVcrn8fELzdnnB4D859I+n0ucvTtjnJkfrB6Lp4a74bSTHppJ31PHTBov6y5Huz9L8kT7gHZHAqp4ls0XHkOMkR15BPYW3HoH/4iZkrGmkhM3HYGYrh9WuVpq/7gR4L5oxrLWN+m8XYqg4D8d1lFnHMwJMGZqHrYFq7L18IVRHSBEUosb2f3wcql+b4KKpwK6XOyNyTxmq/6ixu8dbwvhGFYym/yFxhDU0nCqhrKLI9nw/j9/L8mBgoMbuYdzQx5nrjhQFNnK7H4Q/qzDq8m5Gn/u++arVODp8D1OgzWXj9GI4Vp1gynaIcHNlKfabWjG6SQI8qC/lvNeaudosQPDBEsSmOzCxNX4QRRai1tGbCTnii8ZLhZi9xJ55ONwHt4Pz0dXjwtzrEOCARh5CP6YzQ4/y8dkvF+N25TMP9guQYpaLT44VzJiDfLw7mgfjScSo6jphlFkt9PljqMfABr02VbDPGEqrTPlYt4t7/7EqFGbEw8CLEths7WW0Htrgg6sM5x/4k2c/O3SOrMf3/cH0apkf9PdKEK1zjbJ8/GGeJAF/XSwVxXLdpynHrz/JdHe4G559aYJm0wta8csXb2bnwC3+Nc15YgnpERk+/H5FZs6+mLFSgp5pKRQy1RfrSQLjM++J18kxxoEsNI/5Sfvz/FElkiDKupASsk/B/XELeF2dNPibP6akSHDMR0K99u7YEJKPdVO12GsJnmhdk49CjlEVGk9BX9yCE0sa6M4eS4SOasWPWz1UdccaRqHVuD1ClX0Y6YBW4xKEGSiz9R4uaHOpQX23JrtxkDuufKtBWS/Ht8FumORXjYSHGmzCKnssYGsgrdBkn48/jpQUGY7c7iW++hk06cuQH6vG3nTwxA1TCTrdlFjz43w0rCiF70s7JnM6H1UpZXh804oJ8PRDS1oR/Jc5MoNv8mCdlo+RlRHM5d1RyNiZjd9PhpDxuCicNctCiNMo2rMiCveGSxD/ZDwtaeQjal8+9npcYZz78WBUKoXRxyvMIQEfO4/nQHCtnYnhnHrH0+/Iks0nlx1iHDTIh/bLS+Q52g0v3CT42pNOP7nMuTwuF9uXPCDL5wI895ZCtPwjef0VYO7qfAjffqXJIiH6X8rHtk8sdU92R+ldCR5ZfKOcx/5cP0swpe9PMu70g0toNo4craGkjX5QGySB2+l0itt0DMNuN2GO4m+qTPDC3LZ8jMrUZW9sOAmLe434lqvMNls7IfZ3I04d0WOj3juh2lWOpMt6rPNCVzivakLqPT3WkXWEwr0alI7TYs0yHFHeXYsbXtqst9gVMzJqsWKfNuuZKsDp7gIMuRHEvGGEKKvLx52nF5gcbx7GP5ZhygE1av/ij2Gcj09a1MEcHMmH1WsZeIWtjPMuO8i8qjH3+3CKn8b1Y3QNrJITmVGbxLgxPhvqQk16oheILq4X2O2q9CrCH7+vpSLz6zTycnEFfzb3/l9D6JuJM/7dacDYV4H07vZ5VJo1gp0uIv3pzlh5rR5Byy1JwL1nos8PDN68j2b7BmLs0x/QrFhK0xOtkdpdh9ikh/TNgMtwrWawXl/IfrA9Nu1thuqt79QW4YAPyc0YOTGD9k8RYOLnPFQmfiVD4uHpiBxUXyqjvgp89HuYg4PrCqiSc97Ww7n4frWMiJupZ0elWPNNh/34V4R9evmY1qXOeoSKYP9KCp6fClt52QPLb2Uj2fkfsW0umJxeBbdxHAOLfHCAStHVvw/7odcXDwMr4Vakyb7X5iE1vxLFllrs41Y/fKmtwGp3bfZ4uT1+FVajavEcZuMSP4So1WP52pfMjW8+2PFBBmZdCqPI+YVpAedBKgnM9YHeKDCtRdvQJcyBAC+ccahATdRapvWkH45w+zWqopHR555TJZOhdkgOE/Weh/lcbkeqPWCuWfpj7I48OBq8Ymyec2zWPxVrLI/Stm0OmD28HuFbbGnxDUfYPqrHonJnOhhvj/y8epz2CKSyYY4o0mvAzHN8ah94Fm0H6zB6/wXySnbAx9kNiOSHUR9tO/z7Vo/OX/dofcdZmOyvx7J/j8iixw47Zraj1byHglJtcDOsDW2PftFwo3N4W9OGhKYOGuPBxzjKwRK2im79OANbaQu6Ob/4pnUWYwtaEeutxh49YI0XHAN7ftJg9V0tEfmsGde7VdnTc2zxorcKj75wnxHzkJgtQceyP7SY/NHmxPmIay8lfOThyn85CClSYP+Eu2HQfinGzNVgdZP4MG4pw7/N+myQFx+Vb0phddiATVfioSGpDBHD9dnF0XwcuFyAXxohjLUKD3GtMgx0K2Kys0R4U8VlwoxM5kBFJGTLMiG6O5EOz45C3fsshN6eSkaDBPA9LsOyHepU0+uM8rsyVGtvoatXHVElr8HPg8nMnEeRuHozE3R7Do3zsofpkRrMeTeSRpY6YeSzBghdwilzkQjSsWmoe7CXjl3i+ut6BhT/nqeJdwKwzEKKIeIr1PYyAOKledjCC6VAOxHmLcmFzvAQ+mwhwilpLmQXIunVNRfcWNSIjtSrtLPXEb8+NOCyTxxtC7KCU1c9mma8pANcLt39wvn+3g90T0WIxvt5GBykwTaNPQ2t8Y3oXKDGSlkuwzkXa/PWYDta/BGoUoEFG3XZjRf9sKboJ+LyddhUiRvuONfhV602+7jSHU59quCVN5tpvuaDbWF1sPnPjNkxwRtzOYeSP9/B9A7gYaF1ETTWeTMiTz4G9BbCciSPiXSPQl+uv+4sHUQuPCGs6yX4G6pIzr9coSpvQNxsXxpu6wKf/xqQeMOFgnluWKPVCP5Qd/LMcsaJyfWwrd1Hz/55ot65HslnltLUv17QnNOA0RWrKVtXjCOcX8986ECRXP4/4jjt3DsrumYcCFNpJpbtsiXRWyEyuPNTuUZMEl/u/Bs2oKPfUwrBacTYtuBbWDWd9DiFXlkz/IeX072FnLu9aMH7pRVUd4oHyVUJNIxqKMtDiJ9P89B86y+tihVgM+Xi4J0/NHGaAHPO5WJoqAIrV3cEr0KGn/U67PtyZxhw7mwi0GFX7/TA74F5EK7SYD+O40O45Cf+LLBkCg/xMOxKDm46yZivGiLo9M+AyaThVB4sxKUNmThyYiAVXgnA6jYJDiz8y4RLnWC6pAGfVHzIyMEWl+tk2LReRPe3BsGHW4dadRv6F+EC21ONSH92i9L3u8GmvRFOZrfo5AwRnu7Mg4l1DNUetUf/QDmU9D6QoeZZHDvcisWyKtpschZnv7Ri1p0GCrx6Bq9HtKKfZx21e1lBzs3y3BUKbPo7L2hbZ0OZ48Dyr24oSWzAkL567EtdL3gfacAhni5r/sUTyWvrMVdBly2AD6L3ZyOOr8AOyLfGUct6KK/VYp8N9MT0yVy+HdViDY74wya1HL+u6bEnBvDhYvITRd/02CfLA7FyEudH8duZjYN8cXN+FeKVdzNVQyLw6mAxxt08zJjcjYT/3BIc7T7OLJ8bgW+qpdglOcRsGynCh3N5UI74wOzZEQxJRT5sJ4QwXloBsHmfg8gXQvKThUJbXojR44U0cnsoWg4W4JyYR0dmh+KiWiGOd4rJ9FYQDI/kY7ZBJFVcDYLWJ+46+SKFfgrGsJgCVH68SDtTeZi3Jhdj1n6kezc5lrPJwZ9bH+jbYg/M65uD1P3XqWmPNUKrW9BvVBm9O3MW7p3NOJcmId0YW+iUteLDoloKVzuDGhM5mpZrsJjhhZs/6nA2SZt9qe2BN94yuL3QYUM32uCZvRxn++iw82V2iEUzorn5TXSzw+0jTfg+Vpftd/ccLKwbsHqgLrsmzgasSyNkU3RY8ym+cDWowFCOK1TG+OBWcwW8V2my0f/54VOxDMO3WzCKHM8XnJYhxXAR01eRB+fx9bCm3YxhvgAWP/JwY/drxrsuABe98xAy9j0TYxAAg+ICCM8HMX0fiyCuT0OfrWPo2bUAuKakY3T0MLLhOPPISxm2lS6iA6sDcP9RBl4MtqJPEYFY9SEDKyefpPU9XN+Z5WDiqMs0N+I8CjY3wflcItkaecDFuQmFp+5T7UAP/HjYhMBPSXRbzxEFI+RYVvyOUkxtEB8lQ/e2BPq6TABTSR4WmeWTZyUf74ty8XBJER32EiChnxRHjpTS5Yk8rPTPwYrVX0n11WlEuTVjcKyUbH9YQ6zYhjnn2yhstz1Gzm1D73oZ3elvj6KEVqQGVtDpD464EtOKGccq6W6UH7I5DrTOVmAv7fPH92ecA5orsfWDXRB8th6RYl12S7UVnk5qhjxZk/180QaR82VYd4ljicfn8PN6Hcac12bva3tjvxc3s+667PFWD0wVNCJ2hB7bYOGFif9xrpSly0aP9ULYumIEftFlr/B8EMntUddeS8ZomQ9uJMnQb3gI8/ymLz51yPA33Z8xfuOPEfeKodTtxJy/I4CzUIqY2wmM6UERLEdJoX/jCXPwcwCMQ6TY1PceE3JShGlq+bDziWPy3wahYUcWVE10qO6GGDtOp8H74TiK7xRjZdcPXKE59Jjz64/z0tC/aBKpfXSFoqweEslhytnI5a1fJhZuOE9PvIIwbGgBch7FklmJGJ8555r5zZkuRASjuECKR+uE5BMXhI//SXHimYgOHQ0Gf3c+fg0MppdhIajrLIK9rxI7pSoUmkbFSPZXYYeqhaHVthjP7RRZ3RQ+Bq7Kw0HJR+o6xUeieh7UKpMpTt8HyzqywfT7Qv3jA3HrYyGMY9/QYs1AbNcoQo0lQ+wnMWrri3C/5D3RWFuMW9OKoOQy2ht2DjOGtUJLXkyJIf44lpCD3w7q7Jbh1qiyboJhuBYbe+ssKv3bYK2sxE42ssNRjpFs7BVZz3ob2EjaMDhYhTXR4kFnTw5WRamw7QZnwNvZiFUuGuzSvdYYkdqAqc5abJK2F2KTm7BhiR7bOs8b8UlF4E/uw5qNcIKyfQNiSnXZ3YPcMGBPHXbxg5h+7X5cj3D7VRbHmHd4YcAOGYKyPjM5G0V4u7AOU/UHUju31xaTZYjSGkD2FkLYFtehJ06Pmh8GYsjUdDwbbUyntc/jM5cPW/g2tHu4C8qTGtDdh09hxz0glzRi2PwArn9DULi/EAm3I8n9bQhaagoh/M3NpisfmXW56Fh8j7y9QmD6Lx/DZgbSKNcQjDPPR08/Pu3heeNNkxy9aZlk9tYT7HU5TPdmU1igH56eyob9tA7qUj6LJwEtmNi/kDZFeUKomA2THd208BgfvSPyMM7kJen94yM9KA8zfz+mgEoeArnO7fV7TK8a/DGxkHuHaG227DQP1f/lQlKrwb7Nt8LYb60YLlZmr/nzYambx3GAJmvsbI+Nz9sQdbWZhl21RcOeNuhpN1PmPRscHdiCuHva7MoztsjY3oqR/bRZ51J7CLubIP+ry2YW2oPv0IiKz7ps9mUvHB2ehxZXLbZ1hycmbi7C68G67EuO1c8w1eibvpXx+MDDugW18Ly3kLG08UfUoxoonV7FjNTkeNKoGrv+/sfsHy3Am901MGxazSxZKYCKXy22J85iNgV6wy2AY865z5hr2Z4Qa8vg8vopc1TNG7mWMpTRdeYP57ax0+pgpveHOS4R4r9pMty7LWcGvBYhc4wMAwaUME/rRWi9VYe3934zZjrnkT+uDkapN5j9y3xx4ZoMkbeUSHeWGH2GSrn3fMQobvWE3iruORvG0Y/7/rjI+YjmM0OqOuCPG0vrcapjJLlznhLIsY3H6EE07bo3vlrJkHuiP61X8oXyDRlIrk9TpD6o/srl/NWh9GcSH4bxMpie7Ev9MkLAv52GP0dnkv/hMBxZnw6aM4kqn3gi4VYj4t09yP+DGJfWZCA14AClWjkga0U70ro7addAazD/uNmc9odqUyzhYdICab9i2qPPw6hlErQNayP5dhssrG9Fn0gNVs3HDp/d2hDQrckGT/fEFf9aiMO02EYzb+g112LmLi22kvHC6toaOJ7UZP/ePw8D9XrcXqnLahq64vDXBrQv0GPDTM5hQI8Mk1frsJI/Nuj8Xg/vz9psD8c/A+xKEROvyzZyOay8R4rOjXps+SdvvN2eh/rBOuxVZzHG/i3nmMmc2fKDY4ybhSgrtmPWPwrHhoxCrE47xUzcHoZXv4rg5nqMKWzywyjOGb8UKtPEBX549laGy8U6NGBuCPqez8JkbU16PSIYIyyyOe5Xpl4vb4zewmW+tja96ReM6zvT8LRtCgkXBcOmOw060lHETwqEyu50tJrto/m3xYgySUdu+Xa6vi4YzUUSKH87R4O3CxFpVoAzwyrp9mchmo4U4oVfCR1oEOCdMB+RW0ppQ4Efkh5xDK/wlXbNFOJvYh523+igZXME+MDNXcTPdjLs64sTKnnY5K7Dltb5Ys5sKXb06LEL9/rhqloe0nK4NeSy5WRGHdpvxTI+O/nArWI8GejGTNAQI2deMZSN7BlTdx8cc6jHuUATqpzqg/F/ZOi4O5aupvoicmU9RoSPpTXWIVh3Jw0f9i+kwhke8DBuhFzzHGXkidF/ZSbMfx6j4/MFeKWQB17pLSrCOYxtaoLvgmSK2OkNmx1yPC1MIX2uIxSeyKHy4Ds95rjd4W07vmT30O77dnDSb8HDc9m0d4AL7PVKsTNAnbV464SXA0uwUVONdXb3QrxZIQyn6LFjFLwgyWxFUo0eO1vFHR/tW6Gq2octcnNHjWo7tjbrsRYxHugt7cTw51qskpE7zql34o6rDjtx6HnI53VCo1WTPX3YDyuSKpE9wYLxWyWA+6tK9O89zJh+FWJlWxmW/j3FVGULUXaqBrzA5cyl82IYnSnD+x8HmSOqwYifWo7XffYx7QOiIU6V4L7NH6YJUbhwRIKJqysZ38VR+NmTDbmGApFAjKud2Rh8W4kSlwfAviYDxs8GkvKYUMCQ630lc1qyMgxKcZlw9N1OeREhkLIZaKzbQbFNvnDWaUTJgzXkpuKPfVGNMBBuI3Lg2MO9Ed86dlDBNxEe/8xE8G4nctAKRt3vdHSm7qD3j1zw1qYJ/54+JbclAngW52GN72ty+ixA4iopTo98TntFAgxM4Lx12n360eUBLbRCzUtGeZfd0ZHQgpU+VXSP6838vi2o4fp6oJUnZpg1w6d/Admf8IZidTNOvCiiZ0a+EKll493V3/Sng8f1YA5+sdm0KJqH6XE5GK+QTiJHf3iqSrAkrIs6zvhh2N1sRJV2k8Y8Gzy+3gaN8b10cR4feffyEMa5zL4rHFtW5eHIOW122XQ+rizIQcnJDjI67YtofjYcYv7RBSkPz95XwFykwx7IE0IjvgQvIgzZEbYCNH8v4WjdkDUfJ0T4uDLM2GLAPr/Px8KySpyv0mLVvPmQqlbjc5IG2+MbiYP3inD1/nFGrTcKWTHF+CayZcbs4OP4pnrMijnBDFjnj7Y59fC54MXY5Yah/XQJtNQOMWnDgnB5TgnG3zrB7L0VjOOLSxAx6iiTeiMIm/ilONl1kPGdK4a0WQIli3Zm3v4QjC3PQ99ndxm/hmDMkOXi4oY3jPBYKGI3cyx99CHz3yg3XGAaMepGLFm/d8ctjSYESC6R+LgrBm1sRH/HCzSemym16y1guspo7TwhVMqkcHvzloRRTjB/WYl/xuqsc7kTqoe3YHyIHlsgdMBYn2a4jtZj1w8TIp5fgPlGhuyTVD6iD+XjaKc+6/Gaj+XnChC4z5BtmuwFjd2d8O/UYQ2NvfHD/xe+HNFm76Vy9xdVYh6rzm7e6w2jG1XQ81NnV872w6lrZbA93Ic1DfRH9tU8HOvRZb3bA5GYXYKnm08w7gO9sZovg/vfETTvdxC2jcqBv0E18zogCD8tJDCb1sWM0w5B+3QJftu0M2ccgjDxYzr0eoaQzdwA/LtWC1OrMXSoTAiroDr8iRlBjZXhuKuTgQl1Y+iRlI8NXJ4vTDIm8yIBUu1liPk0lsYo+SFDuwF6fWaR924vXH7VhGW7LtPuKm/YH5NzGXeBLG28kbFRDr3kWJr1zQcqSg0wvTSPms/6wfJSA6LXLqYXF31w0aEBdyqX08TGQOzbnYbXQzfQncE+uNbRALUbm+naKj6GPG9Eu9keUpnNxwnTJpgXHaP/Wvwx2bgJF8Ycorsb3XCI62Lb45HUnOmKxZWNWPo1gZRGhMByI7cvP8LojoUASapSsF/f098Ye2hebsHaNCnFJ9si/GYLejfn09W1dtBSbMcKd3V2wT1vbIjuxNoVuuzjUyEw9izCq1JV1m5aMHqPFWFJf2VWqBmM5KpCbC9XZWO7fDFwoAzvJ6xmdhsEQvDpJ57nHGQ2LwnEqx3lMMiwYJKeR+Ps2xzsD5IxL9+LEZefg/N5RczjZi/sbpNBqXoKTfjmjwlDG8E3N6Ml3HeULmuA+pS5tL1PCKzccnHH3pkWSUNwWCcXi4fakqkKx7EnytEvUUgr/gvBY0kZfpX7kfvDEKzsKEWydgCJsj0w6nATGg9fJ/k/EW7/zofuzufU1s75b58CbItPpGmxIhyalY8+bx/RRlEYWsxLcKWrk/oND8fbHyVQmdVM5emhiLhagkbTNtoV4oi1y1qw7lwuvRM7orGhBZfuF9MlCxfUT2vByHcFFFrsjD0VLeiwKiO31QLUvchFjpcy61LkggyNShz9osauu8HDDdNCTHxoyAYeECDlcyF+/zFksx+fR3bxTyhrqLN5T9wheF8OzxQNVhDsjSgnGVxjtNleFS/sq6zG5QAN9uUHL/xQLMeQQTrsklBvjFnBZVSRLpv4XoA27QqcGKTHNnKdbjW0HoZnY5jLZnwcS5dxOWPKaDfzMFFch4kxU5mHZwXY1lCHo/qTmfSlgYh7lIOO53XMU4MAvJ2Ri+P5P5nFN0Nwol8ODt0tYYL8QjC7Jwe6ou+M/chgZAzKxYPkdObRnzD4fMjFx+AkxiIhFE7nuPtL3zEx7mF4GZWF+Y5qlB0QDtV+WVg4T4ec68LxVSsbXhOUyHIbD2ZXGrFo2HayuRaKz7xilBiHk82SUAyWliAsPYTMkkOh41KMAb8CqVXTE2oLmrCwOJLuTPFEc3ATqtzv0PtTXshVluPC0scEjv2eG8mhc+oeLTIOhuP1YrT/ZCh8dTCW6hRj6Kw3dOSbO+Tvm3ErtpjSOL6d+6sJRziXqdvnDfF6OVrvP6NiS29MXSKHoeUbijd0wev4ZgxVlFDdU3uUMe3Ie6zADnzAB6XkwkYpl7Y8CcLC3SUwuiSjk3uD8E69BDp9m+nlz2BohZZgz7cm2hTNx3A2B/aHu2mVoi+ezv8FhUwd9tRWzpUEUqyt68MGmvtBw7AIRVUG7DguTybeLMK7p/ps46EQ5Eu5M7zRl7npy/Hq4gIIV/kz5SbhWHszB0N8UhhlSSjOBufA9FoaM+JwIPx5uVi2VMIwhr6YcqkJz1udacA4H6j+bYSR3RlK/+ODQe/kiDkRTuHbeXB91gTKsKaNvX6otGpCguYpeqEdij5nS/H+sy/V7wnFn9cl+JUroJfOIeAlS3BhtxUtrRZi3bh87NF4TmEqPtC+LEd9/0TqPsvnuCAHXl1yMuMJsLkhF0qsnE6uEcDgcy66XGRk+TwEFwqK4fn1Hd35HYy2BSUwjf9Atcl83NLKw9SEdDpuHoD5VQUImfOWTq/w5TwpH6dO6LMCWzfYZ1Zi1nJ1dp6HPbrWtIEx0GF39djjxbZ2jF+nxZrYeuB7SAUmbVNnDbUDYH2gFnpnpzFHLwUgN60a/a+vZL4OCMCnO2Xo63WcKcwXYfaknzg7/Bjj+i8A1x6X4qjucabEhIeSbfUIDQpmCjhnVJxZh/8WzmbCtIW4FiHDsT2lTMZYbsYTG1D/awkt2yuC6/BsWDR70SZ7AV6kNWIHe5wc7IQQljfA6fxBuiPyxcPBcnyo8KG6Rl/sC5NjzA8BbbD2QVBjE5Rn8knrcjDUTKT4eNqP0njhaOouQeG5+6TREo7IbWWIvBvPrVUYHL1LUZp+i+Jdufy3leLk8DRK3CDAtLFSHONnU69LKMycS1BczdLSovOAsBkbDufTsfrz+LS8BXsmlNHl30IkukihtEqLnagkxiuOZ9x06sl1ij1q8ltgOk2XfTLWB7vulmPLAx12cIUP4pTKMZZj7CcnBIi/IkXMTT12/Gce3BylmOfdhz0yl4eLz/NRcc+AnVnuhnW+TbC+oscqBrsiIVWO2BI9dn+aOyxL5MgiPTbayAuDSsuhPlCLjT/ihZk9P9E/R4O9y/eGz/mf0MrVYh0vCjEmLh/m2/XZJ5Vc94UXweyhJpt0PBi+JYUwv6LBrrzvh8HO+Tivb8D2/vZHwvx6xNTeY7byhRj3qRbSLVMYd6sg+MzKw0vJG+bdsWhc2ZyDPmtyGWloNCL35yI36y2zflMUEgxzoaf0huEFh2EgSTB3dzGTdiwCR8IkSLlTyIwTiuFRnAtl5jMjSuThS/96HNEbSV0DwyHJzcCCPevIcX8wNOdkov/gA3TVKozLhmyO9/bSaf0wHOQ434c5SMKLXtga34h5L+3IMyAUYdx+Mc8vUKyGP0oS5Qha4E/qVu7o+tSIE4tDyO9hOBxtS7Bv5EtKOBOOEWdKsEkjiRKWhMEoi8vMOU/p9sJAPP1SgPaZz6l4LR9Ljubgzth62uvhjtstnSjQ0GCnPBLCrVOKG+2ttHahCPmL8qEz8TdtHcGDwVYJbnY10CHmHByvtSOmSJXVN7THdC4DI84osyuFgbBIqMGcSbMYfpoAJclFsPD2YTJFAXivX4JBLrbMJtsQzLxRhIxmK+ZcaCikoyXoGihnriuGQj4lGzWLlMjHLgzmh7KR2dvDsFlhuDIpE+N39aW/T0LhUJaJm1d1aGFwKGwjMvDxvhE1cAy8yzcDqReMqNHFB//FNkK5dj8FuXhiiUSGpK5ZNHq4Fy4taMQri5P0kAJwXCUbVUauVDE9AI0DJDBU9KGdKSH4ZloGy1Ee5CAMwqBfHLecdaec/0TIU5bid9p1WrJHiL1nuRnUSiSRhOvu//+vrowM0n/ug8gXcmgveEEVta5Q/CXHuUEZZL2cD5uNuehvqsZeCw5BwvBSbOeVk1QjBJ19SmElzSfesmB8e1cChTclNPCDEMr/5/Cduuw6qTf0DQvR8LQPO7DUG4/88jGvTo+dGc7lgF4RViZqs31bomCqVIR9/WyZqtdB6OzMw071B0zkkhCoeWRigKo+2Wu7Y+vlBoh8T9KiMF9IDZuQ9OgotXE8rO5bj/CzlmTVLwC3FRpAo5xIebUIH7nPf089TYe7AzHUMwfWFt60OUaM78G5cPX1pb87w+E7oBwb024TT12EilNSjLCOpxl7AzBvYT7+iRJoM8f/rK4cRauSacsXPp7NakfGrEyKbxRArbgD7+dl0ORpAlxY3IHbu3Iolu+LedtbYf2qjC4O9kWTdQsyfApoWsp5pIZ3oqJKlbXfex6l/FbOQ+qocrM7SlTakL67iZxOuMJwXRtGKzdRbZwAq0fm41JjHvm1hOB5UDEie3vpZH4Y7H4Xo7+gh0ZtCMUPwxJcTPlNhzVCMX5yDaSL0jgXC0FEWTXGuNQyqjnB2JBZg+CDOUz4lnAoNmTjRXATY6YrhG6FDFa0jPGcJEJYYR0W7J7AxD0SoFe7HjYz3jDyRq4HR9Tj9r0bjHy5CH1eyfDn5numZXIgZAa1WH/LkPYKAxC1vRbmawdTZLYIWv3rMCRVj37cDESfYzU4Ot2YTC9FoFo/Fw4j3zC31PioH1IPa2OWSVAR4PbSehwWJjBNPv7Y27cednGfmEd5QagyyYLlwhOEkyEYfisLVwYfoZz4EI6V0jDVcgIFHA7HvZQsGCzcRk1eYbBvKsWlDZNJXysM1w3L4ew6ivLaw/BeUgpZ1zCaZh0Iv13///tlD6q6GICI2TnI/+JH/cxDEXipCJPPRtPWCiEepDehZY6Y7nYK8KN/My58C6WnygJMndEMvUoxRdzizuftAlyyj6Ps7UGobS3Ar+IEmlQTjNSUQm4O79Lw4kBcEudhX6mYJhoEYaVQCt7wEFrh5welJy04mCmhlGm+WJ/ZDNmTbLq/zA9bu5vx7m4a1V/whbNpM0qCv9JEdX9M0m2B7fSvdG2BCJd/5mN+xFu6by2EcXwBt+ZpVPTVGevyOhBXrM5Gz+Lu3y9AlruEpnY5o39LByyzVdj7qkL0LC1AWWABsUVB2Mtl7L37P8hCTQx5UjGWiH5Q1xsxHhiX4N3MbMrsckN3SRu021pJ6zsfE7V/4zevjoZk81CY24W7wia6OZaP6T2/sG5BHSluEKFlUwHyEtvo+2IvLOa3Y1FXB6m+80SYeRvMy5spQp3j2/6dGP+zl4ySOb6t7IDr3m4yO+CFAxWdyPuhwHq3OeLZ01ZMz9Flu7+4wFKlHc/yWynviBsSg9px4m8ndbk5o/d2O4bFdNF7Vz9QgxzzT+mwC374Ys6oFuSY6LKdXv545NKC+Ut12HepvsiSl2NQrC479J0I/LwCHLtkwNbDF1VLCuHVx4BVzfGDrlExOlUNWbtGPyQWFmAPd73/dQCG/6xDRJ/JTEG0GE+UZEjbv5DxfhKIP1dl2HNyCwNzPl7vrkfA7hgmfKcYJv2rIYhdyfR5EwyJTh3qDicx7Mtg+ITUQZwbyyxWC8WviFqs9YhnBhRG4ezOPHQdu8Ncv3ABZz/kYbL5U+ZHdgSW52SjubaZmWHmDa+4enRtWEA+W3l48rQetRFT6LfUD3O/1EPl7xRKFATiskcurnrwaeutAEgu5yIlNJBMX3vh/scmhMsj6dMHP4S1NyNwdCIVWvgiyqQZW9STSG+XLw6ua8baifcp8rkQCqcLsLUwhYzO+SM4RYLUmWm0l5vNkVnc2r5JI7/Xvjit3470sw1UqOmPS7J27NWV0TwDP7xx7oDW/GY6yj3nj3sh3vtJSeDmiOv7OpByQJUd/MoBK7vaYTFWg53a6YQPva2o3VhHbhNcsXFoK/5mV5LmXgGmj8lDlW4V3djgjRNP2vBvXQt11gigFC7FeI9q6hMQiAkexej5XUH6IwIQ/KAIi2rK6G90AOJlRYj2raHHDt7IG/UL/oJ/VBUegKarRXCubqRBS0QQTCjEz3+N9EwnAP9iCpHPeXGxsRO0zTvwqL8S6/LLB0o7uzCjSYt13+qH7McdkB7WZfe4+cH98C/EXNNhdSbwcb0iB812yuzzq4HYZleA0FAddrhchNQf+Yi10WP5qQHY4FUAhS192HdGgWhulGHbBRfmg78YwlgZ1q7xYCyGiHEyUoaVQyIY0+Ag8LfIkPHWillREIoMm1Lk037mSL9wbN9ThhS1/Yx/UChS3pbhx4B9TPybUAy8WIONQ54zM81DcHZ2LXLNGCY6IxSjItMxo9WYeKdC8OZmOkzvDiPnX2J0n6nGz1qOMQLEOORUjah9Y6n5bDRsthXCWqmQUUyKxib3fFQNrWEaNaKRo1YAl4xOJne0GBFONSio7kPDDC5gyoYCjLHIYj6uvoAB5VIY2ecxM9x90T2pGa0XLlDN5XAwEyWYOngHFUm4dXaV4ebAw2T6SITd3+uxd88hGtA3AODY8oHWLprzxQcN5nJgupjWPhLjZkgeVoYIad3UYIivF+JE/n2anOADBz85Du9LpnyZD4qWN+PEtzQauYKbQb9c7HD7RtvuumFQpxwKzyXkRUKuMwsw+1cN5XI84NBQCJF+JT1fH8DxfD4OLtBmE4qEeKxZhB6dvuy2caHwml6Cxw0WzLD5AXj4SIYK68eMbWkoNHk50Os6TjPjxcjkeEahPJFmfvfCQn05lLfFkbGPH7wqmnGyXzx9Wu6Ha+NbscmkkLbODMSF/cVQ0iyh/IsiHBlUhDOKMvLNd4bCzg70nvhH7DZPnLKsguJ+ddb6YCAibAvxuUGfvZ0diOW1NbAwVGWv3AjA1vpaXD+vzLpzPLM7pxZZlUrsyove2KMgx7EkXbYyyAevJI2I/KHDfhSLsGhGPZof+zBUI8KZGhm8hq1nJqhF4eL0HM7JU5m4pRdQuTYXp/tmMH2XCKG2rh76o04z29aGYfCYWnzQiWF8c4NxN6UG7P2pjOv6IOi3VqMhYQ7T1hiM6aJqiIbNZVQdAjBooQyyA98ZC65nVQR1+PuiiGnuJ4Qi93P186bTx0Q+XnnWw+DBNLqjKsKGnDqoKE4iNQ8BfrrIMHtRB5N9Ohov90hh9fcPUxkfDeOiXGRodjGn+kcjaEseZh1UJ7edF1BvUIjEESxzflMEFpzPhNS6H/V8jcDEKZy/i80o1CoCF6qzMKtlLRnqhuJ2TzZmBB+nZ6wPZG1yJC2NpZqYYAxxyobhPEsyUOf6l7s/+kMQvYn0w7kTzXgwJ5wqJvlg6ls5DoXcpLpKfxgKW2EXkk3D3/Mgdm/DXCaHFlv9/3cwWvGnR0pj+okx3yUfP05ep9RFImSoFOG5MIuWhohgF16I04kppDdehMPRhdAXpNJW4iH/ezsmvSylnA/+cOUcf9/hCvIdwoPenTbselhEhYwYK4ZwvVxYSuGWAfjbVITYaVmk+EmEXT5FuFudT38S/TEvqQpLCjXYz7ZBGHKBc/krT5jOZSHYmVaKywf2M+9TQ6B9pQpPny1hMoyD8WVuFRYFrGJOfAnA62+1iNyoTupPL2DVsXwkFzNMzLUL8L+Thz0/vzNBYyMREJcLbF9ES7lu8jgtxbOOhfR6WyRWn8iDheYsst0cjqshJRDsHE/L34cjRqkEcYOMqV9dOCZ9L4JW52Ry55i2s7QBpoJtdHatACs8G3FGak6nUqNwIFmCoonaVLAuGoNKcvBFpkwrekOhp5gHaw9LcnQIxXSuHx0e2dMn5yAEHMiDm8iPqmb548/UZhxbFUj864FYs6IY/T58oWOyQNz7WwSXng+kwwtA2KoieIo+0RkDH3gkyTFzQTy5WvtC0bwZl8vjSJDhC7lWM1Z2viZ+aiCkEwtwa8V9Mj4dgNhPUmgrxlEWt79TpcUgj3yyixGBV1+ApgksTVrLw+XoDlC/akpd4YPQwk4YOXTTJ24e743uguJOBfbNG19UD2/D1m3V5FTnh0lD2jDgVylZ7/fHFa16ZL7QYD+e9EO7rA6mcg12ZD8/zOa4YtRcLVbbyBkdUzvQ/UmL9frqgxU3quA8UoMddM8JLmPaseWnDnv+uz+Wb2/G6jBtdtETb1wf1ACDKB1245tAeE6TQWmAIst8E0NpTBGMFRVZJZtA9KQVYPB6JfZUgRiPggrho6DCzqsVw21rLbprJjAC/xA4XSuHY/RuJqtfIIbNrsMf5Q5mpTX3HN9a+Oa1MIsgxgKdWsx3VCbfHYFY7c9xkUE8c4zzgmWtMkzQi2IKMvjwPsJ5xAF/pmRRJOyG5KBXvJRMj0Ti6OhsdK5YSraakbD5kolv3Uu5rg/HtoRMWNJa8hstwhvOeV27HOhXvzDsDSnCm2c+JEsJRbpCCX6b+NBltTBMPlOMBfediVSE+BjfBJOL3iR5xkdcRROKc11owB4ejg5tRshIIfU15aE6lsvq2SGUtcQflYXN0DV8QyGMPxwHtcD9+HtSmuWHQVyXdTS+p+erhJj6Mg+FE25Tqo4Id/a3w8v3IQlMhDi2jONbaQIdcBBhSkwbptrF07sDgXjimY8tqbfJ0isSo7VLcef5C5qvGAmv7BKU2rylrl8irPrbjcrEGhKFiWA9uRuvrH9S3dcAhE/sgWL3T9o82AmnxG2wUmiiowucoMdxl3xUG01lOJaTtmH26moK3hmAR/c5tumbSiH3QlFaUgS7vepsp3E4nM4V45KBOnswm+Orfh241a+bhAN8IIxqRlKpLnvNxwudY5px9ZAeK6r3Qp9HLejy1mPj3nggbnELJpTosSdGBEGLY4yxn1RZwfZgRJjVYKKjGrt/XBAORVRjPV+DLZ3lioeL2vDYQ4+dJPJHSi3nUFra7Ird/rgW1Qin01rsvwF+kE9owq0KbXYbd942htbh/D8F9qOU81zzYnT/NWR7lYTYtrUeli9DmBljRBjGk2G0fC6VvRbg7oN6vBxjSnvWC8FLluHQwh9MfxMxvg6uwc7902kON7N5c2qx2W8xLRrC+ZdJLVqKTEg0KBzV53KQmrWPPnRFYLtKJt69HUaKkaE4Pb4ImZdC6Fow54k8KUa2n6RBazm/yy/G2qrPdHOTH+K8muEy+zlVH/TGgIVyLPlD9J18IL0lh7vkI30YIcbi6z3QDS0jf84X9kd3435BMS2IEeK/7j+Ye7SWZhwNgv3ZEpRn51O1kRBPFkrRP6+RlL0DsUJcjFbfbPJOCcDCqcXIWS2lHRxX2KS04v6cRnKx9MHxmW1IWtRApldc8cGwE6NvKrHaH8WYplcC6ynVdC5VjLK+hag9oc7ytd3wn6QD/xkpsHY+52Gt04JVHXqs5ycXfDNqhUqyHjvX2BedbnIcGKHLDu/xhyCqCPMDDdnu9EDssyjAvhZNNnF+IDZ15+N8pTobw7Hu5BEl2GdlyHrPiYCkqxwDWswZg+1hGNVejhKz3YwOBWHMgRrE5f1mHOqFaOO8XvvdMkr8K0LyGRmiI5bTkOMRML6Ugbu/l1JZMp9zTBkG75IyhqeCsFtchffmU2nahGDYvq/E/fuj6ci5YJStrMTngmnUVcg9U1qH11tUiB/OuU9bI/4HQq77jXicFZp1VFRfF4YRJBVFEbsFu1sM9LW7A7s7sX6KoCI93aSKXdiFGLMvKiU20jMDMwwz9NClfPf7765Zd87ce87e736etSaleCPtHuKPhpAyfHb2IY87UqQn/MGduDn0eboUbaKy8fd0b8pdGgzxsRLsmnyRPjiIoRySAYuY45Tt5w8nswqs7fCYSp/4YeRmE/zUL+hOAQ++K7PRN+oNdV/PQ4fTWXgx/CVNs7+ArZ3KIHn6kfbrLmDSkHJ4/pdGga/PIn1qFZr7tGGCm89COqoaU2ztmboSb9SPrIa+dxtm18dAnOptwLS1lozVtwA4BhWg7wErZkO7QNQGGTHouCXjVOEDibEQ/avsmJVbAsB7ng0nY3sm/LIPnrWswFejPfPj2UU8n1kJ07Y2TK8Fl0ALKuGUaM9kbuNCvC8PfpfaMifPBCN8Qx7q57dlflIwhBe06JNtz1QfF8JuuQ4+6xYoxQIB5nfVwnrDSiV/gBAbqgzo4uCmnL9bhAUXDRh0eJ6yqUqEijc6SILmKj1Gi2DhrEVf5xXKGSECHHmajvrUy8rs4XwEtM9AZmOksvyCFIUcDcpubFX+kfJQ2LMQwqK7yigxHzKXQsy9LFW2yAzGqX1GPHUZQRsWSeG2ORWL2y2hka5+aPOrHBPCFVRZKYLgfA7mnAig0K9yDO30BxFrHShN7Y/lDeU4sFhKKy6I8HNzDpIWRFBpkj8uPzXhcMtrFJnqh6izJvTbf4tOlvmi2MqElsw1us+w32XP+qDNW9IbAhA+qhLvXN9RwPMAfHCshGAvQ9pPIrhrVXB5lUA1ThJ4xqtwnD3rpqIALPxUgedjo6nULAh/cioRuP4JHR8XALl7FU78S6dvHb1xcH41Omc10I+gIHA+ZKCpVzF1q+bj5Q0VYs/+pmFXLmHd3DpUrG6iNn8vwXNiPbpvMmNc7gnx8bAKHzyqSPBagFXvcjBgQQOFBfnBcUwNGh2Kqc8RLlxtCvDfUmsmYBwHvdML4DTdkrH/dRHlSwqQ5mXDVD7zwdIRRti8smXC631w43wBnk6wYQqn+mJZdD6me9gwpkf+iEvXY/IFa2aMyB9VWw24qrBiBFmXUCkz4N0pGybexQ9jThhwjr1n2txgOPXOhUbuwKjyArEtJhf0ui2z9SoXFnZGRG/vr6z7IUXk73wI73ooQ7bJ0KVZh8G2fOVSsRQbLfXoykiUEdPFkNekYWf4VeWDBBkarqnxQrZXyTsXgPf7i7ExwI0ebJDj+N4/eHKwG/2ukeHD9zS09+1Bx7zlqL6ZhpiB7WnnHj5W38pHN0MvGjZKjhueqUjVOpNSKcN+RSokfUZTR+IAq4qwJoVLJ/M42HmzCLeWS0i6jIOpj4sxKUpAGR19IZaUw6M2kvZ2k2BENzWaDMnk+VeK6x9UmJBXTpO/SNDRQwVVaTUldhAAoSrkrNPR2mgxNhzMgd93W6Z9kz+iXpTBoYsdE/zYH/cSSpDX0ZZRlPpihmUtZh830ZB7fsjdV4e3lpV00ssXo6tq0Tqnho785kI4NhuOF5oo1p2LH+uy0P1JM3n/J4Tfq1ycH+vA7CkSYX+HPLSd15bxPiHCJpUG5/wdmOZkPk72NkLnOkLZ5CTA5lwjpkcvUX75JEbLyQa8eumpnNZPgq1fCuB1mad0X8fH5UI9rkfZEL9dKNr0ycKq+DClRVkIXpzKQJHsnjI6LQT/9crC+/MPlZ2HStC48jvGqbpTwn8BsOtcgjk/FtLbRg6k0kJ0CDpP7c24mHSyEEWTj9HMj1xc7mFE/MvTJP8lxG7rDNzn+dDvMCG0pjRwe3hTUY4MPZ79QfepA2lXmQi/jSpMz7pCXnf9sPCcCYt6PKDHoXys7JWNvYkvKKm7DB0Xq3HnSCoFX5UhbJwaik7faNJKKbKnqpEx5zuFVkpQcUeFB3M/EP+zFJPzVfCSxtEfhRjf3FVIavWebkdfRPzBapzbVku5e4WIiTcg8nALJu4CH5uDDag3s2B00wXYfcyIWWvNmKHRvthyvhilm+2YRU84+PQ2AwtqWjJN37mQ3sxEwRBLhnuLg+2Dc2HLODBjyrmYnqLBumntmHJHBQZ9y8XpByLlDU85prRmc3jyDaWqkxxLj2mxw6RQ7u0oxc1Jafh8/bay9pwMCYl/4HU7WtnA9s6ByjR8uhem/LFGiPRIIzK37la2ai/F3l4ZiC4NVhpWSTFsRSYm7PJUDtWL8WlHJrrNO6+81jUEB4PSUGKlU05gM0o8thimmLn0XMjBj7mFSLVcSMNacwGzQrwds5q0dRz022bEuqXTaYMXB2tXGdF55gRyMwTjChXjtocfe+7BWEQl+FAaSKPXBOPjoSJ0vrWQ1nfmov+mQvjMCSDjUi6ojP3uKj79LODg+5gyrJxzhTZ94ODugVK2riLo2EUuTpwugfT+ZdpSIIJ92yxYuvnQ6Z0CWPVIQ+ncC2TzKRCPlpah5Z0AmisNwLONZWhs50N91onQP0WNQrf91NVbhB6NaoyTbaGPlmKsfaqC74ltNP+rEKa1OTg56xVZpvojb3wFyp1fUHmhGPPWqTFS+JPevxDh0HA1qjZ/I4uxCjwu1eGH9iklDlDAXaLH/LyXtJLNmfaZ+Rgz7RndPeCDd15VmD2xgiYU+WNcfRVGWLdmKhL80LZfDeTXWjOuowOwzqMGF661Yto588EdnQWFjx3zos4LTx/XgCc1Z/acuIADratg/6gNs5r8YcouQkCMNbOs1A9vDhdDb2bL5K8ToJ9VDg4MNWO6pIpw5I4e0y66Knu5yBH6VosbQX7KVz9lWHo9DzMO7lI6vZHj06I8bIq6oPS0E8FnoBGvy6TKrUdlaNElAy9/BymtUgQo7qfH8R0tqMdtEe7/M6C173nlnFwh+vTJQKS3VPkxW4YxjpkYOee8st07Cd6OSIf34xDl9VohWum0MDy3pxvmQlwdpMN/y7tQY1chwot0uK9qTXbzJej1Nw/JG4uU3X3EKJujRfflTconncT4u1mH8DqTcsQLHiyOFsDv7ALaqOBhwdACbI6dSrO28GEarsfV4aAD7ByJNzfiQcECMoVzUT7PCBP5kJU6CCkDirFpxmpaJRDB2SsDbtO96aWIrbGsYpyeLKNbrlzsHFeM/fGhxN3DwZi6EsyqCiErtkeMdmrkSBJpsnkQhpbW4uHjLOL9CMSSl3VgMjR03C0QssoajPySQxljOOgiz8ATS3Nm5+Bg+O1OR51fCyYr0QciQRWON9gzf/KCUKwx4PTolszgJf4wbzCiy0hr5lSgP84r6vFpXBVZd/HD2F71SDlZT53YnNS3z8azP7UU04Ot/+hsPM+uoCG5Esxn53jYAS/l+TAJBvjr4W62XPmnhI81ZEBPJlF59IYYC38X4KVmtfLnZhmmrP0FSbM5CVuztXEzHydyy5VuowX45ZqP7ls70rHuAuztVoo7RQ/opT8fF3OLsSbtDjUdEiChuhgHpdG0mc3hlq1ywV/jQaETRdBcV0O06gQdSJHgUdwfPD+1mjZlivG55g96pW+jQo8AOKeW4RM3gF4mB0F0uBQtovzpZEog0v+rwoqNRNrYQMw2r8K4UTFkdyoI49tUY+nQd/SX5cZbJTlIDoshjkSALr/yoMkTUuZSIeq8cyHoJyNJgQALW2iRkCon6Xk/bOprAsIj6XmTBLRTjexlaTQuVYwLZ9RY5JVBLwf64M3NcjiuTqP9HYPhfS8fcfW2zJjRQXj9Qo8xp60Z98pgvGOv639bMw5aP4hLK7BuW2vG76gv3A5WoKi7PfPgiC/atazCshX2TO42P9ww6nH4rDXz37yLiOtTjbe92jCztD5I+lmNTk/tmd/jAhFTpkXY3dbM7j4ibFmlxuWIdow6RoT4YyoUezowtyBE8KcczL/Sjkmu42HJf7l4ccuBMb/Fw9HNRjjVJCkVD7mwtihE+/APyg4/ePidYkD1TpXS4q8c4zvmYObKX8rm9iEoPpaNAfveKU9l8NH7XwHa7NcpTS9kWHMuE2XObWl4iBz1dek48sWGBhtkGNQ5A4/9nSiMI0Pcnyz4uttQ9XI5Wnlm4kPflqQvkKEs/RdKH4+jeadYfriQizu9hpFmrQzWczKQ2KEv5Y2QoZC9v1NhV9qkFiFxmwqXZh2maxO4CD5fCMYgpnHxXKx0MOL0YClpvLhsjReC16ygF15SdLuUjubLs2giO5dT2DxZqZlG80OleNguE2ffjKHNnwQIZbPxZslVWs+6yTGnMkjPyWlqTjA6l7I9u09Mrf/64urbOkz5ZscsP+aHM8MbYDvfkolZ5ouxUfWYk2rF9HL2xbCH9SiJtGCWTuLjvnUO6tya6Gg/Hvo3ZsNvby19e8C63oEK5BmtmMDIYFSwvvAZVkz1rCAkbDRhx14bpv08DjxkjfjS2IJZcpeLDv814om7GfO4JRf2txvwx2TOuKwQY1SzGsx4B0Z/X4bUkzqMnX1UGa+RIPyIFkav1cr5jBiH12txctUKZdC2EJyoyERmkq+ysDAENdOy8Xg+T1n/OAQLozJgWKRQcrsIUF2dD/eQ1rTbKMQwow5bgs3pw1cRjou0WDXXkiZYCKC2yUd418nkEyFA1Wgddq6dQ7ASwHpqPn41zqejO9j+HatH0Lds5Sg2hz3/ZWFG0wrSDGOZzTYHFjsWUItkCTYuzILq+RxakSpF7tBs0IAOFNqFD/kwPR4OHk9WEiGOd83Dld7uJOvN9uZwLR46L6PfBiEyMnIhOrCQnpzhoOFSORYtvEqp7YPxzN4EfVIkTY0LRu+YMrxxCad9YyXwe5oBU8lm+v1Bgjex6ZgwejX1WCjBlX7pqPLbROnrxZj5QsMyzzUycURYP0kDz66RVNAiED37V8Ki5Cnt6+GPsZdqEbO5hG4v4mAKMpH8+B8Fsm7++GU9IlfZMHGqS7h7vQY331VROZvbe+YUQnPHnJm2IhjTPItgJbZgDo/noMmlGFGXzZlvrX0RXK9H8GNrZrTPRayxrMOSu+aM5yw+7gZm4fBCe8a8rRBHI7UosXah/oPkCLmpwtqQNOVmVxkc+muwV65SvmF9ZNt8Dfq/SFDy2flrcUGDZLunyp6v5NCwXPppDKMs6iqFRT819t6xo8gPUlT45uBjl1Z0uZMUUU058P/rRKm/hUjrnAu97y5KVosRuDsbnddvJq9OEnh1yUJx7y30564YuJWDQz3WUmYLMXauVqP109UUFCGGYZ8Kj9wW0fejfAxZqAdv0BJKNYnRcYIKr/RulO8ixhOFGg6iedS6iHXJW1osFLhS8gkhsvLzMOv0CHKrFELfUYvecZ3J8jbLUc6Z+CnZTyVhYux7nIWcbgfIZZQId7M0qE9xpy/BXCxi+bB9/yAaMUaKKZ/ScKh5MTVxeSgZnYkbs29TzJ0AmAQmeNVE0LoXgTA2muC4J4p0SUHoaajC8DsvyG1JMJsZ1Zg67C2dzxZi559c3J4ZTnGbhFh0KRvukQ/JZpgA9X+zcHHcE3rPPn/3D9ngDnpBHvUcHLthQmPydSo5H4zhSSbElkaRUO2DbjnV4CqracrCS7CeUoveA+ppYqoPhlbW4Y+lDdOfdb29A+sRM8uWGc/mz7Q2LCMd+kemgkBcnFKKnLdWTPDnIGzXF0MU35JJ6BSItR+LsSTWikn/IEB7hRZLHdowCRvY6y158LrTltndxIPYXosr6jaMRz0PEeyst+/mwHzrwcP5nln4FdWGefmZ3fNVOWjmt2W5MRD6h/mwu2zLHBwiwfbu+Yg/PF95bLsUO/Q6CPusVvapkiApIx8c/QPlgFsSuJr02N4xTDn4Swg6l7H8sP2q0nuvDBdXZsHQ6ZCy0VKBM+JMvPH2Unr2kWDMKB26dc9SplSIIBXnoWBBG+ohYjPBJQch/42nwWwd2nCy8LvzBLoXKEWmWyriDiUrR92TQuWThcgtvUiuFaBkpRY/Lm6iaWEC1k214EzfTy6uAhRKdbi2YRutDpbBqTwNxpkDad9/AkzdqkPEnFWUGC7BtxOZqHBeSUUOUqwOzMA79QJaM5CPNif1EMw8Sru0fByr1uHnuEMUL+Pj0Ix8bJ94hqZskcE9QwW7ocXK9bUypB/NwVhZsVKYKUXkdRVyZ5vR1158XNHr4Ru9jtK7B8LGVI5JkFOXFBG8GQ2uN42jV2zdRvFyMX3YdJKmCdFvch5qvSbS5yNi3NjGzuhXO+m8UoRpgRqktJhJI46LYeGjRun7SbR3FQ/LXA1wOL6CNnYUQxqeiysOnWntZDH+PczE5PhT1NdOhuZWGVjTcjgt43FQFliER3P8yeGKAHeP5bH3+ZKjjwhBpEKjvyd1aC3Ei1252F3Mp8snBBhCebhxOJj8XTlAUxHkMRfop78Az8vykHLNm5YUCrD2VB4+3zlOj/sJMUqeizgfbzp8VYi3Luw7fhRRR5b5H/xVo9t5BWWuFONkejamdzxC4R/l+OquRqNrLI34FohYNidPDkqjt4lBcDlRi7r5P+hYiQJPjqnxfFgS1Wrl+DNZDX/OJ+K8Y3NvhhpLniVTsncAAqdVIlCeSC3i/THHsQLFB+Jox5MgYEAh+jm0ZD6zDHnFUYv2B9swOYsv4VV4MQ48b8VcXhcI50ENuLffmrG4GISxjfXgjrBmBE8C0du3DoqztkyUywUESWuRKrdhhn0OhjZNDWFWOyb2jBhtWM8NcxIoL7Jev8pGh0WHk5Srp0gw82g+Mrd8VI7YJcWJC2y9TYxRls4Twwn56L0rW5keLmWdJRMfnQZRJ6EEW0OzIes8nUr4fFgW5iM/awdFyaW44KhBlKJS2f69HLo12RjZW6u02y6EtToPO6fMouUjJfjrrcG4Lg4Uys76XwEaZGwxJ4++Euzar8LkslF0M42PpZx8FP1aS48vBCFtZzkO5ygoXheEMbPL0OG0mOptOOhUVowgPw7t2SXChu8adOu5jB7FcOEx0oiSxPXU/SgPn3oYkNS8mZq1IvDmFGHxpRd0dLkIT/4Us5n2ghxvClnvK0LYpie07jUXkpn/96O9ZD9RjA4tshGbdIY6jRMiT1GMDM1jUuwSoHcY6+mH79O+s3x0G5uPSV/4pGIzqt9gPbjfg2nndj7msn13uVMgHa/kIbRXAd6P3kXyfTz8szWgo/Egyf3Z+rcvxhFODLXJ5WGPrx4UJaScDXycYvezYoSMns4SYsvYPLyw2UPDlwmR4qFFfGk4Wa0QoFauw7YtIdTXyMdqex2OPvYnr3Q+5v3Jx5mUMApmn82F9aBzpkhS5/DwYXUBHCpD6d4EAYqKtFg79hS96yDAgHk6lDeLKbuEB/dwPVKivCjsHx96ax32iy7Szh9c3L9fBsWH63QmhQvh63Kse3eDRp6Q4NOqQiza8JosNvJRdzwf3fb50NCL7Ls8KEDn4afpxRgRfN0MOHb5Aa3dKUTOEiO2f79PJoMA2+cacPfJbbI+x8O+sAKMbpLRIFuWE27rED/zMvHq+NjerMXcKC61HcSDV3cjLqSGUeNwDl78qcDA0pv01JP1tbE5CEu5Sn+Vwazn1rK9SmT6FQSdZQ3sPsSRKTMIE5Nr8G1/Mt1fK8L0NjlYGn+XQueL4DIyB4WvHhO3IgDWhlo0aLW0IjwQeUn1eH63gDgDhdD8UaHjDQM5TuXAk9FhVnkrxv94EKy9WW60as0EjOdjfpwaEwe2Z2Zt4WJPlBoeY9szXatk6NsmF3aSvUq3HQrM8tAg8fJl5c7vCjz6rsZ9tUCZM4GdOw/Z7A0IUToycnh9TYfTGaHy4S45BkVnoa9jjbKrixTj4vIw+UOasryVCA9352GRfz9y1Iih8syFvcmOzUwJ3jrnwWJuC/riJUPbf9nI7NWCXjrJwDmfCxfRdyU/kHXhjWoUHHGiJkd2PwcZEDcogLyn8/CnrgDb+14k21geBJ/1GLLWjyLXSRH+2YBu818S/5cUl2KMGDIglk79FKJ0UzYeNF+nsNNcjFZVQGB+m4pUgaheZ8LZvhFEk3xZni3HhcsfaToFINO3GgdWZ9HxTwFou60Uz9xsGLoVjFT3HFRNdmSG5nAw6JMJzwJaMquj+RC75sDmeTvG55QArYKysbS5DaMquYCv9nWwHGfFRB67gP28WnQ4Y8Fwhwtx8qsO62xaMxvv8HH6tA6jf7RmqusFqEs3IuqBv1L5SYE1wRmwnMZV1riK8WCXHnnt4pUvs4LBZFXj46bnVDybh/S4AsyfweY/mxuClQU4ruDQKzb30t8V4fKSeGpFEpx9V4zA03E0apwUY/yL8KAFkWKnGBuNOUgpjCbtFX/0X2bCvtNh1HdbILTDqnBx/2d6MSAIwv+qIbicQHN2svwTVoVu477QrV/+sMiowZcpBbSjGw/SAznI728i+1V8fL6Rg+/uNVR2WgCXoSo4bauicTUXsSO0DltvWjJrZRdZD6pD+782zCkJB5pXFdgeaMnkPvNDsEcV9r5rzSzpwGPPJR+tRrZihgbwELtSh2W29sz2bH98PdOAtj2tGIcpAUgpqsesMTZMApsPu4waCEa3Y+b04eGNNBtL+rVnwjx5+LZBBbeE9szOFiHwOpuNgmfnlLdYL/N5loPFbQOUolwxemTpobv3SHl+sBS3fXKR5FaofDFTgXR2f1yd4pSveoXgvyc5mGd4qIx3VaBUokH7YxeUveLl6GWWi64zH9PbdaxTu+ZiYNADKoyWQd5Vgy66R7T3Kh+77hdi7MBblCMUwKNPIaZ8uEuqw2JEzC3AtzYPadkmET4X6GE0v0eHlGI4XszHmrx7rKezDGPIwahHN8gU4IdVTiZ8cfhIsRsDcGBoDTafzKWmPRKkJ+bA7IkZM/AiFzHrKjG/xoKxvs1yxfZCuFMjuW7l44e4EKPb/qMCKJBXo4Lt63PKxTUKvJuSjvUtrioXZXORGGbAhMs8Epb7Y499BWJX3KVpLOfM661D4albFHVOBEaWjxuTb5P9LBHmvTPiostjmtKe7esiA26kPKZdD4VYdq0Qa5lH1Pm6DL07qTFwVQJ9ehMB9zQtWvXXkjkicJL12bYPNTS7KAJfX2ohXphD8Qs48GnKRMs/9eS5ORAOP8sQJLJhODUB2D3BhPFVtsyDTxycvl6OjixvNNtx0Mabna38lkwW+8zZV034PKIV0/MQF9U5WhyX2jN27N5eZBn4ZnJrRnlGhtdrtZAfeaj0MZch4b0OI5NvKHdYyXBAqkXLMRuVMwvZevM3QNvqClvPItQs1qLDkCia+F8oCvML0D9PRa5WoWixxIB3E9LJ3SsMb0YW4MHWLHpl5OHluVLc8L5Nz9m6TRpYglE9b9BUYTg02/Lx4WgC3X0ThhXsrNze5yNVzghHr5s62G0hShwYiIGbK9Az4hbNfcHBXFkTvp0rpkm/grFgfRM4SysotH8wVn1rRP/mYvq4yh9ethUYsy2RpOMEaLe7CS+ti2k4O/fP7G1E32dFpP4pwNNhjZjYw0TabuexcEktGs9bMhE1gRi0sQiOdpbMvc1cXGW5etRgRwYXOXBzyca5V+2Z/DNCtHqWj5wudsyveAEG++jB32XDBJwWQcU65poJNsxECw5qc0rgKbdgfpsHY2FQKQwelsycn3y8upwP53t2TEWEHLmx+Xhtbsl09JDj3zk9hL0smECJAk799fg4wpx52VWIgx1Yp05ux0zvEYKoZh3k21syY8tC8GM2yyTFLZibZ0KxZaEOCp05Y2AdqsXvbPi3tGfSDVLEG/LwLZZR2mbLMCguF+njYpRDghXIt1Fjp/9DZWMHPtw/F+Gg/U3aRyFo/zEPi2ueUb9hoSjvmwv/iS+pJjMUsx7m4fDyV9Qtj4+agwbEPrtOB3sK8I/lkNy91yhjeRg6dMzHMv93FOwnhmmbCkuy79C24Vx0edzEztwKqjkvxDi9Cp/Lv5DrCJbPLdUYnPSTKo6zfrFJjbNNqeTVX4zuy9X4ukhLI4JEGLtPjcl3silmLOtrQTnQeFowy64GISm7DIJyK6bKMRjPPAtgtLJiAkr9Iehcjymptsy5Lz7Q5tbhvsqcyR5yCb9Rj4TdlszvlQGwKa/FgXQ75iJPAK+KfFiOuErhQXwUnjHiTNV1km8IQW9xPrKWvaJ780LQ9Yse6V6xlJnAwe1lDXhk9os+FgcjrqQO//58o76NHBx6Vw/n7im00psDM9cqZLe9R9MeBiCrqAK3vr+i2kd8XHNrwmgy0f4gHo7eakL69Ao6e5qHUzlNmFFcTCJFCIL2quFbpyL72BBc36BGU2A+PfodCssramwPVZPiOzuPyivA6fyNRseJ8babGptrjOS4R4TBahUS3pRQ9BcBGiwNuNm+JbNxvBS2ajXmptszinUSOK1i8y2wNfPUXIKokWpYWrRlPC6EYNRTLa5WWzIjVKF4XsU6e4QF869XKHbJ8jD4gSXT2peDJT4qbNW1ZwwbxfCLMeH48Fhq5S3G5IOVOPA2lg4liBAwthIfhr6k4fUyjPnK8mrCK9LMkcOpwAD9u3eUe0oG5XMD3HbF0BpvHnQiE6KX36Yw1tNrHufDic3J1CwuGpMK0fVxBN2+z87rNmocmveU1n8Ng2CDFvtnvaUvl0KRNUmHeY2v6EwbHoZkNWBrxFfaX8BFpyONmNPpN/mz7+i9n93DY2q63ysCffJY3jugJ+et4Thanw+S51NTmD+exzXg1gILppbjj06PG3B1thlTZh+InmsbsXpSCybc1Q/OLg3Y2M6c+b7UD6W59bBf+Y867ApGQWA1rs+xYc6d52BxVA0K/a0YdxEHzJZqjJ1nxVTeCcCV1kUIWmTF/BgZAPMdlbAOasXc6sbu2ykD/rDrP9gvQmIhyydBbFbopNi0X4uAQQ/oe3s5gh11cF74iP74SHFdq8PekGjyGyLG6d8l6LLtDU2dLcbiiYUQ7XpON4dIMHuwEbdcn5NoihzhD9VY3v05TZwqw8XBatjX5dMBkxxH2esPXnqqa5Qh0E2NVk81tGqQHMud1PjXjejoFwVanlfDIfADaaO4KEpsgqN9AXUex8eBwibU/NDTsK0CTHypQl9ee8ajqxiVf3IwY0gbZhRk+JCkx4hoC+a0qwjjnpZC6PqSli0UQpdWgn7sObYIFWKPSzX+dX5M29l8C3aoRVDHJ+TnIkDf8TWoKIumdpf46Fhpwt0F96jlJR4WoBJ9RXdoPfuO7fyKsUP9jha2ZnvHsRh85RVad1uKgUVqvO4RTQl27JoiFYoHJ5BqgxTHWMf3vK6ieutw4EQ+5PdMlHA9DC/n6VEjLqbIF+GY0iUfmy8UUdAmLiZ5FoGrMmP2EA/bbhTh1Nu/JPEIhEdyBWb0sGNmmIlh7J+P+vt2zFK29yd1KoEbtWBS5nExjVuKoMIWjNKKhx2GYkwoaSaEc7GkvAq+Q1sy21iuo7+VGFhpyeguhSNxtQ4jHlXTyr/hsMrOwynnWqp1DUfRRy0iJjXRsHlCZEj16LHpJp3qyMehmeUYr7tDRa0kqP1ZAqarknz9FNg5WIP4Cy/IKVaELT9ycWzXVXqv4CFmbyEex1+luqdBcLxcgUdnb5KYJ8OwxWpMy8ukpSkcFLRshOPodLJ/HYz+1+oxcN8fCp6kAGelGvOcs2j4SQWqZqtROjKXMiaGocv7fJy8VEsvHwVgS9dGLM5upKjZQcjUNKK7sIkesf7FtW7Ebt+WjAc3GMY2VVj6yprh9pTAumUu5gxoy/QVsW7+hGXpU/dIaMGFd9caDB/4iIZZclA1shq1lQ/pX1sOJp6rQeLO1+T3R4Gwx7k4l/iEfnoHIj+uBuUX7RjUifBsRg7LbK2YnCGB+P2xCkML7Zizx3mYklYJz/bmzJhpfFxJrEDt+2b6VsKFs2UFOvmaM1s4fKyYWYZl8ntk4x0CaqVBnz8xJKzhwv9EKbhN12j+bznK5UYwuxPoeoECgckGHP+eSOZv5fipMeKn21ea90eID0YdvLpcp8TFoRDYGnC59086ty4MvXsUIM35G3WZEQbJ5gIIRamkuhuIaI9GHH5eQ538g1DxrhG8DRWkqAmCT48mzL9RS+2LFNjsosba2CI601MO7l8VRjcX0cZdLA/3UqPf4QI6EBUKhZca0nlFtGlkOBZ20bC/V0h73MOwLkaNT9vyadedCKh/5SH/dzz9tYnEfjnrlRO/khk3ApYTdZAOTKbWF7jo2K8cI/aZM6NFPBS5mdDpqxnzZgAXNbW1LEtYMpcZLpzkNRhj3ZJRn+Wjw64qjL3UTHm2wZjVqhYfXtkwJ6YH4e2jatR8t2WuzmZngbYe3gv1lB0txNgdjagcmEeFN0Uo/12PaicNHV8pQH9OGcx+RVPc0DC4JmrA83hH/ctDwBlsgLFtCjWwHD7cyghY/iT/lxIMnKnHxvcPyX2eBDvYzBzh/YQ+jJTBKaEQ93t+pDGZHFSvqcOpZIbED7n46lUHIzsvOm9gHdmrHgf3KemcgxgKUQOmn0uh91fFOOBQjw05KcTPFSFa3IBA4U/avzwExT1ZRnKpIbvKENgvVONdBxPZ/pMjTKfCSbGJPMLlaL6rwt+QWnp1QoZKngoL/KrpDiOF1QIVxrs2kMtoOTZeUkEx/y+tkSsgLVEBSxppz0F/9JzUgITGetIPFEE7vxYd55TQmrtCnNtQA6tpFWSxRIhLLeswclAVdW/0w1aqxdP4VoxkYxBOD65C1mFbxjY2HCOV+XjR+JXKy3i4178WJw+0YEpG8th6q8OKBHPmUmwQQuIqkH/KhineyIfPpTpkdjBjdq4XIKpDPULT6om7SwCqqMXlqw30ScHBHm0+7mtsma6SMIToctEuuAWTNjcULmdzYVvekulwVgpX71zE3LRnVo8VYvyoMryQPKG+o0Rot7YcPNcX5Mhm/vLQchx2ekL8fnLc2Z+HmRXRdGqZFF4ueYhOuEuB7grYvSlA4My31CEjBN8GFmDXTCXNOiIAOpmw9Vw0QRyCV7MNaE5k63lsCHa/NUBeqyLvzSIsGlCDf1nPKK6DGL3rapAT8YYCt7Nec6kWAZqXNHYkFzNrajBrzjO6tIYHvmsNHC5E06USHoy1VTB8uUdJHlw8cq9H8cHP1KUXH/s3N8B+wUdq8JTDdoEaz06lkumDBMtnqDFicj6d2CRFRzM2P2VFdDsuAMrmelz/XUq7+gdBPa4RmUtaMoPnRcCrUgO7IQXk+CwcV1ZpoF6speKR7DwayDLYJltG3yxBW8rB6SWWzKzTfFwuKcaMuw303YeHW4NL8bH5Hy08wWcZvBTh0xsp6RAPjS/K8HGLGdOWI4DN/UoY1tTTRPYcUxZWY1S3Rsplz8LOsRod7ldT/3lyzHIuwKQuLZiPxTJMTy5Aq8X/6PQFBe50LUDpu78sw0uwRJSHeMc2zI3h4Uj5rYFwVB0tYf0r6YwGw4dU0uCqULTNVKPTyVrqe5XN/1AteEYz5llhKJLYOdhW8o8a+olh16cauozXdOujGLneeTgtvUnKmzKEPGf5xCKJhsbwMJpfhwzvlzQriYvxGbWQmF4QY8dHvCdbez8e04mbQpQ41sP6ZQyNmyxE64F1aF34nASsp69e2Ii/05Lp7SgespY3oP/oRLrCOshGp0Y8ufmZ2m0Qol5RgRKqJGtLlofNK7BCWEoP2c8rSssxJKaCClie7B5cgChtC8ZcLkHaSAOS0tlZHyLFia0GmK7+pcfbpGi3QAvP4a2ZyCdsL7dU4dQzc2ZHKxluTmd7eSPrHSzTMtdUiJJaMNq3gXCrboCxoZS+HBQgsLkR13p9I/lcAQrmNeH+tt90shUffdIb8Sj/B6X0CYHmmBr7hqXSNLb+/1Wq0Oa2GXPmZhDEbnVoG5JGSx8LoZRXIjLFRMm1YlSUGGC1lT2v6eHwPqXHoIxUGubBOhfrdEcOvCHVLT7WP6iE/NY9WrGDA4F7LaLy31FQegjGX1YjPeYbvdGFoiBRjYzRqTRmA9vXbTVsnnwjq/18dOeXYevCJjpZykXUcj37/LbMkHAR9ow0Im7NP1p9S4joGCPKlE305xgf7VubMHHfX2rmh6LsqgZXlpszs4PDwCRrENr+H/kJQ9HHVoNKh2ZqKgpC3tE67Nhkw+QHBOPEoXpMzrFilh0Px+vbeTDr8pfqWH9Z0dyArx/S6FZHMXzuszXwPp0S5ovgld0Au045pN0uRtzzcsTd1VBgmQj3p5RjWmQ+mXUX49wHE0bZ6qhHogTPnYowc/pbWjNUgGGL6vFh1Wt64qbAhrVq1Hl/p7DXYRhcpsaP1pm0sCEEif5qHHuZQSPyuThn0YRnLTKpbgAfe+81obtzDvleDsCpGw341aWa3s4T4DavFKeFteQ5Pwxqgx5z7Qx0MiwU/yIK0Feio6fs+uIMPZrv5NLMuTzk2zegz64WTPdkIfpOKMBVeysm0kKAqYYa9J76l2TPJLjwSsc6sB3z7YcYdRotuolbM/OXstySUY9pOf8oJTIYxxIa0OlHS+b8Fen/8w+rPVsx889LsKW+FDU3kqlTpASb2pbi3JQf1NVdgsAxZfjQ8xdltxXDxVCGLWPfUM1gOYYnGfHtThy9Ha9A6icDpsgYsouWQVKmx8F5z6kfX4CcGxUYNiiaZvAV6LjQiN2bMigqRAy3thXo0JhD3slinIgpx+7JWSRuw4FmXR3iJUlkvzoEP4brwJv9nP5y2fsH1GLxESWtqxRhpU8ddoe/owGzgmHOq8O2nb9I9yQYLT3Z3pmWTSc6BCP2WiPyos2ZUJMA+97UoFZcS93PihDxqhLhDkWU/VeI+3FVcBaX0cdIEZbIqrFJYaRNt4JwvqwRu56YMQ9YNl56uQAWsGBSl4tx/p8ev99ZMh1tI+ByNxdvjlRR1rZw9H2WC8v0RkqtEiO7nGVaZxtmxK///39ejYn+lsz5BBmsHNVYkmrD7JilwO0s1sHPWjPMdwVUXXKhZOv5mkcIwl5psGqOFXPzshhzJ9Xh6ayPtFwgwTyVFrEZdyl0mgCvrKqRcvQBXZgmwejXJlgKf5BikAQH21TCA7+obo4ELw0VsGO+0IZEIXaYTDDZP6W5ag42HahFvE8MxXdlZ7d7E34np1HbmaEI9y7AV1ERBbD530pUDvsDdZS3SoRX1+uguW2kt0+FmGfbAPN+JfQrhwez+Y34ENtEUxr4GL6qAb0b6qnmtQifJCYsqH9JLi+E6DG7EntYB9/iI8I3ryr0bn5GZjIR8N0EEhhp40ABAu40IS1ZQ3MORuDTgFwcj/9OR5wjkd49D1klv0iREYorIzXAuTiasScEj0LVSB73kSZMDsWRJDW63k8kwccILGT5YXuampLaCrBmeAXqxjfS2gA51rc1QvqkmLr0liGMa0Qit4zc3GQYbTDiic5I7dZLsMBQgqKVafSZEeBtlxLcq62iASNCsPS0Gtm9zZmc2BBw96nZedlEF5OC8GpXPU6syaajIgn4/GLY12dSXKUEVknFWPvyFzWckcI9rgiDylNp9hYxhJsKEVtYST4xQrhEFGHbvkpqESjCgKgi1ISW0dpc1sFvFQEeBcRJYlk3sBiP7xdS2ToxnrLP83KZjhoEMlh0KcSkgTrqnSzHQaER1hs0NPQUy4QeRhzL0tP5NQLI2TUDkuqoJF6AU30r4NG7loT7OHgvrEfPbZYM487Fm731mJBpwVzzCUNSqhq2ruXUWBiO9ikacPqV0iYrMd7+MmJ/fR0l3pHg6Xx2/Tt1NFHHMsYzPdLnWzLS7hy0sK5DodqKuTcgBJcO5sH+qzUzw12GNl4smzm3ZlZ3lmNqWy38ZHaMvUqGsbtyEdzQihHmSJB1ugQzx6SQW6YYP1mHkvdQ0nl2HwSB5Vh9VUnZYyVw+2XChi6fyT1AjM57y9BnupoGteTj3B42x+bE0haVAHpqwImbDOXZCPHlQiN+bEmksYNCMc1Bg3b731PPtUJ4V5diX62JWlVLcPd00f//o0PHP0rBcS7CugNZhF1SHPbJh0WJNTN0qgyf/ubjS4Ul87CEjxFrGyG6UkOKXAl++hRi0+oiErDc1Tm9ECNX59N1CwUSStkccLJjXMwV6HNDiwmRNoxdbwlWXC+H8m4qLdgiwaGp5Xi98hvtWBGOCV9zYb1TSX7acFQ15cG3FUPuDlLkfS3GphWJtIknwbPGEsSHfCanJxEoXZiLm0vT6UenSPj65CFQmknDJ8pwMbgQs2rVVBYkAienBHdjjdQ0RIybnqVoitGSRhCE1J4N2D4xj8aJw3HxsAbn9qdS9IVwvH2ogXZACvmOZh3nTBOsK+poeU8Ozo1ogpNtM72MkOLeKiMMN6rI+YoEzY6FcJ5mopCrUtT1YLmlczO9L5Fh5hEVek5pwZQNiMBGRS5abk+gtr58uGqrYWNoJlEk685B1VjcwZypqxfgKdUj27mKZi8IwekCNe6eb8l0ZPsxd4YO6W9tmbVrJZg224Qn/sm0d5kE/YaUQ/AnntwnCnCuTQNeu7ynvX1kmDOxEGn4QN39pUhcXAC7pKd054YY5Y5leNLxPblHSvG0ogiLFnylFgHsvNYY8G+znnzbS6DbUI0VJ+Np7kgJXj2tRFBkPHUZyM64CdU4VvaFpleKcRy1GPDlG0X6i2FtVY8ezE8auk2GxbcMeHu0jhalidEtrwTC7zn0hRHCdU4J+C/KyKNZjG1zy7BkcQaVC+TwXq9BeLUt8/ugDB2dNBiV24pZvF2Bq25aSPIfU7wiAsMjtdjvbKAvlQJ0tq1CSnE0/RsnwTDnMkSUxdGBTxFws83D7BN6Qk0E5kXnYdnWXBqbqEDIMgNKI0poW0IEDozVQXv4O6VfDQfHUo8Ftjk0rmMELDzzwfFIpX7XRJg/tQyHDhnI/Yoc3H8FOCGtJ+N+OQ7dMWDLhErixSvw5WUB4rrU0KafofC5rIfjexMNtw9F8k89Xp+ooYW3QhDLLcCNbqzDKtlMiy5E1qJauuIkQeroYsw5lksuFiJsKGAzp+I93TUTwaGkFHWBJeS/Jww+0KDKM5HGDBKh+9Zy9LhWTHdGydGzXyF0bbIoWSrGvk5F+LmlhHxTBbB6VYbhbtW05FsIPnD16DW4kY6yTOvs0IiqoAK6EStA8uIm+HXRk5uVAOY76nCh8hm9uSrH6UYjokN+U24vdk1xPdqdjSPrwSHo18aAdWZxxM8Xg5NUgz41nyi0gp25i2oxflcSpdeJ8WxUJd6MYejNVzGO+lTh5kklOZ6WofX3QtQq/tDuSzKcKizEupTvNH1hKDZIC3A4NJ7GOYVjvJUGKzup6UOvCDjc1aBjbjalreKh3UqWCbfW0uVYEbayNeYyqIDeQoz1vWvxZo2GaizZa5saHFPqaFVoCBZ00uNbPzMmqWskSjdrUdvtD80NFWOncz187BMpMFUMp3fViNnJkC/LHvr5FXCdkk5zz3Ix0q0J4bcaqWhtKB5l5EP8PpZ2PRBjVlkt+KpU+nxGgJWHmlBUkUHKqWLMCapDOPucEVeEcNI14kDxb6rNFcFoVYn/SE+TL0Qg8Hcuzl4ooX2BERiSqMNpTiZJtKyzv25E75nfKCNeiF+v6hC1oIykv0UwZznN9ayWVhwQo8GzGnllamr/lvVrsxp4Lc6kSSxHPRqjw3SbMjrG7puTQQOB0yfK/StGVGM1Mpt/URjLQszEWqjMMulbfxGc3jQgb9tHMjskBL+0EXftsmkb2/u1LNf1X5dDi1awe9i3En0e5FL7TmLMOF4FmYeOSs+ya36pxsIx78j+NdtTp3V4NjaVvO8FY+LxWtyp/0xPa0VYd6YBswMS6EyTGIHjq9C2UxpVDZWgYGUVujZ9p5WREehenIfrz4vIvXMEFvTT4dqlT3S3QYZ1pTo0i6yZfQsikNZNi0lyEw2er8C1cB0OX7JidqhCcT1IjzNuDL3tKkLWGpZRWZ8tEoWxs0OPmNhEekFiOGdXwXdmFs0bKYLUWI3v70ro95cweL3V4Y1nA/0Pc/gHnQ==
        </DataArray>
      </Points>
      <Verts>
        <DataArray type="Int32" Name="connectivity" format="binary">
          AAAAAACAAAAAAAAA
        </DataArray>
        <DataArray type="Int32" Name="offsets" format="binary">
          AAAAAACAAAAAAAAA
        </DataArray>
      </Verts>
      <Lines>
        <DataArray type="Int32" Name="connectivity" format="binary">
          AAAAAACAAAAAAAAA
        </DataArray>
        <DataArray type="Int32" Name="offsets" format="binary">
          AAAAAACAAAAAAAAA
        </DataArray>
      </Lines>
      <Strips>
        <DataArray type="Int32" Name="connectivity" format="binary">
          AAAAAACAAAAAAAAA
        </DataArray>
        <DataArray type="Int32" Name="offsets" format="binary">
          AAAAAACAAAAAAAAA
        </DataArray>
      </Strips>
      <Polys>
        <DataArray type="Int32" Name="connectivity" format="binary">
          AwAAAACAAADQdgAALDoAAE89AADuOwAAeJxNnQXUFtXXxZ+ZZ8JCQcUGGxAkBUUwQBFFFAwEFQkFDMImVLAxQBFbDEAM7KREkVAwsbvFFkX+il3f/nH2uz5Za6/peWbuPWeffc6981KpVCqJkHpZFTIhFwqhFNYQ1hTWEtYW1hFqVeLfur6O7fV8vLZQR1hf2MD32lCoK2wkbCxsImwqbObf29znbyHUE+r73lsKW/kcjm/tc7fx71R8DuduK2wnbO/freN34JoG//mdzO/ZUGgk7CA0FpoIO/raws/NPZr6vs2E5v69rf08vFcLoaXQSthJaC208XPsLOzi65t6X1u/H++5q9fZ105oL+zmNt3dz0nb7+H239PvvrmfmeftIHQU9hL2Fjr5t/bx89X0Q2dhX2E/35f7d3H/cu/9fa8d/Z70fVfhAOFA35dru/mZefbuwkHCwcIhfvZD/R68Tw8/O9ccJvQUegmHC0cIRwq9/V5H+d22dts08P36+F48T18/Uye/X79K2EFT9xX/+ruPaPNt/Xw809F+xmP8W/zmAD/HQGGQcKxwnNvjeLfJCcJgt8F2fg7sY4gwVBjmPjpROEk4WThFOFU4TThdGO53ae9nGSGMFEYZZwhnCmf5vsO8PloYY7B+tnCOcK5wnnC+2+YC4UJhrHCR1y/2Nm2wi9uhjt+B58dW9vJzH+53vcTPcqmfZ7SfY1wlbJd2x6bHu01O8LvxjpcJlwsTKuGz2HDmfuzuvjvIbcI1V7iNJ/q3+/l9sDFs5ErhKuFq4RrhWuE64XrhhkrYcmc/wyThRuEm4WbhFmGyMEWYKtzqNprma3im2yrBe3DQ7ZXgpDuEO4Xpwl3C3cI9wr3CfcL9lfAp/BUbxQa38bNjNw9Uwo4G+V7Y04N+/4cq4ScPefth4RH3E+9woN/pUWGGn3mmMEuYLcwRHvOxaX6fucLjwhPCPPfBk8L8SvBXWz/vdLc/v7tAWCgsEp4SnhYWe53lEuEZ4VnhuUr4LRzwfCVs84VK2P2LwlLf62Y/60uVsI0T3Paz/fwvV8Ie4Gl4Bxt5xdtwDdz6qp//Fb8DvoKtYCevCa/7mWjTN4Q3hbf8PrzL237eJW67d9yWg/1M77ot6Dc4hv7vXwkb4Pc2dbv1c5/CET28hDNqeK3meXr7md4T3hc+cB/yezu7n/EdfBcOg+uOcBvRVh8KH1Wi/7GDjyvht/gvdrKL27qz+3uK3+cTX8c++n+A23Rdtx39/mkl+h7bWFYJ+xju9/vMz09bfl4JTvnC7bnU/fqlf3+wn4H7wXvYwVeVsG9sHZ76uhL8wLVThW/c3o+5zbu4X+EIeBq+xm/o8y3dB+e73WlrOBROetXn1XZ/HOh2hYNm+P70M/HgeT/beLfTrX62ce6Db4Xlwndu2yHun++FFcIPlYjbK4X/VSKmE89/rIQmgS+wm58qwQWrKsGjB7ldfvYz8Cz4Gn72oJ9xvJ9noduI9pnjd/jF60N9LnGZuER8xx43cZ/9WokYepLbeIrvw+/39TP8Jvwu/OH+pW//FP4S/hb+8fq/3qaPP6mEn+CciZAm0TZnuX2qSbRbpmUuFEIprCGsmYRf3+b2oZ3WSqLNWvmZ6/u54Vhiw9pJxDt0AHEG/8GP8A3scLTfARtbJ4k4VEvLdYX1kjg22v1aO4m4zfX4zFg/bx1hfWGDJNr3EbfxUr/zOz53wyTOrytsJGwsbCJsKmwmbC5sIdQT6gtbClslEdua+31qOIIYjJ3jh9j61kn43jy/+6Y+n9hyvO2Ff3BPf2Ebnb+tsF0SfURf8b59fW5XX/e8t4mR+Exnv9/Xfsftk9AHvD/xr4HfpaHQSNghifMf9jXsv8jt1lhoIuwoNPV7NxOaCy3cHmy39PFWwk5C6yQ47ELft00SucDOScRL4jYxBj6CR3a1jcMH8Cq+hE9x7i66pq2waxL2jZ3Db+203V7YTdjd77JHEj4+x+9CTCA2EHfxtT2TiAtsT/fxJn5P3m1D2zbv3iEJHuio5V5JcPHetqEWboNOvgbb2UfLzsK+SXAH1/Jc+yXhh1203N9tyW/e4r6gT/bw83cVDnCbYmcH2nfwoR3tK9gMGg2t36ESOr+x99FuR1eCz+FZ+AMeudptTnt20z2627Zq2YcOEg5OwgfRe8Qk4kgf2yf2hd0dYv/DD2m/B92GaOhDk/DdbX3/HratRu4f2gib6OS2ox0OSyJ+4ZNwH+3XU+jlvqa/6LfDtTzCfnik27G3z+tp+9vBdov9wkdHJcFPfZJoZ9qbfX2Ffu4TeLG/1o+27dD+W9qGW9m+G/t567lPmvn8Y3zNafZ37JZYMSCJeIH2IP6/bxs/zHZOe0607x7g/TXH8WVyo9N8v9PdnrQlPEAbE6Nftw/MdV+1c1+h/wbqnEFJaOJjfd1xSXAdPDe1Ejqjpd+FtoHjNnNffOT+QKfB5XD68cIJwuAktMCCSmjrIUnE0aFus2FJ+D5cc2IS3ANOSoKDQAsf72C7WOH+pW9PFk4RTqVdk+Bhfr+j2x+OOd39Us99Q+wgb+ppP9nafnO0/QGeGa7tEcLIJGITcQitQU4xKolch347QzhTOEsYLYxJok37uK2xL+wMLuBc/AFfGOh+IO6czbsK5wrnCedzjyT4AVvt7Da/0O0+FrsVLvY6y0uS4E3481Ktj7Pd0v7j3RfHu89oN3zjRvfLZd53uduT/Wgc8qDRfjf6a4Kfh+e6QpgoXJmE/sG2r3If0BdXC9cI1wrXYVvef4pxg/dNct8Sb+Eg9DHa+Eb3yU1J9AX9cHMSnN/Fdn6LticLU5LI7aZqeWsS/ETsg6PuNtd1rERM5Bh6Bm3DEk0wzTZBrjrF96zpU/rzNuF29zV9Bx/iY3ckwSvwC9yE7c+ybRIT4HnakLZmH8dokya2Sex0DdsqnL6Z+4U4RF+iT4gjHXzene5r+rOL73my23m6n+Uu3lm4R7g3iX6kfy/zOn17n9bvFx4QHhQewnaER5LwPfwQnqJPiUs8a1P3P89ez88/0+/Ge2Frjwoz2M++JPI/alro4NlJ5EfkFuRt1MmITcSoV+1b+BixAh+Zk4SPwOfwFjn83e5HNB+xB333mJZzhceT4OaHbf9PCPP4zSRyJ2IOsYe+Osz9hS9h85t6/UJvw2efVCLuANYnmefYJibRRvPdZpe4X+ifBcLCJPgeu0frLRKeEp4WFgtLaJskfJg+/M28SRv3dDvTtuTD2AU+hT89m0RMYv+5lcgjiSNw/3M69nwS7fpCErWhF5OI8R3cxku1/VISfvRyEnVUaq2vJJG3k/eSh76q7deE14U3kojvb2r5ltuZtqRNzzbedPuS/72dxPY7Wr4rvOd2or3gpPeFD4QPk4ijf7i/Wvrdm/odeb8+bvsv3f7EAbQUfPFREvnEx+7/T4RPk+CkZUnw0me264fc9tj95+6Dp71+hc/9Igkeg8PQCCw7e/0p9+nT7ucvk+BTtAG64Cv7A/2GL34tfCN8KyxPQnd8l4T9NjEfEdPRlMT173VshfvkhyRsHtunjoIeWGLegqvgrJVa/i+J+hU2jq3/mITt/2He+Mnt8qn7bZXws9utodvulyTiB/Y7ye1cExOoieA7v7otfkui5oAOaOZ2o81+pw95LuEv2+1k8wKchV1j37TN30nEA7j/nyT4H1/EJ/9128FhcAxx/zz3OXGBmEDt4ehKxAj2PeW2wW6vcVvRZuR0tdyWLGu77X5wu7J9sO0a+8a2SaJop0TLVKimkSeixbFxeAF+yNJoL3ydeE2bveh2O9e+iR7PdV6RRj/BEfhAmcZ+9q20bRR+94Vud+51kn+H31sjjf6lL+71kvwFnoFjuroP6Av8DT5fU9eslYYeo7/oE/qCONLRtvuln2ltnbeOUCsN/u5ru17ufsF2103DprFn8n5skLoAuRk5GuM2y7xdU0NcLw1dBaefZP65yvyNfiKu4f/4/pvmDfKu2mmswyV1tL6+sEEasYuYSjzN3Wa03YZp2DX2fa7bHrupmwbHLnFf0N4bpZED4jMba30TYdM02g9e2ywNW6DdyONpO3J6uIntum4/9Cftu7mwRRrvsobfp14aflBfyy2FrWgHYRthW29fa18gNmyn7e2FBkLDNPqjltsbzoBHGml7B6Gx0ETYUWjq9Wbepqa0yn5B/od2Qg/Nt99QT/jLfUcfwkV3mY/oj17un+b2A/wBjYG+qG2foA3xiy/M+/gGGmeS+4UchnGw1uYONAc2DcfANS10bcs0fClzn6IvyQdaaXsnobXQRthZ2EVom0Yfr3K/0r9o+bnuL/ptV/pVaJ/GvcgxMvsL+f5ob2M/HD/L1+6Whr7jHOwCDnvIPtTBNrq3+50+/952gX2g3XbX9XsIewodhI7YgsH63mlw4+4+B912sf2vk7b3sW38a19bbruob9vobFvYNw1enG5/3C8NfdUljToSempd9yc6YLW2qkR8Z7wUO0BPo433T2NsifFX4vtEx6Gu2n9AGrGfutuBadSeuqXR/yfbZ7rbh4jlg80hB6WhFeEj9CLrtBU5zw5uQ+IRsXqIfRYdgN+iBQ5233Ee55PjHeI2O9T35jeIQQ3dJrTNV+aB3P6P3WK/ve03+A8+0sN+wr7D0uAxYjtxjfh2l9t6X9+X9u+ZRowiVvUyNx6ehr6F6x53Gx2RBtcxVkccPzKNWE48utpt/5pjzuoxyiTi0KJK1KioVfVOg+eJuUelsa+Pln2FfkJ/4eg09C7xirr5MT7ex/1DPw1Ig+MGpqEH8N8v7Kf0GX1HLkM84fcS+wh+ir/Cs4PS4N1j03hv3r+wbbI90dywzPfDJo6zL99rXxvivs7cJ/Tz8Wn09QlpaL/BWg4RhgrD0tBqJ2p5UhpaC83V0X51chrxDi3zifsNm8AeTtGxU4XT0sgFTk/jHGyCOIaN4O/D0/D5430evDFC6yOFUcIZwpnCWe730Wnokxnu9zFpcC4cDBefLZwjnGt7QuOfZ7s+X8sLfM8LfV/0MLn9WK1fJFychg6Ht6nP32ufxDdPdUxlSTylxkPth/Hklra7mnkCK2xzjL8zFrum4/AladRQe9tO4N1Fti/sbH/7PxoInUKMpH5/aRq6kloQOT8cSX+y/q35mnb8ycfGpaGfsYHxwmXC5Wnk9XDEifb9IT6f9j/dfbC923OC7/ep7eZD2wt2Qy0QvYpuXeD+vwI7TEPbX+n+5p5XpcFBC80XV3jffT6P86/W8hrhWuG6NHgGjoZrrufdeXbhxjTs6yb6yf1H38FT8NUtaXAH5zX0dVw/OQ0emZIGr0y1fWAb63qdfcSGW4Vptpnb0rCb24U7hDvT0LpoXPKzo72kbjqdewt3pzGe3MIxn/hPvZb61UT3L/1MnCBe3JNGvRF7uTcNbYxNwEfUHqk7krvfl0b9r4evYR/HqKkwtnOQOYj7EzuwJ/gEDmltDcCcGGzu/jTifRvveyCNuEEMJHag2dD65HrUheAdOIdt9G8D8w28A7cTO25zmz2YBv8MtL3h6+Rj9BE884Ftpqtt66E0tBR9RKwnzqPfHk5Ds7EPe6E2gs0Qj4hFaAHsBI5CHxAbqNnT73AMtWPiA/bAfmIL/PCI8KjtY18fb21baGUOhP9muO95r5m2CWxjlPfPtL3cYtubJcwW5uBHwlzhceEJYR79IMz3uRf4/Cd8zoI0asKH2J6or6HTiWHkn9QMvvc+jh1o2yDPIr+iLkOdjDrNQl2zSHgqDX44yz5Oboiupr+eTqOeTH0TPb44jTyI2gc5yMXuX3Q3HP2R+wu/X5IG19JnXc0B9CP9g96jflXf/fdMGjGKmN/L/f9sGrxwv/v1WZ/3ua/DH+H5r+3H+Dr6m3gEV9Df1NKIMc+loSvQYGgI+rC1fZmY9Zs55wLzBFz/fBqx64U0+vrFNGLeUq+zDy2Hf76Uhu/eZ90w33GB+EBdh1oZug5ueNn8QO5Ff9Fv+Ch5MH2FfnhFx18VXhNeF95Io7/oqzeFt4S3hXfSyM/RCL9b71HrREugHdAQte3D+DI6kPyJHPRJ++lJ9tXm9lP6nzoNuT11XXJK4ujx5jl8GF3/rn0XzcK5//r8Ol7HnxkfeM9tTcxGTxAb8Ln30/C7D7T80G3PMeJHTb/DBe287wTbw0dp5Gkfp6Ed6F/4Gu2Kv1P7pHZHnoYO/8S2QT9/moZGpwb+uXniAeMj3/MTn/uUbWW674eu5Frugd0ssw0SLz5LI2/nfHQqtvZ5GvoV3QGH3Gj7/CKNdhxhO5ptu2rnd+NZfrQdYU/kdx2tD6hzT7OP327dgZ1R7/syDb7/Ko3Y8rXt5xvbEHaAXZCfY0f4/rdp5M/4O/2Orx9rf8fX8fnM/b3KNgJXowuo4y1Po3+H2f/hEDTqd2nwIhqLPJ0Y/L37eQV9lQYvwOnwBHHjfdsF7b+O+2yl8D/hR/8G/owvwwfoA7QD/bTY13GccSnq5/TNT2lwRC3f8zPfZyffi/6nLsi9FniJ/lil5c/CL2nUCogzxJtvbROLbD/0FTaz2Nvw06/4JO0q/CH8KfyF3aWR697ie67p54HjiRPEiH+EfwUmgSRCKlSFTMiFwvvm2HZKra9RDT6h/9esBheRv5AvwvnUC6jloyHWqkYOubaW6wi1qpGfUN+Hp1pao7JOLortYXfoU2IJeSg5ETZIHEGHwFdTzFloUebnUSNjLhw1obfNPXAT/MM4DGNvjBOgKdAWrR2bDvExdAD6E1sjv7/XnIVWRbN+YXvD1shl0KPYAnWFdavB3+tVIz8YYdub5bbe2/1Vuxo2gz/DB8R4jnX8z7nEYHQI8WSibWAd+zH2OcE8Q+3zT/c39YI61bBBxpbxf2o86ORRtv31q8FbaMwp9n9yJWoPE20b/Baxhxg029zQzjZErrVBNWIdegFtMNd2xzNsWI39dauhJR6zLXO/5738xesb6ZyNqxFTsWW4lViEzkBjEOP+tf0w/rBJNewM2yGvxX7QpN/bLuCk281dnM+52OYo59jEPHIabAKNiW1Sj2Sce1Odu5mweTVyZGIZdoNOJCcm3myhY/WqEY/qa7mlsFU1cjxyva2rwb1oD7hlGx/fthp93NN9vp22t6/G2EwDX8P5e7gNaUt03iLHkeXmjobVqPexzfpst+8L9mt8enP7O77eqBq5yg7VyF0aa9lE2FFoKjQTmlfj/BZatqyGDZHXoGv/8DOxj/NbmQd2qgZPtK5GOzPOSk76tPOOoysRD+g39AX1QebTMr5EfoifMneAbea3cnyEYwx9dJdzVXigjX5jZ2GXaszLwd/xe/IM8g3qg8SW4+zvbTlPaFeN2gW+O88+jW+jKeh7Yktd+zN+3V7n78b7u7/28Pqe1dCZ+Dz+TmwhxqDBOlSjL6kT0bfEafqX8WpqAPA/vIy/L3Zf4pf0LflrU/tmRx3fq2qbSuI++DF8DC/vXY3+QK/W9z0fdl9v7P5rZF9iiW8RR4gHv9vX8XniDn3YSdjHfY8NdK6GT+9bjTz3c8cWfusv+ykxibiwn9DFttDU99pf6Gq/Xx1zkvDlA6rB2+QDh1tPrGH/vN35J31NzYH+pt7FeAs1L+oN5JnkjK/aH/FLuB4bYJydnBLep/5wYDXG3xnbx75ucCxgP/u6adm9GpoA3UHMP6gaPotPMy5DnfVgrR8iHFoNbYL+QHv00PZhQs9qcCn8Dp+iD6k3rK7fJMH/xAG0FvzPuevYBugv6oT0LX2MnqBfqEH1qgY3/+D+4hzOPbwa551mTiB/gBcamAMYB9jCtoBNYD/wPzrjedsFPH6Elkfa9+nPv+zz+HNv9+Xftif2ExuIBejco6qhg9BDfarBCTXb2E7fapw70eejnfpV4/iV3sex/vB2Ne5HDPjZtgUnHeNnGyAMtC0OEo4VjoNzhROEwV4O8TrHh/qcYcKJwkm8s3CKcKpwmnC6zxteDU0zwueOpD+FM4QzhbO8f5iP8Ruj/ftjhLOFc4RzhfOE84ULhAuFsf6ti/x7HLvYxzj3EuFSYZzXxwuXCZcLE4QrfN+JXp7v9Yn+jSu9n/Ou8n72XS1cI1wrXOdt9l/vdZY3VCMWkjPCzdTrqdtPqsbYJ9zNvD3022Kv36hjNwk3VyPOro6xafBuC3PvSmsoaor4GHNc7rAP4p/UfrqbO9FMq+ciVMP38DX8bHI15ipwjP1ThKnCrdXwwU3sh+gq/Iua2jSt3ybcLtwh3ClMr4Y/U0e8qxr5AbHy7mpw7D3ViLvk2fdWQ5vdVw2/xWefs08Ra6ldkxuQF9yvfQ8ID1bDH7fzeR3tX2i2h6rB+3A+mquZf5f4Tmzn+s/MBZubA+6yr2Lr2PzDvj++zjoxAW3APeBltCC6awNvs/6I1h8VZng5sxp+PkuYXY1nZzyR8aJ97G/wAv4Hj7N8zL64yvECf8ZH8V+0ALUraly7m9vhePy4v38Xn51TDX1BvYjYQlzgPvDDDn43npl3fawa2rCuj3HOXOFxtwP3e6IaYzjzqsEP3B/tST3tCa/jh/jjk9XgivnV4AP8EJ9bUA0egAMWesl5i6rBIfj0OB+DT54Snvbx4+xPi+m/anDDM9Xgh2exFdpReKEa3MH9XhSWCi8JLwuvCK8KrwmvC28IbwpvCW8L7wjvVoMr3hPerwbnfCB8KHxUDW4a6WM868f+zU+ET4Vl2BV2InxhfCl85Xb4WvhG+FZYLnwnfC+sEH4QVtLPwo/CT/69VdXgo5+xDx/jnF99/m/C78Ifwp/CX8Lfwj/CvwIfXsE3iZapUBWyLNogz6IdCi1LYY0sxsAYv2BMbKS1IuPKHIMf0H/4+5pZxOa1sojp6EH4hm3mAT/jnBNNv7b2rZMFx3AfOIZ7dbMW4Hp4ibxumbUEnIWeONb6En5jXIsxZca2amWhE9ALrKMH0AXrZsFB8A96kjFp5lSsp/21hTrC+sIGXt/QS7YZu+Z89GddbW+UxVgI4z8ba30TYVNhM2HzLDTnFlnoTjgMLqN+dbK5qGb8mFrwXtYoK6wvJpib4CXiLT6MLkC/LjNnwR/wCLxytXUHMbxeFj6Mf8IH8AK+iM9yjP3oB3II8sT6Wfg5OoA6wpZZ5AudvY9jxPuttH/rLHjkCD8TvLTKHIWW2CaL+7F/2yyO8Ztw5cN+3iN9Pb4108+/XRYa4GT72Tu25+21v0EWNe2GWjYSdvC5jbVskgWX7JgFnwyzL3OPptrXTGgutBBaCq3oR94vCz+ER+AJ+KKN9u0s7GK0zUJ77KplO6G9sJuwu7CHsGcWz80zd9CyYxZcsVcWfIUWQWfPNX/urf2dsvDJP7zNOnx0hp+Dd9tH6CzsK+zn323nbda7ZMFb+2vZVTjAz3mgz+HcbvhZFvsOyuK3DvY6y0O871A/Uw9fw/mHZcFX8B/rLHtq2Yt+FI7w9fAW9+PZ4bkjtd5bOCoLHu2TBaeNNc/19e997WNw5j5+R963n9A/i/Y+WjhGGJAFH35nThuo7UH0dRbaj/ugIY/zNZx/vHCCMNjvxm/y20Oy0GJosiG+P9tDtRzG/bgX/Yl9Caf6utOy4NU/3W+d/Bvc//QsdBscOtzXcP6ILDh6pJ+F80f5N7jPCvc/fHyw9/Eb8PwZ2j5TOCuL+Zyjs6injNHybOGcLPK0c7PI29CGzO04T9vnZ7HNOmOIcPUFWcwVYSyBcYTJ5tkLs5jzw3y4sVq/KIvlxcIlfgaehXydvJ3v+KjJkNtRl7k0i/E5avzjtD4+C40H316WBf/Cl63NsZdr3wThiixqveR46EOWN1s7ou8+ME9O1HlXZlHDYMwLHQKnXEWbZzHGR45LrntNFiC/Zd+1Wr9OuD6L+VhX+zr0SI1OoS5C3t7VHMa9ycPhOTjqBi0nCTfS3jxzFrwIP6LDEvMfnMe1PB81AO67k6/nPsR/cjfycPIZcjJyM8aj+f3H/Qy3ZLG9t59rgY/xrCdaS/Es8DjPg99PzoKrGIOc4mes72d5zHwL18LZU7X/VmFaFm1wqJ8Dfr4tC61cz0v4+nat30E/+jc5h+Nnmq/wd3QaXAwPTxfuyuK6u71+TxbH4Un4Go68V7hPuD8Lbofj4RV0zBE+znlwKtc187UPYG/CQ8LDwiM+51FhhjDT7TErC25u4uuIDehO9CccAV8vNPcPMe+yznwB7jdbmEMfC3N9Psf39LPSL8SW5n42nhF9vYPb+TprfdbJJS91TEA389z8DjwLPzf0fbjH41nwOXaCLm/ptnjC1zzie8/yebQffUxtiFg9Lwu+fjILPY2uJqclphHbGvm6zLZ4n+/P7/xlPoLf5nN9FjFzln+HZ5vvfa28XOB+XCgsEp5yu8/y+cSyzn5HYtbTwuIsdDtam2fEfhY5Vrbys5D3E0eIIejP7d1G3LOt7Z13Osn34F6N/I5LhGeyiCHPZhGPn8sihv1mjuUdn9e+F4QXs9D/3IPnWpqFLkCnD7Z9YCtLbPfYPDHvK8c0nhFbRy+/lIV9YWcva/lKFrELrbGT+/tV3ovzfR45ArWFY3wt9+A3iKdveJ0lcZLfwZ+Ivft53xg/95tZtCPPdYjPw+bYf7F/4yX/ZiP3IW34Fm0kvJNFLKTWQd1iH//uGNvuaP/Gk7axnm5j4jV6413hPeF94QPhQ+GjLHTFgT6nh5dc87HwifCpn2mM24K+b+vn6+ZrlmWRT13q59uppo9sg2yzTn+QU32eRT/Sh7QDWgHN8IXb5TO3E/2JzaD9vqRPha+ziOvYCnH+myzypW+zyJGI89RoyI3wGeI2MRtt8r3PI68if1uexTbr5Fnf+Xp0AD7zvbDCv/lDFrkTNXRiM7XYlVmMzxHPievUf/6n5Y/CT1nkYMR34jxjwYy5MR5M7F+VxTX3uJbPPDFqt8wbW6Z9P2cxvsff2GH+KPPS0AiMC/KdIOM5v+icX2kL4fcs6kjUk/7Q+p+8fxY5Hnkb+RvagXkHf2cx75C6MDVhar3MF2LuMPV9xmgYq2Fe46vWExyf7BrwP1loC3TFcc77yP/+1T7+aAFzGpI85g6nWlbzyO2o92Zaz4UijzyvzKPeRI2JWhP5Gnke+d4aOramsJawtrBOHvlXrTxyOXK6dfMYI6K209S5F+P673nJnAXWqSEzn2em10d5m1oTdaafnOcNda7HeBLHtjNYJ7cjX2zi35tnTYKeIV6Tb5ELoi3Wy0MfUX+hllM7D50wz+egAzgHvYI+me8870nfF52EVuFeaCxqPdSqqN2gf9AudXT9+nmso2GIHXA7uoPnQvvwbNSPNsgjzyEGEucYwyJuEMeI8c19DudSj/7N+WJdx6/H7Lf4L/5O/N1Q59fN7cv2eeLNRnnog7q+Z3O/N1qGWhj6gxzkDv8+dS6e4QlrKtbJlzK/E+Mqvf3cjd0GtCXPT+wh7vDcvB/3OMhcQ15BzKWWtHEeGgQtskke8eY582Rr9xdtTRxHA3Twe6CZOG9TrW+WR/4y35wGt22ufVsI9fKoMaMn4PP62t5S2CqPd6Z+19/t85nvvXUe13PtYMcxeBxNtE0euoj4j45CY/T3fejD3O3D/m39W9vlwf93+r23zyOeN8jjfO5T+LrhvpZlS9+/oc5rhD/l8ZwL/KzErwWOL+gB8nlqf43z4Frq48TNJjxzHm1KH/MsxJKmecQJYgRxk3y6GXYhtMgj/q6OC7Yt1tlHzCP2tcxDH7aij/LI6Vrn0Sdc3yaP+3F8Z3gnj+dum0c7cx7xm5zyY8cyYifxnhjGb5Hb7qrz2uVRL6RuSH7YXtu7Cbv7d7kH+eke2t5T6GCwTl2uo5Z7+XzixleOHSz3xr/yiEPEo9X1wyxqn9RAiSfvec4H8eUA7yN3ZIyh5th7ngc40mO91Pj20X07C/vmMU7wt8eFiQ/75REjqO0x3727xx7O9HwN5rd3ySOeUPMjtnA9sYTziS3ME2TOIPNF+VZ6f53f1bxOLklOeUAecYH4wLgwY8LMfeabFfLYA/Oo73Uz93fPIx4QC8gz+U6RcQlyS+YYUZM7SMcOzqPmx/j/IXmMPVDDO5Tfz2Osb6j5e03HisOwwzzyzF558C15IfP+yM0OzyN3hGPhV3I68lPqa/BBxdusw4PknfA0eR95IDxFzY68jzmKv/mcld43x3y9h7kUTj0ij2c5UujtZS/b6lLb61xzEPw83X6EP00z35IjktOQ3xyVx7M09fMQP/r5eZfZrrFvdCv1F3yop/mMeze0D8Bl8AQc+ZJ5Aa6AM/D3mhoeNSdqgnAn+QUc0dLXz/f9VucP5pw+9idyjwXmRTiEe5DDof0572m/24Ze5x37ar1fHjlAfy2PxofNL/DMAGGg1+GetuYy4gb6EQ5BQw7S8WOF4/LQ9cdreQJ8m0dNaUgez46eRXejB9GT/5qrPjZXwGHEP3hsF/MQfNPevo7PD82jPjVMyxNZNzdx7GSfS/2JOhQak/st8z1PyeM66lrU+Kn1n5pHrkSexO+dBgcJw/MYT4F/GVMZkYf2ZbxyZB7jCfDJKK2fIZwpnJUHj3L8HXPqaGGMOQkOQheiD5lXOMK69EprTzQoerStxwgYL2DeGvPPzs7je5aKtSPjnOfkwSl8q/+A61PoyV08BwE9iZbkbzdeZO6AN9CL6MZzzRWMA6AJqU9Rp4IjqNujxdBh+Hdv+9F5eWhD6lNwwjTrPGrj1MXRDtRJ0GToMfybGhE+T02F+gnfQ5yvYxcIFwpj86hRUau6SOsX58EX3BMdR+3mkjx02Fw/y6X2bWoBMxyvx2l7vHBZHvGVOEu9Fv2ELrlcywnCFXmsT+R3hKvsk13sW8Soq+1X+Ms03wMfucZ+wvg19kBsZkyLfBA9cC3PxPvkUbu/IY+xsvm2ffyXnHikbYW6KLZEvoXuQf8cZ3tkvHAn2x32R/40ScsbhZvyyJ9G2dZvziO3ukXLybbpKX6PqcKteeRp1F7J28jVyd1Yn2afwrduE24X7sijtjDWuoRxtN9t+/gI+S1+Qm0Yf+tk37jTvoNfTLdvdPI5x/u98Rt8hbjMOm3AGOVd9hdyqru1vCePHO9eLe/LYx/HLnLMJO4RN6d4bI0xMsbcqMFSv8WWGa9i/Iq8jNhIjOR7Jb5/uj+PGPmAlg/mYc8znJ/gEw/lkTMR5x4WHhEezSOmzcgjn+nh/AYupZ4y0/vXdZ5ELkMew9g449uMqzPGzXxfxrjItfCTxvafWXnUY2bnER+7OkZiy2jHOfbDx/CFPPh/df0hD32KTn08D5sk1mxvG57rePGEME94Mo9aYV3bNzFgvtYX2Mavt50vFBYJT9nmrzcnYj/U7P8y/8P9T+ehu+D1xXlwN/EQe15p26EmtCQPbXmzbR2bfyYPv3jZNvIsdpKH1mzl8zhnF9s2fvG88ALt5XOe8flL8Wd+Kw/NiT/g0/gTNSO06RTf65U86iKv2u6xV3wIPn/NfvO68EYetRP8A42J1qRegs3C6/A7PP+m8FYe22/n/2/Td3mb+gU1iXfy0JzoTPTnu3noSvTle8L7Xv8gjzoG9YyBHvP9x7FiY8cLxjP4Po7vYBnPZWx29XfGldjHMeajEScGuN7AvDTmF3PPv61HmVvCvJIP8zjGOWe6TvGg6xC9rTnxu4903sfCJ3nUH9CoaFW+gWDuKfNOP80jVjCmgY+V9jnGjok5fEvH3DbmrvBdFN8TUcf/zv7Tw3WDZXnEDL4vB5/lsY88jBwIDUc8+Zx+Er6kj4Sv86iV97IPke99o+W3eeTH1BOpX+In+Av8vzwP3v7ZGgot9YjPaWBf+g5bz2M+FPOnuD91e8YjiSXMq6AWSQ5XMzeDeRkr8hiXJTYQF/CFH4SVefjBStv+/4Qf8+B5lj95fantelUeY27kScyrIq5QZ6bOeJPPn2R/eMb3pAaIHf9sX2AcdT/z/y+2ffIo7J2aHM/wq32E/a/ZF5bbx8mtftP273n4xWjbONrnPX9rwfd0f9i2sfE/hb/yyJcY22NOPuNrf+cxxsdY3z9a/zcPzqd2V1O3I48a4Lyqm/kenURNjf3YKn+sNxFSoSpkRcyfwBeYE8b8r1z7CqEsQhuhkTiH74L5OwxrFBEzNnAMQSsNsl5i35pFaCTmUW9he9/fPrBWEX8vgzkZ/P0M7H7tIvxgHS1rCesWobuwf+ZPUC/jOxdqZuRp+AkxiW8+iBdLrMOIJeiy9XR9baFOEVqGeESuRT6Hr6HP8B1qcsyRIC4Rn+D49YvQX+gwcrcNeFehbhG1LnQW4w7UjfAPxsqonWxURFwhvmys9U2KiHWbFmHv+A41IPyKOIX+YpxqsyLGtTYvQl/hH+QI5AfEGXyHeQ7MKaImQD1giyI0N2Pj9YrwG5b1DcaVtywixmCHzOPZSttbC9sUoU/QIdsWsWQbTXKB9Qzzi4gh8P8U+9R2RfgLcWn7IuoZu9lvGhThK/gMuozrqcdwv5o5Cvgd8eF2+wL66CNrJOIDWmeMj6GtfrOf4C8Ni6jBNCpCEzLvEd+hHkGMID5Qp2DOOt9T4yN8s0Rs4Bsmxql30LWNi9jHMWIGNXHGvfmGljmRTYqYI7mjlk2FZkJzoUUR3z3hIy2LiBmttNxJaF1EjCA+DPJcpMx+08bncO5Frl186XlEzBfauYiYQezYRetthV2L+Pud+Aq1avyFugZzlPAl9uM/xBLGxN/1/Enq0u2K+A69fRF2+4jtGztnjhDnoKvQVNgzGh+/2E3ruxeh2fgWiFyEb4P2KMJ+9yyiNkHOQe5BDsGSXKRDETVEfOAuxwv8Ar+b4HvPsI5CT31r22deLXGGnKRjEfa/F79TxFwLbLdTEXU/4gPjb+Td+xSRP2Pf6K7ORezb1/vJpRkPJLfer4i8u4uW+9svmGtBTsvcnK5FxBPsFzumtka8qJmrQb7APrj/gCLi0IFF5Bf4AhrnLXP/ZMeCXe0TxBTiVTed3104qIjf2d1+c3AR+gxthl5kvktNHk2ecEgR+Qa/Tfy5xfEHTcgx9NcIHzu0iPyEcS/G5xjDu9HPQ4za23EHzdWjCD/Cn1ZZZ6G38AO+5+K7rsNs/z1t/73sA21s//gB3wMeXsQ3gRu5rvau9RBjNMScI3T8SKG3cFQR5/exT/S172D346ydmGNC7k8u0q+I+MH838OtgVhnrjGaiHEaOB6u72/bvcL2Nsn2N8P83f4/HA5/M2Y/2BqKWhznk7cwb2KZdcz6BucztkFdm3o6vI7tU/PCJ4gDxIOjvZ96GLWwmY4NxIV+5voHvH1MEcepMVFrgveZ44aOor6F/ZNLUxuC//EX9NMAuEYYVMTv8pvH2nf2dvxg+0U/F/OHasYeuQ/6i1hyXBG+dLx9jpz8BC0HFzF3jbjQxb4zpAjeRhehj4Y6flBrJrcit2Yu0zDtPxE7LCKf3tX2d7K2TynCD2riDb9DDME/iCPkEOQFNTUF8rV+jheDHDO6+T6nFnEu8wg4f/Xfq6mG/j/NdnZ6EfUfasp8V0YewHfP2DD6Bn2EHhoOJwgjhVFF5AXYI1rrjCL0Fnky9khdirpSbnuHs6kzcz75NPNZmddE7QgeZ+wRTXSm1s8qQm9h7+gvcmbsG3uG2+H10UXsYx27p+6MXhnpdZbMbx+jc84WzilCN51bhHZCJ51XxDz784vQSWgkYgA+wLwf8ukZrksx9x3thIZCr+MT2Dr1YcYMyZ8nOG7wbQr2v6V9AL9grA9fuczx4IIixovgc3idPGIbr5MLXKjjY4vICdhm/SJvs/6KNQ7a/2Lb+QBz+yXCpUXwNXxPzj3U5xMXmK/BWDw59Dife4lt7TrnFFwL53e2bWPX44vQQ5cJlxeRX8ONE4rQMcxdQNcwnvKDY8Cz5m9y7yts13A7uoh4cbM5e6jP/9Hn7uZ4gN0Tc5jXwPyGiUXYP3GF3OFKLa8Sri6C3+F96lo9zNnkJvw9Wr7Rg7vJE8gX0DbXFKGJyKGZ94fWwS+u1f7rhOuFG4r42yJ85zupiPopf0fgxiLmb99UxN9t4+/N8HdnsNtWtt2bhVuK0DWjzN2X2n6xXWyY3JgcmTEUvpfkmzu+vcMesUvGW9ApaBG+7ZtcBKfzrcgU2zI2PbWIbdZvLeLcaVreVoQ9U9uB028voi56RxG1mTvNf3daozezHTKeCYfCw+jt6fihcHcRmoR5wdjsONvOPUXUatAh8Oi92r5PuF94oIj6OPvgRTTr77a14Y7P9P2DRdgO8Zn5osToJbYP7Okh7X9YeKSI+h41P+p9rJMrsl1TK0EbP1pELP/SdoA9MDdnhvbPFGYVMeeTv+FB/zP3A42LBiZOE8vRsbOL2CYe0+/0+RzhMfc1fT5XeLyI+A0/PlEEX9K/84qohTxZBE/Cl/N9DeNhO9lGyC+pq6MN4NAFthvq7OSP1B7ZR82DuffMwUDXom+ZF7qwCK6D87AP5kNgL3w7xDxQvsdjGz2ADS0qgv/gQb6xeaqIbzCfLkIjoBUWC0uEZ7in8Fzx/7X1nrYpbIyx+Cnef62PwY91rAeeL6LWiHYl5lLPwO6IwcRiYjtjRcRoNCkx/UTrWmp4zPniG4wXitDPXEO+R9xn3he8RL72YhE6gP3chzFh5jTzXQf1Z+Y2k7Odao6rOn4zdkOMHmYeGmrugaeWOH4zfjzUNoqtMkZEXra0iLlZ5H/UR16xTWPb5GtnmpdG2LZfsn2/rOUr5i7OIb8bZV7kd9HSxO9Xi9DEnWzf6GjsvaVtHjvHxtHvw81ncB14rYi/ffI6vldEjYT9aFmOwYGcP9x+8JV9Ad6D8zgf23+zCH94y76AT6BN8Qm0LTp3Y9cHWW9jDfF2EboWTUtO94zzOv62IXOf2Ed95Z0i6iHkeBv+x/ax+faO+/Alds9xziMnpKZeowXeFd4T3hc+KCLe43fU5T/U+kdFjGNTK9nImhltwT2oE5ILEv/hUr6hhk83sH1j23XsD/jCx8InwqdF/E1Cvi9bVkT855u7Bs4Z0QnkjfAqWhduRT+gCdDN6Npp1r74yGdF1M2x7w72C3wC38BvPhe+oL+L4N2viuDexf+pbVxjn6AuktuPyO+oh1AL4TxiNrGbOPk1fSp8W4T+JM8i31oufFeEjmQsifkYm9q2a+yacVdq/4wBoC8ZN0aTHmvOhW+/L2JJXYK5DSuKqNsRixmHZJ5DTS2PY9QV0J7kUdgQf/sKGyPX/6GI7yvhVepmzDPo6/0cx6b426XY1Upt/6+IWhpxFx4dZTv7sQi7Y34CcxM6mk8Ps7bs6XW4Fs6ES/l2Evv6qQgbQV8yx55vkLAX9rWzToRLG3h9trexL2L5qiJiNEviNLb0s+3plyJ49lfhtyJq0NSf+dtq1Nqos93g9Um2M+pvaM/fi8i30I7UIKhFUFP7g/YW/ioidqMFid/k9tgTuf7fRXAhnLjCcRy7mWAb+aeIPASNiD4kVyFnnmqehCPRaf9qnf8QJykjxqdlXAvnVcvgPcZ1qAc39z3IuakxYx9w2fcG61kZcTrXsiiD87BbtGdZxhwavuGg7rv6b7Jo35rCWsLaZdSpyG3Ia7An6lXYFzwGh5EDrVNGHCee1/LYOVqO3AMdh31RQ2Z8olYZtV44DW4jXo+3bfE3u6hF8bd8yGlYJ6/BLvm792wT27mGcXNqur+4rjvIdWG+teNvTL1rHtvdupC/yYD9UbPFVsnR4SpsCA3IODq12nXL4CFi9npary3UKSN3Zz7NUtsLNsTfYFhfxzYQNiwjZjMWiFasW8Y8t4203LiMsURiObyzSRk2BWfBT/AUuclY2x51LvIb8hyOwWXEbGyP/IZ67gveTz7N+AhjI5v6vpuVYa+vO46jBZY512dcfJjzHr4L5bsxcnBsE525eRlzu360XZFLbKF99WyT2GlNztHe55Fr1NexLYWteFdhG6+TX2yr5XZlxGvskJgNt2Hf+MbA7P95jr8DSR6MziPukjuQf2yv6xoIDcuwU3IJ5mEw13h/11Xvs41ha41sk9jmDmUssU/iKnwILzYuYzybucuMm7FNLp+aE9safc2N8GETnbNjGZqR2ijzwoh/d5r3iJPEy6Zl/H0X7A6O5Fv0qdaM/E2QZjrevIxxMcbIWpQxjwLthz5syfMLO5WRZxDX7jRYJw9mDAF+al1GPsKxNlrfWdhFaFuGHWKDu5YxvsU4Wrsyxo+xkfZa303YXdijjBroQMc/xpuZO0HsfNn5L3kztVDshto/8ZAlMXFPbKeMHIPY17GM+PeKdd1zthvsh9oi9rZXGTaHdiMeEhf3Ns/Bd53KiKXMFRpljcc8hn3K4MnOZcyD3FfL/co4hpZEJ073+WxT76eGM8axFXsbaA0JL2KX7zjGcoz55F20b3+D9a5lxFfGz4i3d9g2a/Tg6r9bVgQ/UtdkPvsBZXAm3IkGRPvBneS25CwH6ng3obtwUBk6DvsjxrYxp8GBjIEdXMaYGLyH/fG3zuBMlsxLPKSMuYXdvc7y0DLmE2KPxPqejsk9ypjjDR/Ci/ytWPIs5mGg/Q4rIxcm7mLH5DV7Oc5zDft72sax6T1s43BhL/Mh844Z82XuMboP/UcN9fAy4jVxG9s/3/YPpzYyrzKXCFumPnSH7Zp9R7DEV8oYA2AeMjXOo7TdR+hbhm+QJ40zD/cT+pcRkxmbwsaxa+qQR5fBoSzZPkbLAcLAMvQitr/UuRP1npf/Y/fU9/GbQZxbBpfBacTr1LxKnoSmrO/4T+6Nf+AnjDtRazyuDP48vgx/OEEYLAyxPw0t47qhvobzhwknlqELtvE6159Uhm/gF9R4ploj4B8n20fYxzHqQKeU4atb289Wz8fLQ2OgL5hLwnVcT/2IMWfqoVzL3J9Ty5j/c4k1BPqBmk3DSoxL4QMt7BOnlfF30zjO9/unl1EnYu4df8+Pv9HE33knz6c2jyYY51xmuM4dIYws47sOvs/n73fsbw6Gi0eZm+ForiH3Qa9uZbvFhvkuHtvG3uHt6dat59rmzyhDg6JRqf+gbcc772eb/WeWUQ9FZ5yl9dG29zFl1NrPLsPuJ9uesWvs9hx8qoy5ctg09nyR7Zx439DxHdtlTPc87T+/DM5ebt6+oIw5Q3wDRMy/3HGf4ywvLMO24W7mDMHz6FO0K3Y5tgxNSt5DXZ6aPPFha2uKi7R+sXBJGXNwLtVynDC+DI2LbV7mfRy7vIya1oQyagzcf7nrV1xDDeuKMupYE83P08z/aFv8hbHXK7V+VRmaAZ7GxuBqNMHVZXD1frbha8qww7dsi9fyzsL1ZazfIEyCd72f9dNsl/Au9kj8pzaFDTE+Si39Jp1zM+eVYZvYI9uTy6jH8y0UNkhtCjskB4KnqbejHZgXh56Ygo8JtwrTyrBt/mYlPF+jR542r6NpbyujFkptrLuP3+5zujoO8JzY/B3afyftKNxF2wv38Ntl1Mvu83Fyd3gcu37QfA/v31/G34F4oIx5d2gVvini+yO+PSJWYNcPlvFN00Nl6BW0CjyOXX9pzub/lWDuD9zNeC77se0F/+FsNAm2Pcd5PPk8/HyB9UpD2zu1LfaTw7MNX2OLaGjGjpj7jK0+XEYtFZt7pIzaPBqGv2+yynUqfACN/WgZGheti/Zp532cm7puBUfjT/jVjDI0DPa4WsfYtrFx+BmehWOZy4P2ZU4bNj1TmCXMFuYIj5XBy+gOeHpuGVrocds/2gQfeKIMrTOvDA5G67DvyTLmUDOXupk5GC6er/0LyhhHYKyMehXz/BgPxhfwCTiYmtOd1iLU2tEp1OxvsH+s5uoy5ijw7T7530JtL8L3sLsy5jEzn5mxWTi7oXkbfYxOQS+T36FXEtttN9suNYM2tt3FZdg3tr2kjG3s8xnh2TI0DfM4H7ZWea4MO+f7vcW2ac6fZ3umHkXdgnk//weUn/R1eJxNnXW4VeXWxfFwdqzYtoCKYreY2NjdiYHYKHa3YmOBndjKNa/dXdjd3Yp17e5v/BiDx++P+bxrvetdcfaec8wxY+0zeXePHrP27NHjasmFzR491m/16PGk5CnJ05IbJM9IDpL8oONvSJ7V9k8aN9F4t84brWtcJunb6NFjWskIzT8neV7yguQ6HbtBMoeOnSVZXdvP6LyndI0XdbyXZGVtL635fhq/1ppHdXwn7qXtZyQ/SPaQLC95SvKE5DvJ85JjdP6XOvdLnbNk1n4veUnzL0s+13VOkbynNfdpv7+OnaFxaMPbq7a8/4rkVclrktm1/jUdW0EyVOdtJzld88dpPFDS1r2emahHjz4an9W4GvfSOS9J/tDx17X/p8Yru3r0OErj1hpHa+2amj9M1zxb41xae2b239C4kfav07o5evTosbf2/9H8mxr/q7HWuLZkDsl+zEnu0fq3NL4teUdSav9byepaf63235VU2t5Q4/UaG2xLrtP+tHqmqbr9va/f8He9tLaXkXS0v7jGWuOBmn9P8lbTujCf5H2eObrwqp73U637QHOf8Xdp/zRd90KNH2puS81tITlM25tKBqNXOn6b5p7U+D+N0+g6v0mG69g2Go/T+JHGJyUjdby3xo8097HkZz3XT5JzNP+J9q/QsRs1XqlxSY0nSfpq+wet2U/XH6XxK60dp/k1NP+gtm/S9omSnfkcNfcpzy45V8f21P4ekvUk60hekNyuY3ugR9GTL9A3yf8ku0l2lQyTrMB3IllRcprkVI7p/K80fi35RtJTcm/Wzsh1mj4HnTsee4m+oWsPSH7X9uot69S3Goejr+gL+s88us46jfPqWj0lF0i6JaP5m7BbyY/YrORBPkPJL5JfJfdp3UP6rh6UDJB8p/1Fsj2RrjlW48GaO4jviM87unZly7r2e8vn/IG+S/6S/I3uSnq0pdPoJ+frOpPqb5hcMplkA82vo+sfqWP9tf1B07q1lL6vidqeQ9+62sYf9O/NpvVxYE+v65/1/SSDWj7GmsObxqRzu4xLR+o+R0tm7rKOoavo7CaS87CDpnURnezZNn51a2xImm2fc2xwDAxDL0/V2NKxtuR6zW8cjCu0X0oqSS35otvYNK3O2VrXWJ7PGwzU+HDDx/7WdpeOraKxo3Mmlnyi7f117Ef9bTtEL07QeJRkEh2/JdvcY1LJjtqeTONOGifXOIVkJN+xzvuPZNkcZ91fTWPqucHKJYOtYO0NOjZlrr+Btt/RMzzLd9OwncwfG8E+0POXtL9W0/aDbrMWm5gqfz9/192S3TX/D9je7XNY35Q8p7leWtdb0kcytWQayWman1bjWNZ2+7wzmsbacfoe92oZX8HZvlo3HZ+7tqfX2E8yu7av0rn7af0Yrf9Za3+VbKnth3WskIyVzND2dhVb+KthexjebVvBZrgW15xV4z48t44N0Pcyo+Zmksws+b5pO5ml7We7FJ3psi19FzuZVcdm49natqfHW7apomE9x3YWC+4uHiweGD2/Qdc5Xfe9XvvDm/bHYPBS0X1sBv1Gzz9s+vwjtH0R95HMoeO/aPxQcx9JbmnYPrCTm7U9Z9tr5mr7+M1Z07tl+8BOjm8Yux/AnprG7t9iO9jNrdq/v2E7wUbm0fYOGleS9JFMn/PmbttOsJF5JNtqbqhk6pbxelx0+/Nu6xB4vWQwfljDdrJjrs/+C1q3rca5Jds1vM34d0/79AmYOpvO+Ubby2HDkpO1Py9YI9kNHW8bk8HuPdF17S8gWbBtLGcNeL5Q25i+cNtY3jN+YBbJAM0tgl4E55lH17EfdLih7dt0jUW1ZrG2MR/s75bcrPlVm9bzfSeyrl/dsP6e0zTGf61xkGSrLusyOv1DcP4tHV9Ef/PDml9U40L8vZItmtZV9HTxtnkFejtjdPX16OsSfCe63lXaXlvn/2ci+5MlNb+UZGDb/BBuuLS2l5EsK9m3ZV6xXNvcYvm2OcoKbV/zmpY5yopt8xX8B35gPZ1ToB+aX1mySts8pRmuAj+BmxyhNetqbOPjWuYq2Ab+YVWds5pkdclFmrtEsoa2L+7p/bV1zrtNH19Tcnvs5WHNraX9tSXrSC6NTWFbhzZtBw82bQMDYzdLNG2fP/I8bdsM6wbovBE6vqnkZ7CR+8RWsJnbw3/gPuu37Vs2iO7Dl2dsmANviL9sW/93hEvBUyVv654H9DSn+Th+Af8An7kpeD5VsBa8R/emB9taxnV0HGz/UTJLsB/uM6ht/vOmrveG5AP8WNv6vXBsAr3HLt7v9jrWrNa0vqKrm+jYppLN2ua/6Os54cGD2+bF4Ojm2h7S9vah3d7/THr6nORFOBbXkmzetC6CwWAxfBguPETz52v8osv6yvZ5wWOwdR50Sse2aJvb/BxsBY/B5cmCxb9nDp3eUnJ5y1zmUcn+Wref5I6mOTN8epA+8+vwodGlrdrWZfR467Z5Dnxnmm7bALwaPd8meok+wl/QSTD6g/AdYqhttb+dZKhke8kOkmHBYXRrR/y5ZGdJr6Z5Mfx4nujPtuEh7eDpLpJd+d6wV55JMrBlzJ1B60Y0rWO7S/aI7AkGROe+yhp8PxwDLvBXdAzu8GfT+jdO8oVkb83NAOfs9jo4NboGru7TNrdBJ8HwfcGEYOn+kgPa1scDNfbFf7XMt+HaB7Udp+2u4we3Hbuxf4i2T2yaF8OPD22bQ/QKlk4ePD1fuLW/ZESXdRBdPEjPcnC3R/aJvYjBiOeGa80a8fGHSWbT9uFtCxz6CL47rT9S41GSoyXHSEZILtPxqyVPSM7CT0pauuaxbfv549rGSnTzALiDjjckm0qO1/wJ/E1t6xj6BWahRxsET/+Jno1sW8fub/rYKO2fxGcdTLstuAZH6NdlnnBJ03g2RvJY09zgqIax65To2KT8rS3j04Itc4RTNX9a2/una5xF5yyt+Znxq5o7Q3NnSs5qm+uie2dLzpGc23bMBweACxwfTovP/hJegZ9pWc9GRxfR5S1b1mf0aSbJqKbxDxw8s2FcRHe3b5njEvedp/3z274+9xnWtO+/V3KB5i6UXNQ2n0WXL27b9w9smAtc33QugZzCxsG8SyS3av6tbvtp8gGXRr/Avss0jmmbk8JNd2gYD08MJsIl4ZRwS2K1uqd99UPa/w94I7kienFl2/H8WvCGpn0tPheffVV06urgHLoF1k3UZZ5KvDZ3yzEYOIVeXiW5s2lfDb6Bc8fmXtzzxoZzOxsE28A4rkEMdl10D3xbIhh3Nfqnv/Majf9t20dPExzs1W0fi2/Fr/bW/rUaR2m8TuP1fObBNPTx2p7WyTHRSXwrGAj+3ch58LHEZIfGv84VPEQf0csFWo7R8K/wTbaZ2zEYeVP0Fp29WbJQy/vo5i18r5yDvbStw3dEd+5sO+baFnyV3NV2TgI9JofRiZ6xjv2FW+a96NyiLR+Dj54Zfb1fc3e3rTv44H4t+9Grmuaw5CjISX3WdI7qvoa57j0ad2sYG3cPP72nbSwld7VKyzj4XMMYCn7ey9/EfNtz97d9/h7dzjHs2e04D79P/EY8RFwEPj7QNnd8kM9Ixy9oOddAPuEhzT3c9jiPjo3V2G45BzGn9s/R+GfDOYghWccaclnkuN7I8T+yBmx9pG2sBVcfBT/ii8FV4ifsAHtYO7JubOOsYCpx11LRa3w7PBe++5fmH9PcxZq7qOW1R5Ojkzyi/dHx6/hj/PLjkifa9sdgJnmvh8AdjRs17K+7sobjYGut409q/6no80rR6ae1/4zk2bb1Ev6Hrk7WMraCq78Gf8FecmDPad1mGp/X+ILkxbZ54ZT4OMlL0bWXo6vo6SuSxVvmieRM0U10lNzDqzr2Wtu+/Pycx/lgLPiKb2fcMNt/NJ17+DNY+7Tk9baxlTXwgk/hG03Hb+gs/h8eAKaCrW+0rbPo7l/6HK7RmmvBEckpLevlm23nX8FfsPctcKVtPz6gYV1Gp++J3qK/1+U6y2v+nbbzGPj1d7GBtuOx9yUfYIuSu7RuupbzdB9p/2PJJ23rOjqPPRHHjcu5n7bNWT+LfX7eNr4Pj35+0XacDx9YLXYwJLawWsM5WuIv7ObLtvlBV9P8AAz+X9u8gDh/zpbxGFzu0XQc1qVrfKX9ryXfSC7UmvX1+RXdxuhvJd/l3O81jmk5T0C+YL2WuQQ8gjiMHC94Dq6PDm9Fz/EZcFrirn2btgHm4brkjX/QNUriAY1TdzuO+qltnf+57VzeLzkGnyWHDMbDc8npofvYBPqPf/i1bR9xfcv5YHJ1+IOjtX1gl3kKfOW3tuMo4qn5W7Yb7Of3tvPG5CPIO/zRNv7jB/7U+Bf3bhuX/2kb78FzsLxHYd4BxoP15NfAYmyEGJ2c60SFeQH5ALjBy7GTRVqOvdED/HtXYTzuWTi+gquMC9/9vWl7uSK2gE10F8Zs+DKYu1tirAOih+gjfJgY7Klw2bei//tE38HyRuF4rKnxGV13F8nSwf91m//ax4BcF9vARk5umS/f2TJnhicfEhsjTiKOIlZqFcZ6cB5MpuYA/wV/2SZ30NJnc3nisb11rK1zXm06b4z+g+1F4fwB2+QQysJ5hI21bj7JK03HccRwXOP8bBO7VVpbSzqSiSWTSCYtrM+TaWxrzcS65uSFdek/Lcf7l/X09hSF91kzpbb7kLctjNG9Cusk2+gl+QHiLnC9d2EuQnzVpzDnoG6FvpHnolYBPk8WjJ5aa8Y2PXdMwxyE/Bn8YprCHAN8Roemje71Lcx77264VnEk/k7b0xWOuxjZ5zg4DV7DndFF9AfeCi7DccmBkSuDX8AzjpYMZa7l3NjI1DPIBU9fODcMboPZxHorBbPB7mlb1qNlJf14FsmMhfH63tgD+gyfRqfJlRFb3R9dZB6OjW7ulLl9orPkE8gfwDvgH+TXOJdrcF/qIdRF0FX0lHwE/qBf9sF18H2mwhxlPFdpOO9Gvni5luPC24Pt1F9mLlyDYRsOzv57wW9wHA6+s2SWwlydNfCmT4P3sxbOKRwb2yBnTO54tsKchLgPXgK/IDcAL8FuwHnwHj6+HnXSntZf9PmxlrkGx5iH0xMbHh1fMD7fm3VzRO/B+CuzBn/wetP+AV/RFT9yWa4Ll3k3WA/OYwfYAzwdnzBFl/3CnLEJbKPVdExJbAm3vyg5MWxrrtgXOQpyZ+Qx/gr+g/vwd9bA4efWOI9k3sK2018yX2G7mSl1vtuS34L7zF+Yy8BpiB3BYzj4AoXtZ0GNCxWOJcHrqZuOLdH3l2JP26H3GgdIFpEsWjhfvBjYUxjLwfQlNC4pWarwedjjQOyz6dwEfAPuwQjXXlrHlpEsKzlB+4u1zN3vD/6jt/iDgbkWeQR4BzUU4sQ1Jbs2LE83PEdMeVPutZzOW16yQuFaHTwaPg2Ofq/977qNiWy3g6PUdsnBgokrFsbIlQrnG1YOTvIdojOrSFaVrCZZXbKGZM1sr5V9Yj04xNpZv45k3cI5iTPhD4VzteRsyc+Cu3MEe9fXuEFhPSAHvEQwmNoEnBhugA6S392wcK0PrrCRtgdJNpZsItm0MB5vVliXiCHRN2oVB7fs2+HXXBOdBLdXDHbDEQYX5glg9g7B7ZO7zRHgCjNq7QxdrnXAEbgeuQy4Avdgf3NdY4hkC/RDc33CORjZP0njljq2lWRryTb4Is1vq/FsbFnbgxvW22Zwf5roMHPoLLqLHm+n/aGS7cFiybBs4yd2LMxV0Gl0dCeuET1Gh5lD33bJ/K45xtxumd9dsgcYWZiTw3eubrqWgm8ht4cd7BVb2BuM5nsu7B/wEyPjQ+AwfcJv9ivMd/bPuQdIDpQcJDm4sM/o7jYfHxauw/3BcLj9IYVxn234/jIt1yHJQx+qY8MlhxXGffC+X3zBsPgH+Dv5ZWovh6PzkiMLcxzqKPAc/AF+gTojvOmowtzm6MJ8fv5gP7EB/O2Ywj4B3CdPgw8YUXj72MLH34tfwIeQzyavvWh8B34DPCCvPa7buZ3jNHc8n2Ph2IAY4cTCnAo+NbJwLEztBR41SvsnSU6WnFKY559amAfBh4hnwf5vY6vYH/iNDc4efzEhZ8gceUOwAYwA05HTghdwcbAaXD+9cC7mnabnmYOzn6HxzMJ1e+zx5NgkOn8W+l6YD73XtO0i/TOHHWOX2Cd1EuLfibXunMK5IOo252p7NBgT+9gpOE89D70/vzAfJ/93QWwDG7mwMKaD7dQBL9L2xZJLovfo/6V8d7GNMZL/SJbWc11eWOcPiO7CqZgjj41tXFEY44kRsBd098roOueA/ay5CluSXCP5r+Ta6D42QHzL3HWS6yU3ZBu+9El4EcL2jYXvRRxArHtT4Twi+cSbs31LYfuoYyOnxiaorRAjEB9Qk+Q6U8Z3wZGIzUdmXb9wqF3D67Aj/M8uGm8tzKcmxMq3af92yR2F9Zp81P3RefSd3Ob2DfdA0dNyp9bcxbro+z3ReeIC8pjkfhC2yQHB/2eMD3swMQKxwrlNxxDUdogTFs/8vbrWfdhX4biDuBnOhZ08gC0V5lzEyvAuelmItftL9kkcge3gGzkXTrZ/yz4Qn0YsgZ/Enh4qvP9w4ZiXeBf9J5YmpoaXke8an69vuZ65YdaPlTxS2Kdic3A88vSPanxM8nhhn/tE1jwpeSrHyKWSU6V22d3wPtvYCvnTpwv7UXwsnAvfiQ99JvaJnVIbfVbjc5LnJRO37EuxQeJpON6csdE+sVOuTV72hcK2jY0/HRt/MXb+Xjgi/PDRpmsBxDv0xhCTE48/0vQ5YAJ+Ef/4UuH45uXCMQ7+kF4Y/CF+75XY9FTwqMJ5fOwceyen+lrh+IfYZ4nY8OWxzytii/gmYh/iGOz10/gbeghfxxYL6zd6Pn3OwUfC1/aLbWKj5HWGaG7z+CJqWPQRED8TaxO74D/Qf2Jl7I1er7Wb7hGAA5IPILamLnpry74Nm8OHEYtToyLWXifn7dV0HIQvZP2bsTvsj/Pwb9gufTPkpMgRYIvEK/DOcfFnnIM/o0b2VuEcE7V++laISahbUa/CLsjHkqMl/n67cAyObZAvxVbWiE1gG+8U5oyrRr83jH0M7XLsQAxxU8M1AWIF6uvtxBnvZJ9t8vTvFs7VU7ckjkb/Xuty7nPqns7/kPtB19BH9P6c6B96SOzwXnQK3cJ/UPN/vzBXIr8DX4J/EVNQO4eTwc0mb9nX4Gc+kHxY2H/Av9A38j34GXSNuhLcCFwH3z8qzP2JAbZoGWPBV+oBHxfGdbCeWHvq6CKx9DTRTfQPPWQteA+v+SRyY+bI7ZCzJ+czrjCPIWcD/vL9flq4BwrOA/chziXGpf/vMx37XPJF4fiC3ipijJU4rrn/FcZ08pdg/PzREa4Lbn8l+bpw7AGOEot8EZ4C/wfH78pa8pwcOzP69Uu3dYz85ioN6xV5nh+6je3kKL8pnLNEvi3Mab7LPbk369FJYhzw/PvCmA7Oo7vo7TqS93X99yQ/6NiPkp8K5+x/1vhL4bwp2AxGUy+glwu+hV+gnsVxekp+1drfCvef/F44nkHnwDZykdQA/ihcE4AvgeNg+J8a/5L8XRiv2QfPwfZ/CmM5uVVwG/zuUbpWSzxN/wj8Cp5F3Mz4VuIY8qPE5qNSK4OTgekT6fwuSc/S+VTiq+7SdoEvgGuB7f1jV6xrlK5LkNuiV4C/hxzr9cH5po63SuM3OE6vF9dsl7alQmMpqSQb65ytdLwujcvHNl1j7ZSOReBZxCxgOL21ZfCa/BV29FpsCfui9oCNTVya002icVLJZJLJS+M6+L5UzudcMP+j2OAUWjNl6XtPVbo/AS7HebfGHsm9EqMMje29EZvDNsc0jNHku3qV7g2kR5DaPz2EpzeNz9geeD8Bu8Hy+VNXo+YA7oK/xAO9S3N1OPvI6CS8fu9wDmJ16rdwmqu63D/Vp3RPIDUu8p7kPOkxIHc0a3R8nXCNqUvr+DQ8b2nOAHcAf8Hh63IOur5GeAp8HS4wIjpPjohc/dT/Lw9PDpT8et/SscV0pfUWnaUuML32+0lmKK2HcAz0b0btzySZWfJ+0z38xP2zlK5rzVpa59A94oHZtD976V6a/tFVsHyO0v5gztK4DmcAp9meqzTOo6Po6tySj/Vc4xruD59H+/NK+pfGfeq7+AFwfT7NzV+abyxQmnMsWDqemBBXLFQ6Bj81fuP0jOg/56NnC5fWu0mi5+gc3ASOgh4PiA5PHP1dpHTsUUaXsZ1FJYuVjgmuTtxNvWHx0jmpJcpw//iDJdFpycDSPh/fT4xM7LJ06fhlQHwD/YGnNh3nLlM6hl629HrqcHB+uD9xMTHxcjq2fOkemR4t849Fci36Z+5oOVeKD1mhtB+5Pf4B/4PfGBffQf5053B/cqcLxq8QIxA7Yxv4GuJqjq+o660EZpW2D7B7ldJ1XfrQ8R+rxiawjblathvsB65OPw08H9y/puHjq2nd6pI1Sscba2pcq7TNgP/kS/E5+B5yWWuX9gX4HHAXPkL+k1iZXCvxMvhMfQr7gEdjR9R6qY9dG34PHq8jWbc0ToOtU+aaXA88B6/Xk6wv2aB03Zf8J9wHfAan34uNgN8bam4jyaDSPAg+1KPha4PZ+KWO1m+s45uUrvu+GHuZtqdzYq932U425Xjp3gX0Gn0eLNlcMqR0bWKL6D/8Gx7eiP6zlnO21LiVZOvStoLNbBM7mDaYv23putp2pWNn4mZqx0O1v71kh9KYD3/HXoZpf0fJqJbtZKfYDTaMDe1cmn9fF7yGg++iuV1L57SI4eFJ2MlupXnT7hr3kOyZca9s7y3ZR7JvaQ5/Y9M8HtvARvaT7A/eSQ4szbd2T83toOg+NkCfLnUEeBb1YGxt5sjzTeeSOEavL2s/SA8k+SJshboE9jIhl0TuiP50+tQPLp03IoYglsBusClsizrBmw3nht6In8BHYAfYA/ldMJ/aMn7j3dgF9kE+Fo5O7HpIae4Gh8MPDIwvgNvDe+D34DL4TM/joRqHl+ZG8J7DSnMrrkcuiRh39fa//OVwHT9CcqTkqPgJfMRmTXOeo0vnY48pnZMdURr3wXy4PjqLrpMjIjbFN5DbJ69PnEgvTf9gPZh/bLaPK43tYDy6iw7zvgXngPfHlxa2T9B4YvRxZGl9pK8BLB8VXUVn4RrU1EYHn9FP8kn4gZNK505PLs0z4BjMnyI5tXQvDv0Q8A16KclHndZwvug0bKp0zEmvIzEoMQW8BE5yRhn+XzhfdGZprnNW6XoTPbHo+9nRed4ZQs/PKb39RfbPDfaj2/Q2rNzyuxLYBT0OrMEXjC6dJ2WOY7u3vH1O7Oe80vqLHp9f+jkuKN3LdmHpeWoAcH9iAN5rQC/BVuJK+ssH5Ri1A9by3lqnp99jI5cD1x+f82lbz1st53fgRvgAcjwXoXulOQxcHv5O/ofcT59g/yWl8Z+6GPlP8jaXltbjy0rjP328X8UfgPW8PwEPGlO6F5L6BHUKsJt6Bzr/H8nlkiskV5bOEV1VOhaml5Je76tLc3t0HF3/O7ZBfxB1hmuCxXAouNR/I2zjP8iB0utGThQfgX+gTgavgl9dK7mu9DHmqU8QB8NzRsSGri9tQ+A/PRP4A/rD8Q/kfOD25GF4VwnM/6Rhm8B28AU3oHulY2J6MrG3CfY1ODZGnzB1COyMOGBsYgF63G7SeHPpnk7qGLdgH6VjAPj7VLEPOPvCsSFsBj+APyDH3xW7wqb2jP1hh1PEDrAH8jzU2eiVmyy2CXeiRndr7IpaCBwJrkQ/EhxoZNPv192m+dtLbzPeIblTcpfk7tL1Z/wCHOqgcKLxPROluRG8Cby+t7QNsJZr7hcbPDfb90nulzxQmgOB6WD+g9p/SPJwaU5FfgffAI5ToyMGHlua4z9SmiOxDe/n/YzzerpviPf1Vm64F45aAbaDr6AOQC6fnh/iZ+JubOzR0lzrMY2Pl77HE5InJU+VtompM89x3l96urT9jQgvwmbgVnCsZzI+W3qbfNC68TP4gOdK+xXqenAfeoPoHyIf+Xb8DLEzvoYYnPohcTe9dFvHdogfeKeCeOL50j4F34JPwjcRs28a/4KfeaF0nADnodaMHZH3hE/Bq14sHQ8Tp5Bvgm/Bu/A5PM9LpWN5YhneHSR2oeb3cq6J33qldD0RDoZNbhy7w4fBvxqxEfjUqzr2Gsclb0jelLwVezou9va25J3S/XjvluZa75XmbMQw1EKmjO1gL9Sw3y9d0/6gtD8YHrvBfj4s7aM+io19jK2Xjj2wNeILeNc4bX9aun7NMeIT1hKbEJeQSyUnSm6Ud66JaT4rzdeYo9bB/OfYXumcE7EHccSX2Jfkq9Lb2A37xBXEKaz7unTeCv9EHosYnGNfxxa/kXwr+a50HPR9roVN0p+0X+wOOz4vtohNEofzbgCxBnb2A7rHd146zqAW8bPGX9Cj0rW2CTZ0WnzEd/EN1M9+K/2+ND4KWyI/tVb0/ffSNoKt0EdKXx28ir45fB0+78jYwVrRMfQLvSc2R3+JK3hXhB47ejTQ/z9K2wAxPn4GfwPvmizcixwVNoO9EMuT+8fOnkxcAjf7E/vifqXrD/+U9mM9Kumfnm+iyv0Z1A7II9Gz9372u3Ssp6S7cgxCHQD9hnPBvagfk29qVM4VkT99PbqOPjcr6zQxNMeJwctgOdyqVfm9knblHA/5e945oQ+0qIzz8CdyOieF9+2ce5eV4wDiAfgS9W1igrOzDy+C66yc2JY8Knydei88v9L5deV4gfgAnB6vgy2f83q4Orjc0bqJJZNUfo8Uvk4v/6Tan6xyLAu3vz0YDi/iOLrIe3lweeIC/AV5ePRzcp03hWTKyrlIYlE4+VTa71VZP8kZgfvoK9voLn1D5GWoDZGn6a21fSrnRsF8ej3AfTgQXGjqyvx+YI7R3/x49HQaHZtW0rcy9+EdEPgPuobOkVOCy0xX+Z0RdBRdJf6dLTg5e44TW5B/Qmenr6y3v0Y/f8956Drv8LGeteSp4GWsYw26+2N0ebXgPxyK+AEdRT/76dwZJDNW1lF0lVzTTNqfuXIP9DPhW3NHz9HxWSqvYz24zrsp9FFzHnhOPEKPNLg+a2Vsp8eIuGOZpnG6b3CYmgJ1aPI9s1XmTPAluM/slfnP69F3bGMOyZySuSrHxnNrnKcy1s9buRebegM5VnJEx8a26NHAXuBP1LKnDPZzjJgXvAf3R8U+sBNii1Maji/6V65NE3N8HmwmDp5P8/NLFqjcw0SfEbwJ/CbXw7qR4UvoPzEAMQV2smDl+Jg4mfoUPabkoLAfYgjsCbsjp0QP9UKVY4WFK+Pxgu1/8z/YDjmgAZX50CKV7eCQ2AI8iNiWmuyiOraYZHGwQrKkZKnKtQdwGDymZkUcQN0KngPHGVgZh8FgOPzS2l9GsmzlHC252meD44fkOujq8uEj5GywDbgLug0uo//UK5arbItcl3f8uA98ZPnKa0dGh7EHaq4rgBWV4+OVNK5cOXcEn4HXoJ9wErgJMQCxAHEFOn14dJU8EcfhLfCOVTS3qmS1yvcl1iEeIP/Je1ira26Nyli+pmQtPuPKuj8JcUtsZt3KOdb1sJPKfGYDjRtKNqr8WwXUaIkb0NdBld/Vou5G7zQ6T52AGgRYj01sXJnbbFLZF2wq2Qx7k2xe2aawJ2wH3zF/7Gbe+A3shDwSPa28C0bsDc+He/AbCUvEXxBT0NPxfDjNUsktDalsB5z3XPgLfGULzW8p2QqcqhxTnxW/gf/YpjJHgavANehrIhbhvRryPG/Fl6Db2An6vW1lDkIcgV/ZTjK08jus28dH4DfwCfiG+WML+APiZOJluD86Cz/fQecMk+wo2aky9rfiC37KcdZRF0OPd65ct6V/4u+G3wlj7LRsJ7tU1n38AX5hV427VbYP7rl75bXEActk/R6V+1j5/QPePzs6PgQ/s0rsCbuiDkyMzNxSuc+ele2SOjG2tZf295bsU/k86mjYDCO/N8P2vjq2H5hVuUeRWJo+RfJOnMM9qLfROzFJfNwT8VUHgEuSg+Kr8DH4F/ouWMPffbfucVfTfg4bPLiyHb7WNBfCV8DTsEvilnVig/Ss8jz4OK57SGU/hA8i3wWvglORxyWfi79ipJYxIbdFbRv/RD2EOObQyvOs4RjvW/JeG7HJ+HfeGq4LYvPD49sO437gR+X3gPBZ2DA95r8mDqcWQkxPbYReWeoZ5G+Jx4nF6SOfNz6G+B67PDL2dkTL9TrqdvghauH4paN0/GjJMZW5P71U2ODpsTH8S/+M7BM3YGfEDmyTHyMuQa7K3AitO7by+5jkZPFP+CbiZOLl4yrbH7yf+AHfdHxl/0QccELlWABediJ2WDlfRdxN/I2/waZXjl8ix7V7/BjXx5eNwgdU7vMg3sef4cuGxn6pvcD5Js71qb9wD+KVW5rmgtgysQaxPXH9hbHzg+PH8GfUF/jdD+L4w7odd5ys651SObagv5b4gnc5sWFsF79E/fBUrTkttoqdrhmbwraoH59euRZNbHBJy7ZAHWTa7GPn9A+fAV5X5v9j4994Z2e/5K7wVcTYgxNDYytnaf3ZfK6VuRf+Cd8DR8MnkjM7t7KfGF3Zz/0R/4d+E3Oj7+dVjtfPr5z7RdfRXXJX5LCIl/E5+J4LKueq8EXUMy6ML8LX0a+xVXo2LtL8xWBZ5XwWeS36jDgPX0YPCT4KX3VpZf9CXAJfu0wyBhyq7G/gaJdXXofvoYZB7oq8MzaDn8JH4cuuqOzPrqzcn3RhbAROCB+k1wSudlXlPhJ6mdjGtk4LL4Ofwd+Iw8l3EdPA6YhrrtbaayT/lVwLhkmur+yHsANiZjjXZeFdxMbEyDdU5lzThXfhj9B1fBKxBz4L38VvMNxY2U+RwyI2oh+EXsKbKr+vjK3A8egPWTB+bMnYFvqPHVAfv7nyu/Jv5p1m4h7em2eOWBsbYZ9tfCS+Ej55i867FZyozPngfrfzTJI7K+v+yfFpxDXkfMnxkoPCTrAXOOAp8TdwQfLF1NrJH2M/2BH+D93HBvB5xPL4OXzc0vFxy8S+esfGsLe78ix3S+6p3Mexd+wH/4Wt3RPfRexEHEafx72Vc9B3xebYp3eG9+qJo/BLE+wT33Wfjt8veaByXhkf8k/mH5Q8VHkdvgsfdnd818OVc2L0zcITsTG2maNfnr75sVrzCM+e62Oj8LjHJI9zPT6HjOzDEfF5xGPEYozPxRfiE8lb4Ou4F/m0Oj6UOfwu89g7xybYP36OvNkFsW0wACyA65IDJ/f9lPafljxTeQ5/BzfF52HzcNsLgwnwVOz72crvtNKHgi98jmtW9ne8t807I/SBUeOHn7LPu7McJ4YjpzYhjiOXTSzH+1a8V3Jz4i1sFjuGX74W/olQx6Gegx/Dn5Fnoy/3hcq9uC9qfEnysuQVyauV8wSvgTWSNyrbKr4L231T229J3q6cq74vPuj++CrsmJoM/VrkJt5IzeW82Be2hR96JzaFbZHTwse8WzmGotecfDK5BeIi8gv8Vgq+CLthJLeM/VBjeU/H348t4IMeDIeD35HbxZbQc/T7g8p5hA8r+ybsF//0TLbXjG1gQ/dk7UeV8w7wRmqJ8LreWc952NnHsbVPKvuu/WN39GDh11aIffGMxFXUdlbKetaOk3wq+UzyeWWut2LWYptf5LrYEnV76i9favt/kq8q2+ADsR+OUaMhjwDvhJPCQ+/L8a9zL7jnN5VtAnuBF36r/e/4vivzww3iQ/n7xoaXUm/lN/PIqfyg/R8lPzHPdyn5tbJvXT42NXH6dejFpyefuhO9YcNjO8R0+MDnwjm5FnEf8R/+E7uZQvKb9n+vnO8gL4HfI+bCLshdYxvkov+oHM+Rv4Av4v/+rPwuCO+EUOen52qPxGTEZvTR088Ch6QuQx0fW6GvlnjsknBFYjJ68skxwwnJB/xV2Y7+ji2Rf4OH/SPpUet7kHRJetb2h/hFeNyo2Bvv9eEH6V3B1sgls5YefPpuumvnhLEdfFWjdhxIby01eWqd2Be5ADgc/A0fQcwFZ8NWDgufWym1Suou+Aywn57Dn6Pb6Di+Cj9FTNSsjfX4k5a225IiUkqq2vgIToKPxPXkDsBTapbkpamV1FrXkUwsmaR2nA7GT1pbjyfTOLlkCsmUtXVzqtpxUq/M9a7dE871V4zNnRm97FO7zjm1xmlqPzfP/FriJPLK3GNaSd/az4d+8rzT5ZnQfWKl6WvnIeB/xEXERDzHEfEd5D/oj6FvnTUcHxH/wOfQrzZXhCfS/4tP2DzckFwfeWny08zhb/A1vIc1Q20/QP1lRm3PJJlZMktt3jhrbQ4IF5xN27NL5qhtg3NqnKt2fxi9w+Q4sA/4ITZC/MTvJ/B7H8RR7LO9WPgevA9fgQ3A+9g/IrEV9sH7ItjI89F/7GDu2nEUdsH2PLXrMfPWtoP+GuerbR/kJObX9gKSBWvnK26Pzo/3FaV53EI6trBkQG19/yH+YhGuXbt/eLHaXAz/Af9cvDYHJV93bGwBn7BEbb8w4fcN346/YA6ORr8WNkG9Hp+D7yFfvWTtc7nGrIl14GHUXZbS/MDafmHp2n5k+fiYe4PNcB7ycLxPu4zWLFt7jmPg9z7RXXge2E8OAfzfN/vL1a7lYDvU//fK8eU1v0Lt+vqKuSZxDfdi3Uo5b+XatXdwHq7SL7wFOyQPiF2uojWrSlar3e+Lz4MX0iu5eu38M75ojdr+CBuapfq3PsPIPr7m+ej+mlq7Vm0fsLbGdSTrStaTrC/ZoLavgTd+E/veMDa+UW1b4H3FQdreWLKJZNPgAjixWe1jg4MHUwQTOJ/rbB7c+DzX5j1M+OWQ2hgBV8XH9Q0ObFHbT84QX7l+bBrbpl+BWiy5+8vCM1fONphB3nLL2ufy+TK/QvCEXAv4sVXuQ48D94L3HRH/NjzX5Dq828lvn21dm+9uUzs+3VbjdrWP8dni5/l88bNcFzwbWpt38rz03lEz5vztJTtIhtXu9yBeJm7esfZ1d0ieCD98dc4jn8P7pvxOxU611/I8O9e+Ntj2S/CNeb4bjsHTJ8939U/eq6P3b9Os4/jo/F38DgF1C/JB/NYLuEZcDM7h6/HzxMvgJH2z42t4hXNE9H/g93ep3btHfEvOlhr1rrXfld6ttt8nR4Tvp3eKfhF6RXbXsT0ke9bureK3lImX98JX1K5xEyODefSDU7smV0sPLbU9anz0dICLcG76Q+jzJiYmf3tAsJKaBu9YUKcml0odmxo1ORliZHpZiZPJFX0fXw9P2Kc2V9i3dr0NHKSPlh6O/Wr3bMC56f94Prld+r3hE9/lOvtjD5IDsYXa7959FV5OHA1PhzeApfAIsBWMPbg2R4WfPhgOTg6Xut4htTFwzxyDYxPvgpFwDPou4NfEiXAJ4lt6Vol31w6fIAaGL98RvoGP3iuYRm2Zei+x5aHaHy45rHZMCWf9OpgINh5eG9PWij2QT+K35OCjywXjqFODSWAT9QreceAY7zlgs0fUjjWPDJ6Cpc30eXMdeAScBw5xVDByneDY0bU5EHaAPfwaewBfwUBwF47DM6+XtfAmsJUa6JORxxJjHBNsJHaHc8O9R2j/WMlxtXkTzwJ2wXW+jK3B+4/Is+MP4NLgzJwT/u7Kvub42v3urOmVv/fIzBF3g5E8K88MP5sqeH9CbU6FDyBWOLE2No+sXV8nfh2l7ZNq86dvcy+u3yvP1yv36htsmIDhg4Pbn+XvXSP35Z4bBtfBDDgi6/lc8AfsT5L78Ww8F9/V4Nyzd+63YnSD7xpsJlY/uTZnPDjXGpRn+TnfIfytb54RXMWXnFL7vGfDN9nmefGdPDM+DD6IT+udz2KzfLZ8Fny+x+fZBufvWy06hQ/k+b/J935SPsMTcpzP4cqsYS15dnqByJ8zEjOxfarWnSY5Pc/KM5/x/+49OJ/XFPn88EOce6bGsyRn51w+zxH5TvA3+B38Ebl+cpPEZ+do/1zJ6NznPMn5tf0J5+yQXOmLec6TUiNg7oI8J897Ye1rXVT7s7y4Nhe5RHJpbY7LZ35y/ha+M3wr8TL9TPQ10TPF85PrPTvPyjNfVltHiC3I9eLDdohPw05/CXbwd/E3EW/iq/BZvCtKryL+lD6pMTwL31WeAf4P17g49+D6PDd+9ora99ghfzPXxSaxR/ooySnRS3lp/u4ra3Ojq2pzJex6zehev3CHobGjI6PPxNRrJfd9UrevyzuuPBvPhc7i94fl89g+49W143DO5RrEC9do7r+170NNlntdW/t7OjXfw5X5Lvi+r8tne1G+uyujo6fEVi7LGu6Fjl0fTFozfxvPPyq/jXhSRvpHN8lnMibXPiU6dUb065Tc5/x8TtfX5hDD8vmDQdSKwSTqW2dk7Q2SGyU35Tj5wsfzffFdrZPv7eJc57Bcg/6hK/LdsAYeNCZ6BIaBETvnWdGLm2tfG743fa59dc4fk8/xltr1AzgP3Of8/B0z5rO9NZ/pFXkmvjfeX6Cfjr662+p/c5/UAm6Nrj8bfgpPJfYjBrw9978i14FzwcHgb1slxiTPeEft3pFDW+bdm0ZHya/QS0KO5U6tuat2/EmsSczJO6s7Jb4kVwnnurs27yJXeU5ykvdk/b21uRY8i/oEv8txn+bur92rS/2BOgT5EjgSMSQ1B/rXybsMD7+a8NsccCvqdotmLedQl+P3UqnNPVC7H4vfO4UrwZnIUdK3Sg6F/Ak94eT14UFwH/o54D/Ekg9qfKh2zxPxJLHkw9ofWzv3T76P/gvyf8SPxJH0o5JXJE9IXEgN/JHadfBH+fwlj9eOM4k3qa3x+6fwKvo64FZsE2M+UTvPT/6F3Mzq4VTwqa/DqeANvK/5ZG1eBGd6qnYOB471S3gXPAzuBY+Bbz0teQa9qc0t4FH4SvwjMR+ciNiONctnXTPnkVeBr03IccI9tsy5D+Q8zqfHitjw7wlSeI749dlcd8vci3vCczZJjEbcynXhUOQp2Yeb8HfCk/i7n6sdR06IJ+EscCT8F/EiPgzO9XztHNWIzOPz8bH4aXwhPAX/OKFXnWd4IWs4Pl2ei2P48yPyt/J5wRfOD2fAp+BPJtQFvsoacJsYFd9PrRCsBvcujo2DQxdkfv34ZfByfH9L+BZcC3wG48BobPzH4Ddx0yyxT+ZnyrGrgi1gJTkl+txnCAaBRfjYF2vnuV6q3UsGJoEDL+cY81wHPH85aw5Nrxk+4hXJq7WvzbtVvFe1feLXYcEKcAJ8IJ4Er7fJ5wDebxz84Zqv1T5G/MnaQ4Lj458tsSBxIjEgPQPEgeQK4KJ8RmDe67Vxb4Y8E8/zRu11rKFXgDwY/Wtv1o4JiQd5h4bf2+J9YPrdiBmJHel3pl5LPEjP8lu13/Gl35O8Mflj6inkh+nT2SsYtVTiP+ql4BS9bOTH+B0V3o/hd+P4rRRiL/JZxF9v1+6/ob+TGvw7td9pp/7ybu0azHu1813v167BEDPST0BMSN2Tmic1fmqdvAdDHwIxI30H5I4/kHxYuz5KDZX6Ke8a8L94iCWRr9ML9FHtHNzHtXER3Ds49yfvxjPwDgt9a+TT+H2UT2pjIjVKcIw4kT4ccl/kwKjj0AdE/w+5MDBuXO1343lHn5iS7U9r74MT5MTIh5HDBXfAL3Jm1B/Imw0JLk0TOycPTZwFVlCHJHYE/9YOdmK/YAq4Q5xHvEdu+IXYOThEfEgM+niwgJgI+yfWIVeLHf4U23wuNguPhhN8VtseZ479oMPYIX4dvntucIXYjdgGe8FWsI1NggHgw+ea+yLnYH+jY4Nf8v1JvqrNPeAWl+e6L2cd3Ac+AC/A/vC//H4J/hy/Dpch/0Q/HfUV8ivkWeg7XTB2w3uS+Oyva/tw+gy+qZ2T/lbjd5Lva/ce8Fuk9CyQT6aXlPdpsDOOTegRndBTAAfA7si5UB+hnkJvDvVK7IqaJXkVctHkVqjXcPyH2n6e/DL1lB/5Dmr//i79beSXyS3/nDmOwSVGhk+g+79Ifq3de8q7B/TM8d48fQj07JM7Zp9tbA7b+602p+Ae9JouGzuhd59evN9r/6bRH7GVP2vbHPaFXf5VOxfzd+066/h+hcI5GHoaxv/Oeu08zz+1uQe8g1z22NgefKNHR7F8xxgA1yB3Dd+gHkoth/8fQW8NfaW819LVcU66Z8c9CBPy3NgguRzskL6dsendIYfzeK5LPx0chH4EbPXRnNfdcV8DeW9yM+yTB8dOsdFGx/fldySxd+qmTe23Ou6BXTQ8aEjsFQ7wSeyYmma74+OsI24lNh+b65JvgasQFxNzEz/TZwi3oreWvA65lKeCH9RJwRDO2yDnwk+wa/gIHB+uj00TZ+Fv4O74T3wGPhQ+C6/9LraMHV8Vu3w5Nlfo2UpJ1bFdUZsZU/3rO1lX61ink/g09ohN4c+IBfhN7Il1fBLJpB37RHg3fpZ+cDg5tjlZx/Mcx8dtE3vFRvlNYH4/m+f9PvYJN8cW6XHl/X5+f4z3nvkdAH4DgP6dyTv+/TH8IT129NFhf5PG303R8ftu5DtPii8bHh6Ofc0TeyTHSa6T93Hwe630G/A7M/zGzJQd9/404wPxW7yvhh9Dr9F1+DX2NlXH9ocd3hm77NVx33fvjvOdvGtDzpPz74798n4pfXP0z/0YHOA9VOyVGABfNyB2im/Dv9LHenDugc1h/3D/8XFCbdvBbvBz8Hr4PT6Ld2foL+3T8Ry2hu7j6+g/xb9hQ/B77Ai7ejwxAvZHLwM+86Ncb+qOhf6Cj6Lz2BR8/vH4o4fi77CbZ2Ini8cGyO9gL4Piw4ZkDfaHHZJX5HmxTZ4ZPwjnhWPDoeHVT+Y8aiVPx8bJs2JP2MoRsZcXYwPTdNybNm3H/WnEpfgtYuG+0eXpOp5jLedM33FM3i/72BA+jt9y4d033svBTrCXGTrumYEbwhHJNRDzEvsSyxPHE6eT818kMSh1UHgn7zNMEr1H58nj43fQc3L/M3ac/6fGT282cSb/Jwb95f/GzISeSWbp2LeA/8SX+A1+FxLfQX/MrB2/D4BO04fNuzyzdczjZu/YJ7GG/oE5NM7ZMZfjNyzI/8/Vcf8b/oL3zMjT46Nuik+Zu2N9JHfPb72Sy6e/gJoqtVV42jwd6zMYTp2fXDy/b3RCeBmc7K5s874XtU960tBTYkx4GLJsdHe5fO/Do0NgJzo1r+7Tv2Odo+ZJjEsf2dPRGbCaWinXny9+AP+DvsHDiOGI0+jzGRbdnb/jvAYcBj1Bh9AV4hRilAW0vSB/HzjUcb4PHUFX1shazoHzwLXgPU9GL9APcJNcIesHaO0iHfeG3px7cu9F8U/8XcHw8b0ltfOLcB7u+WJyIWAwvSVLdJyTAXvhP+DvC1kPV3o129Tvl8RPSgZ2rIPoIjgL7oK/S4MbkmUly3XMieA51NPBWjAXveNdseU71oOzo4f0/K/Qcc0IHFxR2yt1HD+srHEVyaod9ynTm/lFroOuci46jW6P/79FhWv06Ct6iX5Sp+KdGWIT+ilX67h2v3rH10f/1ug4rqBPhTgDbgOvoS8THB2vwxrX1LiWZO2O+c46HXOefYPH6PG6kvUk63ccYxBrbNCxXqPf1OQfCZcBS+l/pCeZd8noiUR/wWDeDwBj4S70vfBeMO8H878O4T3LRofhJuRk4DLEHvAbdJwaP3q6Ycd6v1HHtShsAs4DLu8bW0HPwf6ewVqui13Qx8bzzpd79MkaMJk4ZVDsiftgC+SKdoz98DzDg73kOrAbeAzxB/kA4t6Zol/wFbDxnODjxh1zDnAUAUfJ7W+icVPJZh3nQwdr3Dy6PyT6P/63sQr3WqHz6PsWHes0/cboOO/PwPPh++As8T0cY8voOfq+Vcfvzbwdrt8779RPGd4B/2DN1lmHsL1Nx7/Lvk2O4cPh9OTxttX+dh3/dvvribuvj30cFBuhj4p+KrAZ3jG0Y+7BMdZgM9gHdgKnphcFvN6+Y9taPDZF7z3vhlGf3aHjHn5sh/5heAe/tfVAjrMOfk+tdVjHccaOYIlk547nOIY98H4A9oFNwEWwC94d/iaxCL/JTk9XI1iO/vwc/X0kOg+eE2vz/gzHWIOuobv0AvcOT5ktcfbD0fdlYhvsLxM+gq/ALuAe+ADyiug6eTN0Hz1nGz7SyHw7vAL9xX4+jM73jI1gH/2j42X0nHOOznXGxwS1j6NT4PkLwWewmf79XTquuRDfkk9/MRxi14719qb/h7P0wvcM7vOeyW3xI2A8ugyHmKDP6DI8mXe5dtP27pI9JHtK9pLs3XHOnd8LujfYDsbzmyv8vgq/u0LP+87R5X067jvYOPrLu4+8u04fAbgOvsOhiV95B31fbe8n2T96vl10/gB0RHJQx30IB8cvECPDr/EJiyaOpjeR948P0fFDO86Bo9vkmF4IN4Aj8O4WfQf088LPsaOfgtPoOLYwUewAe0Bn6f/dKf4Ev0IfAnEsuSV6EBjpqWf7hGzzzgl9C9gI5/GOJu9qDu/4WeAy9IJhK9gM7wUgxM74F3odv4kdHKZzDpccgf+RHCU5umN/dkyeE2xH/+EzYCpxI3yc+XvCrck/wb3h4I9GD4lBweHHgsX/JEbtmzXoaZljrGlHn7GDQ6PT6Da+ARspYhs7BbtZv2Fs5Klc7/H4mF2Ctej0DeHM8IgRGo+VHNexvsKFyescr/0TJCdKRnac36ROx3uIvIM4qmN9P6ljnafH7+SOeQh6Cw8eFJvAHljXid1QD8MmiEXh1qdo/tT4hdPwFbEJOArYfUL0nHwouo5Obx4d3yTYjQ6js7xXgt6eEawGs+GsE4W7nCk5q2NuDfegdxZ+fbb2z5GcKxndca/MeRrPl1zAdTvWt4s65jlgMnyGuI16Djg6IJhPHMpv3qLXnwbvOW/B6DTcBr27uGM9vUTjpZn/P10O9ph4nE2dedxV0/fH73Pvfe5zx3MjEaGMDUJlSGYRFVGRIVFkiCYZCqFRhQqVMiUpZCZTZpmHUObMc5Hhm5CMv8+7z+rl98d67XP22Xufc/ea115736aVVKpUSqW+LKdSXwkO1v183c/Op1L3F1Kpi3U/XPXPCQap/muVe5V83T/uZxVTqdN0vWPFwHU/wfN69oee5VX3m8rfBZerfg/VfxrtNxZ8o/uXBXWCnO4f07MjVb6g+5cEp+p+iuDF6M84e6l+e7U5QjBC121Vf3rJ71pU9Ht5f0HQQ3XFstvtUHE/vu+T+IZtVTZSea/6zFE5V3CzYIrazxTcouu7VN6qcp6gIhjIPKluW0EzwROCphqnKb9N83Yb8yq4nHfp/lTBB3p2tu5vVLsP9K6/VFYEy3V9u+rvENwpGKB2d6m8W3AP3yUYJrhQMEt4+Ubt94k6nm2n9rM1/r8aq73uT1T5Bb+15Gdt1f5zleeX/XxQ3mMxzo91qdQPgp1Utz9zr7pZfIv6PqLrU3Vdq36fCbYp+Pkl8exulaNVN0rwCfOgtu+rbjfoQddZ1U3Q/T2Cp1W3QHCfrvsKjtc7jxOcrHZ/qd0ugu10fZ/gAT1/iHFUN1/3hwvuF3QRHBL00T3oJQ3+9P7PaV8ynsE3dPBi2TQ0QvUZwciScfqAnj0o+EnXb+ubeqicKOilcRbzbj17WLBA8KvuDxGsEkzU/SOCRyumCWjjMZWbq9xE5cHxjsm6fhwa0vU24EZwpWCqoInqt4JG9N7eRdPd7oJPdH0mNCc4o2I6OUr9/+Q36XqJ8POEyvUFx6ltr6JprBB0Bh1BT4lggdo+qbp3KPWuVYL68ID6FATDdf2ZynqC9Yumqd/KpofbgwafEuwabehbAIdq07hgWoKOoLGnVS4UPCN4S222V93puh6qdttAnyr31BiPw7NF01hrtakpm4agJWjsImSHrm+quP0egkt136bs9vTbX3XPqnxO0FTQQvA8ckLQsmIZBr0hv5BdN6ruD9Udj+zQ9UuClwWvCBoIXkVWCF4TvC44WvMwoGi6hPYeLJn+Ns5bBm6k8iGNe4LqrwcH8KrgDcHiiunjzrJp6I2SaQr6WBL0Al+/WTHe3mIeKqaPVjxXebOgDN4Fb1dMG+/pPe8KHtazE1S+o7or+VZBz6ATaASZ0oRvYx7U7lbdv6vrZirfgy+Drs4qm3aWFoM+VPcR94H3D4JOoJGdNd45IWeQNx9WjO9FIYuQIwMBjfmhYFe1P1B9j1HdASo/UpuPBddUfP+OvqVeyfhMBw200v136nd+0bLl7LJpYlu+q2zdBH18p2d36npGjPeJYCfdd1D9uJLxuaZsnIJj6OTFkB3L8pZd0OPfarue4NPA/3u6PlBlx6CjP8uWR8ii+/VsQ/XdJO+6r0JOAQ/r2cKiy2f57SpHqM8oeKvi+n/LfvY5vAJeAuB/eB9d8k7ZugU6gB6QFfeFnEDP3BgyAHnxHjSg3/E436JnW6tcXrYMgK6+rhiP7wYuv1DbkvrtLjhJ99ME8zTW6rJ5OBv8vEXB/A0eLy4Zl6eUjMde4oVfy8bdsqKv3y35vg82gMb8RvApcyBIBZ8x952Y+5h/8HBSyboFvu6ssnm0WV4xr8Kn34JrwQpkisa7MG88fCzYoOS5XT+uD6uYF6cXzY/zY/5HMg/qu0XZsv2Xku8vE0wvWwcg/0epvkvJMn4X3U9X+X3FOhtZu1jv/kHlMTG/d6jfjxW3hVfhf3j3J8H/BCsrxt3mFePv2HjeK2TEz4LNBC3K5ue1vBy4xra4Su87smR7YpXufxH8WjHewfl6FesE7BRo4s34NvA+iPeprmfIAWTAZHSK+v1P8HPZvA/ff1i0/IfP4fHf1He14PeKbZA1gvPi+o+4Xy/oCH3xdeh39Dw6AVnwp+Av+EvwD9+u+skl0wq0BB3trXeNFOynfsME/6pdKpEcEKQT4zyjslgyzUA7MwVZ1dUKlhcsL84q2s6Afk6pWHdQx7NcYvqBjp4KewOdUKf6fGJafbZounomZDy0NSpoFTqdH7SBLj9UUOCbBKXENFJOTCfMPfRRSSzP/9CzNehg3VcT0wQyHPmNjk8E9VS/nuChsmU8tgL00jhoYMuy29LnB12vz7yUbU/Qlj71VbeBoEFi/J0Z+G1V8PvfzJs2kAvomsEFy/nxRduV6KGTdN0nnqEzNtRYGwkaJtYBdwb+N9b9JoJGiXFfDNr5IJ5DJ9gHH4bsQMY8FXKGeuqwQTZV/80EmwvGqu6psusb675J4udXq/0WifXGliq3EmydWFegM5AV4Bhd0bpkPGeCbm6oWK8j05foWT+V2+jZ9Sq3Ddy3rZjWmgpalS2DGHdWyCZsjWZBa80FLRLbF/TfTtBSsH1iHbEQ+zqe3xgyrHfJ70Qu8ow2t+t6jJ7tyDsTy6ZlQWPIstaJ9QayDLsX+/dj9RtetL1xaNAh+C8H/bVJDDuB/8Q00yLkyS6JfZhdE8uYsyq2G4oh00qB/x9CprVVu8HwcmIbpl1iG/eBsm2buSrbqNxd9XsI9hTsJdg7se5Ch0HP+yTWSegj7OZ9db+foH3Q6f6J/SNkHPINu+QA5rlkukK2oKugnw6JaQjaGRv0Myt8FuQNNuqBiWXT2aLfswQH6b6jYFjZtsG3BdsRqbLtAWzGZ0M+dVK7zoKBet/BKg8RdBEcKjgssf5CHnUVdBN0FxwuOELQQ3BkYryBv6MS6y1wDg0crftjBD0T+0zIE2yPY3XfK7GduWvFeAWn7weOwBVze1zM7/EhU9aEvAE3yBzwj+4C/+iTAYGrx0M2YDv2DpmB7Ni0Yp1D2+/DHkWuIJuQUegs9Ar65XiVfVR3guBEQV/BSYFr5Aw2IbLm5MR+yikqT018D36xOeF7cNcs7E9wDC7AA/Z7P92fJjhd0F8wADwk1ikT1ee6inkK3luq+2srlgszgleY70GCmop5BbsDWxF/gPbfBC/2CfsA+ws7bLD6nCEYktifQ4+jz/H15wTfoK/x6/+/zsbHpx06f3HIaOw19Da+ET4SupHfujR+75mJ6REZN6noe67PUnm24BzB0MRtlwa93x5yc1jIQ+QiOhX7DJrvG9fUnatnY8Jeg1a7Bu1Cs+jEZgErgo7PiznvF3PNnJ+f2PZFXmI3fxoy9NWQd59W/pN/LULGHRJzyFyiO7HLsI2xxeqHbbY8b5sMmoe30OUjY66ZP/wjfBdsFvQn+pBYy6SK7Z3hiW2envH8gsT+9oUhT/qELkXWofN2KZg2kT0XJbaJob0WJdMjeg8dh667NWjz3aDd/YN2RyCXBaMS6zn0FPoIerysZJ10WMzx6MQyB/zy7O+QN8gd5As0Dq1jf+CToJPQF2PAe8ibM0LmjE3s816cWJeNS6zPugXOwBf0DZ0TDwFf0HiL4APmm3l/PmgfHhiv+gmCSxLrPnAKLi/V/bnYwIl1ITwCr6CLwA94mphYTiGj4K8DKo7/TVLdZMHlIZfwU94KmfJA+C1XqP5K5EJiGUNsZGrIkGkhR65KLO8PCPkBH0xVeT5yTdczEvuTdSXL98s0X1ervCbmmjm/NnABHq7jNwpmCm5IPP+p8C03DT7CfoG/Lqh4zFmCj/BxSuYdcIp+YN6Z/66Bl9kV4+btkmUTcgg7k/jEjYlpAlkFjaD3HyhY92MfzE5sL9wUsmpOyDJsVuxV4gzLItbQIngN3G4X3zc3cHVzYnwR22CMc8rG1S2J6Yh76AAawM64M+wOeAMewS6AZ9DF+KC3qpwnuC2xLYCfgz0ATtET4PH2xHYFMbI7VN6Z2L+5BLmX2Mf4OdrS5+7EvInN8H3ISGTlToJ7EuuYewX3JaaRQfqm+SqH6Pn9if0WfJa/NB99i/4m6GNo0Atxr8UR+8KPwXeZpfYtBaPhTWhQ7R5MrDexa3mGnQutDSm7De97KN7/MLytdqcUPcfYDQuClqCj6RXjAXxgB3YJmoPeugd+HxE8Cq0LHk8ckyDW8URi23TDivka3YU9y/O3Q5+9WTJwjV57MrFMRh9ie74SfNslaBMaheagvacSx6ueVrkwaIy4xTPQf2LZ8lxieoQuiYNhC2MT/1NyHL8m+Pp5+gpeFHxbNO1AQ8gAZAE2K7bJ+xHD6BPxJ+xJ5vylmPeJ0aZ52bT0ctBTm6Aj6AnZjM+C7/JKYhsR2nxVsIjflJi+0AO9SrZrsXsYAx2MLq5WbJ/y7HVBvYrfhf5A5iBvsG2ovzl0C32wf6gjznUMPmLJ38I3vQGe8QGDbm4N3XF0yXiDz5E5ixPLIuQVtjAyZ0limYK8whZFR6OfLwiZv1be6/qgikvuTy06pn9y0TLszaAr6OS6eN8/QR/oFnzPtwRvMz8lxzPRxe/o/t2QFeeVLd/xccHts6EzkBsvhOwgfg59YcMiQ0aEHAE38Px7ifUseFyLT90vTRwLB1evxPUh4RNjPyEbsCORD5NizucGTqADfBB83nvLxgOyAZyCw80Cn+AVnYHu+CAxHkYHfyP/kf0fJuZh6uFpYgYf0VbwieBTwWchM0aE3Pg8sY2PrQ9u8FWxsdCtXyTWt1+q/ErwteCbxHJxXvA7OFkWbcdF++WJ9eq3ie0v7LDvBCsE30N7gh8FPzEviWUE+gAfdqXgZ8EqwS+CXwW/CTaq2DdZndgm/j2x3ifmsYZvT/zN/eLZn4n9i78S23B/Qy+J9VyT+DZsC2w01lZ4NjDaQnd7BO0hR5A7/wYNjo7fScwVP7hcMk2lqqYrZAXyBdlyYNDVl0Fn0Bu29lhBjdqPVplWmRFkq451IkeIfb4X9DauYt+GmAW0Qomsh2awHe4K+wGdVVs1XnJ8iyBftS4pVE0384O+oDP0Dn4quoe4CvE46otV+6HwPT5LSfflqmkFHQFdVaqmJWiKdTXmCxpcFvSQVB1f6hb0AO7xT6GF1UE3tK1WTRP1qtYV2wctMMfIcmwMfBZiEMz3uKAz8LBe1ThZv2oer181n2OvcI9eIuYKz2O/Qbsb8NuqtsXblW2bg4cNBRtVbXsi35E/+JcT1G98xf4m61zwNfPO/BMnaFi1XN6YMQWNmO+KfR/iVPj88P+uoevxK/E3N60aV+Bss6p1ed9Yp4JXN1dd4/hW5qiJYAvBllXzBb7SVlXr5a2r5vFtoh08Qz9ilNuqbFq1rb5p0D583Ex1zav2nVqo3K5qH/+Q4AXmrnnwFLobnwg7Ox2xJWLWyBbiki2r5rc3AzfbB+53qFrHHhy8AH72U/sdq9bPs0OffxM4gnewMbA54edWVceBsNPREegF1hVaB67gGWyqR0LXtQl630mwc9V0jD0NvsAVfit22i6qv7TiOAz+O3oN/Ydc3lXPVkYcGNupbdU8yJoUOAN3u1Utk+CddlXjAXzgt7IODW8QM9pd5R6CPQM/4BTcQofIM2TqXqrbu+p4InSwJGjk68AT9ErMGb16ZvATc9s9ZNk+VcusfYM24HPkKXJ1v6rldPuq6RS6aBLffkrQD/bdOQWvexI7wibDNoNm1uljZBj2P3jHZ/6gZBuQttiD2GtcY3d1jD74SOAdmjo3dC44xs/Cp6qL74cGmwUfo3fhZXQwtjo2+/66PyBk47/B89hvyMjPQ06yXkQsjWtisvhf+GHUfRF4hj6wg6AXbCfwPCnsIOTnu2XzLT40fIwfgC4ntoPN3aFqG3xL5gNZGHr/oKBBaAK9Bk+Dx46Byxklx5lmlC1jkQusYUA30A/20a0hP6DbTlWP3zlK3sc1OpfxV8T3TAr7AXpDDkNzyGBsJuQwsr9tfEdtfNu8oNeDq6Y96GXfkCc7hb6gPb4jcULomfUJ4oCdA1fQI3RJXJj48CFVxyG6wHMVj4megQ5ZC2Gdg7j37JALzaIv/Q4N2obesB+RY8gwYgv1QpYh+74IukfGHBZ0jiyEvrEToPeuuu4m6F41T/wTMm6L+H20eyxkGXIMHxbdkg4+6xZ0iK8J7eJvHq77IwQ9BGcXTdfoBXQRvikxcUr009KItRPT2ChslCOr9m3gF+QaPPNxxH5YQ7kl5CJ8Ap2jg/Ax0DnoHmxKbMxHg9aJBbGeDR3OCdsR2YYsQ6ZBw9ABOpl1lsah55PQW68EvUJvHYNO2wTdbRyyomFcQzPIO+h6ashM/AXo+OqS6Rr6Qi4uCXqGlg+O/ryD8doGH/A+eA7ewz8+qmo7b1XQ5JchEx8L+Ucf4iFHhyyH7o8Kej2majrYIn7D96FPewbtbBO0kURb/BD8Edb22wcvMc6xMc4xQUf7xZg/Be7AYa+gQ+gRHYr/QszruJCz9EPP4Yfijx4f78UG+jHawTfoWHTt5sFbyFzkLfIRfUseBfYpticxFeiud9Bzx5C10A+xdewj1nuIsUCXrOehq3l/Nt7bPHigW/BDs6CvmqCxrup7qKBb2J/IV2LGPYLmeS/6daPol47nxGj66PqEqtf5iIGfWLWexc68L3gfXYvOLQTNDgq6XRl69dGy2/Cc+CY0jI+Efu5btU3aK2QS9IlevzloHto/qWrawKc+ueq1GdZlLquYD1hvYe2aNWxyidoG3RGTYUxsavT6KVXr6VMF/arW16dV/7PPoC9irMg45Bvfdrqgf9W0xG/lN7OOOaDquCz+FL5Up6Av6AyZSNxuoK4HVW2boWORfcuC9n4KevkxZBp0BU6RmZsF7eUFQyvONRlcdQ4TMVZifr8ED2E7sP6GL4U9DY2gm5Ff+D3EzfF9zlD/IYIzq/af8aNnhO2H/Yy/jP3XPOgK+4138m58opvCfsOOGxu0y3rPWVXTFjEL5NY6+YVORR8TG2V9GPpBv6KfedYh6AZ6aBu4B0dbQ+dV28O0mRu2HDYbMoU1tXOqjrGAR/AATUAPrCMQt8Z/wd5Bp+GHXBY0B62A/6GB917B66eH3EBmkAtELIb1OeJxK0J+IEeGVS0zoQHGOSXGOj/0Hvrz2JAxSfU/vcU9+D+3an8FnYHuwL9Fz+Hfvhn8i35CPhJjmx30gK/Jej92FOOgY5AR6LOXKv+tbZBryNoG+AW3xN/JX9izYhqkP+NcH/fQ42+hm7C7ngs5c2PQETIYnYx/Aa5Z40P37ht4BL8PBF+BD2Im+LHYXsQ+0T/r9BD2E3rpvKrlA3KCGOg9IQOwxbDJWN/AFz0h5A36kTHhYexx1vDQU/D8ekETnwf/YTudX7VNiJ1NbGp41bGSveIZ9cMCh8Rfqbsg+qD30H/QyYVVr0lBU2ewTla27YX/g32PPwSdYuM3jnc3jm9h3lYF3RAHgkaT4Hd0yMrA+bFBJ9RTh72FXiA+ik4i/kPs56Kq5UYS9ETse03QBfGOEVXLIHicmCs5AvhVs4KnoQnWXFh7IeaDbsNe2ytoAxrBJkEvIP+Jua7jdex0bPH+wevdQpegV4h90I91UPxl/GbsPWw9ZOj9wefYMtSNrNp2JBZBHg+yFryznlWJtti7c+MZMpi2mwR90GbnoDNoDBkPHewa+GsYeB9VNd7KIX/xxbA30ddvxtxDQ8SlsJVZD8beAf/EuflGYt3kBuIzfRdziowdXTUPwAvoWnJAiD1h+6IrkXPEJsdUHZ/kmvWS1rGetSL4tEHYjcgA4iP4e/h92ONjQ1ZfXLUdgb+OHMd2IH61QcXxNuJu44PekFPwKryLvO4YeCKuCe8StyYuTuwauwBdTzyKtXdwCm7R9/hi+GQfxjPsktYhH4iNQiOZoJNHyl5XJF4MvtGH4B96YM0BfU08Bd4lRrVB8DS+OjYa/Alv4vuMqzpXdnzV+K4E778fuG4ZaxqsX4BjcI0fPUHXlwRvX1o1zolhXRa4IEYKv8PrE6vmY2Ki8PIk6KbqeugDnT0oxsHewO6AR6EXYiLwFu3XxUg+CB6Gbu4IOpoS/MrY5I9gi2CH9A4Z2j2eTYxvOj7GT4L34XtsAviSeA5ymvqxIReIh7C2gW+MLkGnoL+xFbET8XuIpcCbLwZ9tAq8Px/PiFdiu2P/8T3ou0cCj+hofGH4mWvkMLK+FHPC3MCn6G34+vKqdSl6cKuKeWdkwBVVy0hwBu6Qo8j8VcHX6Hr60Paxsu3EK0NWrgr90CDoBb8APxI/FNl7WfA+MgDZt1YGVo2TRwMHyPwJQRv1gt/R9axv7xx0MiV+E7ieKphW9brLJYE77Ib6McfYQ9gIrJE9HPRzb+Cc38l3fRzvnhx4xjbB1mUsSu7RCcjtp+O7B0TdycHnQ4K30f3YY9gC+OXIGGQNv/OqqvlmeswJOVzk1iAXWOdG1uOnYFfij6Iv0BvnBa1AJ+iLMSFriMXMqJqusDuIOeHDowOw9dAJyDziT/sEfWEvIP9Zd7u66t9zTYzDfoTWcY2smRZ4hP/fCLpCHpwYddAaNsFxYSNcW3XJPXbYY0Eb0Bk2B3Q3PuQKtvw6Hbx10NndISvOjrqRQUNHB97R48iabQLvFwetsHZB/sigsDXgaXgbHQDOsSuhcfQE+olnrPPQtkvwALoD3wI/hvW7Q4MX+AZkcpeQy9DZtGjDN/L9xIDIKSd2iu0NfsDTW0F/0CE8TwyS9Qp0OPLvgqDzA4M2kKforNHR99LAPzYDNNEs8IstgA7DHsBv3SB0zDWBN/BHDA6dgh1wU8ggdAUxgCUhS5AXJwU+wRO8jExZK0eqxu8ZYUOBG74XvwC9nYu5Ao/oXOYaPIAr4gLoEewx4nzIddYpkPMnB/9cFbxPzha+GriA17k+PfC+f8gS8luw7blnLQPflvmeEjLgnOp/th3ypk3YIeD7kqAT+KVN4I3vhvfaVcyL5IteF3IF25Pv5pt7V7xfAH+OeOIzQSfU8WyPkAl/B4+PCZwOCV7Chwcn6IQ9ow9yAtsAfLWIknv0Orijff/gWXh3WDwfEvIeuX9lzA/8uS6vbVrgEb2NX5YLfoQXd6s45oQOJQaDrYIuQ96h7wYF/4KXqwM38BVx8WmBG/hlZcgMZAf7Jq6PeWwauENer4g5HxJzcXbwEXjBFsPv3THGfi14aWzgaGbQ/RnBB+h2cpnIpZkZPM93o2P6Bu3cEG3R88zv4Jjvt+M98CQ6ljY3xLtmxjjwIjiEH58N+c08QxOsmyCjoaWZwTfoZvQy+hg7q3vFdhj4AC/zg06hV/Y/QZvwAX4WNIaNC51hI62NHSZej8J2ahk0h++NDYScREcTZ2T9Ch92WODziqBdxmLMcvSDL+HPwYFP/Ot1cnm3kF2MNSx4Fn4ljwR5ilyFNrC1RgStIE8fCr7GFsLePDL4mvc2DDz0D1xMimfUY1fvG7yKPTc8ft8JUQ//Dgl8nBk0D70jY1n/wM/HzyTGyz4dbFv69Qncwnedgve43y+etwm+B2dXB02j49DD+Pr4/LOqzgvrFXKUNTf08LdRbhzyEpsZmXlOyBnweGnIievWzWvwweUh55gDcANeoSNi/R+G3IJ+F8X8kzOGLCRv7KwoT452tGeezo55WxzPuV8cuODbwUe7oAfeNyvqmSt4hnzMcyu2F8EbPhCyn9wg9rkxr8zvwiiXRD3tiWugI54Neoc3Do422KB/xtz1DGAdnzrmo23MCT43NvrmQd+bBJ0NCHpk/rDd8b83j+//MGQL9hD278KgRWhyVNBDj/iO5fFt4wPX9EOH0gecHx08Sg4QeesLQ34jx4+J57RDj24SNNIq+Jz1/9eDVtaNuyjmDDpam3Nd9e8cELSALzUg6njOb6MNcox4E9fdg+74pqEh20YGzojr8vtelTo7XbBU8JLg8JpU6mWVgwWHCvYWbKG6NiofE6wSfCl4SnCk4GjBBEHDjGhK7V5Py6fNyg7Q/WUqb9OzKYLbBW/q+e16/qGuz9LzAYLvaqXzVV5Ke8EN6nOI4CHBb7o/RuVklWMFYwSjo7wirm+ok3+v8vCMv2Ht+zPuc7T6TlTZVe9NC2oE41X3d9bfeKuezRNMVJ/T9R2DVDcw69/BWJeo/jqNP1MwIyc/TnVtBWfrvlbPfla7lOBI9X1UUF9tZgtuElwU1xsI9hDMVb9dVV6q8a8XzBJU1ecj1X8iOC7r8mPBZmpXVHk9vzXrPvR9WjBe7x0nOFPf8ITuP9YY3QSf6z6Xl78oGdBQ998I9soZD2X1n5Px72a++O3faYzr6/x7OqnPbF3fWOexhqc99p+CyarbQ7BQ9c/W+vo79VktWCkoCX7N+nsn6fkCXTdQ+bX6fqi6+9X+No23THCrYDM9m602++r5xXr2j8oVuv9LZWfBV4JWOY+5kaZ3utq/pnFOVHmSYInq3xJk9VvHqX8fwV66P119Ns/5u8/Xez6iVP0EwQy1uVh9F6quhfqNYr4Es3R/THxbVXCQ6v4Q/Kz2f6jf23reSdf/E7TQdXNBL/V/VnCc4Dp917WCEepTUJtnBZuqfnfBbbq+Q9BJz45Uv9+ynu/3g55eok7wcs7fxv0MtVmtspn69xP0h84K6q/rO1Sf0fPLVDdPcLvghTr/pumqnxv9XorfeK1giGBw3rTbWW0vYk9g2vT3vcrN2cOoZ2epvrngCkEHwSNqu0CwQnQxWOVnqvtCcIm+89haf/N16nu/6nZUmyfUZgvB41E2EUwRXENupNpcwB4IlV8Kvuae/bN1rluhZ9eq3fcqO9T5fdQ1yvh7/hTk2TtF7ni8j/tWxMd131LfUmCfSOzNZY9u66Lv2e/9ecHfSvvFGvsNwVLdXxlzzLgVPbtJZYOi93POzHvvAPteJ5W8F5t9eUtVf7euB6jcp+D1F/ZIsj+SvZDdWN/XGDeo/DLGu6Pg91Hy/kNV3so8l31N+ZPKm9nvTc5p0fmg7Jsn5589puxLZE8i+3Yn6fdOzHnPPe/jXZMLPk+CcyV+1nXDks952LnkfcXs9WVPIb+B76+of1lweNE0u0/ZdMta3OxYj5sXuZwnVmynkeu1Nucr9kiyN4B9FeyP5fveFTyiMcbn/FsbxHwPit/N/Caqqwr6F733lO+bWfT+GfbR/EiOc9F7ndjz9HvZ++Lnq+8zGuMW1e9bijzRivc1/VN2ni65n+zPZQ89fVgnJdeE/QV/hc3wdOhA7BR05FWh6wdH+5ujD/nG7MlnrOVhq+Eb8b0dAg/sOSN3jz0cwMdRR84WuVvr9ooNiFgDPhH2CHFLfGri7Kzh4ZdBS/jV2MSfhe3xV6zlsaaHffRl2ESVGOOH8IOJN7CGNTLsn3Vr3thD2EH/iNeXite71FqnXZC1XkMfVUOvoJ9+CX2FLFkYMgm5gHxoIni/YN75Qr/tyqLpe+ei6bJ+0XRaP/iHa/aLsBeSPSPgfQfBLkXjmLx0cD4y5n+dbTI07Mh8rb8NnQWuqGPfpLqu1Ted054f8pRYO39d4z6m8tGCY+XEzMn/Ji+NvQ3kqe2kZ9cgw4req8Qecc4MeBXZovfNrfPZJquLPt+kkeoahH7hjJU9VXdFwfhnHzz74RdJ9+8ieFXwor5rF31zW0FzQTPBC4KfNXej9d6asAWYY2T1SMEHghtzzk0m55z9cOwTI1efnDNypMm9ZR8GuQLQCfSC/3lG+DLvqn8eGVNnuwXczsDe0vc0QF/o/i1dd9d1N8GbWevQfvxmva+v3nMaOFGbgYLBGetWfvfhKq8XtMXGwjbQexYg+wVX6foAPftY9WvU53fB6dhW5CBq3M5l666cYI5gKDIe2S54W9+5TN/Yrcb5C8QbiSeyloRPRvxrKz1rp/fcrPKG2EPHGRwn6vp51dcTtEHnabxdVL6p33m34Dhdb6Tf9oW+5wl9z3XIWXLNBONVv73qZmYdAyFmgo28rOD997tG/u65Re+z5mwXzl7hrBf2ASCHdij72y8RnCcYA72o/vqSc2HIMXgw7H7iOMTbXtZv6KJva632D8KH+sadsYs0fm/Bz4KDVT9C7S4STNC3jxKMFGyv+uPgRXCnd92rtj1Udtb9CRqjkcY6QXAs9krG6y+sxbAm8yPt2VOh8mV943PwR8G5n9ATa0fYh93DRpwZ9smfut5N77xV5Ya19iWJ0RA/YU2B9WXWmdfoN/0u2ED9d1C7XQQHqf+RmoOjBc8xZ2nbutgdc3K2kx/BjtP9efqtc2v8244XfKNxTquz3YOdg+95RPhp5E0TW2TtKac+R6n/KYKHBYsEC9LeK4feJNf+fc31bMGNgkf13rHkcOm952nc5pqDT+t8/swF7BlAd0KPKftDGb1r77LPUPpc9+qWUvPUt+g3+qp8VHCiKv9VeZHKCYLxgnv0rkXq8Kqgkfr/pvHHFR3zZ92BONjudbaNP8DGz5lmz1JdmXMnBHtpzAOxr/WbemecV84+a2iTOBexP2Iv2JglzdvLKu8UtFe/VXnr5Hmhuw9SeTexYI2xj9o00PPf9W1HaA5PFWwt6Kx3TNM4B6vcGl2ALyR4RvfvqP4ClQdAi4IdBVeSX4CdULKfi4+Pr3ucnv2sb+6lsj2ySDA25b3JfUOOnVe0vcd5Bvj7xMDIC94+aPwreFPPRwkO1PibaoxGgkNqvN+LPZbkJ0DH+8A3Kvct+ywszjKao9/4fNjG/6ux3ttQ39RHz9PYT+QW44epb0rv2FPv21twptpdprqpajOF/aLqu6n63Ze2jMCnR2bMxA7PWeacpTZd9VuHqLxP/UuCT+p8ttar5AigN/Sa7oKegh0FLQWTBEep7THBCwPU59Q62+PtkWW6fjVnGdw75DD8ji8Ezz+h/mcKhgiW6/0tVP+tym30ew5V2y55x+WJK7Fes1nJ9M/vHZXyfLYSzBc8r983uMb7PdnryV6f9dSmvmB9wSH6DatLpuMf9A2nCc4VHI6sFEwQdFL/34kFqGyv79hWsLlgtmCRvve1OsdxiZVMjFjIhIi3YANMD9sF3GDXdtS7Tqu1jjpN83AUPpa+8wF8X9VdqfdfkfW87Su4GV2tZy/o/Wuy5v3PBPenbCuyNxJd2k9jPa62Wb1jFvJXv/XPgmnrerV9PeX8F/Ks2EfGuh5xXfYRMEfbxJzxuxPyEsteI0F35QJYV2P95Ee9Z7q++6qM7YGegg5Zx0sgvc6CjwUbabzWgt/0HZ0EH+MD6P50wfE1tjXHhd3PPkn2MLBHOykYr+D0e7VbLvhH8EfwxRuqn6vHmwgervHeSc4S4Wyancve281ZO5wLwfkgnCX0L/JZbR4TvKLvP1T3l+fsN3AeCWfYfFWwLXgP52dozq8UnJW2/Nu01j45591wJhZnY+2hd18ouECwSnXPYAdqrN0ztn1WCSrq/yX+t+Aa3S9PO2awE76J7lurnI7NEbYHMRxiS+MEr2i8Sp3tuCb6bSVdP6lvm6J2V+as+07TWHsI7tI3ZLP2o+/OGbfEc1kDI07PugC6jvV01tjJmSQGc0LacZgP0+Z1eP5K9KjGbqTf8rrgQr13gzrH7p4O/d9WbdqpzZRan0nBWVjsH3xdY00hpsFvwL6utb++o8buIagvmK6+PbH/NWYPvXe66p6p8fo1uQXokqtVv41g/ZztkNV52yLom3uK1j9bFk2rd6nsg77WOy+qtd2IzfiOyn10n856bjhPjTOTOCfnJ7UfJvhYkMlYz76W9hll+AFplTuWTZ9/R247e1s4U+GitGMM8G3/0NP7CjYRPAot1PhMsAWCtmX7Rz0jZsv+F3yEvwX19LyZYD1sSX1fPus43EDd9w/bEjl/NXo77TP3sOM4QwJ6eELPP6I/MgLbUL95lMruut9S46wfeOuutveo/0lp+0vYzLdlbTejwz5NWafR/lhBX425pdo1EUxRm1sEi8LmZA8AOSmsuZAXSK49eUTMzdr8/5JzU8hPJAehc8m6CR21Bt2DnZt3fHhs6J4OgrF69iH7pfUtbQVbpczj8Hcrlbmc9Rf6rWfYPNg+xKs61Dq+xZ5s/FvOIfpLY/2Dr6b7iSrr9LtGEBvS7/hX8IPgdrU/jLiH4PmM9Q1xyheJJWq83lnrhvXK1hXkIpArytob64tdQ29yhiJnZ+HTb6c+LQVPaZzF+JWCCzXGi3nL45uLttF66HvGpn3uEeeZYZOTp8++L/aEvRW8Cw9DR8uClnaDDwTrCw7Sew4UdMz6NxMj4PwucpWwk8lt7KSx9y/5W1grI0+NXMSeajdZ8HPJtiw27cbkNOEPEQMqWn9mQ4eiA/uozNd4LZwcOdaavlbfb/DtyF1Tn1/Ut3vRsdJHBRuErY3NPU/l/9TuRr3nIHJuiqYH6IJ9Apx/w9lLP2qMzYqWQ8QmiVF2VP+DI85HvG/vnOXnjLz19VhBt7LPIONsKeT0oIgZETvaqGjbbgHxBGInKqdh5wlPxwruy1pvo79Zh/kl1l5Yk2UN4vNYhyAG9BZ2aM5yfJ6gAi3VOqZKbBVePU/XT4b/gu/SH1sN2z50Iud7ck4Ifj520hURM++FrSa4VPC3fmeR+GutbQvWUbA1pqJLNW79gnXwtLCTbtdYJwjmlD3HzHW17PWHfsT8BXfrvmvZbeeUfB7lPF0fTDvBt7ofH/YPNkDz8PXR8c/kLF+QLfvVWZ9+j9wh/qB+1wr6E0sTHKnftr7KFaqrp7I1vKV5aSdYqfabw7cFt6XPptHvMLU/Qn3n6313EEvPej8ke1HwFRZqnDMzYbcXbM+u1Fgz9fu/V9sU6yIq9hIsFuyGTMc/E3TM2B94Iu24wg6hJ4hvENtgfQYeXh2xOb6X795M5bHIGn1bjWC03vWVYIxgh7Dfsa9YH8fnZ31+3Z4Z8pNZc9he77lL7dsSk2JNSHU3qU9fwayU96KzP568f67J+WY/y136zvMLPq/1NfX9CNtQ5YXqc4/gXuS3xu2q8Q8jPh0xCr6TNXPyGshJZJ2aNWjOPDhD411RdLyT/GVyisgtuiT5b/32Xn3jVP2uMwWLNNargi6ak6lZ64XGgpqsaQ9bcGN9Q3/dnw2Pa9zjhZP94DfVv0IsQ+U2Wccodsw6h5/8ffKryQVl/xC54Qs0Vl/BQYKWgp6CJmr/k8bYKfwT8tAejt+0cfjjDcvOJSaPmD0h8BI+ObyFT0kuKn4la+Lsw2H/ALFH1nLX5rKq7fe1XlM7Ktb/hqUcu+gsWKnnXXTfUXCQoHdcH0DKTM5x56OJGepb78r7mtxB8r04h4ZcGfKiyPP5K2t5gazYSu9rLNgz47WQB/F3NdYWmt+tBF/o+hx0vcYbmncsIK22j6RtR+0IHRfsSxGnRj4RizxZ5fW6f4n4svDwStk+2hLBvin7EvgUrdJeIxhQcBybOA8xHs6U+k5tynrnt1n7qx3wQdU2J7hT9UsK3rvIWSOcvzg17EHswl4hw7YMecY9Mao967wewFrAMt3fr7FPxPZVWa/WNgy6YWXJ8uvMnGXMkpxpBfySL56EjCZXcnLEC8mBIOebfD9ywN9AXqisqBxFzFHwQsl7udhvwTkU4IT9DOSIsH7zVd46cKeyfxv+xELN0TvQe9pnb2JDcl4n+z7I9SfPH3sDev+7YDvl9zrLJnJ8yT0gF4G8A/I6uF8lHP4iGEb8qMb299GCaTW2h2+t8brRUL2nfdHxi8f0/Mm0ffFG0BnxLMFv+ua/VLZkbY/YQM42GnsHyJHBBj5LsFXO+gc99INooKvq1mfeBS9q3EaCehn7Ei+l7Vtw9uQ/eZ9lzXmknGfIOT9faqyn1f8pQQf6EGMRNFX9/uA155xd+Jq83gEhu/iOKzP26dFZ5GyQA8O8sGeAfUbtA8fkdoNz8hewE1nr/zVicn+ljXfixeCeXGL2opHjTl4yvgR7ke7L2IebmvbZKpynwbkas8InKwiSvHmnXZ1zXtflq+JrYWNja2+lcmtsCXgzYz9pUtoxfOL35MP0DZ16Utnraber/Z2CbMVrVnuWHRv9QnA8a84Z65x9BO1LtoduYl1N8If6X47uUzkG+Z+3LmoV+mh8xFHbo7OEr8Gs57PeW7Z9813J+TbkS02J/AnWhci5WF1r+3aWYD/ssIjncDYq519zPio5sjfE/JJHtS7/iHwd8qQujfgLcUtyJDmfEDseG56z1Dl3mzO3OQees9c5dx1bl3PDsHc5p7t72GxjRIsHCkYTo9BveEjQLGMbApsAe4DcPPIp0WUL1G6gYEDK+3zYl90x4gfEEVgzI0eR/Znkaf2l/m8J3ss5bwJZPzF0/tCMczLAxYuBD/xe/N9NSz5X/AX9pouxP7BjWVfKen2fXIHFWfvR5Ahsp3GLdT5nHl89F3Yl9uVTMU/sTeBMPs765Ew55B1yb4us4xmlGvs8a1T3Kzal4EHNx2zB/mn70S0ELQWH41eE3YVtgo3yWM5nMXGGCucAPofe1PeUi4677pCxzYtvtmfEvlmzXRnrtrVZ54tgszZW36HYfbWOlb+s6/2y/l3YZ/w21pE5v5m1ZNZwWD/et+DcQXIIydeFF1h3vgp7P236hY7JdyPfkf0ohxGnUZuuKu/V8xvStjXqIl79OLon4i27C24LOxZ79tqweR8UvKFxT804/+afiKUTQ4LWF9ea9onx9SMuijzSuLdCZyXLdtaJOYef3ENyy8g/JB+REttppPqMEhyi8Z/W9/6qthMKpjdojVzMDYNPNwo59Wf83okRgyFvbduYG9Ya4DP4DftxWck2+Pkln8G4oOyzfrFbyONjLz05W+TlXR++KDE84j3sXSTGR54zOAN35J2QH05eGD4MOHwvYzwyFnsRyPU7O22ZPyVtWdJVsLDGtDow1hMbYadG7BS9RyyA/W34db0Ec7OmKWgL//9qvXt41n4R61/k8pJrvzjW4pYISqwh6j136rqXfuflguH67Z1UdsQfQG4ULM/aF9yfcYgBs9+SMzH4FvQ3efHkec7DRgl/Ft+WcpFgHrkoes8rGa/TvSU4OWX99FPExZBBvQS7C74v2YfZANpSn88Fnwn+SBuv6KE1UaKXOoUfhf2C77518l+OLnbGa4GrlhFHICZ3SfDgcPiBNaLw0/qFbN869MNjWfvq4zT2UWXrRPxVcvbIMyZvj/gcugYd8HTB/ABfoI/wd1Zm7fMMyjg3i7ysIYKBmpfBWa9VskeCMwhYN3obPVL2+eLEAXsXvO5OTm+jKMnN5PrJku1M4i2sFZ+fsd+4E2t/un4y49ggeXCsAR6u+don7XUVfBzOjSZ2QU5eIXL0tg/7mpjQ42rXPe1+2B2LNNarWedDkxfNPoNvw5/aR3htEDYOtk6PgmMS2Eif6/4T1ltqvK8QvON/bEucQeP+xFzkHCceqLK24nWA1wVN1SdDnLXGMhub9bGM5Re53cgz8njJuSX3fpnG2FHtlqvcXrLibMHrtbbFF66zTzXW5fpNzxFjUd11Ja+39i57nRl/7p+i156fLjmuQHyBmCC0Ds2z34xzCNg/zvkDr+FfRMxlf5VdwS0yT+OdWrav/lvE4x/R9eqC8+TIkWtNvCLt/LRD0dt5++onqu5Q4sxp8zY5vPiO2NLY0exBb4Bu0fP6tY6hET9rl3Wc5buIuyB7Hg6//qq0r+eHj7de6MEdiDUJ5qQc/+oT/hu2JjjvXWs+xDeELz9Ru/mC31KOLxAPx464VrC6xvYR6x3sKSG/eUXesvvAgu0U7JV2Ku9U+8PUdrca2ybgCRxtG7YDNsR5xI5DPo8pew3+iLJjYENLppOzVQ4sOTbWVGMeiB2NrRl0ybrIvMAPeGJtkPVh1gfx0ZoIGse62nEpr7OtydluwXZkDfIE4hiCk/WONiWv65OzQO7CiZHbwprbxDr/Jwf//zK84Hhpr4iZPq7yG2KkedtuxBiJw35Q8Nn55C9NrnXu4wNZrz+yHjs26zME+Q8XzlFvqLpvcs6H7Be+FHn3X6ScGzAh7bXykWnn4nzPPOb9/x8vqNyWuLPKS9X+D35ryvES4ibkbJJXkMk73od9xzmGSyJmel6st6KXyXX8iPbkrKSc6/u4YNeatSkQa79jXsr5uj3V7xjB8YXIu0L2YLNGTAg5+VqNc1L/rnVcaOe8Y73k1LAm84nK4eS7qDw5bX4kvkqcdY2e767xhgg+zjp2M7DOeAEni3L2Tzjj5bCQGeh4zuBgXx1nTLC37vHI7SUXl33H7F8lr5r1KNalNgz7DjtvY9bHWCsQdAqbmtjSaWFXvhK2ZTnj2CVxy9siR6N5nWPSxKbJI0BmddGY19R63w62HPtCiM3vmnJeNWd+cfYKe9H5HyNyEvkvmqfCjz5XsBgZWmcfhjzer5GHgml69nDe+XCsIb8V9M75DuwF5szDMeAT31jwrfqeQr867zNjrxg5KKzFYW/yvyMHqN01GmMDlX2yzi1h7Z0cHtZ2X8441/fAnO2j9zPOwSYX+xmVU/HJVM7TWBMEF+edC/yT4OeM916xd4o9dL30bc/oXRX0jMbL6rum1nkdeWHW43yjNkv0fFrOa/ucr8uZUJxxt03JZ/I/GPEP4iDQeOtYF3y41rmo5NHiD3PGDOsty9XuVD37JmtdgB4gLwragsb2jrX3cRFTJt+R/YOcR8K6JPnbu2W8blQUPFfn3C9i7fzvFnF34hivFpxTcZ/a18v7/7CuKTjndM+w74ibkK9LntQdwTPYGOStkmdM+Yz6vkSMNXJA8C3fDr4bE/bdoQHIUuq2rHOuLbm35C+QA40vQl59c35bxnn7xRrn7l+jcj30uWBEyusVxwmq6rNezrxBHGlIxJJ+LNhmv7TgOM3qiNWwT52zjYhD8r8Y5KvtretBYZPsH3FBcrvIjxoLz+j3nVxn2bei1nXz9Y4HsVlVps26qW1Tzo3YWDAZmybv9d2malfNe57vFbyv6/qCLQs+u4//mmG9l3NYOa+Pc/tYN3sxZMH9eueXghl60fEa91bBLSnbBJdHbDetfjWsLxG30ni/6BvbxRoLay3Ea5HDyGDyyomf4UvgR7xT43XNc4DgKXiF/5PivyPIrSAeWRMxSdZQG2e9pnpGrIuyPgptQWP41py7wZ5/zl6AVxh3Hf+1E9xYa7+jVfget9V6X8CwGu+TZZ8O+7fI/8oIRz8XPR77QvcKP42zTIgPI9/G5J2niK4gnkZcjf8BeZIYeNFjkE/Gmhd+PT79ZM35Pxnn5R+ALtV0rBZsGuuT5FN1RQ6q72SNvSZvfmePRifBaPU5WHXz1X9nbCKN+UGN7dtXnNqQ2qjk/7Dj/+sOrLVO/kBQVL/pxKTyzg8kN/Ak1mQ1xmriwlnLGmTOZTnnegzT9eM5n1/EXiv2XD2g+4cEOeJNrGEI2tY4Rri+rtcT/ArfF/1/euzh5SwDbOkeKe+RaZcy/beP2DFnSUKXjWL9Bl5iPYfcC/Kxe+adh01eOXnZj0QbeI3znIkl3qT6wUXnwp9R9Bp6e8EAQVnwWcQhl4e/QyyYuAU5WsRSyHfPCmpL1nmtC9aBTfXsZeKoGZ8R/GDYpjdojPsF3zJWnef6w1rn3RGPIS7D3JFndk7O68Iksvyr+6W6HyE4v85ylFgA+/mI/3IOH2fvsSZJ/gZ7EdirQ84he1FmRoyQWCF7FdizcEbe+emsGbySd/5BRd/yo8pLVHeQoEPOeaotBbWCB/LO63mgzvvWOK+HfWzsieG3sy+mjeD0vP9n8B61+xc/P+19A+wXuK9oWuJ/B5Fp7MXuGj45e9lZL2Y/O2fxcs4I5why5u/i8LHv0NgbqG+ib71c11W94+Kiz/1l7Z+zP7HvyIko1/o3sRelXcZ20p2COwQNQwZtmff+nqqeF/R7D8OXFm0urfF6XUPBD2nn8ewScXjsoHzauhc5yFmZyMWGwUPEWK+Ia/iKfVKT8M0zztHuW+e1EeK05AcTq2V9hTyUA9LOpyKPj3w+ckg5i4p9EKyHn5/3npE5Kq8rOlcSvcxZOuwp5bw3zqjmvAtyvcjzIj+xpdo1LjlHcWnELF9NOS/gdcF2goaxjtNC436Gzyj4LOdcVNYxyN3nPH/sB+wI8juaZLwOe5r6jFDf++ps/3cSdMx7b8nwOu812TjjtZpNMl5TxF7Dblt3xi5n67E/nD237L9Ft5PDQfx4Tsg8ZN8bGvMYjTlSMCBruch+JXQqa8Gs0SDvkHs9ar1/dVTEoFeE/j2gzrlY+NjsveE8ROw9dALrepyNMjF0VbeidRfnabIXgv0O+B3klON7oEufDH3KHidyB8kbJGfqk7DRyzXOab47Zf+O3FB8PPLT4W1ytF7Xd5AIuyjvXCbymIhnIyNZUzmXHBrB4eSO1Tn/hjwc/oeBdf0+td7DhXyHlqFp/veO/z/if5E4U4HzgPnvGv7HcGXRPtDq0IPoLPa38rv5/SP0DU3r7Bf9UnD+yiZFxzPJhbsg7f3WnIPJHnr2h/wdc4Sfxh45/Dby98njFwrW2l57hS3GuiE0P0NlA0GN6l/OO++M/XiHqG9d2vkf5ASy5r9h1jn3/JcH+XbIeWi7Scn0DZ+Qi7hu/9DmwTvr9nITPwUf7EXA5iGnkdySFzX+Zpqvy2qcG8h/7PFfXPxPEvvsWCMjn3hv9durzvIT2tww6JP1Vc5uYY11svp3EPxd4/VV7Ia5esf/Ac9GuvY=
        </DataArray>
        <DataArray type="Int32" Name="offsets" format="binary">
          AQAAAACAAADwfAAAtCsAAA==eJwl3QPTXF3XqNE3yfli3bFt27Zt27Zt27Zt27Zt2zgj9VT1+AlXdffea80Z5H//+19QQhCacEQgMtGISRzik4ikpCA16chIFrKTi7wUoDDFKEkZylOJqtSgNvVoSBOa04q2dKAz3ehJH/oziKGMYDTjmMgUpjOLuSxgMctYyRrWs4mt7GA3+zjIEY5zirNc4DLXuMkd7vOIp7zgNe/4yBe+84u/BA70v//9H8EJRVgCiERUYhCbeCQkCclJRVoykJls5CQP+SlEUUpQmnJUpArVqUVdGtCYZrSkDe3pRFd60Jt+DGQIwxnFWCYwmWnMZA7zWcRSVrCadWxkC9vZxV4OcJhjnOQM57nEVW5wm3s85AnPecVbPvCZb/zkD4EC/+9//49ghCQM4YlIFKITi7gkIDHJSEka0pOJrOQgN/koSBGKU4qyVKAy1ahJHerTiKa0oDXt6EgXutOLvgxgMMMYyRjGM4mpzGA281jIEpazirVsYDPb2Mke9nOIo5zgNOe4yBWuc4u7POAxz3jJG97zia/84Df/C+JDUEIQmnBEIDLRiEkc4pOIpKQgNenISBayk4u8FKAwxShJGcpTiarUoDb1aEgTmtOKtnSgM93oSR/6M4ihjGA045jIFKYzi7ksYDHLWMka1rOJrexgN/s4yBGOc4qzXOAy17jJHe7ziKe84DXv+MgXvvOLvwT+f/onOKEISwCRiEoMYhOPhCQhOalISwYyk42c5CE/hShKCUpTjopUoTq1qEsDGtOMlrShPZ3oSg9604+BDGE4oxjLBCYzjZnMYT6LWMoKVrOOjWxhO7vYywEOc4yTnOE8l7jKDW5zj4c84TmveMsHPvONn/wh0P/pn2CEJAzhiUgUohOLuCQgMclISRrSk4ms5CA3+ShIEYpTirJUoDLVqEkd6tOIprSgNe3oSBe604u+DGAwwxjJGMYzianMYDbzWMgSlrOKtWxgM9vYyR72c4ijnOA057jIFa5zi7s84DHPeMkb3vOJr/zg9//998UfhKCEIDThiEBkohGTOMQnEUlJQWrSkZEsZCcXeSlAYYpRkjKUpxJVqUFt6tGQJjSnFW3pQGe60ZM+9GcQQxnBaMYxkSlMZxZzWcBilrGSNaxnE1vZwW72cZAjHOcUZ7nAZa5xkzvc5xFPecFr3vGRL3znF38JHEz/BCcUYQkgElGJQWzikZAkJCcVaclAZrKRkzzkpxBFKUFpylGRKlSnFnVpQGOa0ZI2tKcTXelBb/oxkCEMZxRjmcBkpjGTOcxnEUtZwWrWsZEtbGcXeznAYY5xkjOc5xJXucFt7vGQJzznFW/5wGe+8ZM/BAquf4IRkjCEJyJRiE4s4pKAxCQjJWlITyaykoPc5KMgRShOKcpSgcpUoyZ1qE8jmtKC1rSjI13oTi/6MoDBDGMkYxjPJKYyg9nMYyFLWM4q1rKBzWxjJ3vYzyGOcoLTnOMiV7jOLe7ygMc84yVveM8nvvKD38H/+9EfhKCEIDThiEBkohGTOMQnEUlJQWrSkZEsZCcXeSlAYYpRkjKUpxJVqUFt6tGQJjSnFW3pQGe60ZM+9GcQQxnBaMYxkSlMZxZzWcBilrGSNaxnE1vZwW72cZAjHOcUZ7nAZa5xkzvc5xFPecFr3vGRL3znF38JHFL/BCcUYQkgElGJQWzikZAkJCcVaclAZrKRkzzkpxBFKUFpylGRKlSnFnVpQGOa0ZI2tKcTXelBb/oxkCEMZxRjmcBkpjGTOcxnEUtZwWrWsZEtbGcXeznAYY5xkjOc5xJXucFt7vGQJzznFW/5wGe+8ZM/BAqlf4IRkjCEJyJRiE4s4pKAxCQjJWlITyaykoPc5KMgRShOKcpSgcpUoyZ1qE8jmtKC1rSjI13oTi/6MoDBDGMkYxjPJKYyg9nMYyFLWM4q1rKBzWxjJ3vYzyGOcoLTnOMiV7jOLe7ygMc84yVveM8nvvKD36H++8MfhKCEIDThiEBkohGTOMQnEUlJQWrSkZEsZCcXeSlAYYpRkjKUpxJVqUFt6tGQJjSnFW3pQGe60ZM+9GcQQxnBaMYxkSlMZxZzWcBilrGSNaxnE1vZwW72cZAjHOcUZ7nAZa5xkzvc5xFPecFr3vGRL3znF38JHEb/BCcUYQkgElGJQWzikZAkJCcVaclAZrKRkzzkpxBFKUFpylGRKlSnFnVpQGOa0ZI2tKcTXelBb/oxkCEMZxRjmcBkpjGTOcxnEUtZwWrWsZEtbGcXeznAYY5xkjOc5xJXucFt7vGQJzznFW/5wGe+8ZM/BAqrf4IRkjCEJyJRiE4s4pKAxCQjJWlITyaykoPc5KMgRShOKcpSgcpUoyZ1qE8jmtKC1rSjI13oTi/6MoDBDGMkYxjPJKYyg9nMYyFLWM4q1rKBzWxjJ3vYzyGOcoLTnOMiV7jOLe7ygMc84yVveM8nvvKD32H/e9gXhKCEIDThiEBkohGTOMQnEUlJQWrSkZEsZCcXeSlAYYpRkjKUpxJVqUFt6tGQJjSnFW3pQGe60ZM+9GcQQxnBaMYxkSlMZxZzWcBilrGSNaxnE1vZwW72cZAjHOcUZ7nAZa5xkzvc5xFPecFr3vGRL3znF38JHF7/BCcUYQkgElGJQWzikZAkJCcVaclAZrKRkzzkpxBFKUFpylGRKlSnFnVpQGOa0ZI2tKcTXelBb/oxkCEMZxRjmcBkpjGTOcxnEUtZwWrWsZEtbGcXeznAYY5xkjOc5xJXucFt7vGQJzznFW/5wGe+8ZM/BArQP8EISRjCE5EoRCcWcUlAYpKRkjSkJxNZyUFu8lGQIhSnFGWpQGWqUZM61KcRTWlBa9rRkS50pxd9GcBghjGSMYxnElOZwWzmsZAlLGcVa9nAZraxkz3s5xBHOcFpznGRK1znFnd5wGOe8ZI3vOcTX/nB74D/HvQHISghCE04IhCZaMQkDvFJRFJSkJp0ZCQL2clFXgpQmGKUpAzlqURValCbejSkCc1pRVs60Jlu9KQP/RnEUEYwmnFMZArTmcVcFrCYZaxkDevZxFZ2sJt9HOQIxznFWS5wmWvc5A73ecRTXvCad3zkC9/5xV8CR9Q/wQlFWAKIRFRiEJt4JCQJyUlFWjKQmWzkJA/5KURRSlCaclSkCtWpRV0a0JhmtKQN7elEV3rQm34MZAjDGcVYJjCZacxkDvNZxFJWsJp1bGQL29nFXg5wmGOc5AznucRVbnCbezzkCc95xVs+8Jlv/OQPgSLpn2CEJAzhiUgUohOLuCQgMclISRrSk4ms5CA3+ShIEYpTirJUoDLVqEkd6tOIprSgNe3oSBe604u+DGAwwxjJGMYzianMYDbzWMgSlrOKtWxgM9vYyR72c4ijnOA057jIFa5zi7s84DHPeMkb3vOJr/zgd6T/XvIFISghCE04IhCZaMQkDvFJRFJSkJp0ZCQL2clFXgpQmGKUpAzlqURValCbejSkCc1pRVs60Jlu9KQP/RnEUEYwmnFMZArTmcVcFrCYZaxkDevZxFZ2sJt9HOQIxznFWS5wmWvc5A73ecRTXvCad3zkC9/5xV8CR9E/wQlFWAKIRFRiEJt4JCQJyUlFWjKQmWzkJA/5KURRSlCaclSkCtWpRV0a0JhmtKQN7elEV3rQm34MZAjDGcVYJjCZacxkDvNZxFJWsJp1bGQL29nFXg5wmGOc5AznucRVbnCbezzkCc95xVs+8Jlv/OQPgaLqn2CEJAzhiUgUohOLuCQgMclISRrSk4ms5CA3+ShIEYpTirJUoDLVqEkd6tOIprSgNe3oSBe604u+DGAwwxjJGMYzianMYDbzWMgSlrOKtWxgM9vYyR72c4ijnOA057jIFa5zi7s84DHPeMkb3vOJr/zgd9T/XvAHISghCE04IhCZaMQkDvFJRFJSkJp0ZCQL2clFXgpQmGKUpAzlqURValCbejSkCc1pRVs60Jlu9KQP/RnEUEYwmnFMZArTmcVcFrCYZaxkDevZxFZ2sJt9HOQIxznFWS5wmWvc5A73ecRTXvCad3zkC9/5xV8CR9c/wQlFWAKIRFRiEJt4JCQJyUlFWjKQmWzkJA/5KURRSlCaclSkCtWpRV0a0JhmtKQN7elEV3rQm34MZAjDGcVYJjCZacxkDvNZxFJWsJp1bGQL29nFXg5wmGOc5AznucRVbnCbezzkCc95xVs+8Jlv/OQPgWLon2CEJAzhiUgUohOLuCQgMclISRrSk4ms5CA3+ShIEYpTirJUoDLVqEkd6tOIprSgNe3oSBe604u+DGAwwxjJGMYzianMYDbzWMgSlrOKtWxgM9vYyR72c4ijnOA057jIFa5zi7s84DHPeMkb3vOJr/zgd4z/DvcEISghCE04IhCZaMQkDvFJRFJSkJp0ZCQL2clFXgpQmGKUpAzlqURValCbejSkCc1pRVs60Jlu9KQP/RnEUEYwmnFMZArTmcVcFrCYZaxkDevZxFZ2sJt9HOQIxznFWS5wmWvc5A73ecRTXvCad3zkC9/5xV8Cx9I/wQlFWAKIRFRiEJt4JCQJyUlFWjKQmWzkJA/5KURRSlCaclSkCtWpRV0a0JhmtKQN7elEV3rQm34MZAjDGcVYJjCZacxkDvNZxFJWsJp1bGQL29nFXg5wmGOc5AznucRVbnCbezzkCc95xVs+8Jlv/OQPgWLrn2CEJAzhiUgUohOLuCQgMclISRrSk4ms5CA3+ShIEYpTirJUoDLVqEkd6tOIprSgNe3oSBe604u+DGAwwxjJGMYzianMYDbzWMgSlrOKtWxgM9vYyR72c4ijnOA057jIFa5zi7s84DHPeMkb3vOJr/zgd+z/DvYFISghCE04IhCZaMQkDvFJRFJSkJp0ZCQL2clFXgpQmGKUpAzlqURValCbejSkCc1pRVs60Jlu9KQP/RnEUEYwmnFMZArTmcVcFrCYZaxkDevZxFZ2sJt9HOQIxznFWS5wmWvc5A73ecRTXvCad3zkC9/5xV8Cx9U/wQlFWAKIRFRiEJt4JCQJyUlFWjKQmWzkJA/5KURRSlCaclSkCtWpRV0a0JhmtKQN7elEV3rQm34MZAjDGcVYJjCZacxkDvNZxFJWsJp1bGQL29nFXg5wmGOc5AznucRVbnCbezzkCc95xVs+8Jlv/OQPgeLpn2CEJAzhiUgUohOLuCQgMclISRrSk4ms5CA3+ShIEYpTirJUoDLVqEkd6tOIprSgNe3oSBe604u+DGAwwxjJGMYzianMYDbzWMgSlrOKtWxgM9vYyR72c4ijnOA057jIFa5zi7s84DHPeMkb3vOJr/zgN/8O9QYhKCEITTgiEJloxCQO8UlEUlKQmnRkJAvZyUVeClCYYpSkDOWpRFVqUJt6NKQJzWlFWzrQmW70pA/9GcRQRjCacUxkCtOZxVwWsJhlrGQN69nEVnawm30c5AjHOcVZLnCZa9zkDvd5xFNe8Jp3fOQL3/nFXwIn0D/BCUVYAohEVGIQm3gkJAnJSUVaMpCZbOQkD/kpRFFKUJpyVKQK1alFXRrQmGa0pA3t6URXetCbfgxkCMMZxVgmMJlpzGQO81nEUlawmnVsZAvb2cVeDnCYY5zkDOe5xFVucJt7POQJz3nFWz7wmW/85A+BEuqfYIQkDOGJSBSiE4u4JCAxyUhJGtKTiazkIDf5KEgRilOKslSgMtWoSR3q04imtKA17ehIF7rTi74MYDDDGMkYxjOJqcxgNvNYyBKWs4q1bGAz29jJHvZziKOc4DTnuMgVrnOLuzzgMc94yRve84mv/OA3/w70ByEoIQhNOCIQmWjEJA7xSURSUpCadGQkC9nJRV4KUJhilKQM5alEVWpQm3o0pAnNaUVbOtCZbvSkD/0ZxFBGMJpxTGQK05nFXBawmGWsZA3r2cRWdrCbfRzkCMc5xVkucJlr3OQO93nEU17wmnd85Avf+cVfAifWP8EJRVgCiERUYhCbeCQkCclJRVoykJls5CQP+SlEUUpQmnJUpArVqUVdGtCYZrSkDe3pRFd60Jt+DGQIwxnFWCYwmWnMZA7zWcRSVrCadWxkC9vZxV4OcJhjnOQM57nEVW5wm3s85AnPecVbPvCZb/zkD4GS6J9ghCQM4YlIFKITi7gkIDHJSEka0pOJrOQgN/koSBGKU4qyVKAy1ahJHerTiKa0oDXt6EgXutOLvgxgMMMYyRjGM4mpzGA281jIEpazirVsYDPb2Mke9nOIo5zgNOe4yBWuc4u7POAxz3jJG97zia/84Df/LvMEISghCE04IhCZaMQkDvFJRFJSkJp0ZCQL2clFXgpQmGKUpAzlqURValCbejSkCc1pRVs60Jlu9KQP/RnEUEYwmnFMZArTmcVcFrCYZaxkDevZxFZ2sJt9HOQIxznFWS5wmWvc5A73ecRTXvCad3zkC9/5xV8CJ9M/wQlFWAKIRFRiEJt4JCQJyUlFWjKQmWzkJA/5KURRSlCaclSkCtWpRV0a0JhmtKQN7elEV3rQm34MZAjDGcVYJjCZacxkDvNZxFJWsJp1bGQL29nFXg5wmGOc5AznucRVbnCbezzkCc95xVs+8Jlv/OQPgZLrn2CEJAzhiUgUohOLuCQgMclISRrSk4ms5CA3+ShIEYpTirJUoDLVqEkd6tOIprSgNe3oSBe604u+DGAwwxjJGMYzianMYDbzWMgSlrOKtWxgM9vYyR72c4ijnOA057jIFa5zi7s84DHPeMkb3vOJr/zgN/8u8gUhKCEITTgiEJloxCQO8UlEUlKQmnRkJAvZyUVeClCYYpSkDOWpRFVqUJt6NKQJzWlFWzrQmW70pA/9GcRQRjCacUxkCtOZxVwWsJhlrGQN69nEVnawm30c5AjHOcVZLnCZa9zkDvd5xFNe8Jp3fOQL3/nFXwKn1D/BCUVYAohEVGIQm3gkJAnJSUVaMpCZbOQkD/kpRFFKUJpyVKQK1alFXRrQmGa0pA3t6URXetCbfgxkCMMZxVgmMJlpzGQO81nEUlawmnVsZAvb2cVeDnCYY5zkDOe5xFVucJt7POQJz3nFWz7wmW/85A+BUumfYIQkDOGJSBSiE4u4JCAxyUhJGtKTiazkIDf5KEgRilOKslSgMtWoSR3q04imtKA17ehIF7rTi74MYDDDGMkYxjOJqcxgNvNYyBKWs4q1bGAz29jJHvZziKOc4DTnuMgVrnOLuzzgMc94yRve84mv/OA3/y7xBiEoIQhNOCIQmWjEJA7xSURSUpCadGQkC9nJRV4KUJhilKQM5alEVWpQm3o0pAnNaUVbOtCZbvSkD/0ZxFBGMJpxTGQK05nFXBawmGWsZA3r2cRWdrCbfRzkCMc5xVkucJlr3OQO93nEU17wmnd85Avf+cVfAqfRP8EJRVgCiERUYhCbeCQkCclJRVoykJls5CQP+SlEUUpQmnJUpArVqUVdGtCYZrSkDe3pRFd60Jt+DGQIwxnFWCYwmWnMZA7zWcRSVrCadWxkC9vZxV4OcJhjnOQM57nEVW5wm3s85AnPecVbPvCZb/zkD4HS6p9ghCQM4YlIFKITi7gkIDHJSEka0pOJrOQgN/koSBGKU4qyVKAy1ahJHerTiKa0oDXt6EgXutOLvgxgMMMYyRjGM4mpzGA281jIEpazirVsYDPb2Mke9nOIo5zgNOe4yBWuc4u7POAxz3jJG97zia/84Df/LvAHISghCE04IhCZaMQkDvFJRFJSkJp0ZCQL2clFXgpQmGKUpAzlqURValCbejSkCc1pRVs60Jlu9KQP/RnEUEYwmnFMZArTmcVcFrCYZaxkDevZxFZ2sJt9HOQIxznFWS5wmWvc5A73ecRTXvCad3zkC9/5xV8Cp9c/wQlFWAKIRFRiEJt4JCQJyUlFWjKQmWzkJA/5KURRSlCaclSkCtWpRV0a0JhmtKQN7elEV3rQm34MZAjDGcVYJjCZacxkDvNZxFJWsJp1bGQL29nFXg5wmGOc5AznucRVbnCbezzkCc95xVs+8Jlv/OQPgTLon2CEJAzhiUgUohOLuCQgMclISRrSk4ms5CA3+ShIEYpTirJUoDLVqEkd6tOIprSgNe3oSBe604u+DGAwwxjJGMYzianMYDbzWMgSlrOKtWxgM9vYyR72c4ijnOA057jIFa5zi7s84DHPeMkb3vOJr/zgN/+GdwQhKCEITTgiEJloxCQO8UlEUlKQmnRkJAvZyUVeClCYYpSkDOWpRFVqUJt6NKQJzWlFWzrQmW70pA/9GcRQRjCacUxkCtOZxVwWsJhlrGQN69nEVnawm30c5AjHOcVZLnCZa9zkDvd5xFNe8Jp3fOQL3/nFXwJn0j/BCUVYAohEVGIQm3gkJAnJSUVaMpCZbOQkD/kpRFFKUJpyVKQK1alFXRrQmGa0pA3t6URXetCbfgxkCMMZxVgmMJlpzGQO81nEUlawmnVsZAvb2cVeDnCYY5zkDOe5xFVucJt7POQJz3nFWz7wmW/85A+BMuufYIQkDOGJSBSiE4u4JCAxyUhJGtKTiazkIDf5KEgRilOKslSgMtWoSR3q04imtKA17ehIF7rTi74MYDDDGMkYxjOJqcxgNvNYyBKWs4q1bGAz29jJHvZziKOc4DTnuMgVrnOLuzzgMc94yRve84mv/OA3/wb3BCEoIQhNOCIQmWjEJA7xSURSUpCadGQkC9nJRV4KUJhilKQM5alEVWpQm3o0pAnNaUVbOtCZbvSkD/0ZxFBGMJpxTGQK05nFXBawmGWsZA3r2cRWdrCbfRzkCMc5xVkucJlr3OQO93nEU17wmnd85Avf+cVfAmfVP8EJRVgCiERUYhCbeCQkCclJRVoykJls5CQP+SlEUUpQmnJUpArVqUVdGtCYZrSkDe3pRFd60Jt+DGQIwxnFWCYwmWnMZA7zWcRSVrCadWxkC9vZxV4OcJhjnOQM57nEVW5wm3s85AnPecVbPvCZb/zkD4Gy6Z9ghCQM4YlIFKITi7gkIDHJSEka0pOJrOQgN/koSBGKU4qyVKAy1ahJHerTiKa0oDXt6EgXutOLvgxgMMMYyRjGM4mpzGA281jIEpazirVsYDPb2Mke9nOIo5zgNOe4yBWuc4u7POAxz3jJG97zia/84Df/hnYFISghCE04IhCZaMQkDvFJRFJSkJp0ZCQL2clFXgpQmGKUpAzlqURValCbejSkCc1pRVs60Jlu9KQP/RnEUEYwmnFMZArTmcVcFrCYZaxkDevZxFZ2sJt9HOQIxznFWS5wmWvc5A73ecRTXvCad3zkC9/5xV8C59A/wQlFWAKIRFRiEJt4JCQJyUlFWjKQmWzkJA/5KURRSlCaclSkCtWpRV0a0JhmtKQN7elEV3rQm34MZAjDGcVYJjCZacxkDvNZxFJWsJp1bGQL29nFXg5wmGOc5AznucRVbnCbezzkCc95xVs+8Jlv/OQPgXLqn2CEJAzhiUgUohOLuCQgMclISRrSk4ms5CA3+ShIEYpTirJUoDLVqEkd6tOIprSgNe3oSBe604u+DGAwwxjJGMYzianMYDbzWMgSlrOKtWxgM9vYyR72c4ijnOA057jIFa5zi7s84DHPeMkb3vOJr/zgN/8G9gUhKCEITTgiEJloxCQO8UlEUlKQmnRkJAvZyUVeClCYYpSkDOWpRFVqUJt6NKQJzWlFWzrQmW70pA/9GcRQRjCacUxkCtOZxVwWsJhlrGQN69nEVnawm30c5AjHOcVZLnCZa9zkDvd5xFNe8Jp3fOQL3/nFXwLn1j/BCUVYAohEVGIQm3gkJAnJSUVaMpCZbOQkD/kpRFFKUJpyVKQK1alFXRrQmGa0pA3t6URXetCbfgxkCMMZxVgmMJlpzGQO81nEUlawmnVsZAvb2cVeDnCYY5zkDOe5xFVucJt7POQJz3nFWz7wmW/85A+B8uifYIQkDOGJSBSiE4u4JCAxyUhJGtKTiazkIDf5KEgRilOKslSgMtWoSR3q04imtKA17ehIF7rTi74MYDDDGMkYxjOJqcxgNvNYyBKWs4q1bGAz29jJHvZziKOc4DTnuMgVrnOLuzzgMc94yRve84mv/OA3/4Z1BiEoIQhNOCIQmWjEJA7xSURSUpCadGQkC9nJRV4KUJhilKQM5alEVWpQm3o0pAnNaUVbOtCZbvSkD/0ZxFBGMJpxTGQK05nFXBawmGWsZA3r2cRWdrCbfRzkCMc5xVkucJlr3OQO93nEU17wmnd85Avf+cVfAufTP8EJRVgCiERUYhCbeCQkCclJRVoykJls5CQP+SlEUUpQmnJUpArVqUVdGtCYZrSkDe3pRFd60Jt+DGQIwxnFWCYwmWnMZA7zWcRSVrCadWxkC9vZxV4OcJhjnOQM57nEVW5wm3s85AnPecVbPvCZb/zkD4Hy659ghCQM4YlIFKITi7gkIDHJSEka0pOJrOQgN/koSBGKU4qyVKAy1ahJHerTiKa0oDXt6EgXutOLvgxgMMMYyRjGM4mpzGA281jIEpazirVsYDPb2Mke9nOIo5zgNOe4yBWuc4u7POAxz3jJG97zia/84Df/BvUGISghCE04IhCZaMQkDvFJRFJSkJp0ZCQL2clFXgpQmGKUpAzlqURValCbejSkCc1pRVs60Jlu9KQP/RnEUEYwmnFMZArTmcVcFrCYZaxkDevZxFZ2sJt9HOQIxznFWS5wmWvc5A73ecRTXvCad3zkC9/5xV8CF9Q/wQlFWAKIRFRiEJt4JCQJyUlFWjKQmWzkJA/5KURRSlCaclSkCtWpRV0a0JhmtKQN7elEV3rQm34MZAjDGcVYJjCZacxkDvNZxFJWsJp1bGQL29nFXg5wmGOc5AznucRVbnCbezzkCc95xVs+8Jlv/OQPgQrpn2CEJAzhiUgUohOLuCQgMclISRrSk4ms5CA3+ShIEYpTirJUoDLVqEkd6tOIprSgNe3oSBe604u+DGAwwxjJGMYzianMYDbzWMgSlrOKtWxgM9vYyR72c4ijnOA057jIFa5zi7s84DHPeMkb3vOJr/zgN/+GdAchKCEITTgiEJloxCQO8UlEUlKQmnRkJAvZyUVeClCYYpSkDOWpRFVqUJt6NKQJzWlFWzrQmW70pA/9GcRQRjCacUxkCtOZxVwWsJhlrGQN69nEVnawm30c5AjHOcVZLnCZa9zkDvd5xFNe8Jp3fOQL3/nFXwIX0T/BCUVYAohEVGIQm3gkJAnJSUVaMpCZbOQkD/kpRFFKUJpyVKQK1alFXRrQmGa0pA3t6URXetCbfgxkCMMZxVgmMJlpzGQO81nEUlawmnVsZAvb2cVeDnCYY5zkDOe5xFVucJt7POQJz3nFWz7wmW/85A+BiuqfYIQkDOGJSBSiE4u4JCAxyUhJGtKTiazkIDf5KEgRilOKslSgMtWoSR3q04imtKA17ehIF7rTi74MYDDDGMkYxjOJqcxgNvNYyBKWs4q1bGAz29jJHvZziKOc4DTnuMgVrnOLuzzgMc94yRve84mv/OA3/wb0ByEoIQhNOCIQmWjEJA7xSURSUpCadGQkC9nJRV4KUJhilKQM5alEVWpQm3o0pAnNaUVbOtCZbvSkD/0ZxFBGMJpxTGQK05nFXBawmGWsZA3r2cRWdrCbfRzkCMc5xVkucJlr3OQO93nEU17wmnd85Avf+cVfAhfXP8EJRVgCiERUYhCbeCQkCclJRVoykJls5CQP+SlEUUpQmnJUpArVqUVdGtCYZrSkDe3pRFd60Jt+DGQIwxnFWCYwmWnMZA7zWcRSVrCadWxkC9vZxV4OcJhjnOQM57nEVW5wm3s85AnPecVbPvCZb/zkD4FK6J9ghCQM4YlIFKITi7gkIDHJSEka0pOJrOQgN/koSBGKU4qyVKAy1ahJHerTiKa0oDXt6EgXutOLvgxgMMMYyRjGM4mpzGA281jIEpazirVsYDPb2Mke9nOIo5zgNOe4yBWuc4u7POAxz3jJG97zia/84Df/lnMEISghCE04IhCZaMQkDvFJRFJSkJp0ZCQL2clFXgpQmGKUpAzlqURValCbejSkCc1pRVs60Jlu9KQP/RnEUEYwmnFMZArTmcVcFrCYZaxkDevZxFZ2sJt9HOQIxznFWS5wmWvc5A73ecRTXvCad3zkC9/5xV8Cl9I/wQlFWAKIRFRiEJt4JCQJyUlFWjKQmWzkJA/5KURRSlCaclSkCtWpRV0a0JhmtKQN7elEV3rQm34MZAjDGcVYJjCZacxkDvNZxFJWsJp1bGQL29nFXg5wmGOc5AznucRVbnCbezzkCc95xVs+8Jlv/OQPgUrrn2CEJAzhiUgUohOLuCQgMclISRrSk4ms5CA3+ShIEYpTirJUoDLVqEkd6tOIprSgNe3oSBe604u+DGAwwxjJGMYzianMYDbzWMgSlrOKtWxgM9vYyR72c4ijnOA057jIFa5zi7s84DHPeMkb3vOJr/zgN/8W8wQhKCEITTgiEJloxCQO8UlEUlKQmnRkJAvZyUVeClCYYpSkDOWpRFVqUJt6NKQJzWlFWzrQmW70pA/9GcRQRjCacUxkCtOZxVwWsJhlrGQN69nEVnawm30c5AjHOcVZLnCZa9zkDvd5xFNe8Jp3fOQL3/nFXwKX1T/BCUVYAohEVGIQm3gkJAnJSUVaMpCZbOQkD/kpRFFKUJpyVKQK1alFXRrQmGa0pA3t6URXetCbfgxkCMMZxVgmMJlpzGQO81nEUlawmnVsZAvb2cVeDnCYY5zkDOe5xFVucJt7POQJz3nFWz7wmW/85A+ByumfYIQkDOGJSBSiE4u4JCAxyUhJGtKTiazkIDf5KEgRilOKslSgMtWoSR3q04imtKA17ehIF7rTi74MYDDDGMkYxjOJqcxgNvNYyBKWs4q1bGAz29jJHvZziKOc4DTnuMgVrnOLuzzgMc94yRve84mv/OA3/5ZyBSEoIQhNOCIQmWjEJA7xSURSUpCadGQkC9nJRV4KUJhilKQM5alEVWpQm3o0pAnNaUVbOtCZbvSkD/0ZxFBGMJpxTGQK05nFXBawmGWsZA3r2cRWdrCbfRzkCMc5xVkucJlr3OQO93nEU17wmnd85Avf+cVfAlfQP8EJRVgCiERUYhCbeCQkCclJRVoykJls5CQP+SlEUUpQmnJUpArVqUVdGtCYZrSkDe3pRFd60Jt+DGQIwxnFWCYwmWnMZA7zWcRSVrCadWxkC9vZxV4OcJhjnOQM57nEVW5wm3s85AnPecVbPvCZb/zkD4Eq6p9ghCQM4YlIFKITi7gkIDHJSEka0pOJrOQgN/koSBGKU4qyVKAy1ahJHerTiKa0oDXt6EgXutOLvgxgMMMYyRjGM4mpzGA281jIEpazirVsYDPb2Mke9nOIo5zgNOe4yBWuc4u7POAxz3jJG97zia/84Df/FvIFISghCE04IhCZaMQkDvFJRFJSkJp0ZCQL2clFXgpQmGKUpAzlqURValCbejSkCc1pRVs60Jlu9KQP/RnEUEYwmnFMZArTmcVcFrCYZaxkDevZxFZ2sJt9HOQIxznFWS5wmWvc5A73ecRTXvCad3zkC9/5xV8CV9Y/wQlFWAKIRFRiEJt4JCQJyUlFWjKQmWzkJA/5KURRSlCaclSkCtWpRV0a0JhmtKQN7elEV3rQm34MZAjDGcVYJjCZacxkDvNZxFJWsJp1bGQL29nFXg5wmGOc5AznucRVbnCbezzkCc95xVs+8Jlv/OQPgaron2CEJAzhiUgUohOLuCQgMclISRrSk4ms5CA3+ShIEYpTirJUoDLVqEkd6tOIprSgNe3oSBe604u+DGAwwxjJGMYzianMYDbzWMgSlrOKtWxgM9vYyR72c4ijnOA057jIFa5zi7s84DHPeMkb3vOJr/zgN/+WcQYhKCEITTgiEJloxCQO8UlEUlKQmnRkJAvZyUVeClCYYpSkDOWpRFVqUJt6NKQJzWlFWzrQmW70pA/9GcRQRjCacUxkCtOZxVwWsJhlrGQN69nEVnawm30c5AjHOcVZLnCZa9zkDvd5xFNe8Jp3fOQL3/nFXwJX0z/BCUVYAohEVGIQm3gkJAnJSUVaMpCZbOQkD/kpRFFKUJpyVKQK1alFXRrQmGa0pA3t6URXetCbfgxkCMMZxVgmMJlpzGQO81nEUlawmnVsZAvb2cVeDnCYY5zkDOe5xFVucJt7POQJz3nFWz7wmW/85A+BquufYIQkDOGJSBSiE4u4JCAxyUhJGtKTiazkIDf5KEgRilOKslSgMtWoSR3q04imtKA17ehIF7rTi74MYDDDGMkYxjOJqcxgNvNYyBKWs4q1bGAz29jJHvZziKOc4DTnuMgVrnOLuzzgMc94yRve84mv/OA3/xbxBiEoIQhNOCIQmWjEJA7xSURSUpCadGQkC9nJRV4KUJhilKQM5alEVWpQm3o0pAnNaUVbOtCZbvSkD/0ZxFBGMJpxTGQK05nFXBawmGWsZA3r2cRWdrCbfRzkCMc5xVkucJlr3OQO93nEU17wmnd85Avf+cVfAtfUP8EJRVgCiERUYhCbeCQkCclJRVoykJls5CQP+SlEUUpQmnJUpArVqUVdGtCYZrSkDe3pRFd60Jt+DGQIwxnFWCYwmWnMZA7zWcRSVrCadWxkC9vZxV4OcJhjnOQM57nEVW5wm3s85AnPecVbPvCZb/zkD4Fq6Z9ghCQM4YlIFKITi7gkIDHJSEka0pOJrOQgN/koSBGKU4qyVKAy1ahJHerTiKa0oDXt6EgXutOLvgxgMMMYyRjGM4mpzGA281jIEpazirVsYDPb2Mke9nOIo5zgNOe4yBWuc4u7POAxz3jJG97zia/84Df/lnAHISghCE04IhCZaMQkDvFJRFJSkJp0ZCQL2clFXgpQmGKUpAzlqURValCbejSkCc1pRVs60Jlu9KQP/RnEUEYwmnFMZArTmcVcFrCYZaxkDevZxP8HSn4vOA==
        </DataArray>
      </Polys>
    </Piece>
  </PolyData>
</VTKFile>
