# Supplementary material for: Testing the function of dromaeosaurid (Dinosauria, Theropoda) ‘sickle claws’ through musculoskeletal modelling and optimization
Source: PeerJ. 2019 Aug 28;7:e7577. doi: 10.7717/peerj.7577 (PMC6717499; doi:10.7717/peerj.7577)
Supplement: File S1 — See the included README document for an overview of the files. [file peerj-07-7577-s002.zip › Bishop, Supplementary Code and Files/OpenSim Model/Geometry/II_1_Flesh.vtp]

<?xml version="1.0"?>
<VTKFile type="PolyData" version="0.1" byte_order="LittleEndian" compressor="vtkZLibDataCompressor">
  <PolyData>
    <Piece NumberOfPoints="421" NumberOfVerts="0" NumberOfLines="0" NumberOfStrips="0" NumberOfPolys="838">
      <PointData>
      </PointData>
      <CellData>
      </CellData>
      <Points>
        <DataArray type="Float32" NumberOfComponents="3" format="binary">
          AQAAAACAAAC8EwAA2xEAAA==eJwNl3c81Q0UxkVRIdEQIdHeOy3qUWlov7JXJRUqoVLK7EZJZtd2pSINpaQlv/NDWVlxrbLKFhcZyXj9cf49z+ec8znP+Z5yoyh8vtiOL9vK6I07D+OCW5Bu8Z2UuTz8GvMbBVOEWM3zUXhYI0CMyCCd3x2FRok2tDq/Ju3zPMxb1oSmmLckui4K42OaIfXJl+qMeNBKr4dEXSCFq0Rh4YZGWPbrk+NuHk4Z/ITZ1mO0SioKe/J/IcFehqTW8eAlqEHcR3nK+hcJK4s6tNcGMQ9VeIjnVKHG9hGTHhsBrbFdMLlSTMs+RGDe2T/YuLmfDAIjcCq0A+5vX1CnSwS8VvxGbK833bSJQPznFgSdPkyKBhHIMWpCVf1EerUzAm1d9dibzmHG+Ifh+ZQe2KgXktXDMNy51ofdQj3EvR6G/Mdd8HN6RkutwiDQECDpvRel64ZBmv8biZ17yWB7GFZZt2LAZiwJVoThiHAzJj62Y15/CMaIUj9sJPNIKT8YVZ4D2J3fSXvigqGc1AO/vfFUExiMbXu7keTFoUuuwTheK8CruztI8mwwPC61o1d2kIkxCMZDyTZMmm3ABDwPwi3OABbdzaEhCsJpwSBED3XQwrAgPFHox/6vscTcDEJuYg8uiHvQUfsg/N7VjSUBW6nNLAiTqgVoUupi3PYFYblDOwTLdjILZP1x1m8QcY5Z5L/IH9r/huG+6Td9EvHH3fkDyE1+SDoCP7xI6YOgx5Vav/uh8EgPFpzaTK5Zfuhq7kJ1ZjMj+8YPU1wEqHZby9w39cHikSF0T8okCTsf3FgjpJlf0Epq2j7QDvoH2X0PKE/NBzaL/2LTbReymOsDH+pFqv8G+iftgwTdP5ik9IvxG76Dwt+d2LJ0EdM79xYWtg4je80XMt1wCx7xQpqPelvIW+YW9rgOov1CDKmMeMFKdgBzjznT21YveD/rg03VejpQ5oVnmj04k1TD1Kd7Ia+8Cz2GqozDMQ7mLRmBttQXqnbgQDhHSHNBYQuJH+BAix3E+X0xFL2Jg1N6A1go60xqCzjwau+DbcB6ypvKQbzHaJ9n1TAnxnCQI9+NsStUmJ/Sbrj3bRjWgV9Ie64b3kcKae462kqOw65IPj0I36IYkmp1RdnIX7ye7EIPS13xN6gPLyPUaHO6K+SX9KBrdR1T9MIVm9gujNOfx6gxTqjrG0J2dCaJNzqhdsVo7cfb6ESIE0R8/qG9+gH5XXDCnDl/IaPkSil7nbDjfS+s326kljlOOHnwD06dbmCmD1/FzYZOCNKWMfbLHbD+2iBCDLNJ66gDpjcOw0GxnXjjHaA3ZQApIY/oa609rjzuQ22pG/19b48wjR6IL1GneYH2+FjShUcHfzOHbezxw0oAa//NTNL2s9jgPABrXi55Wp3FjOZB7DomoFrFszCY1g/fqjia1GeDq0968FrhBm0ssEH4tm68SAJZPrZBSqkAncd7mQA3G1TZtEPk3X4m3dsSdpl96HyST9xXlji8agBfbbpJYGGJQJMeTGt5Qooalkj604UNCzxp9wxL8G8J8D53F13sPIk+5XYI7x5D97NPYkZyKxZOs2QMtx/D27I/+NheRMusjoGLPgS/6KWbisdQfrYLNUsS6HWvOQbGCjDW6jbV5JtjZthvHDx8gCQfm2PzylYE54nRBjdzGH9pAgW5MFUCYzh4doIXxKdEWRP819UNJ90BEs82xj2lDqR/S6T1McZIft2GJum7dMLJGGV7WiDHO0q+Osb4W9MIcwUpSllmDPlL9Tiy8i4zMckANu2/YXuzgqoqDaCtJ8C+3cO03scAPh6tCMp4Q8ctDZAg34x3IgHku9UABS8a8N7dhD7KGaBz5y8IC8lSc5c+ZH7UIqg/kpF7pofAVS3wCa6itm96sAtvw9qlY9gdHD0kZTYikf+eLpjqgW9SD/5ULkWq6aHvTx3+PDxJOdJ6mHG7BptVZlFfiy42zK7ChC0JTPs3XYgdaYBsTh3RgC4aPjbBcacIK/9MFwuaf2LThFTS4uhit3MtTLXCyM5UF2emVUNU/Bzx1HRx+8l37L85n3KldfF0WwWWiDFM42Y9ZOyrQ61yI304rocHyb9gYjuOnTpdDw0/qzHONI22dYzqXvmBhRFRZJM5qjW5EqFvLlFo9KjWozL8XLWCPl8Z1drMh45JIdOTpY/FvCpITGmlLIE+Jk6shf0ZMVYlRh/a675jxaEvtN9JHza55fjvbgxd1dGHz7FSdIY6U+wyfST0F2ODrBoVi+mjwKcIIvNrmchQI1BzBdQndNAFMgLvyA/csZjA5tgZoc65DMe0cqhP2wgi0/ng3IilOfOMMPfpN8SnudPBEUPsRCEiRLbStTJDWJblIXtEwAyGmmGldSl+fuyifDLDZH45zDTE2YX2ZjgsXAKxf3mks88MdsFFWLLhCbnNM0PgsgIcvHSTno+YIin9KxrPaFFlmSn4BjkwzRthCjIs8F6tGHYze+lBmwWC7/MR1y7BDkVaoDKvEFz9Ilp02QKDJ/Lxgfucjh6ygOK/XFSX3CL3RRZQ98uG2IL9lCBiAdP5mTjwQJQ23bCCVlghHEv6adJTK8wbV4z4vZNYSxMrnFqZj4gpJRS43gpeX3JBh14SM9kK8cbZqL97h343n0FO9xdMCT9Ccmln0OaVAcMZEhQrdwErLPMxQ/4fXd16AVKFhaO3VYot7rLFoaFcbNErJaFcW1wIyIb5vVe09KEtAhZm4kbxXdK/bovXqRk4NFePOLq2KNFJQ2j0ZIo87Qi1Z18RWzpItr6OkJUtAGlPZrPhCH3NHORMK6e+mY64Up6JjiNJpNpzGWHnPmOKvx8dzLuMj+PScY5nSE6xl/EjjJCsMJWec10w1S0XPf1DNOOJC7pb83D6x2R2h4cL1s7Ihvz6Cqo874Kjz79A3eEN2Rq74NL2DBx75U9ie1wQXMFC4qcxRa5zwbvzDP4znU5Lgz2g8zsH/IvDxH3igTW6edBXkGbTPTxw0T0LA68ryMDWA1y5L1DqfkMCYw+8TUgHVgYQZ48HynewyK0yIcX1HhioTMVUQ1mS7feEWV8OhnYMk6u4FzTM89AmIs0+++UJ1ztZmO1RQdsLPXFf9Qt2sG+oIsUTae/ScVoogM7He6L+AAv5ayYkyvWEaEMqjv+dTsI93nCLzEXF2SGyHn8H5uPzYRg8mQ2p9UbMmmwMPy2n5XneSM/+ApXWJMp47416swzsXOhPRrHeEO1jUZxnRF0B3ph/h4HC3mkUdNsXralfMUt2kIYjfZG9sADX26TYxZd9IXE0B9t1yohO+GJpWyZOBbwm3UO+2O/2Gd6FvtS+xRfnZqTDbJYBeSzyhe9zQlyYDL1cHwhzTj6sJAZIfm8gtgoKodo4idWaEwg3ha+4u4dPPyYHIiYxG688E8luKADpuzJR+tmHJrYEoL4qA70TjhKPHwBRhzSocyZRrQsXMV8KYe/SR3sDuXBbWYwF0ZLsJRsu0o3zEfzpG0kacFHfnYuPgwn0YCcXoreyUbPRmzau5mK+cibGdx2kgllc7HqTgYNnJ9ANn1Bw4ovRrfWHOqJDYTG1FE1jJViFq6GI3VoEWU4BJVqGIpOfj83pT2nXf6Fotv4KM2EvqtoaiokiORBz3UMOS0OxOGR0N4eE6VNzOLyTSzHSKKD5Q+Gwml2B9v8msv/xw/FsXwlU532lFjYceT+LoHXiMbkkhKPDsQBW92+QbHg4Jk/OwyzSpGee4Vj5KAd5V/qZvPRIzJGqROUoH64vi4SI4w9UXh/PnngZiR0PyzAyypADEZE4uYkP1bcPyfdWJG4WfoNWryvNvxSJOMtC8Ee5MeV4JLKH8rA5u5m5PpeHwcIqiCs3U6MabzR3LbrPi7JTZXhQPPUdy00yKH44CurD5TgSHk1bW6NgGliK9tdXqbQ0Ci6LSrBu5RqySY9CNFOEQYNyJqOOh+3BdZASraflvTyoCtej9/hY1jCfB4tlNVi9najrAw+c9B/Qc4sgzzgeYg0q0ediR0pBPGQKyqAxtJheu/LQzOFDqjuTeSwaDV9uA5Je1dAU+WicG9OMzI3CrEY3Dy+X/kJ550cqqeahKK0WQ8tDyDqXh279amh+P0PC73iYKviO23qqFPyQh7WcCjx6nMx4xfOQZtWBT39G99E9Ch57usHUSbHBeREYV9YL8RFJtvhtGKwbR7nOXIK9WReMlK5BBGROZC1LgrDLYAS2XhPYwS3+uJcopPlidBYOHB84nB6jeTRLjM3SvgW76jGa24zE2F1eHHSNjNF02y3GvlFzQ/y3MZoy3mJsteQ1FFiM0SSZ8ezMaw64GiekGdcxnjXyP4u+wyOQkZnIWlVYYmX4IIq54qyw/zFcfPoXGzdIsjfUTbDaqBdPJaTYl8KGWDzKq4HjpFlmQA+HRTugOmkKGzR79I7Pa4Xl/Gmszy09uM9uhPZhWTZc1gDNdj9xbK8cu6PJCM4p1bi6cyYb02SGDo1RHlBWZC9NOYlLEuUIyldi64qsMO4cH8FLlNn9lhfQvrEYTftnszuSHdHrUoSEpSqs2ycXFOkUQveTCjsm1QNTqABaQypsq5IXlHIKUPFLheXPvIOtFwqx21GFPZXoi8cBRbD+Opv1MAnELINiSGcqs69juTAP42O62yxWPykU26+Xg1+vyPpNjsCe299RuVaBjW6NRF1dNbJM5dlD2jy8f/gTtYdmsCEToiFs3Yhf26ezTkujsd+qFW9mTmU3SfGQo/Adrkc2pS7z5+GoQhnKPO+n7j3Lw0TFYlx73pgq8jIK7NECzIidyhw5GInWgFyE3FjLaDqE4/DmLKQ0HGbE5UOhvfwzTBpsmJMSXJzWTsOKEndmXVoA5osTJMf5MPKyvni5PRU1y+8xni7e2KX6CZk+YUyEuyfmO6VApzWSeaXqgZkXUvDueRSzRtUFFaKfoJYcwTx2uYzhlamjEcIkrrBFbyuD9E3+zM7wM5BUThv1cC/m+/cTcEnJgJGbEyOWaIo+QSaq75gzj18awvNsLl4LNBmhWj10zinAPI05TPeRUcYr+oacZ2OZvy1H8bW0FN3Daalz0nVhkFwJC75L6rRcfay2q8Z+mZFPzWLG2CT5E0u9Yz+cNDTHdeMGdMs3qufHnMSGfc0obzDUYAxtMCLShndPIjWcd9pjeEw7mvpZDc3Sq4hz6kBVUJXGqQhXGI0yc5JVh8bA7xtoeyFAckqfxtWXXug4J0CJRY/G/NY76HLvwM60Ro3n9/2wZno7hGYUashtDMJB8TZUpSZobNAKxueYZjyovKnBUQyDfXADdLgLNfasjoCk109sX+WhbtoUCe9/1Sg9YPgpvPwcktr7UeEmyc6xsAPPWwARYRkWHiewXK4D9S0y7BPBRXgvasJi1+lsttQpyCc3QPKMLLva6QouZVbjiNBM9nCYFUR1qrCueSYrouoKGaEuKMtJs9ffX8e8YwPoD5FgPze5YSiiGbuCp7G3nnugedQ/z8vKs/vtOSguL0PIPSX2g9h1HD9ZiqvOs1i7AE+423Vjy4rJ7IuvHHBL/mHaS3F2vf4tnJNuxcmEqew/JW8YJNTBZ5kcm/rrDnbuq8CbZ4rsLxFf/Gn4A0MtKVZZ3QcTdg9h1agXxWX5ocajDe6fp7DWdwOQo/ILT3bMYFfoBCGZqURxugIrtzEEh/p/g/dDhtWx5+KkQS8um0xiv4+EYsu9emQZybKr5rjikVkaui5yGHd1Z8zzzR79zQ4whXU2o1yTicwtZkz0Gic8TC3EHq4001F2BnsnFeCqvwqTusgRczrK8K80NlUy3xLZW0phnJeV+kP5ImKUauAxLvHT4owT2GNTBU6HQqr8Pk84b8vFSS11RrzIC0IyGXjVdZVZmMnB8PlvkAsXYtQ0b+A6rwIhtTdStT65Yyi/Fn8S4lKObnCD00gT1nLNNf5Nt4Pq/kZciFfU6B7wRXnXV6zVXsr8cvaHQdpnuPWdYYQv3oWeSgkKt1WnSnfeQemh7zjL10pVtvaGrutPTDPcpL688Rb4L1owSP4alarBSPzGx7m9Kam5cSFY9SAfYw8pMC2R97BSpApPmkVS/8oF4cWqesjcrFf/H6OK9JU=
        </DataArray>
      </Points>
      <Verts>
        <DataArray type="Int32" Name="connectivity" format="binary">
          AAAAAACAAAAAAAAA
        </DataArray>
        <DataArray type="Int32" Name="offsets" format="binary">
          AAAAAACAAAAAAAAA
        </DataArray>
      </Verts>
      <Lines>
        <DataArray type="Int32" Name="connectivity" format="binary">
          AAAAAACAAAAAAAAA
        </DataArray>
        <DataArray type="Int32" Name="offsets" format="binary">
          AAAAAACAAAAAAAAA
        </DataArray>
      </Lines>
      <Strips>
        <DataArray type="Int32" Name="connectivity" format="binary">
          AAAAAACAAAAAAAAA
        </DataArray>
        <DataArray type="Int32" Name="offsets" format="binary">
          AAAAAACAAAAAAAAA
        </DataArray>
      </Strips>
      <Polys>
        <DataArray type="Int32" Name="connectivity" format="binary">
          AQAAAACAAABIJwAAMgwAAA==eJxNmQV0VVcahXMghBAgENzd3Yt7g2txL+4WLEBDcA9BAsGdochQZCgyFBmKDEUGHYoMOhQZigyljJ895zsrj7X+tT/Ofu/t/7177//uOwkKCgoytpIFuX/S5LaCbaXAC0b1L8RWSrwQVH6orVR4oaj8MFup8cJQ+WlspcVLg8oPJyc5LE1nKz05QXAQfgQ5wXAwfgZyQuAQ/IzkhMKh+JnoIwwOw89MTjpYmsVWVnLC4XD8bOSkh9PjZycnAo7Az0FOBjgDfk76yAhnxM9FThZYmttWHnIyw5nx85KTFc6Kn4+cbHA2/PzkZIez4xegjxxwDvyC5OSGpYVsFSYnF5wLvwg5eeA8+EXJyQvnxS9GTj44H35x+sgP58cvQU4hWFrSVilyCsIF8UuTUxgujF+GnCJwEfyy5BSFi+KXo49icDH88uSUhKUVbFUkpwRcAr8SOaXgUviVySkNl8avQk4ZuAz+Z/RRFi6LX5WcCrC0mq3q5JSHy+PXIKciXBG/JjmV4Er4tcipDFfGr00fVeAq+HXIqQZL69qqR05VuCp+fXKqw9XxG5BTA66B35CcmnBN/M/poxZcCz+SnLqwtJGtxuTUgevgNyGnHlwPvyk59eH6+M3IaQA3wG9OHw3hhvgtyGkES1vaakVOJByJ35qcxnBj/DbkNIGb4LclpyncFP8L+mgGN8NvR05LWNreVgdyWsAt8DuS0wpuhd+JnNZwa/zO5LSB2+B3oY+2cFv8ruS0h6XdbHUnpx3cDr8HOR3gDvg9yekId8TvRU4nuBP+l/TRGe6M35ucbrC0j62+5HSFu+L3I6c73B2/Pzk94B74A8jpCffEH0gfveBe+IPI6QNLB9saQk5vuDf+UHL6wn3xh5HTD+6HP5yc/nB//BH0MQAegD+SnMGwdJSt0eQMggfhR5EzBB6CP4acofBQ/LHkDIOH4Y+jj+HwcPzx5IyCpRNsRZMzEh6JP5Gc0fBo/EnkRMFR+JPJGQOPwf+KPsbCY/FjyJkAS6fYiiVnPDwefyo50XA0/jRyJsIT8aeTMwmehD+DPibDk/FnkjMFls6yNZucGDgGfw45sXAs/lxypsJT8eeRMw2ehj+fPqbD0/EXkDMLli60FUfOTHgm/iJyZsOz8ePJmQPPwV9Mzlx4Lv4S+pgHz8NfSs5CWLrMVgI5C+AF+MvJiYPj8FeQswhehJ9ITjwcj7+SPhbDi/FXkbMMlq62tYacpfBS/LXkJMAJ+OvIWQ4vx19Pzgp4Bf4G+kiEE/E3krMalm6ytZmcVfAq/C3krIHX4G8lZy28Fn8bOevgdfi/oY/18Hr87eRsgqVf29pBzkZ4I/5OcjbDm/F3kbMF3oK/m5yt8Fb839LHNngb/h5yvoal39jaS852eDv+PnJ2wDvw95OzE96Jf4CcXfAu/N/Rx254N/5Bcr6Bpd/aOkTOHngP/mFy9sJ78Y+Qsw/eh3+UnP3wfvzf08cB+AD+MXK+haXf2TpOzkH4IP4Jcg7Bh/BPknMYPox/ipwj8BH8P9DHUfgo/mlyvoOl39s6Q84x+Bj+WXKOw8fxz5FzAj6Bf56ck/BJ/D/Sxyn4FP4Fcr6HpT/YukjOafg0/iVyzsBn8C+TcxY+i3+FnHPwOfw/0cd5+Dz+VXJ+gKXXbF0n5wJ8Af8GORfhi/g3ybkEX8K/Rc5l+DL+n+njCnwF/zY512Dpj7bukHMVvop/l5zr8HX8e+TcgG/g3yfnJnwT/y/0cQu+hf+AnB9h6UNbj8i5Dd/Gf0zOHfgO/hNy7sJ38Z+Scw++h/9X+rgP38d/Rs5DWPqTrefkPIAf4L8g5xH8CP8lOY/hx/ivyHkCP8H/G308hZ/ivybnJ1j6s6035DyDn+G/Jec5/Bz/HTkv4Bf478l5Cb/E/zt9vIJf4X8g52dY+outj+S8hl/j/0rOG/gN/idy3sJv8f9Bzjv4Hf4/6eM9/B7/X+T8Akv/bes/5HyAP+D/l5yP8Ed8beh9whP/im+My/kEf8JPZlwf8pLxGPnJjctRD2JpsNUUxuXIS8Fj5IcYlyMvhMfIT2lcjryUqPxQ43KC4CAem4qeDGzww+gpGJamtpWGnpLDyfHT0lMKOAV+ODkhcAh+OnJSwinx09NHKByKH0FOaliawVZGcsLgMPxM5KSB0+BnJictnBY/CznhcDh+VvpIB6fDz0ZOBlia3VYOciLgCPyc5GSEM+LnIicTnAk/NzmZ4cz4eegjC5wFX4c0Gz2IpdqD1r5yDnpIwWPka185Jz2k5DHyta+cix5S8Rj52lfOTQ+peYx87T3noYe0PEZ+Xqv56EGa37g9aGkB4/Z/pQWN23uVFjLse1otbNj/tFrEuP0+aVHj9tqkxYzb55IWN26PSVrCuP0daUnj9lakpYzb15CWNm5PQVrGuN/z0rLG/ZaWljPud6y0vHG/IaUVjPv9Jq1o3G8naSXjfrdIKxv3m0Faxbj7delnxt0rS6sad58qrWbcPaK0unH3Z9Iaxt0bSWsad18irWXcPYG0tnHff9I6sLSucd9D0nrGfQdI6xs3f6UNjJt90obGzR3p58Zd89JI4643aSPjznVpXs63xraacPylTTk3pc04X6XNjbuWpC2Mu86lLY2bQdJWxs1HaWvjZre0jXHfK9K2xn3nSb8w7vtY2s64ewVpe+PuY6QdjLvHknY07v5P2sm4e1NpZ+Pum6VdjLunl3Y17veGtJtxv4Wk3Y37nSbtYdxvSGlP437fSnsZ99tb+qVx+wLS3sbtWUj7GLefIu1r3F6PtJ9x+1DS/sbtkUkHGLd/Jx1o3N6idJBx+57SwcbtyUqHGLdfLB1q3F62dJhx++zS4cb9DUA6wri/T0hHGve3k5EcY/1dpzHHOQ3XeDJmja5tf63r2vbXuh7nX0PXub/uteZzdM37GaA134uufz8PtOb71Szws0Fr/j1pLvg5oTX/vjUj/MzQmv9sNC/8/NCa//w0O/ws0Zr/jDVH/FzRmj8Omil+xmjNHyvNFz9vtOaPp2aNnz1a88dcc8fPIa3580IzyM8krflzR/PIzyet+fNLs8nPKq35c1Bzys8trfnzVDPLzzCt+XNZ88vPM635812zzM82rflrQnPNzzmt+etGM87PPK35a0vzzs8/rfnrT7PPz0Kt+WtUc9DPRa3561gz0c9IrflrXfPRz0ut+Xmg3y5+dmrNzwzNzWusa83PlYdBSTNVa372aJ7K03zVmp9Pmq1+1mrNzzDNWT93tebnnGaun8Fa87Mw2CTNY635eZnaJM1mrfmZmsEkzWmt+bmb3STNbK352ZzHJM3sUbZG24qyNcbW2ACOwhtnazzeOFT+BPxRsDTa1kT80fBo/Ek8fww8Bn+yzle8yaj8GJ4XDUun2IrleRPgCfhTed5EeCL+NF53EjwJfzrPmwJLZ9iayfNi4Bj8WTwvFo7Fn83rToWn4s/Bnw5L59qahz8Tnomfl2M1B43Ej+SYz0MbwtIGsLQ++dJ6sLQuLK1Dr9LasLQWn5G0JiytAUurc5yk1WBpVViqa308WgWWVoalmitj0YqwtAIs1QyLQsvB0rKwVPNyFFoalpaCpZrN0WgJWFoclhbj2EuLwlJ9n8xAC8P/vz+FpQU5ptICsDQ/LM0H5+MYz6E//z6iAt63PqNxfJ5jAz6z6ID39FXAMZkS8D4mBxzPGQHvYzr/n4vvzwWpzsN59OR79P9vZJLOrdkBx3h8wPvXc+bbWmBroa04W4sCeCFevK3FePGo/CW2luItQeUv43nzYWmCreU8bwG8AH8Fz4uD4/ATed14OB5/pa1VeCtR+at5vQRYusbWWl5vGbwMfx2vtxxejr+e11sBr8DfQF4inIi/keethqWbbG3meWvhtfhbeN46eB2+7tNGwtIRsHQ4j5UOg6VDYekQWDqYHqWDYOlAWDqA9yPtD0v7wdK+fNbSPrC0NyzV/ctStBcs7QlLdW+yGO0OS7vBUt13LEK7wFLdXyxEO8HSjrBU9w7z0fawtB0s1X1BAtoWlraBpfrOX4O2gqUtYWkLjq+0OSxtBkubwtImHPcmHOON9OR7XxjwXhcFfB767JbwOS8O+CwTAt7TqoBjtSbgfazm/5vw/TGX6tzbQh++x838vzGeP+/8+bQh4HgvDfgs9Pz/ARv1Rgc=
        </DataArray>
        <DataArray type="Int32" Name="offsets" format="binary">
          AQAAAACAAAAYDQAAwQQAAA==eJwl1gPPGAYUhtGv7ep2tW3btm3btm3btm2tq23btq2dZMk9P+HJe4MEBAQEIyRhCEdEohCdWMQlAYlJRkrSkJ5MZCUHuclHQYpQnFKUpQKVqUZN6lCfRjSlBa1pR0e60J1e9GUAgxnGSMYwnklMZQazmcdClrCcVaxlA5vZxk52s5cDHOYYJznDeS5xlRvc5h4PecJzXvGWD3zmGz/5Q+BAAQFBCUFo/iYCkYlGTOIQn0QkJQWpSUdGspCdXOSlAIUpRknKUJ5KVKUGtalHQ5rQnFa0pQOd6UZP+tCfQQxlBKMZx0SmMJ1ZzGUBi1nGStawnk1sZQf/sIf9HOIoJzjNOS5yhevc4i4PeMwzXvKG93ziKz/4TaDAAQF/EZxQhCU8kYhKDGITj4QkITmpSEsGMpONnOQhP4UoSglKU46KVKE6tahLAxrTjJa0oT2d6EoPetOPgQxhOKMYywQmM42ZzGE+i1jKClazjo1sYTu7+Jd9HOQIxznFWS5wmWvc5A73ecRTXvCad3zkC9/5RUAQRzBCEoZwRCQK0YlFXBKQmGSkJA3pyURWcpCbfBSkCMUpRVkqUJlq1KQO9WlEU1rQmnZ0pAvd6UVfBjCYYYxkDOOZxFRmMJt5LGQJy1nFWjawmW3sZDd7OcBhjnGSM5znEle5wW3u8ZAnPOcVb/nAZ77xkz8E/kv/hCA0fxOByEQjJnGITyKSkoLUpCMjWchOLvJSgMIUoyRlKE8lqlKD2tSjIU1oTiva0oHOdKMnfejPIIYygtGMYyJTmM4s5rKAxSxjJWtYzya2soN/2MN+DnGUE5zmHBe5wnVucZcHPOYZL3nDez7xlR/8JlBQ/ROcUIQlPJGISgxiE4+EJCE5qUhLBjKTjZzkIT+FKEoJSlOOilShOrWoSwMa04yWtKE9nehKD3rTj4EMYTijGMsEJjONmcxhPotYygpWs46NbGE7u/iXfRzkCMc5xVkucJlr3OQO93nEU17wmnd85Avf+RX0/+EPQjBCEoZwRCQK0YlFXBKQmGSkJA3pyURWcpCbfBSkCMUpRVkqUJlq1KQO9WlEU1rQmnZ0pAvd6UVfBjCYYYxkDOOZxFRmMJt5LGQJy1nFWjawmW3sZDd7OcBhjnGSM5znEle5wW3u8ZAnPOcVb/nAZ77xkz8EDq5/QhCav4lAZKIRkzjEJxFJSUFq0pGRLGQnF3kpQGGKUZIylKcSValBberRkCY0pxVt6UBnutGTPvRnEEMZwWjGMZEpTGcWc1nAYpaxkjWsZxNb2cE/7GE/hzjKCU5zjotc4Tq3uMsDHvOMl7zhPZ/4yg9+EyiE/glOKMISnkhEJQaxiUdCkpCcVKQlA5nJRk7ykJ9CFKUEpSlHRapQnVrUpQGNaUZL2tCeTnSlB73px0CGMJxRjGUCk5nGTOYwn0UsZQWrWcdGtrCdXfzLPg5yhOOc4iwXuMw1bnKH+zziKS94zTs+8oXv/Arx/9MfhGCEJAzhiEgUohOLuCQgMclISRrSk4ms5CA3+ShIEYpTirJUoDLVqEkd6tOIprSgNe3oSBe604u+DGAwwxjJGMYzianMYDbzWMgSlrOKtWxgM9vYyW72coDDHOMkZzjPfz+7qis=
        </DataArray>
      </Polys>
    </Piece>
  </PolyData>
</VTKFile>
