# Supplementary material for: Testing the function of dromaeosaurid (Dinosauria, Theropoda) ‘sickle claws’ through musculoskeletal modelling and optimization
Source: PeerJ. 2019 Aug 28;7:e7577. doi: 10.7717/peerj.7577 (PMC6717499; doi:10.7717/peerj.7577)
Supplement: File S1 — See the included README document for an overview of the files. [file peerj-07-7577-s002.zip › Bishop, Supplementary Code and Files/OpenSim Model/Geometry/II_2.vtp]

<?xml version="1.0"?>
<VTKFile type="PolyData" version="0.1" byte_order="LittleEndian" compressor="vtkZLibDataCompressor">
  <PolyData>
    <Piece NumberOfPoints="4000" NumberOfVerts="0" NumberOfLines="0" NumberOfStrips="0" NumberOfPolys="7996">
      <PointData>
      </PointData>
      <CellData>
      </CellData>
      <Points>
        <DataArray type="Float32" NumberOfComponents="3" format="binary">
          AgAAAACAAACAOwAAsnAAAFU0AAA=eJwMl3VUVU0UxQ0UERUDUFBpARVBQFRM2IpSJt3djXTDe8CjJezu7q5P37ELEaS7uxtBvvvfrFmz7szcOWfv33ZTicNKqQmcT+SQxFkWlFdNYPY4h6qOxaGn+y8Ey5MogDcIEWGj2P7Nlc7/DEL6yxEolDhS7PJQ3E4fwcE2Z7oyFIW5bmO4t8af1mZFYGXbKEbsfSj3UDQqjUdx/bgPaWtx8OxbLWR2pNGsziS0tNbBwS6N1h9MgvyWWlxITCVPNTs8rhzA79/7SGi2A37OH0LQk33k99IWbQcH4dxykPrOB2Pf7mE0PrIgcZVDCNg9githFkRzA+H/bhg9BmY05r0fWpMNGHCWI9bQQRjzNuB6gzxN6zyACbl6/NouSw+fGCPNvR9Tgv3I2NIUUncHEK3hS3LvTPH06QByDQ9RpIAPyktGsLXdklbI+4P39QjkONbke8YHR9eO4sJbW+o+no0D1A32+xiy1MxGqlUveHqiSXNVDn40dSMrMpIqkYU1mvUov5tAWz4fhs+lWuxPTqBrepmQ2V6Pn7wcEq4wxX/5AzB/7EhLtptBcdUgBsJcaIBrjFjqx5suZ/q9xgHujcOwuhBLhvVOGPwxAiX9OEqZ6YjQw8NQ3sQi/1A2pPRbYdYnQkrK8UjZ3A6Wryhd7GdhqlQ7LgSLktOFFFRWdUJ7MJneH0yGh0k3PmQmU0dpCu6rdWORSDJxNqQjAz1wluBQkks6FN90oaKJQ6//pWLD0W7s3ZtEy2ItoW3WhCJ1K6ofsIDlnWYsCjSn2ERz7G5pxnuuJR14Ygg5nm4sM3Sn9FxDHH3Wg4EaT1IxMoLbf10QL/GitcesMFTXgMe+NqQkYgPV6HqcUrAh8Vk2mHexAY4bLen1M3OofKmAc/QKinhviWWi5YjpkKGP4hZouluOGfzSFJRng4LwZigJRpJxuQ1SH7ZA/VQUTcmyQ7RqMxyXxtDnqgSk8Q7gm9tqsnkZDx+vQRh0KZBEfjxm/xzArDF5uno3DV9etSN/qSQ1XE7FjvMdEPQQo6NhaYjSaIeDhRhda3DCsbA/sB6cSlbOzhjXLcI7+UluiowDXOYXIsBxkqs26YyK3/mQLphBS1RdYbL9D9TP81D+Uid8ECrARwkekuTaIkO1AzWb48iG3wa37rRj6dkYMv9hjSzFTrzgxJLW/ATIsSswOJpIN//G40h1OW5JJlDsDzb4J8pR8i2R1OXjURVTgs3GxtRykYXyFSXw+2JCd7bHI+JaCVQkzUj6UAb6TjSh8t4qylyYgeM6TXjUsYaev0yHAjXj18U1JNyVgZ199dAOXkFHEjJw9VU9JmUkSehKBpZcrsPCSzIU3GwA70dl8PzOQ1l3DDHNpAxflXnp8A0jTLtQik+Xp9MXJRNUfy3BY1FeavphghyTEkhI8ZCYSQZY/jUwXRJFJ86mI6y/Bv7zwogtmI7pZdWQPh9O3feOwDiuFWEbfWnrmSNQPdyMzn8+VCd/FIpJLZB760/D1zIx0t0K/VIOLWvIhKdqCyo2JVHp88OoCGvFweYkOrzEG338A9CKS6LJLB9s2TgI/bQkMuT4wZJnAI0qybT9lj3u7c2HactC4i61w5ETBbBgL6J1d+yxuy8fNRrC9K3UHIuKW7HyYyC5BlrgY3ALXp4LIOk3ZnjwrhWhav5kfd8IH306MVrmQX/brCF7sRc6q0XI7q8t9Gf2IfKaKH3caA3BG32QlVhGlWwTKAb0YbWyGM0VNIPIwj5MvytKR2UtIPOzDwrSy6nNyhKFfW3Q0Amnjyss8au2FTt4QmnZLXPIbmhHEH8IzT7jhHfpjWiTZFH2Chc8n9OIsA1soghn4EU99iSySI/XCr8Km3B+fISrONsGpVubMWXqP+6knRVmbG7BwMZJ7pnLXmiOqUfFsdk0tskTH07W4WQfLyUqeaNLtRYrnvDREZd96NjVjsWXp1Dus33olO3A/UXTqeCmPrRy2vHAaxqN9VtA6Gw7hkdmUpWsOQI7OvBpAx/9mWqG9codaFadSaO8xvhi2wH1h250V9QI1mc7cUTIld47BcL2SDHiJWLo/NJDuOdcjNCIaKq9EwDf1mIoP4olV7FMlOR2YNq1RJrF1Kr4wi5MzOCQr0AmCmK6cDQwgVQ27IV+UiNs/VbQGfN9WK3YgA+5MvT3sD6sE5tQ8VSaSjbp425fM6rSZOhOzV48KWhCuZUcya1mwTm+HHHp4uR6mYXPfaWwDpKk6cTGi9XlMNomSY5+LPhdLUbRaRmKM2eDb1cx2g3lyGBmPKQiSrArcQUV/UlFDFPPue4csmKlIDS5CnxBibRHntHebdVYNsQh3tYQdIfn4dF7OTqdGIyPC/OQ/F6GVlQH4UHELzS8lacc2QDsE/uFhV/E6fWAPz5a5OJKoRTd+BKI3vhf2KUqRfKKMQgvK8ELUXEKr4vFa95S3LokQZ+6Y5DDnJ9axYizlIW+j1Xgmb6c5mqwIcxfg6ILy6ikJg6j+2sgUrqUnEytsKi3GAHFovRqpQU6G0oQobmE7jAaOxhUio23RGmGlwWSLhSjincRNatZ4cOmItzZspCeVTA6/KEIy0cEaKA5A6fn/0XcyQh6WZ8Oo/vjuGAeQVoHMrBKeByLKkJJIy8J3MB/GM0Kpn3fkmHwdQKX3x4i/50p2J78D/yngihthTYG2+rRoMRLnr278GV/Izzu8pD27t0wZur8/t1ZFPxqNxwONqKad4Kr6KKNqJEmLNEf414u34XljDc9+z6F8s2DkCozjA2f9en16lDw+A3hmtQeMukMwrXBIaT67SfRWjcIDP+Cxn0JOu3hiQNHc2Edxvzz7e6oF/+FVMXlVBTtBt4bv6E3LEs7p7sj50we9q6RofGdrjBs+o15UjLksNwG9/gL0ay9iJ6F2ULw7B94qQtThoERtvv24P08W7Jea4hly3sQkOpIDVxDPJ7bDQM1O3pTYYU3Ds14WGJCykUWEG5twYcWExKcbo9TT0qgdnkl1bTZo0+tFJ8HFOjeVwcI3yvG37xVtELWDgZ1+YjwEaC0XnscuPQbmY4CJG1pgKiz5YAtPznuMcJ/a8ogfImPLl87CJGP5ZionkXd/UYo46uHRMcqOpxviONvGrDs1mqKLNTBXIEGbLcSpO9XdZCY14CVl4Qp96Ie1HjqEdwiTF+nxsG+qRQPFOLo07MYnDUrhcKhWGrLiMHNw6VMD8RR2lc2Po6UYsPUMPIDCz6WpXh+JoS29MVhb0wpXD6E0+tyb9y7UgKFTH6aut8bvZvKIKDFR1tSvaAXWIKmuXx0oMIHK9+UQU5gDlkc9UVzbCn4JefRpSd+yNtbjs6FAuTnbANidOl9pxbFvrHFqyNtCB/YQQlTbWDh0QEtjR00jccam7Z0YyBiJ80/Yw33Tb3YO0eLFkZZI/hxD3SWaNOByQPoaa2FU5Q0Jd8ywGnvGtzVkSJ24gFUSdVCcJMEyf2zhJNcGVIcpcg8i4PG0hYs7XMhtwgOjAza8PWEM32KT8TCRa1ocnci5e9xMF7ag5SFFiRSwkJrfhfat5tTSSYLC3d3w2ezFcW/ZupcvA17ji8kMaFdaLnQirvaAhT4bBd61Nvxa9d8crLwxw+ZVsScTaLuPh88XtMGoUscis30B71twxTXJGq9dxhPt47ijGEU7dmZCUfLYew9GU2+gYdxYu0IHozF0LqoTNSPD+N7ZgTREzOsi2pCZ70K/bpqhmcBDeibqkzbFpqCt76RueNa2iloBDXHZuRpKdJaUxMkpzXDeXQtuQwZoXxOEw6sUCRRJSecZXVBqTGeen1cMNLcgTHBBBrocYSAaie8peKpQ9MPCl8aEFabROO2h/AprB7PPiYTr7QfxLbU42RNEl1szsGuoXpYycZR34sjcDvbgNnbYiiVlYMy63rMSIqh0slsCNrVQ4PxuHunslE8owECh+LJ7VMOjn9swK81bPp02R+lY8U4G7CQNl7zhe6yInwymk+Nqv4YHC7EUO5CupHiBu1LJfgoNoXueLlgSKcEDhN/uXlz3FC7uBgnM6fSTBs2QviL0a25izR2xGPiXDEau7Qp4Us8Bs8Uo9xnF/2wZqPzURFW9YEEGb118SqC3NadZK+WjIOZfZi1z4E85qagSbEXaXPsaHl/CkTX9KHB3o54RjNw51ofTF45UjkyoW/YhxgeF0oMOoytg/0o+OFM0uksyEoWY9o3HToXwYateAm0txnQ0fUsmJQV46mMIdnw7MdlpyosFBOghvw90H5TjU0lc+nCzL3oW1SD2W/m05NYXVw7Ugv+nbz0QUwXovdrcdd0Ol3erAOFu3Wwap5BJ/otUVtbjq7jclSRZMHsU4ntRvKUtNEdXevycXCMj8a0PMDbVIBIHT6SUnND+bYCqO/npSeVu5H/vhnbJBfTn/3aONbfAgNdUdpQrs3wdjNkz4rSvkgnhDSUou6lCrE+OGLWvxJ4DCqRO78D9K3KEFugRCfhj6npuVjwWIxCqnwwUzEXii8lKLrRCTX/FTEMvYYkIlzQIV/I3EGBijSdELO9CNrrVpHfIhsMKhXjXOsyYm+zwWPvIjjtEKX5bba4OfEHI84iNL/TFg23C6Fjsoxqao1g5VKBCtUllL7QEF+DKrHzz2IyMDGCFqsS34OX0oozZhAOLYfDETG6omWBwAVl4D22nNy3moEtXI4Vc5ZReKUbVHQZbjkRQFuXu2FUsATXE4KpuswTd5uL0CsbTC0qnvC9XwQh3QA6XeyFYvcihOf4U8hydwx8LcK5Ul9yuaQNr4J6JOrw08dVurD5Wge1G/MoRU4XJ0LrsG77HOqX1cMCl1pUPJhNM1v1cCCmBm7xs2hNfyi27/iN8KeKRM3hmPXrNxJ6VtMxZt5sMA9/5q+mQnFX5HfmY1aUHCVecAZH/A+UleVobbcLimb+gfiFVRQ7aIXQ15WQ/LuGpi6zAt/paoj2KpGdiw08nlbi66G1VGbgiDfKFVhavY5K4AyjlRUwmFhPc7udwb1cBlxToxNvnbBeqxAbIuXpx1pHfL/wB8XDkjSQaY9I5i0WnBKjS/b2YH8uxJopkjSe7IPLwbnI65ehOkbr9HVzofBvBbU1W2IWs8vtAYafT9rjyY4/WFWylBoeWCDNtRfHRtRJvsAcuXI94HmvTo8zzLA0uwfTI9bTnJFsVF1pQMdUf5IQyoH+1kbYi/tQ65UsRNxuwMFwH8qr5eAOo73WW3XItC8RHvXtUDbTJcVbHGQeZvJg9i4aqXXAhe3liP2oQntVbFDOVw7uxEramG4N6dAyvJ0hR7sVzFAZzOQjJRFa5mgP75rfKIuaQ4vDU3CDXQO7Xb6kp5mCYdU6fHruQyV9ydj7vQb1u7xoyk4ODIo68GvtToqtScTYZCeuXtOk4CcciCZ0wGeLJvEsYGPRjS70phpTcS8b8Q6dcGAb05VnbNSe7EQ314wCWFHgi25Fz1wRclgVhWuh7Zg+LkJ5l8LhkNEGr+YlZHshCTzNDIdsXElFLclQjuhGxnFZ2teYjJHQbvyqWknt9yIRGjeMlPkb6GlTNHwPDeNHzwaSvhoJy8XDCNy9iT4w/8RIpghG6eNcnhlO4MsuxozPo9zm9fYwLinCYPIodxSu+NqZh6f5s6nsgAcSLX/jTP4cMvtsi+pKJn/p8VLbXhv8GywA70seKpxujeNuf6A5dRZ9/WmFL3ZF0FIWovQqMzzdWArR80I0ImaG/J4SVD9aQEG2pnCfUgapY4J0VMsKBS7FyN+0hAK+miFVrA+bn6jSnRmmmPjeg9w8FVLNNMVp8T7UHFtLxQEeUOwvgrS0I0Vv8UDpCUbDNV2oX9MbOzlFuBnpTAlaJgxXVOD9mCi9P+yMr5oFqJ+QppV7jKF2vQaXt8mRzh5DBFXXYm+TLFVLmOCjUS0Svq6kFE09nBdohnnbALfw916cdWxCgGAvt7d6DzgTzTDTG+AOJGhh/YoWvP8xix60aeHm2Waku/PTC8td4Ilswt8KPup77oRXQ/kY9pag5esdYX+vAAszxOhXmj3oZAE0y5dQxFt79BRUonu/Gp18bQdDJmv0dauRgZ4jNkyvhp3GRjKKsER3PJNnf0+lOdLmqOxog0DydNrRbIa+wVZs+zyFpC+6YIXcAMbSJcl1tjOq8wZgbC9Ny6wdUfe9H7lV4sQJ5eDVkmaYZuyl48TBGZtGhKzdSyJ2HGi+aUSG2AEKepCE8eFKyJbrUcqTJGSzq/Dcai9lRSTBoasaO7n6pJEeiy/Z1RDgLKWCQyn4ZViPr/5L6ZtPCoxNGuEyU5RMhJPx8CnDJFKi9Hg4Ca6WTegJFiGfymTInmqGioEIme85igfM+bcURlJY4lE0hbTAvjWKLqw+isjfrUw2jCFJhiUeWTTiFuLoUrIjJJ43oHxGHA0IOmAbpwGtkTHEf8Mez/Ma8Skjhj7p68OvrxEr/Pu4Sdf0YJbVgOoffdyTGXtx624DBKu7ua2xemAx2rtomIcy2vRxbF81msOn05tnjD5vqcHjsil0V20fBCqqUSMmSIf192DF4lp8S1lE6WXOKIz+jZiDYvT8mhPqh37D2HwZKW09iM/55fi7ZyZtynWBWngVMIVFl1a6YL9IDeKlWDRS5YrF3tX45sKmacvjMKOiBI0VQfTMgoVb0qXQHw0g98324N7rQmU2m0bf2mBNTjfuZbNIQcwO9z/2QOMpm2SnWCPiawteq4bT4kXWEGnvg3lnHHWxrVBkPwDVJ7H0SsQGz+cPoHsZi+LKD2KhWh00aju4ausMYfq5Hh5CndyR9v1Y8qUe8xW6uCe51ihPLMX9LBl6ecAWbI9SzCyRo28Rtri7ooRhBRka1PZCt0QJNPk20eOPnrhzvQje5zbQcjEPXEooQVTpBuJbbodNbmVo0Fcg/i+OmJxZCP4pK2hDugPevi9Cj58cxZ83g+TNOhTNV6JTFy1gnliLHYFrafOYOUIvMNy+UZHeyZtixoVqLOiSI8GnZsidW4Ou3aupmeuMX5dLEMRWIaXbznA4WgyRgLXUKuUF55I/CPHkp8okTyZbFKBAcQ6N7nREttBvZJgvJKdVTtjsl4eBWwK0e5cPYjfmIjBkOS11Z6PpZAl8q6zpqQQbQR4l6LK3oH1zWNDbXYKcldbUfzcWQg+KMP2PNsV9isOUW0U4sng3rVsUi76kDrS2ptCinzFwVeqCnn0K6WjGYZlNJ8KrUmh8bQpO3m+BMtuF2malIPRlM95sdqdEq1SUPmvGTmlXWqOehG9m5WjZt5+S7iZh//UKnD11kFTeJGHp7wocs9lL175yIHWmFKlSO2i2AAebRUsRN7aLlJs5eClVhnkvdlGXLwuP3w1BJ0WOSlawYDh/CHJ1MsS+zUaczSDUWbKkNJ4MJeE2FB3dTH1VyVjH5Fbdwq10j+nZso9tsFXYRno8HJj81wfFaFUyn5kIL+UB+IwrE1uCA+VffbgtpkxePzmwe9yLd2sdKV6cg/sF3cjScaBpMUmIvNuD1yr2dHCfI5r7ajHyI4Z8nzpBfKIGPcOxFNLmCLkdNaj9L4amqjMMOdYBl9VsUu2yxcWjnXi3mUVqp8zxwrkJxY+dqdndAjcbG/Gh0IEKRBhmkG5GR5Y9VfDsgVhkNcbkeSlvhReO72B85HMY/TvihQ+PixG1IorW3PbBnOEiDLPCqfO8I3j6fiPk5hKaluaDfW9/YcJKgYJe+uN5wS+YP1ak2Pt+ODnnF57brSbp115IMcyHVdk8mj7qjVXdBXjMsDrPH2t43i3BcL0kKTCsxTYuRfNncVK9bo7Y/H4sWCRDX9RNYTKrH+FvJcnltjnm2fSjaqsElVgaotOiDZYBE9wX7w7g0slWKIuNchtmGqFrayv8ZEe5j29Gg13yF4sFkui7VxRWssZQvDaZAqsikLPmLzbLJ1F2TzT0Z/7DIJOtjGQiMGg3AfaBGGrqicQcown8SImijDscvBUqQ85JXZI+nIhIvlLsa9YlpWnxuPeoE5zftiT7gI3qO51YIGBFwZnxUFLvwN3v1iTFCobZyBAW9ppQfmowfuQOIYbfkNY3hSJ4dBD33xmT2PUk6OSNI10+kZZ1JEH59gSqH8aTulkKoqaNw2BdAi1+lI3be9oRGxFPzzfmQP5FK0Q/xVOtWjYWmLfBpSCBjjfa4vv8JpT+F0nr59ggdqgQpXGLyfqZJ7ZeL0X0ls0ktMwdrzaXgeftRkpS8sC39eVgq26m1csc0T6aj/e+S6lnpjXebi+EOv980mmxQTDPH6g0zifNNDdET2uAXspu+vrDHbHC9fB9rEtj8zzBp1KHpsTdJHPWBysjR2DcYEqsWH8sEhnBmUgTyqpNhNz1Rpjz21HlfA4kqxuxsdSB9l1MBEe+GS6zHEk6MQVFlxpxw2sbrWPY7M3tJrS/1SBzxxQ47miG3JGt1HDJH+vjipDxxoMkPQ/hb0YRJK94E49CELI/FUH3mwc9drXFHcZ31K8cojaG27esqYWrhj8tMbFFTX0NDsQGkmqVNTo4XfgVHUdzl1qhLKMLDpqxJPXYEkJPh8DD8iY+a3N8fzUIbrU3Rf61gI77EKTyPGjaHRdMnv4Nfg1JWlW3H5slKlEfMZs0Tpsg8FUFKreL0ddII5xXrEJhvBhpsHTwjtuIpqghbpSuCXhXDcBhyI28sozg39sHzXtuFJZni1nLR2DlHkynuu0x/c0IthWE0pWTNjA4Owx/7VBKfGKBn1/7Ufo6hky7zfBdpB9CX6LohIgl3nYMYHF5NJ1VZfgnshGzbmyi91w7PLzZhE+3t9CpxY74p9WIt1O30ZyVNkjIG0Kpsw0dmm6HlqnDOBFjSZfk7BF+ZBhjJ21o+l9/lH1j9J/hz1fjfijbk4+CIUEqjAyA6cMCXE1ZTJtUgnDyTwnWftejR8dDUN1fjK53OrT2dyC6GS+Y/1Kb5q6yhoz6IE5AgbSn2KD+6CC81NbScZYl7M8PYHq/IrVstIYUzyBKFdbTjAe2CPs3iCaRjbRwmg3uSwzi1kN1Kl6TDM/Yauz96kBn3ZOh/ZLJ++1ONMs8GTauNZB56kIjbQm45DUG2Qx/ysvlQPDHGMM5fjRYlYjKm39x5sIh8u7OxE3xYTQKBFPh0kxEN41gt3owrQnIRNTFYdweP0SCXzPReKMfKVvdafntLMRo9GPuFy8qmJaFEycHMNvai8gyARdWDiNEyZtmnUyAbO4IJIN8KXdVPOoER9D2x4emSWViSdsArs9zpzbVVKS/rcKVSSk6ZJKGJ1+r0HyQ8fTraVjVU42WcSnivLFEwZZOuH6PpoQTFph9rAM3syLogLs5DCW7cD0vgngMY8E/rRTX3CPo0LtYRBqUQiYnikxmOqLErx+q+xJItNoODsy4Y2E8me50wO65g1i8O54qg8xQZTwI20F3emZgge1LhrCqwZV+H3ZHL3P+1TlW5PvKE88fj4Bem5N4NpNfDuah/ooYDb51BHtWCTZ9XkNv39pCMrgIfD1iNIt5L4WNxdiVKUn/hA/C42QVyrUWk3OAAS4ZVeFmkwh9rbVguKkY+0qF6PRpXWgnt2LheSna+0cXG4qbsS5Gkqa80sGRea2QviNO83mNYfuqGofPyJDQAxOcZVXBzFKG+qKNcIqvGjOyJCk/fC+eH6iCdfMMsrXYj+ZVlTC9xEt97vuR31qBedk8tD4hEOwdTcjXS6ETnw+hJbIZCX7JlJsVjLZ9zWi+kUL6mm4Qnl6P2S9Bpqvc8WVeLXR0NSk12BW/t9RBXFKDDpeGIXOkHlEVqdRuEIYZenVYcjqVxNVC8PpdPeNHqWTQx0FkezMkl6aTXH0CBIxbsGVnOh3P5+CZRyujTWlUqMtCzX+M3ppwaKtIHA4uL0fB4USy5MYi+mo5ohmfEtPww8G6v3h5Npae7wxAitM4WmNjafoFf4xP/sWO+SxSYrLD29ll2PiCRS94YuB0pRR7Z7Kp4UUsSo3LYNXFpqkTsZC/VIoPd2PoMrPmFxXjIL89vX0XifDwYmy45UiGQjE4+LkY3ZNOZH4sFo1jxZj92pJK1sQg/Usx3HStafh+LAIFS/AWtqSbYQatrf1wUlGkedoWmKo4AD8JBTrQag2rk/2oO7KdHOVssSt7ADJLQeELbCDN8M/cdtCHsmD0z/kN3yhJ6jAMw8nt+fi2WprOj4TA9GY+9jSK078SU/xc3wj5KT3c/oOWSKhqQMTJXm61tQX8+JpQJzTA5VxLhup4NVKdkumDRBJ+/KrG7pUptGBzMvbn1eDYvRQq2hqBtUeKISphSdyLkVDMLMalaBvyuhaHOcxdZPzM6dX2WIwXFcPJwIxkZgbihW0PSuySSeZRML4ld0OIk0zGQwEwDOnC0LRk8pOPwwmJYkav9aniYgy+axfjD3sfee2Nw0v3YuwP2E93imOwk/m3C2QPUulIAoqPlWLVLDsyKYxH47xSXMi0Id+6eKxYxWR5RQfKHPKD7tNhhnV30c5P/vDMGUaNP0j0JLNv4DCEH+ygNO8spMs14HuUP6nXpEKP8ZT/RGKooT0FM+Mr4ZgVSxLyafhvRxWUC2PpyOEkiOdUYFfTLqo/noTYnRV4OAj6aJqE+WLl4OfupBr9JBh7lONMjTvF9XDwZXU5lCa96VtXErZJVSB3kxfp5MRC98gQAmd7kqMaCwYeQ1iy0ItMt8dh7Mswmqu8SWQTm2HpLswxt6GSH34wY87/QV2ZwuMD8d+lYSheU6E23wCcTmPmg9fRleVZaDpSjxnHA8lLKQvdU+uRPCWU6qyz8ZCZz70fTLUuifim0IPblVvIb2UixBy7sfCQBt2MT8CiVz3ob9tGXpbpMI2tgaKDMpFKGorm1UDYXo16T6VhWVgtLuqokYNvKuaWd0JRVZpqY9Iw6tGBdgMZeronFYO8TDbMXEExYkcw4tiOQ4Fx9OrhEXRta8V3ORZdoxwcjGjDabDJ/HIaCh80oi5YjdaXpMJjejMUX26gZmavPQLNeOi+jpS1UnGqqA47zm4m1TOpOGBbixxhdTqXmgJZpVooaGylKXMSENLagB5JUbJhcsdEXANO64rS6uAE7BJvwqYiEdq/MgfRWl0ITfEi28hsNO7sxgNvD1p9MhtH0zuZDOlOF7Zk4mpYD/gznKg3IRM7uV2YutKJHgtmYfJMD6zuutC8a9l4q9OGcB1X2r4mB+Pv2+H70J0O2WRjuXAHPJe7krq+G+JOFcHrpCclHPGE0qYivFT0Ipt/HrijVwS/HjdyUPXAMXYxev6FkNdmD/h5lWO0jEW//d3g9r4c/cfj6I2GO3iYnFUtzKZr2y3RWd2A4s3OVHLVEou1GmDn50rVT61wg1UPo51OJD1kisNH2xEeaUqJ/KbYXt+BCiszas5n2GlZOyRCLchktjuW2pdATzyclv3nAlf3UiTIhlHeX1fsY/L1wU+RJO1vie0Fg7jWGkHfVczxzGYAG65HkGamOY6vHoTY51Bi/zHCtPkdyPjkRBb7zHB6cxeaLxlTRIsplOK7kcw2odAkE/R4duHYfHPKsTeF4KkW1Bg706dUE0wyPjUo7ERGy0yhyWSKY62uxKemDS/+Jqw/KUgaHtqY6lMPU+/pFOKji1Sm9hRuTHKPJxxA/oJKNMrPpXtz9uBMczXuDc2m5er7wIquwvNNc8jgwV5cjKhC904+MjXYjdt+zXjLXUTfTuwBi7ceewd7uK5r9LBkZT1Gmwa4+4b0IeZUi8fH+7kKsa6YlOyDzyIOFVS7YldEPx6s5VBRlAeure9DyRCHVq8Mg7B7D341JBMawyA9tRs93GSS67LAboUh9L5woplPrFA/PoRna4NIbYM9igRG8O9JNJ3ucUBq3Qj070bSu0+OWF88Ar4rMfSVXGC3oAijwUr0vt8NQaGFeLxFhYp43PHW8g9sHNaS+Fl7RPgWwbhPml5ZBuCq0C+8XL+alq30gtysPFxtWUlrnnpDVvYXFufKU0WGOczvVsGRmR+psYNXaQU0n6nQRx9btHlV4dFmVfL3MsEf7XoE8q+hy3dNoXytFkmhCiRf5YTNyXkwzRUibqQz1Ft/IYG7kPYU2KFkE+Mv+XxU2WqD6t0FmNk9m25pmGB8VxkO6i2kSf+D+G+sAtN3zKfuU0bYbVaGU6w5xK7Rw4rntXg0OZ8aLujCdH4detRGuc/m6yPkRA0ORY5y639HQWBBKW4qxJHBqkgskS4F/wkWxQ2EYkp1MV6JRlHSgUhYqpRgWnAEfUkIhxfjNRvfhtE7VS+47q/Cq7IECrvoAa/wSujEx9O5tR74NVQF78Z4+jjsiiu/RwHjOOK+dkHty1GcFIqlKW4e6Ho0hr9TY8ldzBqvNw4B16Ipys4OcxaPgCkEOr3EEYfdSsFz04MMttjDlr8c444e9D3fAY/nlGGLtg9FP3LF5ZPFaL+sSsbvXOF9tAhBa1RIdKcLBLNGsSHAm5QsHfFx6ihGrHzJUMYRF6tGEMv1ohFdJ3z7WI+QJ1uJv9cZ0bINaLuqQXqDzhDcUIfNc7eR7TNLeEcPYFu4Cr1OsUaYwSDCH6mSfsoBVBb34MxUCWqcuR8zXXrAkl1OkasMMGLWC+1vy+ivnSve2ddiZOkU6mO+6TBcB+k9UyjrjTNOmNfihd9f7qIXWijnbcNj1iyKWLELfwTa0b5oNoWwtDC8vBVVx/hJd9UBTC/qwmAnP80x3QvLOYyW3p9HM9v24K5/F94za/QvsNA0sw5Z7Wk0oMyMO+shvSudzoaw8SayHkc00onvbhQme5tQaJ1GtDYStkYtWHw3lY5LxyB4WQvmG6ZRo28kjFbV4YZsGhkG+2Nray+a9ZPpjm4gPOf04cTzZEqsN8HDqAF8XOxFEwb+2P2nGLXnzOnggDeaGK3rWWFON8t9EJ9QDHdeK1L65otVWbn44SJPC4+aYvaBfrAyVlBuojGSLvVhe6EMZd02AvdgH4ZbJenp5t3Yb94GxfkzaNZxLeSsacVSHl76pLQLrV0tmJvAQ0EaqeBZ14xD8mkkpZ6KXINGRDBj5d5klP9rxPj9NHpnFArLrmL8tDaiNWdCEPSoGI9gRr/6w2H3sBi7Q0yIN9cWeuxBOC3dTmvFzPBwvAvTfTeQVJQNDlTUQvVfF3dczx7Bi2qR69fLFXluj5U6dXBOH+Baa5pAc0c1Tv9q556rMcSZlzX4Jt/BFd9kCLeN1fiU0sn1Kj2Iar8OvJ3LQyw1AxzzaMd/MlOpZ0kKDs+tQ61dKpU7xoNXvg4+tWnU58hGSG4NGiPTaNtqdxgfGcM1/gg6+80FS/nG4DwrlGwfumPbhTEoloaQDzsOi6/+w6N5TA+GspE/+Q9noxOIR4qFDul/SGQn0tYJR1jpj+CDnR3tEHWBtNUI3ida0c9zrohsGEGMtB0tMg9D3vJitAo601rpCIxbFiOKbU/ewU440zsEbtUWkrnlBBoagqCqOglvdYXR5mFkBWymCx+jEb2lAMtaVWhORCR8j+ZDgFTogkQ0krQKkNatRhK8Yfjs9Rv8BivIqTcYfyzycbFoPWmkBmBnRj6UGjbQ7opAfGbWv/igTunXIvDdMh81FvK0YFMUXj3Jx8A6Bfq0yhV7dvbjq5M4JR5wwq3GPuz6uJzCrtpig0g9Ll3t4257GY4bZztRXZhMDQURcFXswBrtFPqVHIprOR0MmyWT4n9R+PegDRoiTPZZH45KxXbw700h72cJeORXDtGYOJJziEeZRDmTnVi0PCgBLy+WMwzKpt/xXni3qBe9+5LoygovdF3ohlERhwz83NGY3wPbAA4Vd8dB5egkniWz6M1LNp60T+Iuo6ueh1nwsZtE6+x4mi0WBieTCez9G0cCryOw7cYEzq9n08pXocgdHofiTza9Jx+I7B9FpWwiDYl5Ye60ETwNSaRKE0+USo3itFIC2ZT44/z8cYi9iCSJBUFgJ4/js1E0nX/lj9Uy46jXiKF2gVjUNxShXViPhs9E4+3vIpxz16Gju2Kgx7z7pkZ9Um71gITqCFRPGhAqPBDpM4LXh02oQNINWqIjUPhjRO7fWThbV4hv67ZS8hiTF6YVYcccTfriwcZ1pyIkvt1OKoGWeGTUA8huJWuuCc5t7wZy1tF/La7oelaHsNpplL/BHerba/FlxnS6LZ4MrRlVkHySSBadyahNqMSs6/F09EASHv2rwOOJeKZn0/GU24ji4hTq+paOJzsYxuhKoblyhyF7qAmzepLJeUcqfEZaIFqQSisi0hCxqgU7QlKp6FUAPh/ux/RPySSaeAhrW/9C8W0odbMYXUr8i3R2CKnuOIT9aX8RvCeIPl/zgufrMRjWsijezhNPPo2ha28cnXDwwXe3v7C6Fke3uCyo/hrBDx4/an7FAm/UMOz7vOnsNU+UzP2LjY7htDzNC5mCf2H5J5i2CYSh9MEwNoo50mnNCNQYDuONtzPdXJ2EsvFazD9iQuzsJIapanBd2YwMdibh691aNM23IJm5LLR9LcTNmJW0T48Fi0OFiH2lQFLGbBQzfJISsooiJ5JxdaIczu1y9OxcEvyVK5jvytDvmiR8US/Hw99yFHchDX831kI4J4lEwtMROFmDEh8OfSxNwtW6TuhEpzAelIIvzR3Iv55CUcx805YO3DBNJatNPmjl/IU2O4Y2TIRifv44bj2KJPILQtXucSgZh5PPiVBohowjb0o4XXcNwqN1I3DrTCLfNYcgmzeMvTuSSMI0EFzVUSys4tDElXiEN5cAKpY0NzscV1/mM/y0ntzaQ+Aoy+hJsDoNnXaBx9ZhyCzfTpuF3HBHdZjpkXV0O9UDZ+yZvOmwnuwZBpixaRicXxvo5TNHCBsMQf3RalpwxB6PagaheGwlTQ1zhv+MIegsWknBquloGKlmslki/bPioGakAVkvDKgulwPl/HqkOO2nzqsc+OTVY1e0IYUbJOHShnK8nK5DcSZJ+G1VjnLhPaR2PgmayRWgOF3adi8Ze69UYdaYGy1gcuiGFeVQUbOjZVOSMFu+HNwmK9rLy8HurWWY4LOhjNEkPEUrZue5kMeFJAh+bMYNeXe6Xs5Bc0sZlkqY0CfmHQstKnCn2pTEUpJwbG0FHN4bkWByMPRXDGPRbE36PDsYXYrD8LfZST4/U3G/hakZsRRaPD8VWywZ33+bSrzWcQjwmkSMZByNfY5F6sd/4NyIoTpXFhS0J9GQFEOvhJNwxagJLT56FPqTqZl3lejp30+lq5Oxs7MSXfPtafBiPOZJF0Hwwzp6voANJ/dCtFaqEl8cG2pPC/FabQPNTWOjJrEC/I/FaZDpwStz/2HNs2hyO5uKv03/8PFrBAWVpOFU5wRiMiPIJikFBu6jWJbkRq+EkrHn8ggMbnjQmekp4Ps3jG9PXIlXhoX0tm58eWZIrd9j4bGuF6kTRhS6Jg7eS3oRc8CAEo1DcOLOEDRNZGltIMOoesOQspclo9EQ3M8Yhs8LeRpNjUWxUC1kHotSwO5Y1B5meKlOhJ5uiEHa1xpI9ogQyyAOiqZlsPsjTgdCYlEWXY7VimJ01ZYNb1YfnNUlyNSBhTiHXtz3FSO5mfFw7+sBnRQjnZoo1JnWofnhEhLZEwsDwQEMFkrQv+xYOF0axJkSKTJPjIZU6QA6f0pSwI1kKP6pxxpJb/pvZioWSTdiargPWQQlI1O9EeUXmQyblYSjn9sg1OxIFxKTcWWiDefO2VGvfRKyJtqh8MmevnIS8WphF1Lua5H4qQRYenRjy6zd1FbE5PHQbsj83kH58rEIchmAwtPdxNobByPHfpwI16apBbHYq9aPrm+6pCaajGmqLQj4t4NuP0pCa24rzhvsoP5VyXji24rMmxq0XpMF4X09mK5zgALPsmEe2A0F9l6qFmLDSKgbAscPUvaZeOQb9+Pzus0UPTURmrf7ENiwkSLZCQj404tfU7dQTmIQLr4bxstda2lSJxazJLugX72U5rrF4bVnJ3ayllIGwzDrjnXBY9syivBPw9fJarDvhlBkQSquPq+CUlMo/YzOQvDbVqbfnSguMQv+m9uRdc+JSsUyYTKvjXkPB7p4OhnDDc1gTdOkm9+TME+0B4l9KvQoIBk/HnbhqNw6yuAwOpzXzfjZelqbkYJ3VAfTm9uosyUWw4xWX61fQX7DMQg5NYJy/ZUk4BiDSbkR7M+WJXepw/ANG8Lnb3EkLHgYQrqDWJvNIsetGRBgDWHPVjb1yWZhpsQQ9OcG0Ca+dGxPGMMLZs37k+nw4xlFF5dFbSlpkC8axZMKNhWnZGPNmT7cPRpGW0KyMVO5H0YiwaTUl40tX3pRNi+EnNamoE1gEr/bQqn5cSrCj/2DL18oTVFJwg7bYTxVZPRWlQPFghG4n0qiDaeToNI0gttlHBLSScRzhkNsXNlUrsRB15V/cGHH00JOAqTmTSJvMp4WZx5ldLoJR1VDacmZoxA43QLLIEbbs45iz4cWTOOEkBzjX7b7e3F0szJ5vOAgem4fNnEV6WQjowNxQxC2V6KInnjI+w/i/fW1NJDHRuKpIaSKqpDRYA6SrrZD2cCbXh3OQbJKG1RWeVDbhiP44tGGkV3eVDHvMKoyGpER6EEv6g/D8EYj9ne7kQ5vBl7Oa8KYkjstS8sBr0QTdjL9cupCNjLRBKdz7vTTOAtO6xux9rEnCTcmoPrvBBb+DKWVBzjoTP4HCIfRuf2JmBSaxItLkeQzJRORDCds52XR8MtM7Nw2AHH5WPJqy4TrSB8UHseSkXs29Jz7oK7gR5VvslA82I/FKb50VCgDISvr4FIuSZeK0vGisQbXzGSoozUdh1paMLpWgi64p+O2bhtC/0nQ1Mo0hP5txb/o5aSzOB63MIAUHRn6yfDhmX8DeGchTYcj2LjzrB+bVaVotCgeBm/6YLhMitzs4nCf8VaZuyo0+x4Lt7OHcey+Cn2exwLLZxgHT6uR8oZU7NQfh0mLF+2YlQoN/QmETviS2WgyowF/0bqD0RxBL7yyLkPFKIuWRPpAZrIEY+IsqtnrCfWYUrjKxNHkT1s03q3AN0F3SomzxWBaJUqHPCn2jR32V5dj3SkvypM1wbI9/RhZFUg7i4zw6nsvOq/4k/ZhK9jrNGJgfQBZ2FnhP80GfKn1pSk7LXHxZiPalX0pRc0Mzz8MoFgriKRPmEK9sx/XF4TS8God/Mqoh5DfGFdKSQfOT+uwf9YUqvH3RO1oOQ5LxtOnGQ6wedSOPgsW3Uiyg9ebNmwojSW+Wj/MbqhF/qJkCpjtAzuPOiRVcOiBoAF+zayE/ceFdIe9H30JVXj6fQH1T7WEcFkhnIRnU85Uawyk/0H5FH76+V0LtQFtsO+eQ48Xm2PPvXroXe7kyncbY+aSBuQ5dXIFzhqj06oOj262c6sjnPG4qBgiXe7Ua+aKWYrFuHPElZZFMjnXoh+a6x0pc7spnm4YQMEfOxpaaIJZsj3wyLCgddON4ZvbheXRVvT8oSd0xvLRsluF1kh6Ym77Hzw9t47OzvOGmEoBQuPX0f7VHuD7lIclmvK0I8cTdQN58BJToM8qNqia+weXfsylexuNcSe5FHvEp5DNBwP4VpVh3/KpNPzcC2ce1OBBlDYJ2HpCqqMWZdZ69I7HG4fdavDqih5VHQ/FpHIx+lJ2UU5JELYvLUbB5A76uCUYudxiXHq6i07PDsFr22LMeGNFQh8DUXWtGOJ+5uT70Bdut8rgWriDup/6gbe7BA0yoLAHPti8sQxe7zVoS6Y15v9rQ9CebZT5zwquXa2YnruZwLJEiHU7HoZvJpPBYHibt6PhYjLl6oUie6IVA7oplNabAJcrpTB760hCszl4ub8Mv/icSWouB9OY8aw8e/Ld6oOKjga8xlz6kO0DDc161D+dQ5NCfsj/Uo/1GfNo4yJT3EpsQbPoKNe9wxw1Zc14Uj7KNX1ljvD6Fnz5NMF9nxiH3Ms9eL3bmjIYLzb9UIZnWVuJ08tB3qJSWN7ZTGcfc7BJqBQHsrfTzHV+aNHpRJfAErrfdwiiql1Ini5KXZG+MMrrQk6zCGVVuiB5QSuMY+dQcakzXjA19sB1HvGZOGHkTysCcvlphZYNchs6Icc3nwQCbZH9uAuffy4k3RtWCNfvRl7QQlLTiMQqwyE8kXUkv/Eo3LMegrubC32eYYNQzWG4hzqTsL89tmwcgcpJF5pqZ4uAb8PgFrhR1O1obNcaRsdDd5JzjYTjnWG07XIj79+ZuN1XizsR8RS3IBNFtTU4G8hkXoaHfbk9qHu/gcyaOMjZ2Ytqk3UU+P0wtDvrsczyEIVKZeJLTgMu//Kh9RYe6DQsweuHkbSl0BHNDFOdKAmge6ZOyH9fhsDRYBp75oxbaqUIjwqio8zdp76ug/76ODK57YzfNbX4u4tFx23s8GR+PT7dCKdzt+xQr14LhW1h9NPLFrob6jB3MJhWljkgsqMc8UutaclJB0wtLQPPhC0dZvba41uGgtPWNOebKz4PFyPpmh1tKnbC0I5SPIu1I61yZ6ivLsHeCkdyc7ZF0mgV2mwc6CXbFlrza9ClZEdnL9pAJoPpC7YjVQnYYPbiRrzRDqFH7rYQbGrAkFs4OW+xxdilesxzC6VzU91R2lcH+TkJdELUA6J8Deh4k0CpezzR0luL4waJZMY1xhtxpvc5QWT40xiTIV3QaThEm5uM8ES4BwpLDtFuLXvICfchnhNPtrMZfXOvQsJnf8pSt8f1VZV4rx5An47ZIbikApK3fSkzzxwXF7ZA+aIfiT50gn9CO27dY9PKe+ao3N6MLA9G80MtoDXaCL4xT/I3N0dEcxM+nnAn2U22EJ/RhIeNxuSaYI+SKw34dc+I+tba4894IzKvGNDnMnMcTR5Eo549DRSYwfH8ANSuWpOnWzS0GkpxxSKesu5GQK2mFAXrEqh4RTSuB5dh08FEOuXljdU9o1g+LYESZnnj4u5i1Mrb0KsbfuiYV4yUHFvac8MZtxVLUHXWl3gMnSB7swTWn7yoap0phCzbcVTAj7TszFC1qh0zYgJo+i4j5GzuQcKYD53NNocHw37NYRtpO48Z+gw7cHliPa1rMMfD0x1QEdpEHc0H0H6rEftOraTeowbYk9iE3pkK9DPIBA+iG9Dqqkh/b2tjV0ATRNsWU26lDlxFmlCfvZQejesgRrEReRoidCb8ABbcqMaKDaKkK7Ifk7XVyFm1mDzi9iFnqAar9onS+KgeOKtrcbp9LjU0mKFhVgk6UwXo79g+qIvWI1lHmvJO7cOCoDpsOSxBGwv2MLVRD14DSQrp1YfwskYoekmRtZYeYN6EvCMStEhMG728DYhWn0IOMTqQelmHE+v5qKneC6nPKvDTK4FsLnjjx+pycB7E0/3hBGzyrcKz+8nUPouDfd+rcD46mebMSMSvhErM0Ugi08fBGNRh8lRZMulvZeE/5h0bXKPplDYbi+eV4dTySPor6oinUm2Q0WDRwRpHrHFuQf4aFoX+sEc5o2OLRmPpnacdFl8chsU2e9L964BEpxGcWuJEb4dtsfHJMMw/OJLnflNsK2mBzg070nxjjIELbdhSZ09XT3jg5NV8aPynRBMXbBg2ZHgjdg0pXTLEzft18PouTxquVshZV4tvR1RIN+4AdtlXYWuEIC065Y6h+iLcWKdG4k8tsC2jAb4XVCn2sAXW8dYjc7YKzRAzg/L6Spj4SlPoJkO84KlFR5UMLYrywUyefLjfX0A8ir6IPZcHEZYgqRZaQ3egGOP/d3CWUVV179e2wBZbAVEBxUQRBcWEiYqAhKR0d3c3nKIRu7sf9We357YLUKS7u+HQ8O7/+22NM/Y4Y7PWXPe8rg+c3SvIQMMHLsv/4VrYfJp52Aw/fhYjxHUluRiboFC3FD4My93YbwzLt2V4IyZJN79GI2hmBfqfJ1FffASWx1fgXXoSveqNwn5eJaokk8n5hiuWtbSA08Giir1u8Hdshmwps7Zwxt0lLfD8nkBqX9xw9kwPVkznUuFHd9S792Hzbw6Futvi4BoBOH/jyNneBvSfAJ/3xVJCgCHWTOqGR6AXffpsgzVlBTgXKUO51iagA+UIL5WhnrPu4DlnMRkQJ8HuI7hxuRPx25cQr+0IdkR1YvTVQpr43gAZTZ0Ir11EtmxXfBPNgdQmEXrS4Y45bTkw+SpCMzZbI2BqPtZWDPPvXTDHns4yxHFa+D39phCOqcDRwWa++WwTKE0qx/TxFv6q5zqYXF4FS5UO/lwTPRgFlqPgayd/XpohWn+WQTS+nZ/OjUNHGTMrZibQolWMV1IxfurH0VBLLJ7YFmOJXhzpPPRE14MSBPmr0AIdL2z1KcV1zf3EEtjhekwD3p4DeVxxQFBjHSb0qlBknh2ck+oReWEfRU63hJlqBwxrD1FNqQVOe7dDyFiTfFMswXdrwx2PQ/SQmaubbCpxO2E7fblohR16lTDP3EaDN6zRxK3CaKEiPWk0wOqKLmzVkiGnYH2sucvsW+laevhHDxXtnVA8vZoa/3lgJD4LFk+laGJaNHpP1CG8M5li58dgxZV66I0kk//7WOgdqcMz/RTiy4XiVkIjLIcSad7WMJhvaUDYuSRSnpyA7KJaxASkUOKFKPxiuEtR3IP+SETA2a0Al965k973SKx+WoBYcW/KTYmDv3oxpGJjqPZOPP7nXozKpdHk28XD/ZVlCDSMI6WvPLyvK8UYYkjhPy4GnEuhdjGGbAzcISteBQ1RbSqQdIWtSTWItKlJzg1rL1Xifo4u+TeEo2d2Lj7YrCY7d0MEcOrwSLODL2XpBHvmrP+3q58/3uyMq9al+PRriP/F1AWXhspg9WKE71Ssi6aEZvB3jPKr5xzBRZUGtP7o4l/bpwun/xqxLqaPryLDgbQ30/WTU2hyThg2rhxFbnoC6T0JxROXERw8xSL9zd4o2T2Mn7IBZP08GB4dw2iICSIlwxBU6Q5jdbUf8eaGw/PDMI7pBNJFswAs3VqEc7XadFs3GKqahSjzPUIbbILRyaxVX2nRvVELhJd0IbN/H037GoCrt/7iR7oYObYEYk/JH6jmS9BCCsKkY7nIvLmM+vrMIfW0DQ13Z1O5gxWWUSs69sym5xJ6aA+ow+c5Hfzv0w1Q01SP14ld/BYRb8y/OYT/mB5Pn8n0neswao3i6aBoEJ4ODaOlNYFE9nhj89lOLHrDpVnWCfD1K0LNFy+6O4GFez+KoD/Xl/Q2sRGxrBhZul4U1MdG1XgJFnLjaNs3NiqUShEkmkBdB1l48SYflkKbqaiQjbjkAuh7y5Ee2Mh6xswEMVlq28PCpg/deBbHo2M+LIiXd+J9Do8eL0zAvvtdUK/mUbJZHBqmN8JxRQqxVGMheqEJovbJ5H4qDg7NTShkJ9Oi475Q0BmCUi2LahTi4TuF2WfGWxXexWLRIYb5w6QogPG1omuVWKwnTJ9mMVkarUD97MnkE5eMNLN6OF5JogUPU1DS04jYG4m0OjcV/SaNuD/Eo+lWGVCZUodFkhzytEjGQ2aep7xMpNj4ZPidr8UMtySqb0mD0osG2CvwyK06CeKLK6AnwqYtU52RIT4Eqepw2p5gif/EeqHis5v6rSyw2qwbH3J3k0yiOSzzu7FGS4kOeXCxyb8Ud5fG0d1ILmY8KYUxJ56E9vEQ/60UG+a5ktNhP5htHcZrHT+6LeMF3Vf96GDmj4NaOtru12KONpdEBlJxN70W+2N4dIWVDuWt9bh1lUtPWuKRWNCIvfNTyF44FTNiu3FMg0U3PidDOaAHkrPYJDovFVZNPXC5nkDPvkfg4NZeeJxMpA07wiFZ043rjom0yzYUquxerIpMJCcuGydLR5B4KJD0BhKQWjaCqeeD6GwSC+cLh+G/NIAk9JnPrYYh3OpPfkyucq8PwnCOL5V0sEFKdRg7aUGpumx8rKuHqKoVtY0moiWnFNZ/1pD/gkQ81imDUfIqqn/LQjRzTwW7rKifmO/XakKNni09YvLmGdCMJVVWlOfOw/jlMlx67UQrjiUh0bgCErxAcmpnQ5VhmMhsA9oTwsbObw3wSTWkwBY2Vjg2IG+eHk2V4cJ7YjXS27SpU4LLzKhqSL08TB8NuXjMroLDck3aoxyL1rAuTLS3oa59cbg1tRM1e60p2cQFW8/0Y3/jIYpkGLJEtR+WLmp0f5ULfLj9mMU+QNE5bui+3I+HO1Tpv3RPdF/rxzmo0NWLPExiZvKN5+6kIJeENTLMfI71oEQxNk6MNmBoly2pOCShguHk0TlulFORDPG59TDeycxe5uzEK+qxNt6ZSvanIC2hHJEi68lKPwXrXCoQmShDnYeTMb+xDFnL1lLNt3D0ypXj6X1RCosJwV7Dcix+vITa3ofAa1oZbqUupYZmpjuutmLS0CLCfW9oNrVAUWIxVR2Pwf7vo1BbzqYVrRxUdAlw2d+N/g5wcN9sAOeiPejZ7ziMsLvxYLIa3T4Zi4WPexC+5SANWcdBKLEHP9tVycU+AloeAriZqZDzhzCccxFgXugBMuwLwakcAUrlVamA7YIH75hnFsvSPQUPDJwRQO3BeprOdcO/if1wVNlEC1+mQm5nM76G8ogTkYCya+MwaWRm2ksWTn8dh2xFLDmdOY59XrWYWxNO4Xcy8e1sDcJMIkg4JRnHN9Wi2VGRIGD2p7kajy9uo2VLkuGfXY1SkR1UUcjC1Pet+CWkRTsN2Hgn2wJNOW2KjmOhS6YVq+/pkKR0NJw/tOJPjxgNHItA78E2sKeK02otT2yjXvDnraIL8r7o3N6LHr4U1cz2Rb1qHyb1rCL5Jn+EzBNgQF2GDkoEwymzD5fVV5Hz/1JQFTwES+9Y2nQmCXJnB5B0k3GWxETY7x5ClgSbpqQkIdVmCEZlCTRNOgFXT47jAiea1ifFQ2lkDB/zIik9IAEstVZsvW5Gyes4MDvbjk15e0jbj4tFagz/71enCgmmp6b1IdblKH39Ec7wWx84bmZ0f1YobNYJcEPElOxdY/Hmazd0uCvIvSsDF+064PwqltbPz8CMF504KB9H9vUZWMLuhNLtGFK6kgprfj/Wl8WS0fUU7LrXj8vx8XRpQQoWu7dg3UMZ+myWAv2fzdCUXkXnVXiokm3H+JgiPfPnQr2pHYtqdtB37STk55Rh3/XVNKrtC6mGboS6rSStGwyDXeqGe/oKupLhi5UpXfiou5w4bRHQKOjHmjMyVMeOxqluAUyOrqIGIRYGy3swlrCaRH7E4sXpXkyYo0LCDOPt8GHymadMnKxMhJS3oyTFn2aoHMcGfhu25wWR7atMyNp0QNoviEqb06C4tg8f18fSpQM81HiNIZriaL0IF4JnY9gaHk8aO4+BF9oD7y9+5FGaDFXZQeiedqYywxT4pzDvVuVIITUp6Lg2gIHrLjSxjgvNW6V4qryPLv7hYjCtDP/6VKjuVRLuGddC8Y0S+d7kYnJBGWoPHKAJ17hY612B85oHSa6WC7VFFXgjokqHb7Gx0a4H/25touIQDtQ0u1EyvIGeP+SiLasT53duIiEXHlayO3D/gRwFhcXjwVMBdn/bSCfL4mHQ3IcZHeuoNDkGecy7fbywkcbMYpE3cQB9duso5ORxCCm1IL/Th7blcNGnMYRD0Z70k5uE0eljiOryJ12VVKyxbARLZS3N+pUCy9+N+PJ7PS3YkoiDFW04byBPFRsScaq/FTmHFOjmp0SY85sQ2bWDPvxIxJN1jRj7spNKniTiiH475Eo20N8pSdiyux3Z8WtJ9HES/km1ISZ1PXmKx2F+Vj9m79pI277GIXRcAA/R9VR1Kw6/MvpxibeZXnrFwk9nALmzN9NvPw5YUt0oXLmObmiHwvBTG1yaxMj1dyA2zmrDmTBRSh8OxqY5rXiyT5SODRxDz/sOTPvmSeGRmSiub8fZfm9qW5OJa5xOKJj4kta0DEjJCpCWEkGn12dgwhUBqtJC6dR1NnBdgEnX3OnS/9hYNHkAj8970gvNDFzQ6YaRvCuJvEyCxZ0W5EnLUZN8MvomNsM0fQv9cE6CYVszmh9vpVlVqZhiV4flNWto86dUSPPrYbptDf3mpqJ3eQNcpFYSKyEFh/QboXZAgvT3pkLJox4JO5aTb2Mi1i1th6zxSuodTkJebyuMzCQp/6oVfthXwIrlQY5frdBG5Yhf7ko/q0Iw7SXDoqFxJHYyDANaRdhRFE9Fexyw+X4hUg46k2+kHTRaihBGjmQy0w6ScsWoN3OheYOOcCsphuLSCLpz3Q5KrSW4UxpAO57awu15Gao8g6h9nHnerhT2rGDSSrRB6lg5aEEgpb5yxGBGGS5viyE/eQesyCpDjlgUOQQ7YM2XckxNjSatS0YQqWvFkihzujLFEsGvBeAV2RJOH0XH/7ox62sY1apbQi+/Bsvu+5GGsCWyrlRjS4kT9V1wwfeRMjwzjad92TbojKmF6rZIWhZhi5ZdFfj1IoRG7tiBmHfQ8wulNd42UNYfgNuyALp52w7P+gdQIh5IGxaYY82eTpTbxJCRhRkyi9tR2BlF5cdMEa7cCZZ4NC2wNcbhY91QjwimrAYz/LxaD85HH3oZYg7Jjnpk2vnTohMG+CvdhXpjO3quaogFe7pRr2BP+14aQKG2C91tjnTgvAn2GTchu9eU/k0zxeLOViSWhJDkWUN0OLTie4gtVZ4zhI9eG+J9rMik1ACzhtsQYGbL9JomqvfVwaN8OZ0q0EfVxxJk2M+hCkMjjNkXo+SBCJl+NkbG5BKmu5eQdKgaTJnnpRfOooe3tJDA5GHvjgnUt9oLQY/rEJzFoQd1npgQ2YC7kRx6uMsHi88wvHGTSzIrnCAw7sfMLwkkWe8CQ51+mA2waOIkZ9xZKICXGJs2vjCFbGoXis9H0xp5E6TodKGwJYJE9oXg95ICZPz1IsvjIZCcWwC9v+7kcTwQqfn54E/3ImcpJ1xzqUFvqS7FnnDGs6c1ePJXi4ZeWMBTIMCptS5k2GCJpT79aHvoTpNl3bH4WzmWcPRoy1pXyH+vgKuKPv3rNMDsY22YOGxPIw4GSO1ux4MyB+o7aoLkVw2YmOxMczZ54Y9IHqSid9DtbE8U1uYjNnQnTZjmBS2LQuS82U0HP3sj3j0b5pJLyYLpoFRkw+v3IhrOscCTwFLMKV5PUlbOaMkuxLe2baR9ywX50bkYfiRLwV9dMGz3FzbW6+m+tzPMEkqxTOsokY0bNgeXomCXEen0u8B1rAy6XEPiCAfi3cdszMnaSK6f7SGdVIZI+e20a4ETypPLkOShREtqtBFcXYZ13ybRfzuPgOVSin9iE0nhig5yo8ow5DjOT7hkBjPpfDTun0zcpybgahdgXfAkSr9qAlmFAjy7KER+t5k8fCmEbeAMivbxwNsrFbgtp0Mfhryx4EYJNDer0UpjXxxvLkYFT4NeOvliAuP4kfvVSCVcDx8ZBpPUkCWV7fo49r8WPD62iaI/G2Dn0WaI9m2mT+cdMXJhEKLaUfTmrQtuOA9hx9kosrB2wEeHPoyrsmivjSfsTwyhIJI5932uUJYYwoftniQh44EH6kMItnQnI31/6F3thxFHn17keaNx7QCeTzGkhXcCIbG3EM+3G9KVOl9M1SxAhI4lPTvujbJjhfAO30dmY9741MbkynIPZZywQP8I09HWSiTRa47103qxsVGRHl1zxLYrlRicvZsEf53xd38l1hrtpeJvzrjMKceY3m6qmOMF/fkVCIhQJ8m1DjhQ1YbPrQtow5gtMsQ6YCCxiF6ss0X1zzboN8yjoZ+6SNreidZD0iThdQR38zrwYO8aKufo4OzKDljFriaNE/GwcCrCMQk/Sl4fB+vaQmgc86Gq5V7wlx5AwTY9ChjzwGHDAQiHGtL8735QmVGI6kBV+hzhC4vgIpzq20+v4vyx9F4hvrscpPfi7hB624+Lbw9SFNsfs8L7IVGtQ2e4fmi+1I+qSVqkO5WFgtgCTBxVpcYbCVg/rwDBOio04mqNs5N6Eei4kpZZ2MB5WQ8u8yTonpQdjn4aQOFzX7q31hG56YNwUgigKWQKl7F2aHB3EkfVGLovu1Fxfi3FXTaEyqUu9Aetp35bU8ZBenBNci2pevhC71YOkv4toWNv/fFt6R/IbBCn0Hw/5A3/QQtzvzp/RSHwRjGyfSTIPS0Ch54XwWNoGeWcM8aE+014fnCUr//GFKcieuA4cQuVzjHGf9+aESQ0keYesIdjQh1mKU+ktZX2iFpQC69HY/yGZkcs9a9F/ZtJlCPqilSNAdxUZJHRI19MDx1CaJYHFU72xtGDQ0gPdKOGNX7YNm8ITe9daXltPJ63FCI43oFmdCfgu1oRZhU5kr6yE96d7Yd2kB59VnCE6oV+sMcMSe+mPWSHBbh5TY+O7AzD2pkCrNhmQQeEQpGYJYDGC0tq+qiP9h1d8JERpbGptuiMa0VV1xzysIxG2EgzzEXEqEorANl5vZh+UprmsOKhdrkIn18E0tOdjgjjC7B37mb6a2iLvd4CqC+RI89eW5ywEGDpXllKaPTDhhe1oIR5ZBQcgIldNXj4eT41igXCS6Uei54uoFIlH9xVKISL0FwaeeWFhyEFGOmfTf/tSIWvZCVKp7Po6VAqw5uVKFycQCtyU3FWuQ4X2R6UlZKK90m1mFzrTZqqiUhnWF3+iy/Jj/Mg/KsMFg1elLaFhwf2pai76k0zZ7CxJLEIy1dYMO/DwaOIYpxvN6XswER4/SsBT2MbDUbycHh6MRw6ttBVHg//zhbjp7MCtYeyMXlSAzJSj1LNKAu6bxpxQWBMqznh2C4kQG21NYlNiMKbWX3oP2ZL9WnR2DBvGO4//clxUySuqg8j87c/rX/qi/PCNYhZOZcU+T4wHapF6WURGjKLAT0qwHqWJBkfT8RSvTL4X4iiz61hMKkZQkOSL0lGcDG2rhL8Depkco6LhSblSFqgTv4Mt4c+Koed0FEaZ9b8K2U43mRIZ4S4GPatRsa4BYn+4iB+Zg1+uZrSdQ4LD+KasG3AjB4Ks9Fe0QDFZjMqOc/GtI31cFIzo4LseBju6QJuH6JXHxNwnTqxeNFBGr2XAK3CDlzYqkFlFiFYzvDnutu61DQSDfeV3Sg7aUb5sdHIFjCcucCSkuZHw3tqD2qNTMnnOQuKns2orBWlPxcZRh1pxKMQUTohycFYczM+fRKlSwNpiK7rwh7ZeNqxPA1b1nTh1r8EihdLg25+NzrK4il/9QlEKTbA3DeWju8/AcGserzojqZT/zJRIlkLzVUhNPvxMfw8UIMDpaGkMXIcLVvr0OcUQhlSyXDv72Rc3prWqCXjRWU3otptaKa9H+79a8DZqvm0f8gPc043YdnAQirZ6QO+aBNqS+fTdXU2TDwbEJAuSou4CWBfbcAjEqXvA3FQrhnH/KEYmpiWAM3ucZyYG0uBtcnQ1qpDnbQXPTvNBaeuEd0VB2kJc0YR5g34ulyNVDW5eDG/ET9z1OmJfRxeM46QVahO83bGY+mbThgNatI50Xg4JHXi9QV7OikSj7NOHZg5bkMWNfHIPNAB03w72uYQCb3SHoR6HKW5d3hMlspxXUySuitTUHOiFmNpiVSqwYH25iGY23Bpgk8itgx2IsOCS3H/kvBxShfGr3HoybFYiMe2YNbdJNr5JQ6Nj1qhaJlE//3H5GFqL97U8ih9dTwO/ejG93EePX0bi4aSHhw5nEhTGzLg+7ka7bXxtPlQJkZ4DJfWhNCL+yeQw5zXSc1werCNhdqAbjj/50TTE1koXNCLHS9dKFg3Ad/GeqAy4kJSTcfgpNkIoa8s+nckE6WnOjHrbwClGKdAz6UWnlO2UsrOFLydUI/Yq/JUXJiCmep1MJOXo8FFPATVt2Degt00Q5uLKUrNMOw+QF9ncTHRogUifqq0t5uN+l+tyP+uRtxVbATpt+HkEw3KFbAxqNgNL29FEo5JgqRKIyqytxN7CQ8Tlrdh4ZASGW/hMkzahkkfd5GjTDyebhJg/tPt9PJKPPKDBYhp30Z6k4+jk/F3Vrkv/c06BgvRWnyVCqC7C1Ih8mIYawZ9qaAmGT4DI6hhnjmdkQKD78MQkfKmwXtpWOtTjVVmIdQjnoHB0Grcagyjn2Zc3GDOyOmmDBmFcuBn1QX3Savo5lwe1NYy++y8iuh9Io5vasGUVEVKr0nEVMVW1OlspQ8sDoqudUDuyk6KjOHg3ptRbJQLosPLjqO2sRFBre70RPY48jMacPmBB03KPoaEyd3Ycsaffk49gV2zmnFRx49mfuCCpcRkOyCMspM5+I5xxJtEUFlKOmQZFrofH0JLPmVAtbcdF62cySk5A1Eb2hCZ6kiVUSl42daFPyq2dKgkhfGLTjR8tiHZsRSsFq5De4kEpdmmoDe3Hnat4rS0PRm80losHRSnlrZYPJ/ZiyN6knTtmQvMWMW4ah5Dx9e5ISG0GMXPmbt2j+m4HQUo6XWhTzaO+LO3AqvrYshOPRgC1ULM3h9LQVeDwC4pwJxT0SS034Zh2EpY5wbRJulgpLTmg1fpTE9krND5vQYKsYH0cbcb7JYW4YFVNE3X9AR/biEcudFUd9MWlfYlGNvhTTPE/dF3nmEndw2qFPEDeRYj5L4WhRd649XbfKx4Hkw51y2hZtmFBrs4Cj/ihZkLqtCaw6EbK60x/WE3+uXiKTHMCH+Tu7Cacb2/VsbgT2HudUEg7S+2xMrSPrRuiKE7g1Yotu6D4cNY8j9gh1N2xYjvsiPtXBsYOJbAXsqJ+PKmmJPQwMwLKzL7aArR8A5YCBtQlJAZYma2o/a4PvX6BkMoqABun0LJSCsM/tcLoDMtmFZnByFqewG6fYLoFRjPaivAAocYMnXxhp9NAbx/R9IhViB6+vPxLNOfbugH4+3CAtTZ+dL1M/7QeZqPYxd8qPZtKAJdCnDpgT9RuDW885qwihVN2hts8OxCL7RWxdO5J8YYHOmEk1wofXUyweY3HbBeEUEcLScc962Db6g6Pfpljxmp9ah/eZgc+h0Zn6uD0IXDxBsxwJY7JejsnEc3VbWwNLUGIteWU27XYaxbX4N1C5fRqiOauH2xFiyZZZTy2hn3w2ohdjCByvpcQJvbELecTQ8WukHg3I4n9Ww6muuOloltWCVg07omU6Q/6MbOG9E0aMb4eH4J/s2Uo8R2W5ycWov+7bvoz+5gfEQOPp7eQLJTzbFstBwhIrK0P8oZYf+VwPztDuLE6KPmbgW2Oq+gwgRz3L1bhu8KG0hptyPMjRj3d91JRcud8cc3G/6ai6mP4f+4pBycXydKUpYuMN2UDe3vojRT1QQ5UwsRkjeLNk4xxU/lAjTTDCp6agyuUhFCRmbT0ihDKA4VI2xZP//TYn3cvFeC/b+G+RJLDTExpBhfMkb4nvyDsD9dD9frsyl8XQgUZcvw6y2PvqWEYd3eUrR68shOKxh9HSUwTOLSx9QQJIoWY8ESNkWHhsArugg7Gdf+fDcQ6lSEAX0WVQbyMC+9FNXXAsnTmGGSyyUw+eVHf+y5eMswVYpuML27aQnfJf3Y5hJGJR5WGFnej9o5kdS+KRhd24fhkM6mj5cD8Jg9BMk0Nmkvc4LdrUHYJPpQdrsp/Kr7sOSIH4lIm8NmYj2uWCvQ92+mEDnegAhZBZKcaIJ9Z5uR8k6Bblwww7HJzbB7soO+S5ihvaURa2sVSVNNHxouXWB9k6IKTQNM/tGF64YraI67PnZmNOKTsSy5mBlA92gnuts3UN+Eo8h70YkFLxfSzx4jvHLtwjqppeRzzQKznzRi7z8lmjndAXqCMmgWd/Gjyh2wzbQCUWp9/DInO/hfrEB1fiffWIRxw/4K9Iol0oMfIWA9qcCS8UQy8g7C+thy7JqaSAfPBCFrchHUf8fTS0l/kEYRlMQSaGV1CDSe/4Pt4b20eygQbPE8ZKbupUcUjHc9eXA5qUIaQUFYK/QPj8Z3UXKEP5Jj/uHt6t3EcXCD6utSTPLcQ8snu4GnXQ6fefuoeqkH3omXIeynMr0OcUH411KsFttFn8o9EDWpHM8+qtKV+ZZYeKYT85NAs7ZZQL2wHe6SynTY0QJ7rTvxv4nKZNFqiT7hPlgzPugkb4O+vQJMPG1E60osYBNZjdHAbdSbYgVObzX+ZCnSF2kPrO7MRvK0+aR0yRkjp7Jh3jSXDJW1Ifq0A67qC+ltsg4Cv3ZgZMJ86huLQ6t5CZZcZNFr71hIZBfDcxOLItjRqFcogfYzDs0ojcbJhGKcusaiTwxndncVouNINOleCcDyBTXYHJNIwrwgrFxbjR+diZT4IwK/nEZg/YRN+4pDMXBxGDIdbDro5AJnnUHktNmT02oPWCUN4qaIPdnmu6Lv3iAGXZ3ooE0gvgYPw4D8afWBQLRPGMbYLx/aUGCB/9J6EGW8guKCjBFysBvfPm2kd1NMsF2/B5lV60m51BSGw10Y+61Ip+zVcOVnA3a0jvNTtjD30bQBZlsm08mZ4ThSXInvD5NIOdgZD6YOQX6xP/GXuSLEZQhDjQFUtzMUb7VHcTAlhkpKmM7qGsHKbdE0IYbZz7OD8HjmSpdmR2PthwL8XWRGTXtZcFMuxAwJTRquYGH9wUK89lKje+WhuMPJxYWMndSvEwGFX7mQaNhJTRMiMeCYiwNnd9CCi7aYxNzTsBYTkrxhBXUpAcwVTahrlQWa+3rhr3uUKtvNMelpDyZ9NqBJbnZ4O6UPxfNX0dB8W1iZMp2lJ0MaDVaw+NILhUWrSGHQFWqxPTh/byVtkHZF28NeVN6VJu5bE0i+asOKdzuo6p0ZQna1Iz1xN8UdCcTUbf8wo0SUNvQFYENmHs56LKUqa2v0XunDFpHdlFZti8JAAZTjd9HG9c6YF9AHhd0yZNpvj/rjfThYJEM2cw/hWkQLlr0WpspfavCLaEVUxwx6a+qBOuMSvPESJrPFnnBaU4YTqVMpL90d1sdLYa8yhVofWuBCXA26nnTwdeKsoHK4FvuHevheh9SwsasWn9ZMoptHGK9sbIFtSxI5xHNwfKAV0/Ym0aEfHNyVb8GjRcmUwzijsVY1HD4n04oEFlxLK8FbkUwyQlF4ItmGUINEylFLgENJMS5di6HSB9b4ItWPV3ejaXR2HHQdCpE+2ZbWhsagSbQQtY/tSGoyF5NlShB9Xp9mbYmAnkMBZI850aUsMyyX70OSiDntF7HEv3kCzJ5vTveNzKFb1YfsYCuyPusPe9tB/O+DI1nUR0F+Wh5EHfeRnXYU7mr+g/z83XQ/Jhz7/P7BJXkPibyMQuCmXMzdspnUKqPR/zMXdwRbyMjYEz2p+VDfPItSDTxwqyYfn4RnkCyTh9Jp3XDQFyeLx554/D8BNr/gUJ1PBBIz+1B5M5Ha34SAtghwyjyRZt2MRkbhCISXcejiZm+o9Azh7Fxf2iDvAfmsIdi99KMmfR/MPdePglFlCpsUgJ8W/biSvo+mTXKAcFYl/jT38Vequ8JctAQKW8b5fQVuMD9cgn0tk8i+wBXlqaVYcWMCWQa4wqbpH4ayhen2XDc0La5G0QkhGqvi4Qs14Ny5ZHpbGI1Fc4bhKc+jStMYXFs1goKj//e/JC5IrB+ArlAC1ai4w3VsEJtK4ylVPhhJjwehq8E8w/C25MtixAY5k54sF92uJXgQb09LO+KxZ2YR3mxxIZHBOCyoLIRkphtZLExA+o4imBe40+R5XAwG1EF/kQtVBjOMXVIHnTRHugYuGhm3nfjBiU6sjMGkpUMYvOxLCXuCML10BH9TY6gvkw39wgKI3dxD958n4H/Z+bi0di+tXcRGGL8AXdeV6VFlKjZsYOahN4dOCKfA72s5tKfF0bY5KTBqK2e8ieHMJzwcrGlC7BV7mnmdh2zfMsTM8qA4LQ68Nhaj1PwIDStysKK9CAUG2lQmwcaEXUU4l3+EFEZDkJ8ziJXqHrTYKxBekUNQrvAke2Y9d3wQPjPdKf0cB/Mia7G72I6qfTmYsKwW3lVW5NvFgapEDRyibWh6NAcfftRA67s5jc1hQbaiGc4zLej09FCcKuhDWb0+XTgdjgV3e7HRxJBmekVCbLAPR5T3017G8X39BaiutSfp1cloLu2HvqUjff1fIjb3CBBh7EgiOyIQ+mwACnAnrd1haLIeQEeHMxlNicFzw2785OqRvEQsNB52QWaHLl1fw2Tgaz8WzFMkyeEIuFb34/KhbTRizMP6oiqsC3el7+d4OOZdjax+d5oexYVGQCVuz9CndV+5cH9Vjhq+Pm3gcLEorBI+FYakWpiG9Y860FqdQCvupmJtYgdUNdn07vdxPNvdAvu8KEq3OI55j1txUSOS9rccR29MC25Gh1OY0AmsbmR4OCeAZsWeYHi5AamdAdSODLzvrENukAs5MJ1orTeKPzUssv8XDSPJMaQ9SqC2ujhEBg1jlxyPtpdz8bqzBnwxN5KXT4XK1RosUvUn4xUpyGJc+0S5D/1dnYlx+0bE3nch29YM3F7TAMdGJ7L2TIKaUwvWTVlG1cKJuLepFU9WiNN780Q8Od8M/0Ni9IifgI1KHeibJEEiS+NhJejATisJuhGTgdhtrbjjzCL2sgysEGnB1rdsUvvGQwKvH0VqHBrQ4jE+IsDtWxxqakrDF9kqzBSLJq5YGsQZdwvriqY7Z7mQU6+H6dlD9PIlF7uaa7G+Xo20xbj4Y1KLpBZN2jXOwbQvrTjD20smHgkoD+qGitRe8g/ngr2yBYvPKtPYhDgmJx24XGhMuztisH2sE2YrTWi0KBoPZ/fDvVGJWKKh2FZdg4SxRfRcLgLUVYOkM0tI5lEYnhyvQ2/JYvpoH4xfq3qxREiKpEICcCqmB9ctJWnVuxQEJYwgZG0UCXjpWP6hBWm1dqSskoa8zBbM6bGhE18zMaTRhoTPXmTmnImlf5n9KXKn1w3JePi+EdEecjQUnQybsGas42+i63tSMFW1CVEusmQvnYpdGpVov7CW5j/lYPNgKTYbStHsfi70OWU4nyhFF+PDsIxhXda7JaT0OgRnLJowK2YJfX/PQsmFHuxzXkNuwyy0nevGngWr6ERdMpoqupCVzKZHvCQMhXdDeRuHLE6kojG6H0rhLrT3QyrmnhrAPWt3Ghew8DO7BwvOKJCRPpONlgp08VaSsmE0HDu7ceLOChoPDYVVTS9O3pOiBl44lCf3Yp6SJH0tDUN3SR+6PkgTfx8z37QFOJa7m05rxaLXTYBZP3fSs5BYbI3rg9ffPcQ7zMapiC4k+UnS3qeZuPS6DcVSjKdXZqJUvh1PZ0WQ9Z5MnBhpx6s7UfRS7TjSnFpxOseHXv5IwcrmQYxMdacSpRRUiw7j04g76S5IRqnSEA5/cqGnuikQ3tQArxY5ihlPhmJCM06kb6AGuWS8qmRY4vxGyn+YDOk3LZiUuI6uOyaiWLkd8kqbaalxEu7Nb0P6/2QpbSwR3+tb0XJBjjIPJWCRdht+BYiTfzALypNa0Z8mRpuSWNhzqw0nboiT2nQWRjc14TfjfS+qk2FZWY0TjhK071sKHDbXYPXr5TRR4hjENvTio2QI7fqagfwnvRAkhTEel4Gs//Xh2qJgumHKw6bHHUzmrUlnShLe3+hA3C0riv+SCvuEQSh0etIMXhqGdw1gsp4X9SWmoaiFWX/2IS+jdDhM7ofKcW/6q5UOk6E+pKz0IPEpGTjM6oOFjjdllaRhavogxKpCKaYnAPyoQpxPiaPxu3b40ViPwLoYSl1oj8rV5dC6Gk7WSb4wTChl2ItD4tv9ELO2BPmX2eRo5I3rn0vAYxzzha4FfB62YLJuJPV3WOCwYj1GFwXRUjEjzLJuR3GXN/Fs9bDiSgnuGk2miUeP4GhhKSZ4D/FfLfKH5NIK3N/Mo1Y9P/gzHdp5g0eKD30x+U8H/rVziTPJERdbOqD8kUXtlnYQ+dKBXacSqHuU8TXVLvgdYlHkByd8PZCDa4Xi9EfKDeHz/iK0dyNdqDNiuLQJQTlbiKVriKGPjUhN20zeO80xnsfw3ondZHdQGwK3Zpz6vJYM1+tib3MT+A/WU0aoDnocGyHYso4qldXhGtKG4Kw5DKMehPJYCxzuzKaOh2ZQqs3Dg3ph8rOzRkNqNTyDLEhzkQ2Wq9TAnmVK+055IdunDNI6avTPNQD2//0BdivQTCE/jDTmwOmlPD3S9MXVpX+RskqR/sIBw2dzMGV0Fvltd0aAXA6OuM2mfxpG2OdVgsjhhXRhTB+enaV4tmMReXVrYbdVE3qlB/kHOjTgrNkINd0B/r4RZtbNKcGyPg6puYZjoksxjB6wyUoyFJUFxQiK49Cp207Qya3EtUMG9CDRAe8PVeLkLmM6OuoER+UKXP9tSIOZbrC1zkbJCylaMz8ASVo5uDddjo7Ps4BbTB40TGbTz5JoXFhUA5HCZDrmEokovRq8DEimD8+jYM8wg/OHZHoTpgtNixawLTaQbowWWNcaoTt9DRW9s8cy22rQ1V109Kw7hMKycX6yDNkecYTl+VJ8Te7lT9NwwKIVJRgr7+EHXXHC6cASKDX38zcomSLhdCmUG1r5XyJM4CVXgv3nOvjbbpvj8OwSbJJv53PijPEzox6r7Lv5Ji4mWC3bgHXv+/jKk4wg29SA1WuZtWQijAa7Mf89h1IDk1Bn0Isfz9lUXsTFMsaLv4o4k1oTF0l6VVgS4EBrDnFRsLwGz6UcyOeuG97oDkJ0nS3VOEViuskIfm8OIdPQMGw8PAJ7jRB6nuuDH18GkRnvRP6NbLzvKMJVgTGpvGMhUL0Ik91MaP4tNuBaCL6vKt1rD8T1kCZ4Gy2m2W8CUL20ET8yFtIji2BMbmiAXxtz7trROC/XB+FdjvRfXwwsCnsRt82F8vnRuDlRgMo4F9okHAuVa924E21P6VPi8GNyF5wU7MiUEwej/C5kLnakKR4hkD45hPWu3qR9NhEpmm1IYWaXxFke9p5rR9PT5eQWH4SMsHZcny5Oe4K5iBetx8tJbrRgFwfPjtdCbY4prXrB9LV9DQ5LG1O/ZxBqVw6g54kNqX0OQtzZfjiesKQVuqE4wviRfYANPfrJxfzDFRCeYEZKDM9culgG8f1mJMWPgR4zfz4lLyPp8QR8j2mHn/FhmrCVg+6pYyh8waJzuTy8nNoLnrw9yXRx8WBbL/Z8cKAl61mYVd4DodQd9LD0GHS82xFxP4Zc5Y7h+ZJ25J+Oo/NiiVg/uQwlyeH0UIQHlwAmPy5RdCGbDeGVlRiTSaKtzPckSjA9WJ5ISXIsLD1Zg397UujG3wRkVvbCM41Hnz+ycZ9x6lN/ufTQlTnTnz3Im8CjmWnp8GTm+UW/aHJ/nYY/XwXICYqhqsXJePaT6TsTHmkrpCBzYxu6F/JI/nwIitcMYO1zHkmfCMK7if349IWZgaIx+FI5gJezvSn0SCxk1gxCUc+HOiamIs6hB56f7ehNYSyq9vVgO8uJmr/FoUyE2ZNbLnTfnoOQow04OuhEdYEx0GA+b2N8RPJbFLaGC/C2aQ+NOYUjOleAXpc99GwgHrPtumEYpkKnijLhm9UOlmcozfA/jmNCbVg8NYxqxI/BVdCNrsAIMmE6y2pWDw4oRFO4bQaucHuh+CmSSkIzYPKmC3XhMdTmwzD2FAGcDjtRPSUhQ7QWFxzEKY142OffgUtmsvTnNQvmPr1wDNtEjlZWmGpdjexH/nTmoDNSPhRDUSSaWtZ4Yt+VQph/jqHZVd6Y7pPPuJYPjbCtMXd7OSpeetHCw3aQ/lwFrUtH6ZG4PV5MrUEBGZK/uS30fWuwvdOYtAud8EOsFEmyMZSw2hFLHUph0BZJpfetYbW0DLtLHCmt0wYvq0qwRt2OlHbb4llZKeZLWFPSHwvo91XDSd+TauQs8OBUDZ6OuNKTm+ZwSalFDM+DNGVM0J/SiCohd5KZ6QGXPTX4UMCmHKZPq7xrcFoyhtztzSDd1IfX7YH0v0/GSGb4tu+AH12UNcGQSytinwTS/K1HYUxt6PgTSJMDj0JsTgcGC0JI+jfTIyvb8OAzw9h/PBDly7CogE1zDEKRsqUQxjnRdOSiFThv+5Hk40ej78yx9bkAXyb6kgfj2qtXFmHKZ3ty2WWAZQc78fe1M5XfMED8/7ogfNWVqkYtoZleydxDN/o9bgn/gkrYSjrTo92W+DKrGjeV3SjL1RJxbsx+TrGl7dVWsH1RhW+/ren2FCOULu7BTDMP+jxshsXZnVhvoEdDGhaIONwN5ztHSCXTDFl63diSakBrfTTx6GMNrI+IkttcdXB9WiCcJkELFqnD8EArIq6Kk6K5BqZ/a0VJ4Ar66+8DbYNiLJvLIs9IH2RrFiE/JJ6qt3jhf0LFkH8UT7LpXhhRLwP/Apv6FXzw7F8ZLE9ySLrYBur6jdhRGU070swRq9KN6q4Yik+zgOr2TkS6xdK5dBuIPyhHfIIV8d2N4JzRwrioFW3YpAOxJuZvDJIgPZYW43fVaC0RpUPXmPe/1IT0tlU0kHkY9QMt+JQqQ3K8w8izbUbXTRkS6tWAnl4LLtRKU+UNCwiN5sGsa4w/N88UjksL8OXHON9CSAca7yqwQaGHX6xsjSLlMrzjtvLDmdxqmZXDal87X7nMEp6j5djY3sK3+b/fAbBqhE15L3/eIy2oH2jGq02j/OIzGuBmNuHaiVH+BX81PLjQgoHxBTTTTg27XJsxZ8Fi2s54zQ/tMgz/41JMbjQGE5vwc2oyzb8Sg9fTGpH7O5m0F3hh98Ra2NRwaJaRGy5HMx7XyibPEkfkO/WiWp9NUk8dcC5uEH8pjLz2OmCm6yDak4LpsxvDgRYdEPPWoin7LBGY14lX3zRJh8lAz4dOcC116KKxGVQNe3FAzYRUqkxgM60XN+zN6JmvKbp392CN0FFin9DFVK02XJy8gWZP00PSzA6kvVtPE7v1sDimDRZtsrTtoTpUbjTjkO9KGpTTwMqWFmyYL0mq+QbYrdmO8S1ylD3FEBfNW5nZtYU+9htiZl4XtnqJ051TB9ER3ojtYfPopJgajlY1IuzqQhJW8URtbBZM5orSnjZNWN1uxouACbRrRgDypxcg63EIJRf7ITQ7H7t+BtLUYnd0ig/jR3Ekzf7phZuhpdi56Qi9++SF08FleGCpTY3wxH8rynHpui5d6nNHk1slzFMP0KGd7mg4WgGmEuiStRtO+VRBuF+VVEYjUbw/F2na62jTJBdMP1uEE88UScvUCuslG2Agv5PahK1RaNKIo1G76akVs57agkc31CgpzgqPslrw7506WQrZ4MKKZlCmBkWKGWPCxlZEzdlGe4qMkPuwGZdL5enccWt4zxOg6t1W8kizxQkdAV5x9Gl8mgPydIqwfYuAn3/DFsIbC9EFAZ/fG4PGR1VQeJdMrxCLS/aVUDJNpuf3YiF/tR6iGimkOCEY3Og6BEkl0fMrAXhwphZD8Yl0/rc9xLIEmF8cT+ovomD1ugD3Il3o6mmGMW6X4s+9EFp7zQYzGa/xzHenwhxzfLcSAGUhVPfYFaePDiHpiw+Zudhh1YpKHJA3pWn5Dng1VIvVnjo0vtEWT4obsFR2H43K+GH0Yvb/9zLhl94YvpWFv7vF6cBxd2Quy8ZI7ELabu8Go1dZaPBeQttPRGHjWC7ELslQ4IFIpgP/4ZWNNJ39GYOkK/mwzpOmmcEW+Pi6FZ/+7SXhrXb4WZaLnqqJtOL2EVy2rcQ3y3b+kQE1lJ5qRVbEPJJKV8f0J22YXzSf/iqEAk118LyeRNovYrGJ6Z28Oi4dE4uH/M1SyJ7m0qSdTgjt7sRwCJv6pOyhk9OP+HQLapV2wOyX/VAWM6XkhcHY6pYHVQ1x+j5qC4tMARb0K5JypQPuDApwma1AqSeN8Ee8C9LvN1FdgS6GgjvwZZoIjRvpoXFpJ4q/z6N0vjlsP1bi+scWftt7EyjNqIbNyRb+FdejKH5aCfupLfw7bVawXlYPV9Fh/o+NVjA0qkN6nYD/fIsOKrTLMTt8kL8+OAGPBiugUpVEm1bFI+xIBfIfJJHiei6GLvZh+R4ubWc4ze55L3ZxOfTBnou44h7U7udSx+cofH/fgiiGr6SEIyFWXoDvokwnVsch920hRFuc6FcRC365hThooU3/9BMwOr8Q1+S1yVgrHJkLmPuofogCNoQhKD4fW07upxCPABg3ZeHNm9UU2euHOxlZCMhcS8UOEXi3PQ9nHZSJpRWNkjd5OPABNPWwC2pv92NLnybNuOWI+u396LLWJKqIRb5QGfpXLqenq2PQMqMME/KXkcp2C5jL9sLrjRR93msBjwsMb1vK0ERjWyxeU4esgBH++CMbjATWw1ZiAs3KtsSG0BYEmEynWdNs8Da+BeeuzKRmWOAgrxUv38+gRaJWyK1vxKbySTQhPgZyRrW4Lp5CHjODME2iDzILEmnFTA4sSoqRFOVP69tYMFIpRpWtH2lLs/H4fDGGzIOoZCwBD52K0GrgSndnxUNkRhFWaHvRfiEOPCcUY0G4AcVUsPB6RxF2ZBvSsw/xOHqnABnPNclDzROcCUOY/dCZxjq94e80iCmJdnTzhR9uyw3ihYE9fVR3w5fRQRx3d6XcF2YItutB+eA2uudoj64LAlw9dYgW77KF4rU+dL4+SCcm2sP9lgC+hw4Qr90FmzcKkOS6jmYcdsKWYAH+H598o+F4nBWaZVRU79eGRUXFFoMUUVFBUUERRczbRERUpKS7u3uoSUpC7PZvY+dPBbZiB6h0dwzdIMh73m9nzZp15py9n33v61prFpStovoYJ5gUNGNw8ywatrCEjUIVZjxry54/6oLhhnxk2k6hZyu80DG3AhaOM8jrjTeO95ZBf9FsInEfDJ2uwLJjs6l4tyWmh5TijGZ79vJTZjCyLcP77a3ZBoXOOKFbB5HmyeR52Qky52oh1BKlek9H7FZrwOvsyWTbbodxIg2Q0J9Idw0dETG5Hh33RSnIyRKf/Joh9kaU3hiZ4bBmC0piJ5KpuyW+ZjciOVGEKh8lYHNYDexn80lhAwduuXVQtU6gM4ZslOxtwNKoBGLpc9E3pwFFxxJIMBqPFX97kWvNJmXJRJzd1YfA6bG0RjcMbSqdUJ0sIJM7MRBQEdhtVtQxk4Onn4sx/NSRbK+Z46jzAIY1PGnzIissVx7E+j8eFP7RGyU/hsEx8ySVuSy8/pGPi6eXUL1/OEpPF6ByqTyZ/ArF2oh8nFOWpwd7g5H9Mh8sv4WkdjcIbrMK8eW3DFVV2+F4Uz/+LVpHv347wV9+ANcUVencNzt8v9+EYhKjhHAbZL5qwgSryZRy0R4VwY14IzWF9uY7IPBxJTqfDWc38p2gkF+J+mXj6MZSGxyY3YLBtVNJr8AGtySFqNw+gw59SkRAQyWucaLplnEigh8x31eMosPFPHy8WYUzd63JopmHvlOVmKBpSQ4buPD4UILrTl402ZMH05oSnM7aQQ+yYnE3uQv31+2gGa4uWMHUZ6nIZioKc0d9+ADabm6k1fvcYRc9gKIKTVq3JASnJpegUEOGfDhhOBlWirmfZejsk1joHKnBbSsZivjIQcbtamxZK0tiWzmYaVCL29XS5GfEw4oHdXCblkCimTzEBDWgb1YCuT3i4JFRPzaW8WhNDgey9wbQXcCj1FdsXDUegtdKPs1LikVVaCu2XYqjYgU2UpYLsXZfPIkfiME2SyGsJ8dTWFkMfKYOwL+eT4/3scFb0A8zJz7ZDkRi1aNBDFgLaE9kJOwUB5B4UUBJLyIg1BxER6iA9t4UYE5iOVpnBNGOLwIYi1dgQacffU3n4fhSZl4cTOlrLw/b7pYjrsKcrsnykTC5HNIsWxoUj8Oh/yqx6pIPHRSwkfysGH+futK0Th7y9tTi5tgeWiTNRfqOejx2NqSnJiysPtcNUTcD+tzBwsVx3WjwNaImv1hEW7di5xEjkr8TgtizfSgZ0SGhhxsivAfQ8r/1lPTdE6NxAzBfokbFVsex72EblpyfRkuLjCEb3Y7BBzMoeKMh3Fe34+7caXT8mgEOb+tAR/hMyuuIx5T8fgwWxVIe845btVqw72wcda3mgyNogfekeNqgLkBvohDyWnHkw+PjTdBfWMRwSHctD8t5f2HiwqU/DuGwm/sPIu1RlHKJhenp//ApP5JeTYtEUP4/jK6OptHMSKhX/sM0TgxZ7k/D6Zf1+Pbdi/JWpcDzXBNU7B3o8KcT+G9PExx07ej4DAEM51dC87UbKb7k4/DcKpzOdqb6SAHEF1Xi0mIvqvVnwXTcIMwj3ehAJgtnO0dwsjWYZORYyBH+xSuDAHI5GYlq+xEMPAskg8/uGJ85hLV1dlTrGIMvu4aht9uHLG9GY6PeXyQZ+9G91ij4KQ3jy14fim+JxCmdv8h55EfNYhxEiAkxOcSW3O6wkR3RCrVJtnRxHBu3J7Ui+5kVbQ6MQLdBD3D0GM1excJwdA8yR3VJYYwNlfFdyI21o9eDsYi160DMZ1t6OoODt/EdULKypSvOfNw/VYfX8rtpqQ4fJ1waMOnEbjo1nwfFLTXYa6lH+4UxMFUowLXPm6npGBt7Ggpw7IEmSY7GYmlgAbScNtGcxEBMkh3ATbOtZKcaABWtASzI0qAMtWBsWzOADRKb6belH3oPDyB51RbqMvWGaPAAhAu30kFvFtSPduH3Mjni50TC2rQLIkvkaI9cDFZo/ENScCjtoSjohPxD+oVw8lkXBbUXo0hkh9IFeS7UTo9hUwGLNK6wcfLKGL5dYdHQQx4EOmVYdsWSfhnyoDdShUmah6nGk4UO6V6cea9N1snh+F9aL37n6ZAmRWI4qxfBpbto4ysu2LFN8BU/SGKlsWi73IqDBUfoeVksuie3wufCMTrVFwOtW21w/aZHFmdjcOhaN9ZNcqSXi0IwhZmRl1/VqX9iIESYa5dt6vTPKQgZj5jZsV9Pm3SD0DbGvHvHatLkhCBzwyBYQSvpm2ooRHUHMTN9Dc1nfksrqBwOtxZRr3UMJq6owIiqHNkNpsL/cRMkhmMoNTsVrW8bIO4dS/GfkpE5vxkBE7lUg0RU/hRCRIZP8QkJEKa24MFKAS3Jjod/lxAFogLKqeVAmPwXc5fx6O5oDCpoBEI7Hl3isjH3wAjOm/BIbgcbZYJRFMdzSX0RF6+KRrB8O5dE9E9i5rV6jLwNpTb1cGTYjiKwM5b+beLCwm8Iyyd50mKxBFxc2gqOrwUd+RgHbn4bro2Z0+i3OJRUCtF7xZyyxgRQfNcDy2Jr+rSUiw+VzdAaPEjlERyc/9oMp7mHSZAfg+25vVD4rkEHYmKQP9qDpVO3Ej8sFDJ2nShzWUjcm0F4964Tpa8WUgsnCOWxHbB3kqWibUFw6unGOW15ylicBFXfIXwPZ9GW8BQoJrdC9nIM5Xono+pdGw6tjaWAdxx8ke7GJ1F7OlzHxxG3etx9uJP+rREgU7wO/hE7aOv7WEx40QbloUPU2hKHttRmZNavpy368ejf1YQhaTXaO4kN+cJOyISBuNkx+KrUDUNmpvbne+B30gA2Ht5GTHjA9Fc3risdotul8di4qxpGq+VpqCgWSWm1ML0pTU2BMRhcUIc+fWnyVGMh6+UgtuxaTadqw9CYMogNk1aTyPtwxFwYxOVsJdoQnIYIaoX4Zj/SL0oDd1CIkPxAWjDuBM5+rcLEY1Ek/F8KXjk3QFOSQ5cVUrHbsx7VxbG0+0o8vp8YRL5/LJkWCDCb6btNWjRl+8VBXn0Ep0Jj6ISmADdURmHaGkPp6Uw9jwxgrNOVJIiL0xt68GGnPTXwOLge04NUJUdK042FrEgXrivak59UGMRONYLTIUFuV1hIq2zE3vlStOYVC5puzbgZJUXW7yMxNb0Fjouk6adkNBSHmmE2XZq4r6JQ+02IkafS9KM0CneXNWHFNSnq+RsJmdYmyF6Rot/bQyDa2gW9MTky1wgHO64LJcFydCiTOYc7a/BhawA1/4pH7YpazI33pR0piVDLqobBvyCa1BCHK8vqMDPPi56EnoR6UiNyT7NIpSAZovMa8fwQlwJUEqHb8xftC/zpY5EAgcvGIPk1glLOCPD1aB9Wv7cljch41O3sw6V6G3JyPIGrMm3YOceW/qrzMDxzFEPOvnTpfSKeLK9H0LHFNBYfjewrvTgvv43+l5uI1wzfGkYo0bOXUdjfx+ThnYMkfjYRP/wacNvRgXiP4pEw9BeRFEX29xKwNPMvFOdHkod4LBoyRmGxL5gcxaLxb/MoMg4Hk7ZlDH7xRsB+EUBn9eOw5/wgrMIdSFT0JOJEGnF+vA/d4qaCa9mIQ6YuNJrLh8zTVth/3Uid6XE4c7gBqxWkSc42CRvdGZ6Ucia32mQUPOpFZp8fNWSmoOlYF9R+h1JfiQBPW4aR6+JCJ6TjcZP7F+UqrnRFLAU1M7txwMyNLL4lg/ejE4l7nKkmOh4ZySMI1fSgRpUkTH0yDNvuQBoXG4stzP4V7VhIGUwGTrergle1LJU1cLCnrQMtWXL0/DIbv6d2Ytw6OZrmzcGmy+3weShL90s5+NdeiYzihTTuPRvp4tXwC5Yli2E25jypQH+tHL3/ykdQZyUqpBfRoBYPRZcrMf+RHH14GwKtqBr0rJSgqScTMZs5nzMCl9GzkES8nNEE0dglFFTHfJ7E+AWW0kGhP/xzSrBniEPHHfwwq6oUG4u4JLMsDBFORbjzLIIWH7JHb2oJ9tkGk0iZBdJfVkLhgic9tHNE7vJy7HkRRRctPVB6qACFns5U+CcWWQzTdm/1J1wzBudLE3RWe9ARRS+GzcvwREOHfkk4wvN1DWY9jKFEKUcoTqnGxWMx9HWyM5ZIVzF7K5aEeoFwqqmCY6uA0mEGVnIjyi8E0MwEU9x43gRuQwB9v2AHm94KDDC89zHXHuwv5agwMaIJhnaY71QMuu5N+545QDivCP+98SHnEHeEN5SCZXqMVDXcYLKrHEr/06PiXnPsnVaDn5a2NOGJNiLcarBv5zzq+cxcd7WCb7eUwst00GFQjSV5C+j4kVBEXiyC4ftI4pdYw2BKLZLWR5A3zwZnNaoxbkkEnZe3Q8X8MszUC6GUDxaYspzhLnEHOsazAjlVwfeZGb3dYAz1rEbU/LIl+QcmcDGrx1cxZzIOt8WIXx3DKkdJ6aYNFm5vQNLhwzTrpwWK9zbCYuQYLX9khr6TTTh+Q5+WVVqhNbUaYp4mdG3tAVir1+LxmTkkfno/1lbVIevfHJLcaom0k38wfoIIXf0XDI4hs4vfCOhkgS/K46shFBfQNY4z7J/Ww8Oc8cEFzlip24ifEmyS/+mKPiZvI1M4pPHCG4KdFbhmwaNsG1+0a5Qg+B2bZm/0QFVJAZMF1jQ73wkbZpSirs6IdDLtUWhWitOrTUjV3BUqk0phss2Q/ra7YMSjGOo3jcmmywyHqoTYfkGX7j43h9e+FuwsPUwBGhZ4YC5EoYoONfwxhNOlNhRHb6CHUUfgd7ARe+JW0pXIIwj/1gRr9iqa63kAl6Pb0P91KsXZakE5pRXXpk2hW/q6mDC/DVmDovTgtDY2Lm/FrJyJZPdhPzIX1jGcPJOK3u1DqSNTf51Z9Cp7P/KYvt/PmU/HE7TQfrcFMafG02HVgxj+1Q69wdnUvmUfou80gGbPoQ/rdcChNtRIitHTyQfxcmobapdOJuuRw/DqK4fXpL5siUd6OJZWhkW7erNvBoZhYVU9WoziaVjKCz/T22FtziORAz7Q+9WKlEge+Rna4IVeKfZ/9KaFao74PlKEz7vNia3vBOWXxfgmb0LciQ6Q2lQChaemNH+WOx4/KcaJAUOaNN4Lqs1FULlnSMMXPBExpwQlLH16lBCMg1aFyNpkQQ3NNjg0WAWNsxq0Zsgcl/8wc6qmR3KppljAOPLEjGNkXGCCcbMbEJ1iSY/aTTHtTR0u1VpT0NLj0NZswQEVI8o4Y4iYFS0wvWhOc8w9MMs1F84Za0gmwBMxVbloX6lKnBPmOMGqhNGCdXT4wiGIeLYCI4pkeFgbulrtmPZAhvGmA/AsbUNemiRFyx+EUNiOOZZSxIgZbmz/jUdrJ5K6iC2s5v7Cpj+TqGaXCZJeFUBz5Qy6o62D066VcL0xnB3EMPafrxVIDIkj84EoFJiUY5qCgJTvROLJ93JUCwXUUBOLkoZycBL4JH8sFqrTytGbwCODAIbNRsrx3xEBje2Kw/hdFeD1xJJeBsO0Lxl22hlP++9zkdVfjuwPXJLudMA3z3bsa2ST4JgTFM90QO4zhz7McgZ9G4L59WgSLbCHBHsQFq3RtFzNHTtGKvBFcy+lz/OCenEJ0gaPUlqCF1qYXv/XpkvHLvqi7H0BRm/ak0OiLzY9KMD3405U/cQZRR4DULfbSk/nO6M8ZAD173ZQ8hVnxKVWIl1xB41764hHj6rxufQIWc33ROBp5jnFtGl+nzvUKyrwYewgXc6xhtCiCQk22hT6wRbnFzdiA0uLQkutIfWiCXb6++lMpBUy+5vh/3EvxX2wxsWvTciYuocUNe3hLNOAgce7ae0/B6S+roPKj92kf8oSTbItuCrcQew9FrgRK0Tokp105qI1Dmzth7Q8qLLIDnvkB2B6dhcFbLVG/+4+9Glq0YwkS1zY0ovb+XtI9r0puK5C3OceJZaHJXKq+6CcoEwyLD+8PJyLaJYcTV1+EFc629A6Jk+X7A7hYl0H/BWlaTBcBxKWHfh3QZZq4znonVkOayGHTlZzYcvk/HRVDkmEcrA3ugz/S2TT4SWxYIPJmVPxNNWOjc0pDKu3xdOFvnDM8miGxsU4slocirafzajrFpB7byD2KRbi3iprmibCeNzVIjx96UOLckIY1ytEB7MTc/0Zjv1QiPQdPnR9UgBSuwuQWGtLAXmRePGzEGGFBuR3LhInLhdCY84x+mEXBlWjQlCPNiUecUPb5lJc3rCNuN2eWHSsDIVlWjTNKwS5PwphbaZLDs7hCDtZiPtzjtIC3XBE+hRioqIurT/jDssPxfBbso0+ijpiv/kAHgeDdOxtEfSpH/e6t1PfPAuUf+7B51NHaP8HGxycM4CMeANKsrIEL6MHgfd1qP21Of5pd8OYe4je1Prh4dQ8LD61jpRHmLOt/BOWGXPJTOAGycg8GOauJQl/XxivKcL7U4b0Sc8SVvbNGLy4jc6NM0OnGcPGtzfSvqMWeL+iGx2z95PyTQuEtzO+sGAvBRuYo6q4DV2pe2jM3xzKba14aq5NbnFmuOTThl7lQyT58yBEDnQgImcBzRbVBVuuE4vDJcj/ijGeaRXih90Uyh80hKVfEZxERWhSuxGkLxThvOrf7IC0aLzI7UTqcgFteB6FPYrdGF4nYLyMj9vzmplZiicjKV9cWtGHh3w+zdZh3F+0HeIefPql5gFE/8VE01BqLPKGtk8RPqyOJudD/uizK4SBQRg9/+WNuZMKUT0UQvvuxGK3YxHejR6msp5oXMopxAnHw3RvPBdK9syM17pQ5VAkkoOLIK3hSWUP7aGaPwhnbVsyyguDpkgBMhN30dYnEchyLIDr9r3kkh6NmZ6FWHtch/qYZlY+LcSUQG0yPBOA3Pu5SHVYS6d2eGPwwW888Nag76Le+IF8bCjSpHGMCyseKMWCjhhyuxwNw9lMxv4QUPfRWFgVtmHiiIBGNQJw/VYTnjM1ObYnEhHsbtQZMd/ZFY608+24MlFAWq4srM/pQJCSgJ7P8cBlfje8//AoOpKNsfQSlOkHk4Q8FyHMb2ndD6ZFaiHY1paHFe9VSc00EBxWHgRP1tHoimBoLPqF7Fg1GuZx8TC8CKaL11D8HC4u1RVhQ+lKyslhQx1F+PZQiQRSobjBsETBAjka+OWDcab5eMufT1LlrkiIKMb25El0dKcrcj4XYrB4ErX322PDYDGuKQ9mbwozwMxXQvQcmkCbm2yxQqsRPa9Eac9xG+QFliH0akd2pooNzjc1YMPv8SSZbYA3xm3gbp5CN+T1MFu/DTcKJlH+gD7OnW+FcbIoLVxqhbGNLejzm0IxsQwrPmvBDpHJlH6Fh6D6CgSn8+i+ZhyOhVVhXzGP2v1ZEFr3YfSugALaIyB3uAe3wwWUrRSMtORh1E/nkcY1Fnj6RVg75kcLslhQUy7Cq/3etL8lCuI9f2CpqE7RmyIZZ/+D29s3kA3jiSHX/0DDbBMZZVtgDuNrb/wV6UirKXJe90L2khKlMTvifGQFHkuJ0AofDwz/LEeG41Sa0emOEdEyCC6K0Rsfa8xsqAXr0GB2VxYHpxo7kcPj0/skNryUOqBpIyCFZUmoWMz4kWQM2anHQl2hEztWCqjeMQY71zDzGCygBdficEmyAvu9YyggioPXyo245ZBAVQEBGHoygrTVMRR4xQdTD/zFqwJmh3rbI3TaECrKHcjtSQB2DPajrkmLnLayILWrD9yhPTT5YQRzNntRq6tFG9LCMO5XH1Iv76ONun6I0BxE6lNzist0g/acQewS6tKLrbFM/fIhDFOl0QvRqNTJR5e+Cq30jUL6zT/geK0jnUeumHtiALbW28l3vyvaCwfQ53CA0hZ74nnFAOZPOECbStwwMjSAkLqD9LI/GPdC8rAtXZGeGkVi/8I/DJeuJb/bQZD5r4HxqAVUm3EASbvbIbtsAcld1Ebmm3a8vzqXVj/Tg4VCOyami9E0bXc8HGzGeCNxaij2xITwFmyzm0dXbrpg2Zk2nIlaQLpxDA/Ut+GTqCRJJblihUQHFipKUbqSLdKaWmHqOIccLe3wloSQaJ5F3ERr2Pr3wqRsMX2ROsIYXCfyHKVpSCwZdgz/x52Kps+KyWh9Uo05UZFk/jcKoQ+ZmapzowYPHsTm12D8gDWZ+/Kwy7UayRKWFOXCxZWNpZiyMYBsHvGgO74MUQYOzHkIRVJPP76yBdRWG4j7Zf1oLdhLX239kGkzgLK9+8jteghs1fqg0nWExoeGIexSL3xxmJpUw2ExsxcdF49SaHUUnr2rBm9MmrZYxCDiQzXW+MhQ/o0QrLMogvC8LJkuZ6FuZRlqz8rSh+JwyGqV49pWGYqcGwolZmZfeEjTrqIg7DP+g0cRcvTGNAQXvX6jqmoxXa72xJvQAfzI16CJ9m74PLkfvfMUyT/IBRTQh9N7l1P26kDcG6xD6Pt5pOXmCZm/1Xi9cQYFT/SBZ1Q13pnNpmyWN0Rtq/C/s7OoM9QLaqGVaBGbSSoHPBH7sApSadOp5TwP10e7YHCWR8XqfOTndKKlnke/knkoPlUFoZIZYXUS+C6NONBkS+L6J6B7twFK/fYUcYEHNuOkPo/USZW4CFAvwqDqBmIzfHL6dBEMbm6iuNhIyDR3YUxoTgHTWQhv6oHoFkvSuMli1lEPGi7bkPh7JiuyR7FQK5w+JDvhn98g6nSPU9tEe0xaM4QJAhdKXB+JNz+7sTXBilT7fZCTN4hj56yIwqMh7ZaPqGsaJLstCgum5TPzqUkT37Kx8mkB9Levo1vdbGZHMDtovTrZPXbHgbtNGHw/m3ZpR2FhYgOSg6ToQKUFTn7twPuueTQ71xEb5LqweL8MrWQ7ImpXN3oMF1LfOnvcye9CxxsZClvtAps13WgZWUghl5wRu60Vwrq55GnvgitPW6BbOoc2fXfDbGMhUmbPI8xkHMSlE4MF82jshADHZKthwezxUslE5E/uAr+fTV9WClBcNgj93xyaaxKH13oDOK3JocnOJ6Gv1Ay9DD+yjkqCNTMXC+NCqafSD6sq/mLtnwDKvsjCLtk/mLJYgzb0sJD15Q/etW+hH8ei8Japj4P6NtI5zoLxf31w2Qq6fysYmwv68WjcDmrrZmE08A98HyjSwn4vbIgcgHiaOuXdZcGG8XTrPkmSfMHswZRKCI5IkltZIGJOVkImaAE1DQdg+GUX4vPkyN7KD1DthoHrIpon4o8tdzvxyWohrXgcg6sb/kFKgktHLvIh8akM62V8aSePjc+9zXCxMSKuBBtN24TILDagrIdsrF/VAv5Effo3jemdqBAX/xnTxzXxKCluRVXUCrr7ho3Cyha4tR6hKUc5EPnbBHMVPRKW86F9vwa3j+0krpANMYt27FmkRfwxATzd6+BZtoUkToRh1KgPsmradD8/Em83d6FC2pQ6/OIw/3ElPj/ZSJtFQzAR/TiUqUUZqt5Y0jAAMZmjlKjLOE7zAOYE6VKCqD/+3GOyd9VqEhUJhH7WAE6orKKbjn4IZbzm4+SNFPbaB3znAUR7aFCLfRSm/+iA86SFtPH9CbDc25DvzKYN89Kg8LkOFvF+pNUahcWbR8C9FUBRw1yIPO5FyhRHyvcIg3X+KDiPI+lERRykvjchfsyKhuYlIEWsGbMaLalgfTzY8i1YIGdBc5MTcOl3GzKPWNKP8niIb+9A5FZLcjLk47+zNSiI3UUnk6KgKzKA/2luos3L4jB5QhnUg1UpJlyA/eIM/7BU6HlDFGaM1UExX4qMTGNQPlQPbpUU2Xgx7nm6Dvu8pKi1LQKzVP9hqkMM3ctMQKV4LUyiVOlSWAK6vlejZPY62vSMg1HtLoSKbaZk30RM8a5GQc5y8rgfh13y5XjpuI4Uv3MhnVCDW2ky5PGYh3vsWmi2S5PN1HjMCWzGcUkZ2ikUoOVcEx7kSFGDcTxeX2zE25PSdKhOgCOLqvFgPpOlj8Nx164fb0qWUpcXF3t76tH1Qoo+OXOwdUcPbAKVSIHnjbSuDkzpkiH7rSfR/rwJaaxI4r5JQ0go433XI2kx/yQMAxugKB5Bzzcl4Z9TLa65ME595CTM97fg2etg8th1EnUuLZBvCqDWZfFQ2PwX6m4xdGVmPGrq+uAxyKa3qyMxs68Fxglx9HwmB0vi2rBOKo4MngvwTaQfu+s4tNaGjfTLA5htxadqDlOfyUPIV4iiHwsT4eTUhuptPBpRSMIi7z74FDrQgimJuG/WD4lEezKcmwCfQ5UIHFSh/JMJyFhXCfkZa+jujBgU+jRidrYUpVw6gaWMs6yoi6L1cWlI5TWiRTaGTn3lYVzCGCpORNCnPD5mbx1D6dRIsjjDg7/uGMqrIslxJBFVLl0obLUhned8zDjYjks3LMjGW4CCaW0obTSn6Hoe+FWtzOeWpP5CgI7/NePBdGu69FmAP45MfdgW9HURB9tH2uAxw5aa3biIe9KGs1esaZFPIn5+q4PBJ2VivWXhjNogNhusp1+L+KitaEZuhBSFNnDhG9uMbcZSVPs2Dsv1RrEuKYqWvOfjx4xhjM1ypdCMRCSWDWNeXAS5bxWgKUsIm/UWJGKcCIOOKshdUKZe1URcHaiGadYaun0hEbljNTAoW0WzmXc85VGPwBwFurCVD7XrFfBu2E4x03j4UNWI6/ukKPh1IsZ0asAuUaTqoDgcDWrGdKiTwsRE7NBvxiQvBfJITEDHkhaYyylSVz0HLXWtuDtehtrfxOOE5CiklSOpzTQR68yHoaEZSY/sEiEpGMYCSU96lBOPFTGjuLnWn2aeTcCrmhH09ATQoQkJELs5iu6XQTQYxcPt3YwzqiwhY18ubE92oq5YnrL4PKj7dsDYeBF16jDPz2tD4i5ZSm+3RpRyFe7YhZLoait8NS3Hlc/WVFliDva2aqZn7vS/QVdIV9QhOptDsz3D8d++ClQrx5GTtQNaRZvw5HoM1Yk7Yf/GZnzNiKXFyW7QOlAAtVIPuqrgidNHChDW7kaFeQYwfteCBjsHcvxqgPPHhJi/1ZlmTbdAy40GXHMNJoUQc/hcrsFbXy9iRXohjF2Ab1qOlCXhhXW3C8Dda0eb1H3AYdxHWf0IrXSyxKZxFagytKOoT06wDqvGwINYamKYc5GgCrvvs+lEsBvOjVVixUkOyc7wgNGfCtyfyKUqZwcMuBZCQ96dtmcYwI/xcaGdB8XxzaG7uwVhOuE0V9Ee3meYMxCtR1P07eATX40p4w1o2wQfLN9UjN+vj9FqJQPou3Tj9G4rulVqhB/dTbi91Jwy7PQwML4Siqmy5D2mhca1jVBUl6P3FkfQ4lUFt50L6eGLWDhwS/BOPIxkj5mi7187DDMP0z8yxNENLfiyn2GbDmN8GuqC3nRDWm1xHAe+d6IP+sRath/j8oRw/yZBV1X34/uNFryrlaJv2nsxqNuAtqRJJK+2F3+nNsElcibV1Pgi5VY/fh3i0+1uD+QkFiDEzI86u50QPNCLZ+pcCsk9Doe9Qow+16e6VAP8yuxCWbA5ZWob4s9FZsZ3mZKmhxEmT+5BUI8JCZnr+U+7MPudMU384QHJ33l4dHo9Pa8yQlNeE5z61tPXJh1cONuGKyeW07Jxh3HOtB0iNxSpJFwH7DXtmDNJgUSyDNBtVgrvh93ZWjVG+NtcjIDE3uzLtg5I+JmHSapTyO6pLcr25eH5+KkUsc0QybeLUZ8xlJ0TbYE2n0Iw3cxWfWUG6635WNovQjnt+yF/tgmRx0ezg2axoHutCKnCUFLa4YLgn00Qf8amRRsC8VyyB/3KAvrCt8cNakZOWAxlv/FG5cYhTJXi0nMnZ4jMrMUx9z3EvmwLMWtmp0zfS4dj7BE9twG//PeR10JrXG9rQqhwJ9Wz9VDX2Q6nY6vp4TxTLPrZjmnis6nF8TiuN3fgI0ucfq+0QN2dTnx9voAO3doHLbVmROeJUKt1DPJUGzAWmEDKM9mYWlWCD2Is8ohOgOfqSrxi3PNkjy98FIVQGOHRuj0sVB8th8EZAZ1XicCoSBkGtPlUIxWGBvFyLD8sIKWrruj+0whtew4ly4cgK6MLPqsEpDtqh6xT3ShX5dDN9ki4mBdh+01XOvLRC2fV+uH9lEf27DB8ulUI1i1jMv8cgS1PCqF13pBuXPPDT6lCTB21pC51PyyuKoLNqaO0/ZchXtr3wGONBU1x9oa4cSGKJ+6gwzOccHJDHfweHKBHYuZoDW2D/MedNP+fD/5W5qPs8jb6ez8EX74XQsVNjxbHmyP7Yz1ejmwkHXdLVH9swqarh+naa0uMS2vGf7k6dNPGCtsZ73jKMN5OF2tkVDbCOOwQ7SkyQ8vROlwc2kBnQgzw538dEKar0uX9+nAu68CnyjXUNssYo6YdGOqfRaE6hrgytROOj+YQP14bUdvbYXJpBjV02CIwvgYzpw5nV59LxCqGyTMOcOi7SxSu1ddg7/QE0tTm4MyqUqSJhNPVLC6aM0sx7mUYrbOJwqN1HYizFpCFqSca6gdQ78Gl0lkRSNxYBLtNQSRXxEKMZBFkS91p4ZAf1C6OYEN3FHmK+eGKfSF81M3o5VtjxP9phetRA2JrmyAlvhWHSvVIK9YU+svb8EXhCC3Y4o6Vhxhn91KnHE1PKCr9hsN3xmWmR+F6Zj4cXywn2YlRiPj7BwtWriST3IN4mt2O/9rkaKusLg7+7gC/YhHttjkEz6UdSFNeQj9jHaFzQIhi+Tn0zMoUklY1iJ/Uln2NFwGT/xUiduwYVa4KgfONfOS47aTdRv54oVCAlY076IG9L3L/FUCHt5Pe3YhE2PICVHN2U85Hdzj8GQD/7T6K6QqBfcAfVOTI06ksFnoU81HnvIzWHddCuFgbygqlyEwiFq/9G6HvmEDN+yPh4VOG9zF8cozzwvKff3HAJ4RcY21Qf3IQHD1nOqobiSvSRVj/zZ6ehcYi7H4hIq4oEkebDS3JYsxxW06bPofikOovfNBYS9VTA7BPphxJnfPpbW0A/jtRioZUCTL09IZZcTF0586h8a0m+Pf//69rlyK9X8Z4erQL/QYSdO20KSJWd6F+jwStk3LF8y3N8OiZRauGjjE+2ImVW8VparweTgk68KVjJpVUOMJgXQlsh/5mbzNwhdz8Sux4NJHWxSRgUngtfjP5s/E0B8fWtuDg3Xja5x6PTtkWDPYL6HuML1xmjsAqgMklhnszlpbB/nsIfbBxgPrcQahuNKaiBCt4h/ZhkdRuqgYLb55U4MIchl2DHdGdxjCY1HyyTbSHTEk7bjouoNzvvrBrrMRib3GyrfFHVnUFRifPJ4nVAZhVU4X/rs6jT/VMpj0swWKTruyuGAuYjxTDNrEzW3OvFu4m1SGndiDb5YsLWFnl2PJlPC1Vsoa4fjGWKPdk74yKQ32vEHfOMbnaEQEED+H+PAEtvGGJF+97EHZDi271c5B+mjlLZzaS200/aFiX4u20+XRG2Rcqv4vx8PdcMrb1h8GUEig/XkClte4YnNeJpyYylLjfBT376lEfL0YKk1yw9VsD+g9Mo9wf8Zi/sBIx88PphXsctMdXwOlaKMWMcrH4aCfc/Pj0cX80FHYMYPVRAS0TRjM+NYSWbj7123Gxv6gd+vsFlHc1CpvNhhH1gU8nwfD52BB+dfHp4D027tcO43s1j2q3xmJb4TDEwKdfG90RO2MA5hNX0wd1L/iN9uPdvFXEuuaBSP9K7FaYRnt/+mJaRhlWH5xLAXXRWGvdh2cKAnIZiIBTaT9ePxEQKcSjV1iFtUf86fp/PIhvrYbK7L2kzuHhcUc1ZKbuJ9MxDsJOCrHQ2I7Y+lzMjG6F0RxbCmuKwguDPjxe6EJX62NhcKcID6r1qPBHGOb960VfvznNvemJF02Mk2YfpKY3Prh+ZgDqogeoieHztIESfK3fTMaa0UhJKcCLmuVUORKMXf8GMHGdKn0t9cWduCK8859PBcP++JlSBLclkhR5xRP6UWWoeD2dOsLDkfWuEu/OSNE8NR88u94Pq5uK1GHth9oVTAbeUaLHHp5ItRjAYMga2p3mBgP/LlzQXkiLdXzwcoYQDeoLKEcuCevZrZjayKUD0/gIWT+MLyZcKgiOAetgH5a+dyElOT5Edg9gxSUncr8Xi6lf28CWsCHpcTyYLC6BkbISaTnxcDqtGNxFyrTqZyyEYoXg/VxFo3fdcN9wAD6BKhSTx0FeeSlUbZeSgTobD3+Vor9gMV0Q4SA1vgSzbitQ09xo/NxTi4/m0nTyGQ8H/lYhaPdC6kMQ2pbVoOLXfOqbFYzreVXY+H4BPfweioSydkyXlaX2tEB8edCCokmSJM/0vbWxFYl7ZShQ3A/5wmpUxovTD4MADA3UMDk+j+rsIxGztxVUIE1moSnYlV6DBV6R1OuTghe5NfiRGk4pbznw39yHT3bOtPVwNPQrOyF69hCZnecg+EIx4h6toLDccDw3HURwqQrxDSKBa32QXL6DCtYF471nKQYYR5a9Goh3E0rAWyZFHt2hgFQ1DHdIkvLZEPTvaMXeycwzuPigJnoAlrGraW5UGvLHNeD3p2iy/pIE+V1CVI5wKWAlF/n8bgy38ujTtBRoGtRgh3w0RSixYZL+D0/3cWiKpAAzbMagsSKMPm/hYUVXH1ieTpTIOFqZTTW4D3fQkmUeuBbRh1uDy6j+aCy2tA7iwg0+1TXHIuvbPwxah1FhaCLDos0YZ2ZFq1pioHOGcfkMNzLpi0PhQBmGnq+k3BbGnYtK4Sq1iv6XFYcsuzJ4xqyhotRYPBfvQ1KhOjWvY5jwfi3uCiXp/F0e5mxpxcl0aRr2SsX2D0JcvxtNJ2VS8XpyG/Y0RREx3ud5fAQO471oZjQX3sfHIByJom26ifgc0gqL35b0v91JuJTchj+u1rTAIAns0Q64nrEh5cl8SN+vwvcTu6hiLAEbz1fio/Yq2jqViye8JkjY6dKf9XF4qNSAqCmaNHW+AOMdKvEhewupNwiwc3MV886bKes9F2PZQvxbLk0DHSwYvuzAqSZZuljLwefj3QjwXU6bmxNxOXIYggQfct8sQFXSP7z1iSJZ1zhUOf/DjE2RdHwkDTcWC7GT70dtbxJh2tgOMU1rehrHOLtSKez8V9PN+GjknutDXt1mGn7JRaJpBTJXy5PtRT62L67BGSNZ2v4iDoJtNTitwMzvgkgYJgyiWV+FFCt5WHCjE1aJq2jcxyTckRjCGx9fmrIjCZ1Mrjrr+RPvXDI8y3vh0uVN2+ricVeyFyKSNtSokIjXnb3wVLOjZZMF8HYVostMg8JTY0Bx7ejWlSWfOylIVe5C8R0P0lmZCPaDWkxmdrouk0XHz1bi4ngebZSzxZXYSsi9DqeiWEuU59VB4o8RTWpzwJhhAw7mxdCeV3ZYPtiAaL9oMr9sg12XKhBkY0JDana4/6sMKn+Pk+s3dyjkleBsuT4ZsIygyfj7gdPutMjIGkFN1VhXFUpyS7SgFsj0cdJCGpnijkbGcQLucinlaQgkPEqxl8ujks9uqLBoRn0Fh7x8WHiVUw3V2Hhy/uEJs1ohmkuZfDONgEd0F5S2C+h/6Z6wsmzCD2keqd/Zh9gdzVj3SIK+bjeAdlkbfD+sI7+cPdCKa4SJ7SRK1j+MDyLtaMqdQt1F+7FlUgt4YgtJtMUbpVcKYDLdl5RmWuPj/D6keByk12+NoHSpE6V7jEh/0ARX+UWYcK4v+6iyBSzSi7Dva0+2yXgzGMgV4qr+cHayuwVEmTOWOl2bzF7HYPmsAjyVW0NqHpGwiM3H7Is7iHXAEqe21KEhbRPxzvqiUKkZg0f5dK/LGfLfCnB6pyhNnuMCZ7cinI+cQDAxw63uP+BWTaS3M9zholyJasUpZHPYHyrvWzFrMZ+SN7jhXl85/HJEKanTHUaB+cgYmUEJU1xxh2GSn7ITSeW1M/Qai+G6WYR+8hgGvtAI7p3ZNCzniK3nB6AgqktvNjpj4t8B1J49QqwoDnTCCvFLczNtKuJh+iaGMbI30eZnTlh5qx3PvCQocacnVqsz3u2+kKa99cCHez2wv7+YynhcnGB2xF4DFk1ICED3vEJ4pElRxc4gFMcX4V6MNFVcc0T1w0b87+RUehXmh8fTC5E7RYLOnvNBp2spDkmJU+YMa7x82Yn+CZI0/p4LViR1omSHDJ244wjvqg7ozZGihOXJsBarwT1E0HmpeKwUrcGwjB+JTY3DxfBqeP/nTddiBDB4VwsND0/a+ICND04tSFewIfcXEVjh2o7xQzLM/cOQVzOCV/9CSOsSD8bBlfDzO0zb6xgGsymEU8l6es2KRfK8EgR6LiWv537wDujA198yxP7tifnr+9EoXEH5w37QVRHibqAE7dqTBOfLTejeaENeZxIwLNoEqWZr+qbAxcOSFnS4aJNrSzjO/O1Be5opRaTGw4rp4141FSrRigfvdwVCtdeTxAQBfDPKMdd0M8n8J8DPWxU4MrKJRjN4qN1bDBWdtVSVykfm2hJc11xD54ddsZ+55yOZJSQ1gwdnbhEUXqrSko5YFDFsMLtrPZ3Qj4M0w37b2Rtox+YTOJTeCbMXMRSXkgolmTZmp0ZSw5Y0zFBpxavfLFrVnIBLGZUw8GTRVLkUDGbW4XMrm7Z38OGrU4fb7HjqkeZBtPUvzAy9qX0hD3Vv2qFlZUXbKwT4WtAE/dl2lLiYjSF+H/b0uJBRTgJ2vG6BuaIlFR7noCN3FBIvOXSQx+wIuVq4X/WnFRPj8UHAcKzqJnIyTcHNJ52YmelKKd/iofCwHEumrKYZDA9M+V2EE9eCKOyFM55VF4LbybCcmA3Sz5Ujy9iMNOodcde8EBWadrQhzRu+oVUYFedThIUPjlcUwI1lQwlZUfjkWYTQXfb0VdYQ0Q+EULF0I9cHB7A5vg3zeQtpQXsUrBiu81dzpt4qFlZNK8InbRfylXfF71WF6Eu1ohXq5uhY3oBameMk98UAa1PLEGnZkS036AKLLUUQ2WJKelq2GE7OY55jPn3IcsBIdD6eK42n6d7HMMY4iOvB6YSPkTDYxfDkcie6J2cNj5s1qFqvQRoUDyexSow9iCWJ7Vwo1JXidk8kvZ/BQaxhKa62sEjuXTTSzxeh2sOWWg9FYfvtPmwKFdDlihBUnxrCVhs+RZ4JxaKDg4heLyAFZQew0luhcEucxsuZ4lBmMWandGU3n3fC8W/5CDwwkcqUoiCT8Qda/atpfKgdQicMYNkMXRKzs4OwuhPe/z/jY1a4p9aEPMeJlPLCBxFTC3EiaR5Zi7vhi389dp+bRtlcf9SKteDuRT7VW8dh3p9y5IpH0z+LIHhsHIKXmTOlr/XDs8QBqIkbUJKUC/SaB5C47hBxX/GQimJwRNSoOYOFfVW/cX5gFZ0yYuHl9kLYVsjTMuVwBM8sQmysHO3W48BFtRxSHfJU8JvJlohWSEyUpLUT7eBQ3YGViRL0rNwTAu0G8O/Pon1LbfHMqB9dDdokJvTFV7EKcLrEaaahO9bFNSDl9wzaouCGtv8aoeMyk965uuKR9BAikixInO2MEf0mqB+fQfG1PDQ0VmDPJTOq2s1HcnAZ/o5okv5DPoKZfoUc2cRwoA1srvaDb7meJrmFQ+x8Az4oMWy5NAJa4zsRK7eQ5nmEISevG5u/L6JtJj7Yo9WAtJtziG0cBzTX4Motb+LNime4rhFOynbE+huDtM1MPvcepkvLIvB7YT0UdSRJVywZAzs68Cc6hi7cj4Tdj05YbhKQRxQXhr0l6F+0nOTcE9C3rRFyQXZ0gMUH610J5vxcSeYcPiokqyDcuoNeDnJhvq0duRdlaYUyG7e0u5DxdhGVRfNxkKmVnP5Wcp0mwF+ZDnCiltDBG0dQcqwVb18r00wNT9QX5yPn82bKqDgOk8ZCDIgPZ//eF8nwby82cQX0J0iAhKnlUF++kf4PZVqlJA==
        </DataArray>
      </Points>
      <Verts>
        <DataArray type="Int32" Name="connectivity" format="binary">
          AAAAAACAAAAAAAAA
        </DataArray>
        <DataArray type="Int32" Name="offsets" format="binary">
          AAAAAACAAAAAAAAA
        </DataArray>
      </Verts>
      <Lines>
        <DataArray type="Int32" Name="connectivity" format="binary">
          AAAAAACAAAAAAAAA
        </DataArray>
        <DataArray type="Int32" Name="offsets" format="binary">
          AAAAAACAAAAAAAAA
        </DataArray>
      </Lines>
      <Strips>
        <DataArray type="Int32" Name="connectivity" format="binary">
          AAAAAACAAAAAAAAA
        </DataArray>
        <DataArray type="Int32" Name="offsets" format="binary">
          AAAAAACAAAAAAAAA
        </DataArray>
      </Strips>
      <Polys>
        <DataArray type="Int32" Name="connectivity" format="binary">
          AwAAAACAAADQdgAA8EAAAABEAAACPwAAeJxFnQm4VdP7x++9555z9pgoKpJGTVQSRWiiTJGhyVSJotJgnpWSqaKQZCxzIURmCpUp85R5KGQokV9m/++n7+r53+f5PGvtfc49Z5+11157rff9vu+uqKioqBRVoiCqRVGURFlEIhaJSEUmclFDbCFqii3FVqKWqC22FtuIOqKuqCe2FduJ+mJ70UDsIBqKRqKxaCKaimZiR9FctBAtRSvRWuwkdhZtRFvRTuwi2otdRQexm9hddBSdxB5iT9FZ7CX2FvuILqKr6Ca6ix5iX7Gf6Cl6if3FAeJAcZA4WPQWh4hDRR9xmDhcHCGOFH1FP9FfDBADxVHiaHFM4FhxnBgkBosh4ngxVJwgThTDxHBxkjhZjBAjxShxihgtxoix4TePC21wqjhNnC7OEGeKs8TZ4hxxrjhPnC8uEBeKi8R4MUFcLCaKSeISMVlcKi4Tl4srxJXh+6aIqWKauEpcLaaLGRXuE9eIa8V1Yqa4XswSN4jZ4kZxk7hZ3CJuFbeJOWKuuF3cIe4Ud4m7xT3iXjFPzBf3ifvFA2KBeFA8JB4WC8Uj4lGxSDwmHhdPiCfFU+Jp8Yx4VjwnFosl4nnxgnhRLBXLQtsvFy+Jl8Ur4tUK98HXxArxunhDvCneCufsbfGOeFe8J96v8PXygfhQrBQfiY/FJ+JT8Zn4XHwhvhRfia/FKrFafCO+Fd+JNeJ78YP4Ufwk1op1Fe77P1e4/68Xv4hfxQbxm/if2Ch+F3+IP8Vf4m/xj/hX/CcYKP4N+ypVrxIFUS2KoiTKIhKxSEQqMpGLGmILUVNsKbYStURtsbXYRtQRdUU9sa3YTtQX24d9DcQOoqFoJBqLJuG9vN600tdjM5U7iuaihWgpWonWYiexc6XHhTYq24p2YhfRXuwqOojdxO6io+jE+yvdF/dU2VnsJfYW+1S6D3YJ9a6im+gueoh9xX6ip+gl9hcHiAPFQeJg0VscIg4Nx9mH3yEOF0eII0Vf0U/0FwPEQHGUOFocI44Vx4XXed8gMVgMCcd9vMqh4oRw3Bxz1/CeE8UwMVycJE4WI8RIMUqcIkaH7xgTvnOsGBfa8tTw+7gGT6t0v6fPn676GeJMcZY4W5wjzhXnifPFBeJCcZEYLyaIi8VEMUlcIiaLS8Vl4XxdLq4QV4opYmqlr0uu/WmqXyWuFtPD75xR6THiGpXXiuvETHG9mBXOF+fqhtDOXOuzVd4obhI3i1vEreI2MUfMFbeHdr5D3Bna8a5K94W7xT3iXjFPzOdYOA7aSSwQD4qHxMNioXhEPFrpcW1Rpce5x1Q+Lp4QT4b6U+Jp8Yx4VjxX6euL62yxWCKeFy+IF8VSfhNtJF4SL1f6mngl9A36Nv3jVfFa+D2MU9yzVqj+unhDvMm5rfS49LbKd8S7vLfS95f3K32P+UDlh2Kl+Eh8LD4Rn4rP+H/xhfhSfFXpa4wx8+tK9+FVYrX4RnwrvhNrwnn4Xvwgfqz09flTpa/ftZXuc+tU/lzp8ZvftV78In4VG8RvlR4n/ic2it/FH+JP8Zf4W/wj/hX/CSZHlaJKFES1KIqSKItIxCIRqchELmqILURNsaXYStSqcpvVVrm12EbUqfJ54fzUVb2e2FZsV+X7PP2pvurbiwZiB9Gwyr+X9mxU5fG9cZWvbcaaJqo3Fc3EjqK5aCFailaitdhJ7CzaiLbhN7YTu4j2YlfRQewmdhcdRSexh9hTdBZ7VXkutXeV51b7VHkM7BLOGeeOcap/OK+Mm130nq6iW/iN3avc53pU+b7NNbxvlbeXh3s61zLX9H7a11P0qvLcc3+VB4gDxUHiYNFbHCIOFX3EYeJwcYQ4UvQV/ao8j+uvcoAYKI6qcv+n7x9d5fs118Axqh9b5fHhOJWDqnxNcW0xZx2s7SHieDGUcyBOFMPE8Cr3bcZM7icnaftkMUKMFKM4x2K0GCPGinHiVHGaOF2cIc4UZ4mzxTniXHGeOF9cIC4UF4nxYoK4WEwUk8QlYrK4VFxW5fslr10urhBXiiliqpgmrqrynONqldOrPOedGtoL6MPMhWeovEZcK64TM0MbMue/XuUscUNoU9qT6577xdhwrb8ervfZVb6Wua/eqPpNVb5n3azylirfR2+t8rhOX+BeyRyO+dtt2j9HzA3nhXPCOH276neIO8Vd4m5xj7hXzBPzxX3ifvGAWCAepP+Jh8VC8Yh4VCwSj4nHxRPiSfGUeFo8U+U527NVnrc9p3KxWCKe53joK+H8LRXLxHLxknhZvEL7iNfECvG6eEO8Kd4Sb4fPeEe8Gz7zPfG++EB8KFaKjzgOjkF8Gkq2PxOfcz7Fl+Ir8XWV7+urqnyfX63yG/Gt+E6sEd+LHzgv4iexVqwTP1d5vsj4sF78In4VG8RvvCY2it/FH+JP8Zf4W/wj/hX/CRablaJKFES1KIqSKItIxCIRqchELmqILURNsaXYStQStcXWYhtRR9QteCxlnlVP9W3FdqK+2F40EDuIhqKRaCyaiKaimdhRNBctCl7rsOZpqXor0VrsJHYWbUTbgufvzOPbFdw3dyl4jdE63G/bFzyO7FrwuNJB5W5i94LnnPxfR9FJ7CH2FJ3FXmLvgs/zPiq7FHz9cR0yhjViDlfw+plxp1vB41B3lT3EvmI/0VP0Knhdw7XIemavMCavDvdb5jH7F3yfOaDge82BBd97Dir4PvNpuHdzDz644Hty74LnoYcUvK45VGWfgu/Dh6k8vOD7AnMw7g2bynA9H6HXjix4zshcjXG+r7b7FdxWzN9pr/4Fr52YwzEWcC8YUPD8hXnMwILb+KiCr8ujaW9xrDhODBKDxRDaRwwVJ4gTw7keVvBYTRsyhg/X9kniZDFCjBSjCh6nPg7rM8aAU7RvtBgjxopx4lR+jzi94DH7DJVnUhdni3PEueI8cb64QFwoLhLjxQRxsZgoJolLxGRxacFjFGPVZapfXvAYcEXB9y9sLleqPkVMFdMKPm+cR+YCV6l+tZhe8Db1GeIaca24TswU14tZ4gYxu+CxijHrRtVvKnh9wDrhZtVvEbeK28QcMVfcXrDd4I6C7UZ3Fmw74nfdJe4W94h7xTwxX9wn7hcPiAX8TvFQwWPpwyoXikfEo2KReEw8Lp4o2FZwG/cD1Z/i/ItnCl43PavyuYLn2osLtoc0C+1xczj2JeJ58YJ4MZRLxTKxnN8vXqaviVfFa2KFeF28Id4Ub4m3xTviXfGeeJ/zIz4UK8VH4uOC7xEvhnH9E21/Kj4Tn4svxJcFty/rsa9U/zq0OW2/KvSh1eIb8a34TqwR34sfwnn8UfxUcD9ZG/rKOvGzWC9+Eb+KDeI38b+C5wZrw/9ga9oYzs/vBdsE/1D5p/hL/C3+Ef+K/wSGw0pRJQqiWhSrbdcpqSyLSMTVbg/upYnqqchELmqILUTNas/XuW9tWe3zulW1+wDnv5bqtcXWYhtRR9QV9aptP8KORNvw/duGY9hOZX2xvWggdhANqz1/Yh7VSPXGooloWu11QDOVO4rmooVoGf6PNQH/20q0rvb9dKdq9/OdVbYRbUU7sUu113es89pXe33H/+9a7e9lHtdB9d3E7tW2i3Wstp2sk8o9xJ6is9hL7F3tOTm2V+yu+2i7i+gquonuoofYV+wneope4fP2V3mAOFAcFF4/OLyntzhEHCr6iMPE4eIIcaToK/qJ/mKAGCiOEkeLY8Sx4jgxSAwWQ8TxYqg4odpzBOYKJ6o+TAwXJ4mTxYhq2z9HqhwlTqn2uor5+2jVx4ixYpw4tdrzA+YGp6l+ujhDnCnOEmeLc6o9D2YOfC7tzHkWF4gLxUWhXceLCeJiMVFMEpeIyeJScZm4XFwhrqz22m6KyqlimrhKXC2mixniGnGtuE7MpM3FLM6pmC1uFDeJm8Ut4lZxW7Xn6LTd6NCWc8TcatuNb1d5B31L3FXtdefdKu8R94Z988R8cZ+4XzwgFlTbNsY8n/n+g9p+SDwsFopHxKNikXis2jb7x1U+IZ4UT1V77vO0ymfEs9W+xzKPYg71nLYXiyXVXgs8r/KFatv6Xqz2/Xtpte+ZzD9+DPd81oXYTpl39AvzDtZ4o8KaDzvOMv3f8mrPnVqFdfFL1bZNYqN8WfVXxKvitWrP+VaofF28Ue05EfOzN1V/S7wt3hHvivfE+9We12Czwt6D3eqDaq83OQbmZszLWJd/qP0rq22z/0jlx+IT8an4THwuvqj2vfJLlV+Jr8UqsVp8I74V31X7frJG5ffiB/Gj+EmsFevEz2K9+KXac+xfq22j3aDyN/aJjeJ32kL8Kf4Sf4t/xL/iP8FgXVn0WF2lsiCqw76iKImyiIr2wXBdxaonIi16XZAVPX9mTpyrXkNsIWoWgz1D5VailqgtthbbiDr8n6gnthXbifpie9GA7xMNRSPRWDQRTUUzsaNoXvSakrVli6L74dOhn7bUdivRumi/x05F+z6wNe9ctH2ljcq2op3YRbQXu4oORfeN3VTuLjqKTmKPou/Z3K/3VL1z0XOnvVTuXfTcbx+VXYr/72fBx9RV291Ed9GjaDv+vir3K9oOjl28p+q9xP7iAHGgOEgcXLSdF3tvb9UPKXrey9qW9S7rXt57qOgjDivah3K4yiOKvhaPLHqNgZ24b/g8rsl+qvcXA8RAcVTR99wN4X7PGoK1xNHaf4w4tui1/nEqB4nBYog4Xgwten1zgsoTi76OhhW9jmC+P7xoOzTrd+xwP4a1xJthbcH6njr7sDFvto9y3c8O1/5JRftBWDecXLStCJvRiNBWtAU2g8+CrWtk0fZC7IajVD+laD8Evo3RRdv0xxTt/8BuOyR8N3aFsUXbzbCfYXPC9nRXWINgR2YdMq4Y7DBFrzPuD7Zj/v/Uom0TbE8LNgns6NjceO20ov+P/wdsOuw7vejjw0Z3RtG2pDOLXuthR2K9x7nEL9E6rGVYx7AGZH3A2McaAV8VNg78VWfp/88W54hzxXni/KJ9hReovFBcJMYX7Uulv04oeqxnjcca7uKi51VPhjkzvpCJRa/rsJlOKtqGym9j7cdvv0T1yeLSou3vl6m8nHrRNnrs81eqPoXrSEwLv5PfwtrgKvq6mC5mcK0XvZbCdsKajfHzWu27TswU14tZ4gYxW9zIOaBfiFs4R+I2MUfMLdreyzFz7C9UuH676neIO8VdRa+n7i56jcW+e8S9Yp6YL+4T94fr4wGxQDwoHhIPi4VFrzseKdp2g/+K84wPi/vSo0XbuxfR3uLxotdCTxRti31S5VNF+xGeLnqNhI+d9cMzXN9Fr0u5brlmWas2q/B6lXUp69MeYS7P3Pw5vX+xWML54neLF8XSom1My4pevy1X+RL7xCsce9H3jddUrij6uLinYq9nLYftKQ3rt9eLXjO8EY7vzaKPl/UQ66K32BbviHfFe0Wvmd4vBttUwfaoD7T9oVjJftpJfEIfEJ+Jz4v+ri+KHpfxEX+p+lfi66LXPauKXuuw5lkd6t+o/LZoPcF3ResL1hQ9H/++6HURr/9Q9Jrgx6LXBazPWINsXou8H9ZJPxW9PmWdyv2Ueynrn7WqrxM/i/W0SegjvxZtL8NWtj6ckw1F29uwu/2m+v/ERvF7+J1/hN/9p/hL/M35EP+K/4oVm0QYlaJKFER1ybbeYsn27pLKsohKXnvFKhORlry2yEpe1+Qlz7GZa9dQfQtRU2wpthK1RO2S5xtbq9xG1BF1Sz7ueiq3FduVvCaoX7L/mO/aXjQQO4iGYZvj4NgaicaiiWgqmokdRXPRouS5TMuS1/38tSp5jdNa5U5iZ9FGtBXtxC6ivdhVdCj5fO5WskZid5UdS56/4wfrpPoeYk/Rmc8Ve4t9RBfRVXQr2e/YXWUPsW/Ja6j9VPYUvUpeO7CG2F/1A2h3cVDJa7uDS/Zf9i7ZHgr409mHnxP75yGhjQ8N7cy6iDUb66Q+2j6MNhVHlLwuY312pOp9RT/RXwwIxzGwZNvpUSqPFseUPHeLQj84VhwnBonBJa+Lhqg8vuS1wtCS1wu06QniRDGM9hMniZNLXkOxlhpRsq9nZMlrwfrh3LNmGVXyuuUUlaPFGDG2ZLvxuNDmtPep4jRxOsdS8trpTL6j5PXU2SrPCdtnh9e7qv3O5ffStiWv7y7gPJW81poR+gf95KKS1zrjS9Z28D/451gjTShZi3OxyoliUslrSHx2l6g+WVwqLhOXl7yemxq+/4qSv/PKkutTxFTeU7J/muO9iuMR08UMcY24Vlwn0EnMVHl9ycc6q+R12A0lr/Vmq7xR3CRuDsd5i8pbaVcxp2Q7+VyVt4s7Sl6v3VmyTfMulXeX7N/F74b/7R7OsZhXsv0aO/Z81e8T99NOoWT+vEDlg+Ih8bBYWLINnDUTtmTmyo9o36Ml28DxYy0qeW3IGhHb+WMl28/xBz9esn8Yn/MT4bj4rifFU+Jp8UzJdulnVT4nFpc8r19S8tz++ZLn8y+ofFEsFctK1tUsL1nfhW7ppZL9zMvCe5qwHlT5ini15Dky8+XXVF9Rst34nbAe5Ddiv2eu/XrJduZuYQ34RsnzokFhzohv6c2SfU34j1gLsiakjq+Wbez61N8q2e+Ejx19wNvafke8K94T74sPxIfhd68UH4mPxSfi05LnFZ+V7D/7XOUXJZ8LfGrY9r8sed7xlcqvw29dJVaXvNbBnzwozKmZW/Nb+B3M2dBs4HscE+bN35S8Hv625O0vwhqYdmBuiu0ePztzcl7DX/ud3rum5Pnx9yp/KHn+PzbMyX8seV7+k8q1Jft7N/ukmf/eFuZ/zP3W6fWfxXrxS8k6L/wNaFh+1fYG8Zv4n9gofhd/iD9L9gFwTv9S/e+S52S0yz9cM+I/rr+yLkFRVfacqaCyuuw1Jb7KouolURaRiMv2ISdl273TstfzrAOzsm3q/P5c9RpiC1GzbNv+liq3ErVE7bJtBNgHWJewnmEts7X2byPqiLqinthWbCfql62j2L7s728gdhANRSPRuOz7MPfgJqo3LVunhiaqmeo7lq1pwT6MrgU7d3Pta1H2HJLfz2/n+mupspVoXbYtGRsz8+edtL2zaFN2HT9BW5XtxC6ivdi1bP0d65q2YX+Hsm0W2Ct2C8eBrgaNy+7hdea76A6odxSdxB5l62H4v/EV7husFVgzsA7Hfr6n3tNZ7CX2FvuILmX7Mbuq7Ca6ix5i37LtoaxJ9it7jUJbM7ftqbJX2fd77vW0C7pI9JHc47nX78/5L1vTguYOuyb2TeYfB2r/QeJg0VscIg4VfcRhZc/9Dy/bjnJE2XYTfKvY/agfqX19RT/RXwwQA8u2MR9V9ryJ+RP316O1fYw4tuw52nEqB5U9/xyscog4XgwtW597QjimE8vWRXJ+hpXty8WnOzy876Sytbzoik5WZYQYKUaVbdfGjn+K6qPLnruNUTm27Dkc5biy5zbYpJjfnKrt02hHcUbZ+pDF2n8m14Q4W5wjzhXnifPFBeJCcZEYX7ZeaYLKi8uepzFfm1j2PjR+aGjQz0zifJat95us8lJxWdn+4MtVXiGuFFPK9scwV5ladntOoy+Lq8X0so97Bv1UXCuuK3sONrPsedj1Zc+l0EQA8ym0EawfWGvMKttOfEPZtuLZKm8sW4d8U9kaoptV3iJuFbeVvQ6ZU7a9Dfsztue52r69bO0W9uU7VL+T64vzWLamBm0Nc7N7yv8/r0B7ydwCGzG/i993L9eSmF/23AYt0n2q31+2Xu8BlQvK1u89WLaN76Gy9UrMgZgLPVz2XHKhykfEo2XbkheVPa95rOxjwS74eNmagSdUPimeEk/zW8r2/T/LuRWLxZKy513Pq3yh7LkwugBs4S+WrckdKpaqvqzs30r7LC9bC30C9/uy3/+yylfEq2Xb9plfvVa2BmAF577svvKGeFO8Jd4W75Tt22B+je37XW2/J94v+/7Lmv+DsucvD4b7MVohNEMfav/KsrXNdYONGVszdXSDbDPHYT71UdlQR1+E1og6NsuPy/5Mvg/7KXMzNKDMqZhPfaLXPxWfla39+rxs23zrsJb/Qttflm2PRRf2Vdmau6/L1t1hd8f+vqps3d3qsl/Dloq955uy7avflm1j/U7lmrL1ed+r/KHsuSN2PvRoP2r7p7LnSmtVrhM/i/XhGH8Rv4oN4jfOu9gYtnkPNsTfy/YN/FG2BpDvY+6Gvoj5259lz4P+Uvm3+Ef8W/acDd/Bf6oTfFApqiLbT9FYYE9FE4A2AP0Emh60PSvC3AvtD3Mx7KDYQ/H3Y2cuRLY1V6ssilJkjVY58vwWvQRaiaYV1krgt2Beg62yb5hToZugXFbhuU8UWb+E7RM9U8cwF0IrwHwIPUAcWeuFnZP5FPMqNL3oeZPIn4fejLkbdjd0FWlkH8nyCtsZ0cplkfVy2A3RoKFrwpaIzRPbIlrv28N+6nn0/9rvccF2iuYTmyq2VWx9NSLP47aIPOdCp8p8Bc0l8xdsnuiDsXHW1Hu2FFtF1urdGY4bDSJ2QGyq+E8eDMddS++rHXmehgaE/+UzsHVvHXkOji6auSF6xW20r46oG9nfhA0Uu2i9yBpbtLbYB9F2YC/cVvu3E/XF9qKB2EE0FI1E48i6jiYqm4pmbEe2WxGXwpoDnxfaDTQczfVai8gaCrQUaHfROKNtwX+FbhF9GjZntO8tI9sm0XtwfltF3sdrrVXuJHaO3JboIJlT43PC94SeBg1GG73eVrSLPGdlvso8bJfINk3mM+1V3zWyr4HP3PzZHcLn7yZ2Fx0ja0Wwa2Lf7KTtPcSeonNoG9por1Bn395iH9FFdOU7wnZ30UPsG7nf0Tf2U9kzsl2W/b3E/lyX4sDI8UAHRbbJHqyyd+Q+Qd/APnxIZFvxoSr7iMMi25HR1h2u+hGR/TFHquwbWXfYL7Kurn9kXd4AlQMja1ePijyuML4w3h2t7WPEsZHtoMepHBR5vjc48pxviMrjI+vwsN+hrxgaWZ/DeeB8EAdyAmMD40JkzQ029uGqnxR5/nwy13Rk7SxrCPrPSG2PiqzpQKNHPMIp2h4txoixYpw4NbLm87TQbqfz/ZHn+czxsbedqe2zxNniHHFuZM34tWGejx7kPO07P7LvCc3oBapfGFmjc5HK8ZHtvuhHsFeuDTZL1i5ozyfo9YvFRPpNZD/DJZwTfjPnSlweWY9Im1wR2f9wpcopYmpkLc80lVdF1sygobk6smZmemTdzIzIYyp+COx82PvQ+1wTWeOBHps6ephr6V+R9RZoLWZG1v+gA7pe9Vnihsj6GTRBvIa7E/PhbH67uEncTD+MrBO6lWspcvzMnNAfmPvPjexz4Xeh08NfcnvkOKs7Ittf7+Q3RtZM0+/uFvdEXjs2CfN35vHYeO/V/nmR9VBci/PFfZw38UBkffqCyDEm2LCxZT8YWWv1UGTNzsMqF0aOxXtE5aOR10OLIutj0MbgN35M249z3OJJzot4mr7L9RI5Zu+5yHN/NFJoaOh7iyPrV7F5b9JxFqz92RCuF+zWfCbrLNZbHAiad7SgS7T/ec5zZJ0SGiW2X4xsc2f9g350Kf0usmYE7cjyyHZj9DRoabCPvxTZXv6yylfEq5Ft00MqHAv3mrZX0PfEG+JN8VYo3468VsHGjT79ncjadNYg74Y65XuR7apsM8fHfowd+X3t/0B8KFaKj8THkX3iaOA5HjQ+aITYpv6J9n0aWWPzWeSYlM9VfhE5ruXLyPPrBWHO/ZW2vxarxGrxTeT1z7cqvxNrxPeR9SU/qPwxsm5kVrCH/6TttaEf6OMq1qn+c2RdDjbY9ZHXlL9E1pj8qnJD5HXSpDAXZs1M+7GGRt9DLAmaoN+0739io/g9sg7oj8hxexwnsXt/Rl6D/KXyb/FPZI0Ma7PNazVsw+hksA//GzmO8b/Iay2cWeieKmPbvatiz/0Lse3iaIKrY+uC2FeMHROEjqmkellEseN+aOtY9USksW272LG76Wuy2Gv3PPa64cKwdkA3hWaqhvZvIWrG1hRhP95S9a1ELVFbbC22ie2nwF9RJ7aGra7KerFjkrZVuV3s762vcvvY674GsWNRqbNvB9Ewtj0cPRS/C10P9t1+wRaN3Rf7L9/N+guNE1on1mSNYq/LaCt8B6yVWJOyFm2s15rEXsug0WqqejOxo2guWoiWsXVB2PjRCLWKfbzY/ul3rVXfKXYcLjG4O8dukzax26VN2MbW3lb1dpzH2PGs7WP/hjisH1lH3hh+B225q+ggdhO7i46iU2wbe8ewbw+xp+gs9optH8BOsLfq+8Rer3VR2VV0ix3n111lD7Gv2E/0FL047+KA2LGIxHkeGHu9dlBs+zg26INjx0L1jm2HZq12CH1S9ImtY0HDQlwTaxLWJofF1pGgbUJnjT368NjrNGzU6EuwU+NPZ311RGz/NrFN2H/RCh0ZO953Y7Bh9o3t10e3wT2HOVm/2HM04iOJk+wf+zv5brQs+FPRYQ7Q/oF8njg6tk/7mNhxFdha0WKgyTg29vawML9mns0cnHUUtm7WVcfpPYNizzMHx9YlMX8Yovrx9G+uSXFi7DkB2hS0UGhM0GShzRoWO6Z6uMqTYs8HmReerPoIMVKMiq2vQFuB3oNjZe20pMJxWafEjtOiZHt07Lkhc0TmihzzmNj2eeD42UccJ2u+DmF9ODb2+16qsK6M77s72OnR2o/Ta6fG9rNv0pBV+jzg52atiN/7NL1+ujhDnCnOEmczHsXWEzxfYRs1mvhzY+vE0Kadp/r54gJxYey1E7F+aBMuim1/Zk5Pm46P3casBVkTTgiff3H4Du6F3BPx1U6k7cUlseNgiYftqY+azLVEO4nLxRXiythj0BQxNbaWdZrKq2KXzAWuju1/RPvKOIwfGx0Y97vpsePymTfPUP2a2PoBbK7Xxr6HMMe5TvWZsecC3BeZD1wfey6ADXoW/VHMFjeKm8TN4hZxK+0f+54+J/Z9fW4cfFsq74jtR8OfxvzgztjzhbtU3h3bJnkP7SvmifmxbZf3xY6N5L52v+oPxLZv4eNFu8m9aQH7xEOxbYroVtGvYrtEm/pwbH0q/taFqj8S20ePfoA5DfbTR7VvUew57mOMA7HnvE/E1m7goyWnAWPqk4wz7BfP0P6xbXbPxc5XsFjlktjzyudj2w3JZ4AdEW0082q00i/Enp+9GFu7uTR2rPMylctD+74UO9aNOR/7Xw7t/Yp4Nfa9E1se91fuJ2h3+f3cf/H7vhbbD4wNEVsh9yvGbsZw/KErYtsp8Qtz7+C+8bp4Q7wp3golv/3t2HMptMnvxB7PGcvfjX2f5r7J/ZOYXu4H78W+P2Gb436FT5jYyfdj286I0fsgtk3sw9g2u1+C7WllbNvcR7HtTtjXsJN9rO1P+B/xWez3oXfl/z6P/TlfxLYBrgyfjT8VLeyXsfWN+ErROH4VW8f4tcpVYrX4Jraf7dvY94DvYusWsSmtiX2fQROJfQ4bHvYxtIPEj2DLQ8f4fWxNLVrCH1T/UfwU2y5GHR1trXDvQYPL93DPWRvbdocNbx19I7b9inUyWkbWzdz71se2V2IT5F7BPeOX2DFBv8a29W2IrcvErog+iFhD/LL4h9AV/Ua7xtY4blT5u/gjdiwMvwdNJHk1/tS+v2L7asmB8HKF9bf4Y/HL8hl/x/+vlcQOyf3yH64J8V/seEr8jfgdEUGR/wAbX6XqVaKQ2A+IzxU7H3Zb9Mdomav1WlGURFlEie/ttD16Vc5vnNgOiT0SOwG+P7SlSWI/NP7YNHEcFXGg+LU51/i20Z6+F2yp2En5H+yFQJwQ+/DVYisi9hGNa5ZY54ovGp90ntg/S3wY/QabIfZCfKbEWhObQ4wOdkTsTPhnsd/dEex86Arxn6K/Q9dInD32PGx5PwfbHvbRGvqeLRLbkcjFgAYVux7vx86HHhUtKhpV8nDUTHxP2lLlVqJW+H/an/PAd3MM2BZra3vrxD5YNInbJNby1VFZV9RLPDfgfsh9EV0b99dtE2umiR8n18l2ifVvk1Svn/i+zP15e9UbJM4/gU1vh8TzI+KdGqreKLF9m+utsepNEvvS8amzJmdtjj0In27TxD7e4cHuRywXOjn6dbPEfXzHxNvYI7BJYwtvVGFtMLoHbIBcp1yv6GDRQRCniz0MHy++XrQExACiL2+uz2shWopWorXYKXHOELTmSys8N8MnzvyMbe79zIVGBhvzqGD3/S7YfnfW/7cRbRPHtbZLHOdKybWxi2gvdg3vwR+LXx7/PP7PDoljzXYL7bp7Yp99x8Tvmax9nRKfC/QLXGNoGNA9YrdB+7gu2PL34HwkLtnunNifjC4O+yq2VWLnsKVyvWM/5VpfFPwOxEUzFqDX2Ev/u7fYR3QRXUW3xL575pHMIYmx5NpB40AMV/fEOssfgp0dHQN+fvwh+EWwu7N/Uwyx9vdIrEPAJottlvnWvtq3X+K4azTKfBZt31P7eon9xQHiwNCmxFjj2z9I9YMT2zWxb5J/ojfjTGJ/Nj5u/NtoWIkFJBb40MRxbn1UHpZYd0ofPlwckTj++MjE2twd9Zl9E9u58Edhu8Zu3S+xXr9/Yh0IY+iEsObg/kH/HJBYp4BeAa0n70M3wv8NTGyrxGY5OIxPxAhyfzwq8RwXnQRaW9qeWHriGtAuoEHBD3N04hh07g/cJ2i7YxJrccmFcqzqx4lBYnDoX0NUHh/OF37ooYl1m+SlIScNGl5yR9GmtCfrD9YhJ4T+ig0WWywa6s02415634mJczKhHR6WeAxi7ouugHFmeOJ1y0mJ4xmJqySmEZsa+lBiGk9OHPONfZz4b84Day7iu0fotZFiVOKYW+L7FoaxBfsf8Yin6LXRibWzYxLbW5cH2ytaCOIJybmAdmKsXh+XOF7x1MR2Z3QR2LxP0/bp4gzGWX43/S1xDqZzEo+dK8L4uTGsHc9NrPfHVsn68bzE89DzOQ7+l/6UOGYRO+z4xDZX/FnNKuybw383QfsvTmwzxM43MbGNelI415ckjmuZHEq2sV3jG8BXMJdrQPsuS2xrvVzlFZwLMSWxbhTQq2DPxj6N1gQb9NTE8/RpKq9KbNu+OpRso1nBRvt1sNNOT6wXmZFYT42umvj4a7R9rbgusXZkZmItCVpudNzEzKLpvj6x7nuT/RZDaIV9QGiX8R3MSjwHZy5+g+qz+U2J2wV76k2J9Tk3J9bo3JLYTnkrY3Fi+z45ROYkXi9FYc00l+/luk/8GvvvTBwPzJhyl+p3i3sSXxf4UcjZhG0eXwTvJZ4RvQkxjfQd/BX0n3sT61/nJY4tZnziM4kDmp84Fgj7M3Gt9yVux/sT50d5QOUC8WDiNSbrS7TprCcf0r6HxUL6bOL8X4+qXCQeo6/RLonbmvPxZOJ8Ydh+ibF8SttPi2fEs+I5sTixnpl4kyWJ49ZpS9qW/oeOBzszsVCsLcnZRP605xP7BfAJEAeKVobXOR8vJP4ffDxzQhu/GMbIpYk119josWcvS+z/oc5n8xmcu+XiJa7jxNfxK5xX8Vpirc+KxHZ57PO0w+vafkO8mTju9i2Vbyfe/054jZIYrHcTxwJjZ8dH9J62309sE/9A5YeJ4z3pa/S5lYnts6yJOV40tMR6faT6x4nXaNhJP+F6FJ+JzxNrsb5Q+aX4SnwtVonVif0JjAnfJLbZfqvyu8S6lTX0OfGD+JF+kXjNulblOvGzWJ9YK/5LYnsCNm5sCazniR3DdsCaHv0MOppf9b4Nidfj+CbwSxDXxv4WwUfyW2ItOpp0dFB89v8S+3mwLfAe9ORox1nTbgzn+qbQZnw+8bLYkrEp/564jbBDoDkmpvePxDG+f3IdJNYgoctGi/13Yn0Sud3QK1H+k7jOdYjW/a7Qxv+K/wSBD5WiKpSFUCe+lL5drXpRlERZRCJOnSMnSR0PTl9IU8cDZyrz1HHjxIyzfsfWgc2DPFtoamqk1o6hG0Nrg01/C+2rKbZMnUsLf0OD4E/BTrJVarsRr6MvqxXey//wv8TUEsdM3je+i9xv1NnH+SSvR229b2uxjagj6qa2CTGW1VN9W7FdKOuH+mYbE/al7bXdQOyQ2lfSkGMSjUUT0VQ0S33udkwdP948tX+khcqWolXqfdipiEvA7o+vBT9A69Sx1vjXdlJ959T72qTe1za1bbydyl1Styv+Enwl7bW9q+iQOv52N5W7p7avrAs+MGIsiK8gzoL9+MSwvXRM3e/ofxxTp3CMe4Tft2c4XuK7sa11Tq0ZRDvIfnJ68dq0YF9Bt4V/ZK/UOdWw2SwL9hx8IVzr2KX21uv7iC6pbWddU7+vm8ruoofYV+wneopeYv/UceMHqDwwtY5sWIXzSB6k7YNFb3FI6v77XOjDaNkODX23T2pfE8vxw8L24anrlEeII1Pr9DoFP1Xf1L4qdO79Umvd+6scIAam1j+ix8NfRV4YfEhoyLDLYZM7KnVMxtH0udTtg++INkKvh8YQzd6xqdvmuNS549Ah4ivCJ4g/EP/gIL02WAxJ7bfBf0NuueNT+4rwExErRF4E4oVaBfsb9rmhqX0J5Dl8Jti3iNPGJniCXjsxXNvkvuJaJ1cC+ZSIyUG/R18fJoanzj91ksqTU8fCY5sckdpfMjK1v2Rk2B6l8pTUYz3jO315tBgT+hnx9fgau4Xzjh+IXE1jU4//42gncRrjgzgjdTzHmSrPSn3/4T50djhv+BzxPeLrwyaJ/+qc0GfOTR1nsineRPXzxQXiQtoztf8F/9Z41SeE33tx6KPcC9BKEuuDL22i9k9K3f5wSWod7mSVl9J+4fXLxRWpbYFo9Ih/uTL1uZyS2i5IbAa2QX4bMS3EhExN7Qedllp/yPZVqbfxi16dWmeK3nR6uB74nTNSXyPoK8k7dE1qHSN6Ruyd+BE3aS5T5wjAl3id6jNT+43xJ16f2qeIg52cW7NSx24Qt3FD6tgXchQQ/4LvDG0m/jP8c7NTx950DiU2WGJAbkztJ0SnelM47+QRIKYKjfDNqbfxE9/C96WOTyIXEv5MciPdpn1zxNzU+SJuT+2/477COb8jda4k7gv4jMlRgO7yztQ6Tz4DPyD+STSb+O+wIaMLRVN6V+q4IzSd2HW7VjjmBp8sPkfsvMSvkLOAfAVoQMnliCaUnIXYg+9O7bu7J3X+MfKxEr9DHoZ7U/v/8P3hgyTW53i9Pi/1ucFnSXlPsEsPD3Zq6lyr2KPJqzBf778vdS4EyvmhHe5PHYPzgMoFqf2b6FfxHz6Y2of4kMqHU+eWxV5NfBA264Xa94h4VCxKPe96LLz38bAPX+0T9KfUeTXwWT+Vuk+QB5h8wE+r/ox4NrV27TmVi1Pbbpekzle0OVYHnyVa0edTx/IQB/RCals3uaxeTJ2LYWnqHJboUtGvL0utZ8fOTI5g4taxJS9P7bvEltAh2GvI7YZOEzspthlsNC+ljo/HL4ZtGf3ky6k1lK+ofDV13A92V/yoaC3RsJIDALs9uim0Z6+l/n6Og9idFdp+PXWOSPLJ8d34W4kZIicAsUzkEyA3ANtv8D2p/XHE47+l+tupY0feUflu6hgk7LXvpc4FRU6o91Pn1EIrSl4t7JvYzD5IHVNPbDhx9X1CHZ0kmklsr3mwp/Ia+/msD8NnY2utCK/jG+W7yD3VPPgl8U/i+8Xni72aOBX8rvgv8T0Qb4XGGB81Ojw0ePQBzj92T2zX+DjwHaxM3R/WB5t23WDXpo3Jt7BJb5w6v+THqW3V2PvJLYm/uBy28SUQ2885ph99EvoSvg/8Hp+mjschFoe2/iy1DRtb9uep7dfEFuH7IK/CF6n/B78An0FuhS+5HlLnP/5a5arUfa1N8JfgJ8ZfvDp1jrRvVH6bOmYc+/J3qf3l2Ivxn6P9xFfePrQv7Up7o0NDq4UdBK3pB8HuzHvQtpJvhH5HXPwaxrzUmkH64Q/iR/FTal0A+gDi5mh3/AZrU+tIuR7xBeNfQCewLnUcFz564rrIO0Efpi+jtV4ZfAS0Db8Xvw2+EuLxiMUjp8TPqfNKcI1SJ+/s+tDuvzAWp97ekNpW+luwl/7GttiYOl6fHAjE7KNHxr68rMK5pcm1OyqUtAk5TNCsYldGy0zeBnQCxHyh2d2sZcYWTcnnkGcBbTB5J8ibQN5b8iig5SSOCT3w76l1h+S84Doi1zvXD36HP/Tan+E4iT0j7gx9MZpmbNp/pdYU/J06N9g/Kv8N/eA/QWJ5bNuFcK2SO5x84eTUIAaPWDzeh78Ae19l5rwX5Nrj9arMNm1s29gBsQcWMu/H38BrfAd64urM8fgcBzbwYubjK2UeN8jDh82csYP3so3NhHh+9Lb4QvCJEJNW1utRZttky9AHGQ/izDZH7I1oPOiLaPQT7U8z+/GISyPOHHs6dex1+CuyzD5NYjXx19GXyKOSa38NsUVmvwV2d/SV9CH204dqqtxSbJU5Z2StzHkj0XijUaidWReK3QntLr4L7LLYZ7fWa9tkvn7rqKybOY9+vcx5zXlt28y5QIgVwEbMtU/8Iv4N+iVxf2gltqPdM/u3yD+HzZD+huYB/8fS4B9hG5s8/XXP4AMZGPwg6FTQq7QLfXD7zK/hv2JMx3fVILO2Al8WNnz6KP0THTWxbNjPeB1NBhqXzX4U/p8cEeS5wI7NdUS+QnQp5JDAxs1rO+jzG4pGmf1dnH/0nY0z5wxpktlOjf8FuzU5/YlTpG+gbzktfCb5Csk3RD6Rlyqs6ycfEhqdppm18uQTWRDei94Dmxy5NLB343trllmDy/iHPXhHbTcXLURL0Yp+kzn/GfkNdlJ958x9EY0KJRpx7KL41/BNsE2OGHLFtNHrbTPfP9pl1iDRX8nxgD0ZfwV+M2IK6av02V0ya1XbZ45/xIeza+Z5RAeVu9GHuIYyx8GQu62T6ntk1vSSjwefGX41crHumfleRJwr9/3OmevEeG6an2h7b7GP6CK6im6h7J5Zk99D5b5iP9Ezc378Xir3z2zvwS/E6+R/xRZ7gOoHZh7biIvEZs3Ye1Dm8Ze+jW6f/kou3oMzxwSSyxXbLJpy8vric0Lj0zuzf+T2Cs85GNMO0b5DRZ/Ql8grTMwKeiV8GowfxMdiQ8WWii37ML3vcHGEOJLxLnPOiH4q+2e296ONRgs9IHMc6cDM+bmPymz3Pzq0+zHhPBybOS/+cZnt+4My5yXkusZfzbWNH5TYY/yigzPr/cnJAviMVgW/Eed6SOY4VeJV8Skdr+2h4oTMMbMnZo6bxSdHHDHxxMQX8JmDwxhF/izGqWFieOY+clJmXTxagZMzx3oS8zki82sjs6A1y6zLQudMTki0zlyPp2T2TfEexiPGotFhTGJs+jXMIxkziTkm1oOYD/xgxGITV0zc75gwnpLHi3xeYzPHXozLHH9xamb7/WmZ75XkpWGsoi/Tvzb7N2k3fJz4PfGzbbpGMrcf7cj/kT+VMe70zL4BxmX6Ln14TYXnAWeofmbm5z6QCwf/JeM4sRj4WXjWB/5fYkbO0vvODv0O3wm6MXwpaPgYo86h7TLfy85Teb64IHPsIjmQyX98YRhPbg5jCmMD2hJ8ZeSKHKH9F2XOKTU+cy5i8raQV4s8LpTo2Knje8EHQwzOhMy+ZHJMouNgPnyx9k3M7GuelHlMwVfKuNM+jDPE01+S2Wc1OXN+4ksz55yh7+OruSyzL5Q+TP4ztP3oBtD3owNAA0Bul3fD/ZHrBxs09mps0uQevTxzLtIrMvvDrlQ5JXMuG3Ir4y+bGq4h8sBt9pvhL6MPklcJ3SB9c5red1XmuPurM/tK8Znijz80jAebzlVivxc+Fvyb+AE5Z8TH8KyZ6ZmfO3NYGBOw5fcNYwNxpzNUXpM5x9G1mXPNoVvDVIF27brMMamc45mZ/TLXZ/aVoWXkHoHmlHF/lvbfIGZn9ovhO8FWjx+MWA1iMIjX6BSuV/JyopMgRoP4Fvoucwv0EWwT94IPlZLrGV/qjSpv4tjpY5lzApEbiDbHr4h/kbbkdXJU3crxh/eRJ5VnghAHj3+SdqfN52T25+DXIdYDvyLxP+RBYs7D3Ie8XHMz52ziPDBOMF4Q7864zfh9u7gjsz8SPeadmX1ml1XYN4Av4K7M80h0APjL7s7sM+Pcoc8kNp5chcTSEEfDXGH/Cj9LiHkE84l7MvvTOOf3ZtakkjuK65Q6Jf2Az8NHTH7ASWE+zRx3nv5nvrgvs5/ufvqtWJA5fzh5xLl2yYv6YOb+gO8YHzI5zrmf0IfIO/QQ10Jm/yiamoWhTsl1S/4nruVN9/zM19ujmf0C2M+xO+Hb4lokDxRxUcRHEVu3SO97jGPM7AsmHyn26icy57h/MrNf7anM+Z1WV/g5N/iEn84cl/RMZn8mcTTE05C399nMcUo8w4FnORB/9Jz2Lc6cW2pJZj8kNm/Gt+fFC5lzNpE798XMY93SzO3B/l/Ca8sy+3DIc0UeXMYqdC/LM8cSkqOKXLbE1JDPFp8X4wixQfhQ8J/gE34pcw5GcupNDuMIYwh+KHI5vKztV+i3nP/MzzUgn8GKzPmBX8+cH4L8sOSJpS0p3+D4Mvd/+j453Ih3op3fymxHJm/T26q/wxgp3sucFxltzfvhfR9k/r964b38D37lmsF3/WFmbS95D1YyBobxilzK04Nug37INfFx5mdEcZ2wj/kqc1ViOj/JHLv/aeb7EnGAxAB+xngtvhBfZs6XQf6Gr8I2ORy+zhy3Rmzcqsw6JzQjmzQXibUE5NXCvot+dzXjbWa7N+eTXF3kJKsffPrfZtbdkKefOLLvMvsQ1mSOH/0+sxbnh8w+TWKu0O7+mFkzwP2H+xAaip9Urs2cC5i2IxaMOL512vezWJ9ZU4QuhLg85r7DwrhJybyUeQ9a5vkVjtP5JXP91zCeMa5tyJyLgzy+v2X2Af9P5Ubxe+ZnCPyR2Y/wZ2Zfwl+ZdQN/Z85d8U/m8/hGGK/wa/+r8r/M+SQmVDgfKXlJiQckFpAYNnJ2oAVgfGNdwvoE7QB6AkQ9lQHqVbnfx+ffG65rcuBxbaPbuLTCOg78EuQg5RwVcuugq3PHBPKsFp5zUMzt3yFHBT7NkrbLIhKxSHLnpyBXBj5gfMil4EfGx4pfmTr5zdLcOc7Io5GpnufOi4EuHX16jdx+QvyFmPrQYRNHR35unmWxRe7YP/QenYMOgWub2FO09PhMqdfMPfaREx6NAhoQxsEtc+fH4DgYG7bKrRUhTws2AOZD5PxjbkQeOuLsauk9tcXWufNEb5P7Xoyegfsx/jF8TPjI8CXhR0I7wLVWJ/f1ho8FX0vd3DliyUVTL/d1TX8grmpbbW8n6ovtc+cQI/a0geo7iIaiUe78svzvwjBmsl4hTyA5Ahtrf5PcviX8Sk1Vb5Y7hmzH3PkciHfDT9M8t98G3wR+iaEVBp8E+4hFJCaxRe54RdqD/Hz40sm9Rs6PtmEbHzvxduTX5pk95PMhV85ifV5L/X+r0IZomG4Oc4XaYX/r3HGM+KDxRRMfuFPu8Rg/Lj44xuVNub5V3zm3JrFNbr0b8bRodxgr0Y6gHyA3ORqCtrk1BbQ77d9O5S6ife5ceLvm9k12yF2n3C2AH5N9+LXxixH3RX5ztD/og/DREk+7u97TMbemAm0F2gF8reTxJUYSnzxxkjwbh1hK4gUY57imGOvwxRNngV8bLQXP/yBnG/kF8a1ujr9km7yDPLML/yu+6fOCtgKNRScdwx5iz9wxmWgvOjMexPb54/tHG0AMJXF+xImQ14Zrke8jJw154ohBIP5gr9y5ashZQ968vXP7ifER8x2btnPHC/OsJmJJu+T2u5IjnOuia27fa7ewH78s57J77vssuYOIESX3C1oINC7oIYgljUP/Ybzgeu2Re8zYcvO4EVtnwm/hWSU832Tf8Ln75Y43pQ/2VL1Xbn/9/ioPEAfm1jEclDu/Jc8/JMflr2HMn1fh3OjEZR6cOyazd+7nK3JNkYeQfIRod4g1IY8m/nv8+Pjo0ZIckvs6YmzlPkiMJtcc195gfc6huedr+AvJKcQ4h7aD+I0+uWNm2EYPgi6EWHeeF3WYXjtcHCGOzK0nQUtCrC8+/77a1y+M0fgs8VcSl0N8LLE5+DfJr0R+x/65dSGcmw2hrXuEc8a54//QfwzIHd+IX5lYzU250bXvqNw5k7i+jhbH5H5eKDGFxBmy/9jwGnE56KLQSaLhIc8hc0I0DlxD6BvQ5xyXW6tDLiFySqLVIa6VdqQNyS2JBgL9wyCu09z5Jc8PmgSuDWKKiJEcklvTwZhMzA1xOOTBwadKnA7xyMTqkOed33R8+D1Dc/++E8SJuZ9/M0zlcPpxbt//ybm1AM0rHEvJ7yb3P/GgI/TayPB/PDOOfIWjcucv3DS2YJtUOTr383fG5M5FRE6isbn1fONy6/t4jgPPNngqjPOM8awpiJPiPeQzJX6K+CdiqE7VvtNy58wnV+bpuXPvo0NDj4YuDd0J+pMzcp8Tzg370ftj0zozdz4l8sFSPyt33oE14X/ODveVM0LJ56Fx4zvOyR2vRKwScdbn5tZ0kEcTvcN5ueOwiG3meiLWmf1Xh9eIZSKmi/yb6ANoH/QC+ODRsaBnuSBoP9C7kAOVnFnMO87P7de+ILcmhHxOaHcuzP0MpItyxxsTB0wsLc9DJC6LmCzGEJ6PxDgyPvc9m/5LnivOJbmu8J/jR+d5gDwHkHPLNhoHziU6B84lzwNkm+cDkl+Kc1sZzjO/h2cQTMidl4tt/v/i3GMCaznGhYncs8QluZ8jQPzZZNUvFZfl4Vqvdpz/5eE9PJOJ5zHx/DHyNOFPnxnaA+3EFWHMuFJMya0LQx9GfWruZ+ahlUAzMS0PmpZq5wFFA3NVbk3Y1bnzik3PrZPjuVNoinqHsRKtzuZ4ZnJXkXeM+Hvy7BJbTC4t8kehb5mRW+OCLoY+y/yE4+YGix6I5yiQZ/Sa3NvX5tYLkAOVXKjEmxOnTNw9OcrQPNE+14mZ4noxK7fvH53HDblzpJIPdXbuey66T/SM5PJiLCF/6o25n/F4dficm3KPfeTU2pQ3NHfcOPHl5Py6PvQxxiN0Gmg0eC/x5Dy3gnyr6DjI84WGAz0NupquFY7F7FHhXKPkSJ0U3nNL7jyqt+bOe/ps0HNwDnjmBDnCOA+35R5vbwntOSe0Ec/dRVdBm6Gvmps7hxcaPLR4xOfzfF7eS1z37bnjvIndZz+vo9WgT5HrC20IMf7kUUP3UiPsZ96IToQ8Yuh57sit6aG8k/bInduWeEy0XdzjuL+h6yFXGLHnA8Lv717hHLt3cy2Le3PPRQaGuQkx64y3XI88p4OxmLEbTRbjMbH6nDfOH9coWhg0MeiD0JLQfiQs4dnTZ4bzQN5bzhHb5MOdGM4D+QDQP3EO+U5y3fG9PA+Ez+X8oKXiHtCywnG183LndxgR/IhoJsgnRn1E0JagK0EHQO4u8p0RR0kO1/pBU8JrxEHyXvQWfAZ5y4ifn587nh79CfF4xGZSJ8aS/+U1/p/vQNeBnqNh8GWiaSHGklxj5BybF3zkxEjiMyc2BY0AGoT7csdfokPgvcRkolcg7hCtB7GHxCcSm3h/7rhHtDPYj/Hx46t/ILcWYEFuPQAaDPQXHCt5wcgPxm9+UK8/lFsfQCwneWyJ50SHgq5lh/DbOX5yuqFxIXcbr5HTbVMuubKfO/ewPmdh7mdiT6nw8eC/xY/L734k97PkHs39HTyHm2dwb3ouuc7zotx1NDI8p5z8A2gNDg/fyXc/lvs3rwr1x3P7dp6gz+X2ueF7w3eLD5c2eyp3jCLaDZ5/hn4HHQ/fja4Hfc/TuWNan8nNs7nfyz5yy7HNM9Qon8v//3/QBBEHi8bigXAu+O3kzSMGE70FWgvybhFfR2wdzzwml97i3O1LfgV+I8/XIKfCkty/n3Z4Prfm4pywTd44crYRv0lcLDG05LUjdoy2pY353TxflWf9bfIbFJxTFH8CvgT8CDz3k/gBYmOJ/X+BOY9Ymtt/jt+HZ5rwPBN87MQIEuO6LLfeA60HccHkzEMrg04GfQyvsZ/Xnwjv4fmC+Nfws3FsdcLxvVLhPL6vVvjZ7VeGbX4Xcb/8NvajCUGzRewcuif8q5xLzinPVSGmi2Mnxgt/Pc81bBz8estz51DmuuL6QouDpgm9x/8BYuli+XicTZ0J+FXT9//PHc49dzj33gyFjFGajPVVZooiikiUUJkiFEmiNCBlzJiZyJgpkZC5DBGZh1BImSmZp/7v1+e9e37/+zzr2fvs6exzzt5rr73Xe607PxNF+8VR9Eo1im7JRtF8hQsKUbRv7PTuoleV1r4cRdkkijKiuuIfVqJoUeT8WtllXsyrvtobrLTFyjtS4WtK76386YrfK/pd9Q9Po+hXhZsq/dBSFO1cjKIhKn+W6A21+5Ha+FD0jcpcpj5dKjpI5Z5S+7PUt+dF7yh/HaW/q3AfUXfR26p7idr4SPXO0z3+Uvij6rXg3qrzi+LfKm2Vwr6q20f0r+I/KG2B+vmo2r9D5T5WWjOlrVb8M4Wf6vpztd1O7WxBH1WumcJZqvM69USv6fo1lX9VdJzKVfVs8xXfJudryrylem/yjlR2tdp8Q2kLRZOz7uffulcXld1b9KfuN1XhNmpnA6V31fMdqXJ7K9xddKXofrWzXOXeF/XRfSK+kd5lRhSJDlL9nqKF6scVKj9U9zhP1zspe4jC1ap3gNJ7iN5UP7Kq/5bCvTIeD0fpfqt173nq86mqe4+uX1feIYq31/0OFb2utv+nsIfaa6W8brH78ZGCJ0Vvq51pSm8n+h/fSvnrK3890T36RseprVfU/mi1kdf1Oyq/g/KeVdphKjtD4XCV6aj4xnqm/iq3Qn36SVRW+T7K+0j9Gqv4u6p7nep+rPver/LPKP0IhVdkHd+fsS56T+U+UL/fV9hc5XdTm6+KFohO1vV2aquv2u0ReewdlvVYHMt3UXi0woGiB1W+rjYWK/xU9LPqvKj6rRPHj1a9Tkr/S/FNFb5X8RhZWvDY2ED32VzpL4d4E9EHau/DqsfJR1WPJ8YN46utyrbJebwuCuU+CkT5jxWepHttpHY+UfxLPeu+Kr9M4Y2iaerPUPX7fZU9UuWGqNydavcO0UT1+wfd6zCV20W0QNRZ5e9UuKfCvZR/pOIDuKY9pd2c9bhgvn8T7nGzaGvRd2rr1IzH8pTI47ln4BWMzQPUr5t1fY/KxKJP1d+Mwu2U95fKRnrGU5W/qe5xocLNFP6g/B8zTj89pP2t+zRWnXVEi9XGEtEmeq4DRJ/xndVWFzW3n6ib6HOlfSGaqH4v5R2JLlSb/ZT3nuhd0SHq21sKT8943jB/Jiu8XjQsXK+l+22Y9Xsq6l691d56Sjtb8VGiD/keCu8TTRcNKnusHytaVnU+5Sap/nJdXxT7WdZVG2cp/Sulras6fxQ8V2aKHhYlyju77Ps9rD6OUthcafcr7Qx4BXNYdX4V/S6aqme5RG2fqfQrFT9P7Y9SeLyuL1N6E4XDGDMKv9Y9j1X+U5HjEHHymZN/KP676DE99yzRwXzHkvn4c3rP36j8oUXPt8eV3lr9ait6WOmjdK9vede693cK+8Weq8zZF1R2hsL+SvteYTvV2VL3aRGZzyeikqigtleo7NmxeTtrwUeiH1TnM6VtqfwXGWfcX2kHK/xY5TrSB923j8IjRL+XzOfvFA1WmetU91r4rvJ+VL37lXat2mqr/rUR/U95O4iuV9pPyl8Bj1TZc9XOe/qO+6ntrqJ3FN8nzLdzVf4N9X9neKvCG9RmZ9WZovSVVc+9DVPPRebfNNGOKnuU7rcy4/ixii9T/lei/+neW4mWK36Nyt6m9qaKflZb25a9TqxSfLXyf1HYTLSB6FdRI9VbWzRAZQq65z96R/+xzireTLRZ6jHB2IAPX6jnel39nBV7nNyutNtyHj+/sU6kjl8dru9kXVd4j8IH4Ldq5w9dz1O5P5ELdH23yo5SW6MDMT4YG3dxX9ETuu6p9PE5l62wfqvuP3rWC3Q9gfVGaVeo/af13L3U5t/ki/4VfV/x+PqPdxDGF+Psyqx5fFTTu1Ibb/BcrJG6nsQ8Sy1XtMx5PLGODFbxrPIfUbmZotZq49icx+PevAelHa+wucLHRPW8x15ddX9WP9ZHTtB1H933WNWdo/zHROup/vWME6XdwJhR/8oanxuLftPzD1T6Pwo/yTltE9bestcSZBbq5NSvvCiueSwzpguKz9U9n1R7R+v6RcXnxZZbPhHNY41SeEK4fkV9HKhyu4o+1TPPVf4uqeu/WHV7rC2JwpcUVtWPouI1hZeG9rkPY/6k2OP+OF1/mXfZksp21bN0Yd1g7CltZ+UPEF0du1zX1OO7rLKjGZvq117Ku0HUUukjlP+55sBX6t/ygu9fCX3g3jxfWvNz/Kf8f0Wdi75Hp6zXrC8yXreWZjwXFyusqExfhX1Ep6ns3sqvqp3f9E5qCuuiRqK1ar7uofLdeQbFc6qTFXWNzQeYz3uK9guyMTJy26LXMtIg4keVvJ6xrh2t+AeR5bwCMpHKbKs6Z+pdDlN8Hd1nXdHWia+3V94IPctLouFhvpPfruw5fYTamxs5jTzKN66ZBzRReFtsORIZcpuir9dXfD3ljWU8qf8T1Y8Dyl6LWP9Yh45UuL7K3Koy96leB4U7iI7Ien1poXqvwKdyXkc+UbyV8lbAq9T+bbo+R3m3Z8wnjiuaV1xbNr84N+f5vqXaOVPXB6vOBrrfprpvSWl3K+185CqFzVRuscITFW6tvIey5hNNa27nVtW9BZkoNk+hTXjMTrrnNxXvLzZU2Y1ENzBH2Vcg24kuV944lZ2rdv5QX69V/sYq956e8VHl7ZxYHkQuRD48EbkaeStn/sBP3WngM/30LVoxH5S3idp4V+EuqldifiC3wUvU7l1Fr0+sU6xNixV+Jvo2b9kWGXdT1d9MNCs1n9pSaYOy5lPcu5nynlM7W6rPnyj9KJW5Ste/6Hpe1jzifYVHpuYdrYre8yzR/Q9XOCVrHrK5KNU9d1P+nqLdRVsorbnox7AvImyh61P0LKeo3smirZA3VHZ40fOfObqlyixWfNPE+6e12Csqf134rN7RPqrTVXSj3tFwpV3P91KZQerzF/ASpbVWfivK6Hqc6g5S2jEZy6eskzfBp5Adg+x6m+jVrO9NH1rWvC6zJu/P+FP+z0ovq6071UYj3W+F7jtfdfZTG6fDP1Suleq1Fp2q9JeVf47KH4i8oXsfrPwTFF4lOgYeI2qhcmdGnqPM1YFKuz11/TGKt1FbbUVbMZdFXyjvb72bEazVup6veK+cZUxk0AdUZ6LowaJlPOQ75ErkNuq8lrd8hyyHjPeM8p7PeX4idzYpujzztl+QY5HtWgR58TS111J9eyK27NYzsvz2sGiMynyvdg5UWi9kkjCP2ohOQrZTOFf0Quo196Gq52zLIN9R5qCyZQDmNvOQ+fgk8lHs9n6OPe/OTT33Bul+ncMaukT9eaHsOfAusoTib8dOI+/njGXLo1T+ec3n55V3G+uZ2jtS9ddX2m1lj+2s8vKx92GfsZ8pew19MayjjyrtmNjlWE+ZJ9vWvK7eENZmylJvqK5fSX2Pk0QX5zxfPte3uED5exQ93neJPZeYR9vVPJfIY55cp/B00fZh/Won2ljP0541J+P1lPWsv2iW2n9U1ERtbq62/qcy7yj9JtU/VXQzckfG4/cnZFKVeTHr9WHfotdT1lLueVLW8uprWc+PJ9TuZ8pvpzq/qs35iu+g9o9WuIXyt1H6ZJW5nDGFDMe3yTo8Q9/r5bLLdoDvKG1DfY9nc5YdOyotw16+7H0W+60D1d4Net/Xl7zGHKS+9BRtonqbiVoWLIv+XbE8iuyJTIlsuVXiPtCXV9lHZTz+rwjjfkflj9M9ViptjMKXipYx31f+jjWPQ9aNb3R9FXNI1zspfbCuZ+uZlinvGvix6COlXS9qpvodVa5P4vi42Pt99v0vq403w/6CcwLOC65LvTa8X/BasbPaX6H0n0S1vPk/+5Jjcub9q8K9GN83lE3vKP6Snv0qvaNUdZ5jP4zsDL9ReBT8XGn9ix6HjZDT1O7Vun5ez7FrzfLrzWrryaLPIy5MfT6BjMbYGpb1GnFB6nXicXgsMoRon6rlzDeU1o01V+3cJRpFH9Svm9TeBnq29UXHp+bF+4r2CWOSdk5TuJv6sbvoJn2LWxj7is9W3cnIYuwnc+bTjEHG4j561rt1fZ3oG2QNZKDEdeDrayFDIMuqD9WSx+u+SrsMHqN4c9aaQHvqXp3COP5TeY/qudfh7EJpPdXmXgr3FnURjVT+BORPZFdkDd3jPtW7JeN9bn/6pvThSttX4dsKv1T5ZepXN11PUF/uVN05yHw15zEeGZdnib5hjyvaX3ndRd8q7eKix+PTZe+PYj1Tj5r5Lfz0E6V9HJt/wjvviJ3fQ+WWKz4m9jnVFmWfaV0Z9letAi+GDz+ZtTxwQM17FMYce+iHlPcYe+vY57GfhTPZlqxPic+pqEPdl1T+l5zbWqgyc4rmwfDib1PPiTXz5Pusx/LmrJGqe6jif6nux7rm+I82aJd2aurjVvCXIJOcXLRcAr0X5JO5WafDe3vWfKb2kNq7WHmLFP6q7/Mxe3nFj2VPmfN9NCSiS3Tv9TQOmohuZT+mvNkq00GZ66idVhXLEi9zxhp77N7DelXzmn5M4KlbJJ4PzRUerLwH9N4ey5hHMq4YX4zdBaJX2P8UvebDq3qpzCGixonT4aXI65uqXs/UsgCyB/dChujNOxMdVjN/vE40MfG5aMeiz3I463pA4XbsVWo+++nLegAPEV3N2FK9pmXv1Q9X3k56znkZj3X2/cP0fo7jrFTv4tjEY3Zp7HGLnNGv5rGM7N9DdETN4/v8kq/PUns7Jea3jPGRYZxfWHT4BntbhVvlPfa/CeOdcT9D7eSVfjNjruZxn1S8z2cePMV+I/BR9tt/cqYNL0ssfyNvcL0V31nPcoPS31L53mrjadW/RNcXi/bXd+8o6iB6I2c+fUAYz4w/eDd7/hW631HItAq/U7/mshaor2+IXhftknj8U4dzgmFKG1K2zHu1+rxrYhlDWQ3XNxQ9/u4peTwyIKcrPiBxvRPhfcjyNcuYyJptquabN/L+OLMuekyemfV1XeXvicwf4Xet9awvwOtFJdUdoLbKVY915IKLy+bLO6Xm06fnPM6QC+DJN0aeJH8o/1XkGdFAeKXoGPaZylvA+BHtrzrdVa67wrN1v85q7x9df8Z8Y/zUHP4hOkV9mKU6xynteOZ51uOBtRjeNyfwwoNV9+ucZcplKjOIOVeznDlf6VekHhsHBJ7YVukn1vy9SXtW7/M55GC1lcCHU58pcnbUJ/b6DR+l7ijV6V5xecZZknfbg0UnwW/L3utNSb3PKyj/5HDPqsr/yHpb9VhibHVQ2tfIBuiS8j4HOkXlh9T8HIPzfpahNZc7VeEH6ktZ6YOL3psRsl9kf/e90pvnvccjTtrcMBZJe1XlzkPOV/gPeyHd9z49yy/q316cxSjemW+kMrpsGBdb6noue1T1tTMyTsXfsh06mYLXws5887LX2i90/bmol57/fb2HQxRepvDgjPdHn8LH2Y+WPRbWz3s8nKZna6/2htUsPzJGGZ+n6zqr+54XeVyxFg8P+x3WVmS9azkPLXufwbH+W3ru2SVT39jfku/NPOdbXFL0d+H7sIc4o+Z9xPPIHMh7ifcjlEGuuyTwAL4XMtj7ut945T8sGqHrn3Tv81jnVHZ8Yj4xUe3cr3Kv5/ztU9Ez6ktf3fvwovfnxNmvwzP49nz3bfLmOdQ7UfEzlVblXbP/QD8o6s+7iDxG9mePyXqq+t8pXMWZpPq1kepciv5T4b0l85DXlf6SwltEU0WL2DdXGlQlDfLg9CATjlS7J6ruWQo3Ux8eQd+q6+EFh+S9pXKXl3zfIbp+m2fS9SkhTto7CturTz1U72zmj2iTiuXLXGx5c3rgbfTvZdFoZDyFE5R3Ts1jlT6szrgfPyl9peg91kbdYwx7Ir33sQrfVfo4hR8zxljvda9fVHc8a1XY7/wae8/DXpw9+bk187GpqeXLzqqzlWg/tXmc6uzNviHIfwMDTzsfOS3EGad3B356ga4f0r0fLHt976q0iWEdbqF30E5tTlL8wprH+fii+SA88KKa5wDp8NodRW+nlkeZB5cq3Fj1L1Z+f7X1qfIu4TkUn6c2TmPPo35srbJ35hrUo9EOBct3a+S8HwIfuzTwsssjr4XsX1hXiyrXTXUuC2Oasc2adn7ePIr0B9RGxkdS0ULO7cL4nlPyHPqhbH5FeXjWQRXzrZ4KT1TFx8M8Wa56t6iNrxS2ZN2JPK5Xqs5mRct7JwQeSNrnSjtD9Xvq+jx0lmpnvujuksfdnyoTFxxn/DGGfkR/qLCx0n+jbfb5nD/kPR6vSjwPbhVN5pmzHn+7Kv9yxoXCsQVfX8WZteKnJb7PIt3vt7wP5n5V/PGi510JnWTisoz1S1TvCrW1lq7XEc3SM6xbcJ+47xYV51PuX+VtGvj0rDDnGPPwbOYDc+HLovk2/Jv91vmc16Tm43HV6ceqjWNEA4OsydxgXlwpulVlr1L4kcbD1awnIWQOsI5/nfV9T1f//lPb1yh9Ne8/6zaYY6/pXtsqf2u131h1Pin7PGF7pbVV2EY0RWWvFV1X87pwd1gbttHzthVNL3r9YMxfE/pzS+r+dWG8Ke1IdIXoUtnL1pzWr+r0OWqjrH6Uglx7QWI5lzZpjzXqxiD/3iS6WTRZeZ1Etyg+Fr0r3wB5QfcblLcM+6Pov9Ty8+o0algIpyp+GzKE7vEhclDJ5w63K20f7o1eMud9Gfv+0YnXENYSZArOmzcRzQQjwDmR2hij8FK1cUnJ8++5cIawn/q0k8qdozbPRS9XtmzAHPqp6HnEWfApYc2YprCuZ7lD4e9Zz69fFZ6bOG0ntTde9e9S2zsrLIe1CDnkHJXLKj9X8DxGPmEu08b4ME9p60tRRc+xSvd9Rf1dqfBOyqjsnfA3vmnBc2UP0Ym63k3hbtxTtHvF8SMU7s731H1aKr4j1wWXPYU9iPr3p+41MmP+uz96R9Faul8jdOvo4uHtnIup7KfMc7Vxl/rwXOT91TOMtcDPGUuMUcYqY3O4yt4DXwbPwjmL8heIfhBtp/wuVfN+xij3vldld2E9UPz6yOO5o+57mtI+Vx+Wlj02GaPEl4imq8x9gfd3RwaoOWS8En+g5nHH+BvAWi66mG+t/ozgfAU8RdVrRLeq1wXWhAfDukEe8XPZvyrcT3Ubqc5tnIWDT2J9BwNUchrjjvS/1fZxis+oeWz+E1veYd1Anv5d1w8rfEr1xuo5/kEOgCcV3f7MmttDpnlE8Q5Vn4WN1P1Xs1/nHEmUKP3RmnnzuLz3U+yl3la4omg+Dg+/KzHPZc3fFrlB72RoweNplqhNkJE7hj3XY7wH1SvlPL4eLHnczFTfGimcoXAI+1nVOVlhs4pl1aEVj5NPio5vXfA33UbhhIx52dYVr/W8W9Z7xgVl+ubNdx5T/ElRL8YRsoHSJ1Q875n/8IFJFfMQxkIl5/HAuj5beX+n/lZ8s7E8d+Q1mPWX77QQbITiY9gv6B4vq8zjNe8pmPf7oguDl4sm6z6XVrxebqnrV1T2WMX3UxuvKc7ifAh6RjAsyj+warlxvSA7TmV/rDYbsV4rPIW1Tmk/Fy0v/pbzOjgnfIfLw7fYMO81tqb4mWr7IZU9FJ206k5W/AjFn1LZp0XP0Hel36x7D1bYgncjOoG5hG4o7+/wLmt6YpluT5U9LO82j8z7Oz6IDAp2p+Q4RPzIsLb9kfVax7dekXqPMhNMFG0ovljtT1a56boucsaovCzlSy73LOuu0i9CPi14fVnFeabqHq96v6v+IPhW1WllvZupKneCrt9KPK+fq3kd+o09dM11GBcXiSaiA4evsHdS2QsVjuNcOjIPeCCsSZRrHXkMnaz8PRTfUG3urOfLod/jOSu+/kvtv6B6c0UZ9rcqu1xpyzj3ATPEvkd9m5T3noSxMI6zlYrHwyGKX5P3vmDNHpI95TxkV6U/KHqx5nm3g+rcXvH6kBG9pPTefCeljaj4Ptvofh/SBjK/ylyr9LU4C1PZCxifjDV0jSXPb8owNmYmHh+FnK/bwbd0/ZTi4wtOn64yeWR0XbdHTqt6D8L+ZD5ruK6nIAsiF6jerqLXFO/BGRoye9VEfFjBY4txy1jjm48WnSO6qeBxSn9er5nHvKFwAPxPbe2i/Mfgfap/n2hU4m+9kPW1ZBmilb5Dd3S2ih8P31N4WcHfE+J7ktZNefeI3lEbzTmTF7UQfVf0PL6DsVfw+x1UsEwPj/6Nsx+lbRyZV/wnekb1ViucpvyuyL1q/2z2tPAlzm90fb7y3q05fqXio+GLKnN1xXwa/gEfeU/xqp577ZLHEPz8OpW7Nu/7nqPwdpWdydmUytdKHguMCb413xUezljgm79f8zi4XvXmoadReFP4XtdVzSPgFR+Ijsp7Xhf1rleL/hNNYwwovEBhknUZwiEKO6jseUo/q+C2bqy47ctEvdW/Q0R90NuqbF+FF3MGrLJbiFoxXnXP1shwFYdcH13wXB0Mjw3fGd6AvAAPWVK0HPFqyfIA68FHyLh6tkUKT1TaxzXLrsin8AXWAvKOq3p+M0YYK3sWvGYwTpBFm5YsD3CfT2rmV2eyx1N8ZMFpp1c8Xhm3Fwd+lYc/iE5nzqofd6rMS8juVX/Ti2hHacMU/4ZzSPrOOUDJY4s80p7KOJ9yd6v+lcg/or9iywnIC+OrliuQLxarP0tqHm9ddL23aLOwjhNnPCK/Mg6HVz2urtT9avDPsMZ9htyq63XDmFtVdP95jt4Fy9Dck7Xwar6DwsORu1RvisIHROejf1TelILXPdY/eA78ZnNdjw3yLXIu9ag/QWUmZN2Pbrrvi+zBwAYEfvWG8heyzgS+BB8qo/9UO5Wsvwv8mTl9acFjhO/FdxgVvg3jc8cwRt9MPBav5/xHdGvB8f5V85V7E49XxvBlYV2hzm3K68taWTDfW6r+TQhz4lz1d7xoUsHjg3HyXsnxixm37BdE/dhfKezIHknxC0VdRVvqulPeRLxzGOuMqUvZe1Xdx8PUry/D/ohxe4XSz1bfbmT/lfHaeHngefA+ZCPeK9+Wd3tfxWsKe2fe+fnhvd8MfyxZ9lkcxhH8ayx8q+QxxTc4tGo+cmve33uZ4ldVXJ7x94TKzEk83u4QjVP/n9T1uuwDS14z7kv8Xper/Eas+Yn58HvhnfCtmKfIecxVeDt8fWrVMt75YS3nu/H9nq6Yj8BPkvB94Fmd9a5SyQ41zZe3WAPRJSmsK2yOLkLtba5wgMbT0aJn4A30Fd1awRh0sOiFsnEIYBDAuYJB36lsW4Ml6uuGqvuu0gYq3Ej0eMFtHho77aua2/6S85ea+0BfXmfPo2/2mPJeUJ25osd1z93ZByjtu5KxgS8VbH9wGudH0f/l7RG77Dc12yhsz15X6Z+p3eUlx7/kHKZke4Vtc7ZHeFr0WsXPPx/ZWrR27OflWR9W+J3Svq0ZX/lDxSEYS+wxunMOXbXdwnPq27Pww8R931TtjFL+c3qu7uwHFC+pzd0jP+dmscvMYJ8g+iBxecp+VzNG/mJdt845bB+eu5fyW6KLF60Vu/1z2MPn/Lw86x+J+0X/0ON/nRizuaXu/3TBus/vdY8fRG+qzirRj6zDCl8WfaU2ftL1CtE64FmU1ljfeGnF2EAwflsXje3DngJbijuytp3BxmFlzZgIsBHoAHvFzgOzC9Y9L+pfMmYXbB6YvUzAwLdRfG31+8rIuPmP9C5/K9jmArsb7G2wvcG+Yruc7SnuyhqfdzdjRO0cJFov63rgwNfYbYALOjyy3Qd2I9h+gPsFq3dVzmkfRrYnqYV7cc+fItv3kEbf1hVdJSqWPaZ/VPlNmQ8KnxXdV/X47lGyjcbPir+WM44bu4ptU39HviHjF5zejqIF3B+Zi7NLeF5km6Ahon6613/6bv+KXlTevIKxqR14D6L1OCeIPQbWzXq8P6F3Nxv5QGnHxrbF2UPl/kmM4aZeO9H3iecN8wecLNcvV10HDOs+WePCsQFqH7vsQ6p3mZ5nRmS7J2xhWmasjwcfNTI2RhmMFZhlcIjglJvqehUyg+5zRsl4EnSgb8XGL/9S8/zapGibl7sL1vOj7wfD8mvNuMmzwACV/G55x7/VjI0nDXz8aFExYwz0asX/E20tOoo5k/dcY56N5mix6G8So7ut+DvwPZiXfEd4FJhq2vi95nuBzwabTR3wkXxf7kc7tIfNDPzgmYKf6W/0GDXjGFvljI0Gl3ym+jui5HnIfPypYPxxJTHGF3sd7Lu6iU5Sve8Ufl+w7UnnjO1PwODPU/s/FmwLAn71sJwx813Kxvj21PWBjHHV2Vx1V6h8M4WX6vrlfLD5UH/a6/pP3b+D6mxSdvyvmrG9YG4H6n5rK1yrbBwJuN0Roici2zph88R8wubp75rtnjqEdtoovhX6fz3XgRnbTPUM19hgkYbCB/s7bLc2Ltsui35gNwJWCtwudlLYY3TMGaeSqxi3MkbX40T/1PwsGZX5t2abEmxEXso7xGaEePfwbnnHX+h9n596PcNWAruJ9xPb7X1csM0e5Z9Tu7sq7Tfl/ae2f0mcPlPp64F9So2BBwtP/BfFV8I388by9VX5pbr//Sr/RckY9N3KxqTvkBqD/nli/Dnzez66jLyx6NhgYD+B7UWDvYaea0/V7Vo0RhXMKjjV39XWvmXjTYel1r+jh3+kYHsqbPMGh7TVNdtUNcsZ97p1zuvjsoJtqrC5iuq2p3o3b3zp4oAnx8ZjktrqljPOFFwq+NTBJdthEZ6s66mR9a3gn7CRwlYKWyxw6Bsr/fCMcdzYEr0m2iNjG6vjODssGgsyFb1oZLukvbPGgF4c2zYoU7cNUVbhB3mXYTyTRl5ONETtT1L5izLGnJ5SMu4UDCrhFqltnXrnbCeIreEZse0NIeLDA85kjtp/Ou/xDbabtYM17/awBr5VDphx9KeRMal/FYwHOEi0TeBl2G7A28A4g3W+D/6dN74SnCU6FLBrLTIeH4wLsP5ghcBrghfCTuDXir85uOF83Thi1ml49RdKb5L1+gBfH6q2OoqKRdvfbJS1DQ52N+DQwKOhqJ6k4JqyMeZg1sGZb4berWos+kRdH682Zqj+m2pvYcbyE3wXWydsnuZVLN+8kbGcOTdv2Q/MHpjujRJjpIflbCMxM7YdxiOx7SYY24xx9I3ocdDLvwmf1jOuVp2Cws8Utq3a5gHbhz1CeFyIg239VOExqbHczA/e2StZY1LAQTMPwP8xF+CX8E3sjO7O2E4PG71E9zpBZUvKG6vxgT0DtgzPs0YrfCHyO+yIThKZJmP7um0VPq22J6jeF5FtNVk7ymH9KKrdv5AjWZtzxmewvrCOUQ5bMmw4Pwvzizk1J2DDLtK9LkqNpwEbe2HZ2FreCfha5iqYcHCIm6ce4/shh+qeZdH6GdvdMT+wtSP9oaJxV5dkbINXqXvsHl+yLV6q6wtU5im11RW5I2P7Ccp+XXE7F2d8P9oAywWm65ac8eBn5Gx/QZwQfDhrAzweno1Nxull42XBxZ5fNDYWnAuYVXAU1bpto3g/vC9wLbw/MARrK32DyLZD+2Ztl3pGasw9tjXYG2PzjP1xRvnXKhyi+l8XbFuDvc2dqt8jtU0aWDfiYN++jKxH53vyHmrhXdTr5lGbBWwc+PntEmPoic8XjVQ/zs6ZN5yrdsaLHikbh/a48meLGtWNg1+rbqwb/AxM2iS+b854d/CWYN6xTZmoNp6gjdTh4yHeJjJ2CPwPevLvU+vKwTNumBh3S/g2ckVi3fDsgNEA64iNCNhGxhfjjLEEjhoc4IKAAQRTxXPBn5dyNpi6/2uFsQUWmvHAOFhP73xtpU1K/M54d2DxmA/Mi2mpcXdg7hhP4PTB9WFPc1HJ9nhgrHj2Nfi7KxlXau/e1HkNNntZ82P4MvY24PzBO4N77lc0NnhGzjq1+aIfU2N4waSBTUMX/V5qPXLn2DhgbLLgO+Ad4EPb6pnu5Ty5Yr3z0qzbeT3oo9FLdyvanuMl1b0u63G4vp51HeaZaM/E2LbGireBP9eNAQELAr4JnBP4ObDmYEGOKRufC04XW9R/VXY91oK8dTxj2ANmjLU8MLU8Bs63S2IZDfwv9pDgIsGuP6SyrRLz+VdVLlMxrydOWuMgU5GO3QZ4S2w3wDOBW1+cGvNJuB58pG7sBxi5LsrfW7Sv2j8z6A3RHx5VMKYZPDPxvUQb1K2DQhcF3u73jHGQN6Fbqxi70D5vDG/TunG8YC7AHP1cNsYIrBFprzBvVKdZ3lhZcLLwfPSm84MelW+Fbh8MAHj+DuHdbqi2X1O4Ud16dfTrU0PeDZGxAWC7wMmAlwFbA4YQrM2bZWMBN67b/gXbl03qntfYs4Ax3bRufA7YMPSw6GC5FxjVzerGqT6KPK1vM6NoHT94VXT+lO0U7gkWsZnKb163PuygoB/7T3W2qBur0lxhi7qxWaP1vJPZD2Wt1wSjsqXytsxbT46+vDWYAqVfozZaoRMuGcOxcd74FfRq9YJ1a0cpvX9iPTlpFVFLtbcpZ5FK76uyicLGFev1wIV1yBoP1bPgfPD94LjAlYJxBrN/bdbzkmvmKfErOA+Ljf2iTimxvSh6dLCnYFCnqY2Xyr43+FVwz4/nPKcbdPdV6/wZs9hcgEdCj8V5IfpQ0j5JjVcCe9GqbixG06rxTNh4gJUCJwXmnrBr0JuD+wP/lwlnccw/zuPQI1/G2ZPC/pxhifbMG+8D7gcMT4V9n/o7IrGOGdzbnhVj3piWC9iPqk57pW2ncFLWuk/0nuArW9eNJ2+jsJ2ul6r8oxlfg81BRloY5CQws2Bn2wZe87+8seFcN1Z6k6r5EPwHbO1WdeNiwBOAcwXvunXdPKFJ4Avb1K03Zu4OZN9SdZk1GFnqwRMIBxRchvw7SibitLtt3brGy9nzch6h6+3rPl/lbBVdzUCV20P1z86YCiW/U8r14vtU/fyM4ZPZNwWewZhH947ODf07unjGMGno4NHHoZdrV/c1cerTDnNiJ7W7I+fgVWNEwIqQ9k/ZaeAGB+SN77gy8TwAg7JxxVhCMFNgrKhLnVEZYwnBFIKVXtMW+eAE29eNFWRODU2M1Tqsan3iH2Xrp/eoOm0M52wqv0Pdz8Yz8jzzi8Zh3VI2pgAsymYVY1rBqoAb4d43IvvExp2B9VqVNx7xdN33FIV7K9wrMZYbvAm4E3BRmZL15fSnQ936yI5167PRU81KjAnEdoB5Ay7w3sjX4GcZM4ydX8CCZo1nBBNFHlir08rGY4PL3i6M/+7Ke0xtXFexHrhSsf0pNhXghMDDg+O4smS+w9w4HrlDlKKPCPE7EmMLwMmClwW3AY4VPOsxoiZKfyE2hhAcCRgSsHzoIdFHbohcyHPlHQfDugl8RfRPxvG9StYLnJ8Yw8f3ZzwwlklHJwkGBSxKI6VPUVuDGZcV6ynRV4J9oG7vvMfRjsiAnLPXjRUBJwKuqHNYZ5mDrKM71429pN/gsDhKAQMJ3pfnmZC33hz9+eAQTqha94oOFv1rn4r1571DnD7zTBcqnCSaWDU2ZUHJ4+TfsnEN4BtmBN01Ouxd6u43mLk+YWyBnQIjAQ4GjAY6a3SZu9at15kc9DxgW8A2Hct7VZ3dlL931frL2RnrQcBIofsE+wpupZuusznr5XZX+XMSXw+pGtOC/hh9InprsCfgzsClgU9bnho/hG4RveKuWYdgkojvgbxWN54BnMOjJeMbvi0agwaOAczDzgEHsbbarWaMS0JHDaYhjX0v0rlvD9U7rmK8BLZ7neqWZeqhb2DjwPz3SozPw3YAvOmgxOv804nXetrkmmforPAs+GTF9UknHzsE7FPA3v6t+CYlY/vAl7NPSELeXio/Rc/4bMD+nVE1HgubAvBA4AXBZJ2Zt704ey7ktUfVt0LFNrS5qu0Xnk2NNQTT+y1nlmXLdOB5VbQB+w4bZL4yb5l74FnB87xT8jzfW/0Zw/6sYIwPGL5HImMFH408Fjujj+O5VfdetdFJ1y/D99SvrkofVzEvgA804AET8wH0wZsGnR5p+9SN+YIv3hx4Y7OM9a/oXLGDYt2Hp4FXRJ9HP64rGF84EfmlYr3f+KznD/OZeY+ud+2cdcHM733rnuP0u8r5a9U63tFV63mH5q0XLcfWq6NfZ6yjN2cMM5bRkaMrB28BHgOsC2P7IaV1qxsD1ytcd8waN4PuER3k7MjPAP6N9wnukmcBkwmuEpwm7xI9OJiv/dTeyqJxXfSdZ4BHnKy8k0Tr6NlOU9kb1MapQcdL30tZ66jXKRk/g94WHSW6W7BY6CfBWPRDd141j0tyxtGBiyGtb9VYDPTd+9eNlUF/S//45uOyDvnuxNGx8/6nKX+XvMcUuI/tS07bWmFb0SPoo5WXV1qfgnW36HC7h2/Dc4I/QydMOjpe1qBZ/9869GBIe5izZ9HjFetfp+Wtj21W8HP2qFtnCyYHve2dyt9b9X7VO30EPqa0NiVjcNDdd2IvnTfeCP3t7fRdNL1qvTv6d94hcmzrgNk4hH5WretphM5K1JwzAs5JOdcV9VQb+bL1uNig71+yHfqjqX0tHFC3DhKdB/qORllfE6e9T1gfRSsTn3nvXPYZ9ucln2NX1c4GnOurnbkV94d+4VsFPyzoOprGLkPZwerTLM7EE+u80Hd9VrLONS67j58qrxpbHzYy6FrRExOi40Sn2ji2zrVZ7LI8K+XRbX9Tso50VWLb+0sj9w3fR/SvjfJao6/S9fMZl0fXic4b3Td6PM42jw667AXq2z0KT0DvkPG7RS+zXuxnw+8NPvTaxn42nof3hh4Qn3ptQz66ueVBP4ceFt3Pwor1P1z3rLuP+Gmin+iIDi+7DO98Tnjv6OiaptbTcV6Pno/z+6GRdehbxT77bRzOf3cNOkp0lTzTwPBc+J5q8B9Us04MP1Skod98tmod50e63+LE3+QqtbcssS84/E/hN+h4pb2V8XhiLD1StU5kkepdq/Qp6GXrHmv4MQBHgF9CdNnLE+s48X1I3/EBhL5/QNbPQRoYgYPrPj9+IW+fcuun9isHpgFsA2MfnAPf9f6CdTr4uuMbgQngPBwdNjpU/NtwNv5rybr1Lwv+3ui8wSXM5jxG5RsHnTt4gz1j+wvijJqzar7FRrG/B74X0QOhG1pAe7p+XeFNSjshtl84fM/9qLQf0E8U7Uesd9GYA8Ypenx8iaFPxi/kStGHvOOKvxdYBTALnKlztr4kjG/mKuP9a11voesHq9ZLohvFZ9iBJfspw0dZ06znA7qu3lnPH7Ae6CTxrYIvqDL4cdbqsnENHwY95iuiH0r21QimAH8s+IHiWx+UtT+XFbpHr7p9QqArY87sRh85m02NM2DM0C64iUPqtufHlv9zvplopWjHyP6a0ElvFN51WrZ/pv+FtjqqzKCSy/I9G4VvumvZujR0JujN0KUtCoSvQPwE4kNwjX8XsA7gQnrX/b357oxBdFToqsA2oFd9g72qrseVjE3ADxnxRmXrRA9WvasDdgGMBP6PuomOKdn/H3XAOICBwCcSbXfPGUOxTcZ+KYmj/0QPii9L8mtF54M5ODC2bhR/R+Am8L+yXdBzou8Eb3Fo3fgL/Flmwrk6faM+dfFR+mrGOIoN1EakOm9yz7L9V3JfMA6MW8YvPpnQAaP/pU3azyncXrROuD9+MN+J7BcTHAUYi68Coa8FqwE2Ax0w+Ax8A44Jutop4Z3x7sAWMd4PDZgI5gHzHv8B+BHAvwW6JfzkoWt6p2C9+rsFz5W7Cq4Pv5qZ93qyueqmGeuf0LdcrXtPzxrPQ/23C8YcEF+D8eEe4BHQ14xLrXPAVx/+0fCNNiA2nwSvg94fbAe6f/xQHFa3jqtfat0eer0+dfuBxQcsPpKWBT66P8+cN1bnnNi+NXbN2ZcSPpXw2wa+AN9LYAw+yHh+4h8W/0r4RcAHB1gDfHXiSxV+B99Drz2+bJ9K8F38HuETBr+vi4MuGp30uxVjf5g3feuewztz9layz87ZzNWS5xpzjnWqSWw9N/OTeQpuBB9i4ITwG7asYl9r5IEhwbcguBPWMdLJZ10Cq7KxnuPwuvnm9gHPwjVxyi+ueF0Es4Uv2dYBxwIfp835kXXVzHP6Q114An7YuDdllnCunDXmAX+E+CXcVXSvaFXBuj58Na2DfFMwlgJMRW+lp0o/IuN05iK+0/DvOSi27hpdKrgK/KLhHw2/a/hfQ/+4ebjnsNi6bvSJ1AFPhI9ZfAyD4cDHLH5E8d0JtmKNL8+miX2XwWPwd8h8Q++IL7VjAh+CBxHHLyf+OfHVSd/oI30lHZ12J/SZsf1mgoPAp24X0YOR/YXmwtxGj40+G55C+Yci18FHyVDlnRbbNyr6efyjjoitL8dfLn5IqUP7+P5knjPH8Zv5Z2RMB7oddDxzYuvl8TOFbh7/a/hiQG9/RGRfovgJ7Ve3byd8l6K3x18pOnt8QYEBAAuAnvKPoKcEM4ZPKPBf4EvwzwvPWZSxP0d8OT6pelN1favoGWQ2he1y1jfhVwc/bviKop9bZu1H6vCcfb7h/w2fUqTh0w2fofgKpa0XRQti+4HE1wi6W3xB4n8NX9CjS9ano1fH7yP+H/HlNkbp55Ts3w2ME/p1rvF9gg8UeAM+e+PE/nbQxeMP8kWV2z1nf4+rw7oPn2Dt/xAZPus8ypD/fNnYI/zy4puxgZeovaRo3gOf2SVnP6Lr54xpaRJksotylk3BrzD/WcvBDrK2g1nAt+PQ1BgmeAT8AZ876N/xzwauBp+NYGvAOeC7cZ3UOBn2BEfUjYdZF9ke/XHO+BnSSfsk73T4C+s9vgrxab1hkL/By+CbGnwcazy4FXxMs863CfiWk0vWi6MTx08bfhWX5h3iu3FNnDx8VXUqG/+2R9m8BBwcvAyfAfj5wZfAxlnjKMBT4KsNTAz+2vALh182cDPHx/Z5it/hBlxMyXp8/KXidxifw13CNfG388bcUAd8BDiJ8SXjuL7NWJ6E34Dpwp/iXbo+BZ0OesbIOEV8D+NvBX8Y+MUAI8UZfjt965Milz+ybhni6rDOM+/BgDH30c3DF/DfclTd+v4uoqy+Sf+65zbzDX+94KmYm0PC/MT3Gn4Rd85Zp31/0Gujx0afjQ845jfzHIwMc4i5hN724zBX8XmFn9Y1/rHAEV4V2/8p6/dfAT/B/GJuMefwtXEg/Cyy3hcfbSeFkGtwNweWjSFknuFn8T61dVdsmRx9MXL5nKzvhS9tZAMwfMgHYDPAbYDnO0zPWs5Y9gB/gJwAhgO8IbhD/PvijwUfLPhkwZ8c/cL3HPIAPlgH1C0DEyI3MNbZQ7P+Hh4bL0Qd4oS00Twynhf/ca/nvb9ib7V7Yh9y+I3jWXhWngc5AX9c04qW2ZHdkR+QRZBNwB6xT0OGR5Y/LWu/7/hUxX57qtprnvE1GCQwauxFR5a8N2W+g3FbUbDf08UF748+zvt6Da6HswCwjmAv/ivZfyLyOXI52Db8tuFPEX9xzF2wZ+A18LWIL+JFIb4oyPDMd+qDj8MfHVgY/M8xL29M7U9rQtl+wPAvh69WfKoyL8HKUJY68CH4ET7sHo7NZ+g7ez0wr/QbuQBMEj5W8eX6QNb4pFti+3e8KbZ/vLUC30J2Yf+Hb/P2qcvCQ7jG5zn7duY0dZnXD7Ku5ux7GX4D34HXgMvbLPAusEtg/PZP7cMJf2X4ccJvOrIX6dRdlPe9eMf4kwQPBgYGPCA4GN7vfqL9RWeXjNHDDwq+y/Ah9UHqMXB6GAf4q4Uvwh+RFdmf8a27hPexxt/skUFW6pGzTIScA9ZsaZCRKNslyFisE2Bc2c8tjOwfGrmMNvBZ+33giUcFOQ18G/weXCOYsGti+9IdWLeP2iSEXPNNiOOzlvTWRfu45fr9yPwSvgnBQ5Hd+mWMjaPvYKPxb4uMCa8Hb0na15F9V3dJ7bcI/0X41qqH9Wj31H59ycdvNW3gH5d2wMvjbxd8O1h3fOmyD6S/YMoYA+yx8DvHnnF4zv6MzsgaJ48siBzYKfbeEnwKGDa+Pzg2/OmCq8en7hr/1/B5/HA9mdp3Lvz+5LBG4EcebBp4yIN0n58yXgvw9YnPT67Bi4Fh21flpyn9DuSV1Dz5ArA7okWp/WifUDZ+B19dYJbAP4L7AgOJb9uj1XbTvH1bjw78F54GP8OnETqCJbH1BHcHuWhy0Zhr5Bb4Kb7h8IWNP1zKH5K6DjITvnHxm4tvDnyyzSoZhwjfZh/Xi/256OGs45WM+Tcy0h6Bd4MPx886+7kZYY/JPhDfhfjE2l5l+qbGTYFdZF2h//Dzl5V/DDrwurFUE1PjqfD/SR7+nuD59wZ+2y/nfeoROfN7zkXZe1GHuviYOygy/vPgyLwdvn5c3fIUGBfwLfi8Zf0gfUnkMzjO38AuTyla5uIcbQvlbR5ZhmzYM1ZdHx/SYCTBlOKfDlwpPnTxTfcCa4fo2ax91HGfXcOadUrO/hjxC4o/UXwu5gLhW5Q0fOiAuQLTAY4MHg0/xhcoshW+Q/8pWKaD5yLjwSvhX+y14BPwi70Cz4WH7l52Hc6K+C8Tzl45f8bXJ2sIfuvhdyek5n/wTfgn/ysBfySEX+LXnrWG8gvDeRC4QHw1IpchHyK7tQzy25K8+SH+JE8sGXNNXznbZn1gnWD/CE+n38x/+MCpgR/AN4izvtB/nhdsGb7tmdP4FeY/NfBbCu4Mv8D4MsV3L7wZ/1T4q5oaOf5twfuwA4r283t0xn5/8YGKL3Hqwu/h+2t4J/wJ/tk/8Ixu4bpTar/E4GJZY8ATfxPZR/FXkXHB+OOfFvaAXINvBOPN+oH8y370z7AnXZqzLIlMeXnZ/AefgPS1f9l9ByeLP36wsuAn14UPJeZJ8Cb8/uGvDYwhWEMwaP/kjUPDNyo+h7EdmhhbroXXXRiZP92XMTaSEFwk2FLsCN4Ke0b8CONXGHkWuRYcLP6IwQ/ibxVbI+yFsBVi79chMe9DnmX/iGxKG8iwI8J+kv+ZoE32hr+H/eGGZfsdZh/JHhPM+CGx8Yr4DgTLOCfsMSmH/03w5fgwhN/+WzGPBRPLWRm4WPzDwnvhwdgu4WMcewtsI+LU9g+0QVvg1H8Gr5SxT3Kwg2AI2ffir5b/5IBvs8/Epzh8FL+Fb3JuUbVPTngtvmTx53lp0fpeZG/O0JCbvyzbxxn6Y3yVHV+3zzl8NBF/OOxR0RmDHQdfih/NG8v2i4x/PHwj8x8C+IvFx+wgsEpZ+x6DN7NnBed7gtKfLzmfsvgZ538vkLN/zPls7ufQJr6b+K8l9FWcf51bNv9Cxm6heA55LudrzuzI/yF23r05z3XmfMP/IJUsd7KXRO7CByw+N68N8ipy63ZZ44nBEuPzFV/H+BLHD/IFQdZE5sQ3MnFwxzjLwU8TvozxzwlelHmHDMH/AuDzGGwqPmZvi4xLZl/J3GKOIS+AX/9O6fsU7Z8Wn+GP5IzxxF/L0tTzCvuJNfMM/7D4hmWsMLawqTlReZ+nxnty/sI5DPhj/qMFGwr+M4YxyxxhrgwOaZkwf5hHJ9V9DsOeELsi5gtzBd/4O4VxyRxA/48fPPzfYQvBHgdZ4KnYuIDL1Nev2EPljB/grIQzEvZt4Afezro+PjSps+a/M7A9wy4M2YE02uEelH0o9X9osM87LLXP/HPY2yQ+252nvK/R7avOv7H3cHcWHTK++I+Wat7jj7WTM9rmYdyRj3yCX1kwjoOK/l+MFnyL1DglMEr4N8IHIv4PN897DuAHGR/I7F+vT+2ndpei7d+wfcOfH3798KuML1r8JyMfMJbPDfLAAUGvhk4Nv934/8aP3bNh/Z6Z87pMGnn4s8tHxsqDR8b/Mf+5wVp+R9kYTnx44osWTOZHOfueXZQ1vpLxCMYSbDP4evDN7CdYc2vIIAp3yBuHyHzYUN+/aca+jdmTsTd7LLV/WrCIb4XrHUKceifXfR98IQ8t2u/YtlnPs1PqxlB3DmskWGv8f2NfhJ3R0znHCfEBCSaf9Qoc/zZV437xCYlf5d9S+wVHnsf/aIMf0rqx/MwVfCbhcxlfy/jjw6comGBw7OB7wf8v1/WyyD6Xwb6DZwcLD94aORycL3FwvvhjxvYBrDY4beYd/iLBVvP/FNhEYCNxQWwMNz6b8SWO/zD8iLHG8X9K96deB6mDj/KNVP92xYfUncfZK2vItCCzk8acZb4yr/nvMfzcnleyjL4DYzZ2v+k/uHzOVfHJiw3H+kWfqXK2OrRuW4MpooVlx0nD/yk+csdGXnenZ1yG/Qj4Uf6fp2vitRw+w9qBz7FlIcQHGfE/Y8v1yPf8HwX+SuH/6H4eyVoXdFBYl9AJgTfChzR+95mfrBPYPDBf0dngjxw7CNYi5je4JdYi1iT0TJ9E/n801pXHwpxlLjIvmY/oV/B1zjlKq6rn4krRkJx95eMnHx/lYJHxpQt2fYswx1fpXr0iy/DgMsFZg9PkPBS5G//P+O/Hx/4RRV+Tjiyu7jT4x8SuBfkW2RD//fD4U8v2lc98wucze/fPc/aJim9UZC/O9a5ReGrdPL+xaD9kZvVretl+l8Hg4qOOsc6Y53/FmA+Me7Dq1Gn4X4e6fYXj15TxylrB2MXnM9+Ua2wSWiZee1h3GI/YG2BrAE4RvCL4T3z2cyZJ3/g/Fva1jHuw8swp5hY4fDD44OCxLcE2Cbsk5leTjNccbEiwJcGnM2OZvSd70PMip5EHNh8fveDzxyv9tLr99j5Wtv0I/p1Jpw64e2x08PuMfQ0+pnm212LvZ7HdIR+7C/5biv+amhTOQ6eH52+SOH945P/J4D8ymFfMs9khZK4x/+gv/SZ+d+o5hD0Lshd+MsHtNfg7V9orOfs955o4mMCvssYPYjOBz2j8RSMrYaPMvGHvPDP1NfLaXeGsc1jQgXJ2ig8vfGHi0wt5Czsh5g++NvG5ib8/MH1g+/BTy/4WWwz0GfiuZX3FFzHnq5w3YqfNXv/72Pt95htzkfnH/2GdrrwHY/tKB+8+vO6zUc5I8T2tR4t2S4zvZ727qfx/vtgJ8fWPL0rmEVht/hujUZhnzCPq4aea/yTE/zTrBPIcvg/we8Aca6p73F72/9Lw/zT4y2Xu8l8Ddxe9jrOGU5500rAxwEYIm0PsDfH/it9LbDNvLRt3TRo+d/DlhU+vhvmOviFvexTWUM4h8RmIv8Az6qYdFP+faKRo/7LnNv708KWHf70RddsO4e8aH+2s19gqgesvis4MeZTBHzx+L7FDwp8xfttZ61jzWPvwhzyy7vWVcz7W22sjY7Xx5fqKwrOUd3bdNirYxfySGt82qm6/QtjCYM+CXcoTqX0lc76EDRT8Bf/L/HcBvqPwIQXvwFYGHoQNBfYT21c9z5nDzHvWUOxk8FE7um5bDXzIYh/DnDqnbmJ9I425x9rK2kIfRhZtb8TcZs5jW0ec+c78x74G25pzdZ8x7B/y9g1P2dmh/NiwfmFbxn8eUB6bHNYp9jcKGs54Vsa2ReJMp2Fepl6XeqfeJ4GHLebth5s1jLOqb8O8ZD5ek3reIJMi/zLvmHOsP5xbcX6FzdOAyLhLbHnwZfyM6OkQYmfylOhQPcNvfPuK/av+nbMfVtaex8NahA3AlCTY4dQ8L5gf+HrF3/JaVcti/DcG/4vB+sH/BizJ2V5kYZDNUKlhIzu2bt+U+NzGvgp5bGwYe9iNgIfEFyV+V1mjwPUTx4aX/3jBX9V5GgudKt6z8J8EnKNip9DgV7PiNM43Scd2gTzGM8+Aj2WeCbs7bLvw/cr/uTB2b0vdZ2xb6Dd2wtjBIPA22LZE9gFOGvn4mGW8Y+t1vN7LzIr9Z+JrD39ZP6f2vYcd3po5xDXpq0Ie/vfw/Uo79AHbstah7MiwlrG28AKZU8wn1lZsycbVPZ+wh8M2Dru5DfL2v3xv2fZ0rJmsnYxzzlI4U8H+iPZol/E9nv1A3bZs2KBxdoLdJWnYXmI7tiS1fQ52T9g8McdmlN0HbN6wLcOOD9sn/t+J9Wty2faDnK8w35h/rOvMQf7b8L2y/3sG7Dg+ZsGSgxefHBk/fmPi/y4Ad46/2OXwl6rPeDnfHRXOD6aEMwT8fCLH4esT+1Xw6W0inwu0CPuqrVKvL6wzzEfmYtNwvhzn/T9qEOfOpD2e9X9y8P8G+HzDX2BU8H8hMPfwbY4dCfs0/MxiR8h8Gp6xDd3aFdtz8d8f+H/mf3KYoxuFecp+ir0Uctp5dduuYcMGrvyCrO22vkltm/RB2TZ22NqtKtsfMzZ12NaRTzl8JVMOGybs90ZlbdOEPeQmeftB/jacHeD/nrME7ITwiY5tDv5rsd3Dhg87Jfyct8vargibJu6Hr2hs+/BJzfONyPgZsfHJirbPm5f8m7O/dPjEfPbAVfMLbNjgHzwrz9w0yKrYDmHj1DTsL1lnV2Ttyx0buIuyXhvxUYXd65GJ1zDs+1gLWRexixuZ2J8u+9MRYY+KvRD+ULFHwu8pfrHwcYstGzYnH8a2SWWsY5fKf9ww/pkHa2zSsFH7K2958Py6bWZIx04NGwZ4N//VwTiG3zMm2Zdgd87eBL/7yENtI/Nq/H+jc3gqsU0Gthn4MGavXwnvFbtLfMtiD3JSxjY/Vye2vcLvN/as8PCfAx8nztgjflhiHs//yGATiN0TcWwnsK9kKGO/xH+B8b9g7EP4bzD8Yzb8L0jF449xiB0htnPY0OGj+JrE/r3x881YpRx+b5HLFgTZjDLbZ12OkGv6jpzGf4cgq+HrnnGB/cTckn32870ZAxuEcYBvV3y8Yhd6dGKbD/rNmMAmEr+uEPenH8hs2Ini9x/7Pmzz1vwnBPNnQt2+mlnrGO/4PI/CvMD3P/8B8HXqsctcYCxfntjW77LE/0vQPWtf6GsX7AN9o7zttbBnxZ6P94LtGDZkzB1s8/jfAJ4f/+h8vwvYP9Vtu40//1NDGr5A+S8C5iXt0kfmI/Z7zFHs6DgvpM/M3zbhefA7jUyJbIn/D2z78E2NfSJ2t8RJw7aPNZ11EJtG7HHJZ21sFtZ85Ep82OLLlv/R4Lv/GtmuD/s+7A6xUcU+FdsyfBdjL7tbxTZ6rLv4Vz+44PIso/iv5r8I8GGN3Sj2pdiQIhPjdwKZAZsH/J9iA4GNPP9pwH8b4DMauXavvP9vBVkRez98NfA/sJwjIStMqjsd37TUoXz7sA4OCzJnw39zpD7rZD+MnIFdNz618afNOs76PD2yLRr2c/iWb5BzK7ZL3E5l/x+1m9cWeJxNnQf81dP/xz933/u593NvSCUqZIRSioSiUooiDSUzGZmJipDQIIVCCRnZKgolKyM7e2dFVvamKPJ/PXudHr//9/E433M+Z98z3me9XueML0fRpbUoeqoaRT2zUdRV6kaZj5H9lHwUzYmjqLX0AwpR1CZv82zZHV22v0kKu20piiZLbyq9k9w7SjXT90GK6y6pbDqKhkg/QepWhXlF4SfKvYfi3CWJontkd4PUb5Uo6iI/cyPbY9c6sT35wm1AsMPtJqlrlWZDqeMV149y/1nqffkfp/xtJvuNlc4YqcukRqMrTEvpB8p/r4Ltz5XfjVJR1Fnmxkr7m5zNzcm71H2KLyf92aLiVPjv5f6X1PeZKCrIvqDwRenPyG0fhUvJ/lSZn1S4k6T/I79rpZ7U7768aL95hVGxRD/r+zT5eUDqK/m/RXkq5mweJT+767duKT+/KezG+h6tQFsp/ESp2+T3UumXK81tpK6Q+xi5X6Dyf1bxVfS9s9xfVX7+lJoot6zc9sOvVJ/EalJiuxvlvyBzXuo1pakg0QjZd5T9LJXlWOl3SH9RarHct1SZHSa7xtLrSv9Qdjnl/Wjla0/FsbfUFPn9Rr9lmfJ/Em1K8Q1SnjaXekDhtpB+hfyfKvO90jspzJnKY0GJ7yK3SOFTUv/JfZ1Ua9ntI/cO8tdB8e2m+HaVOlbf3+j3NZb7llK9ZH5FZXCg9C+Vry+kTlH8Z0o1V/jTFPZKma+SukHm4cEN+zaKr7f8XKPvX5X3X6S2kv0BSuMPxddZ5kelHpG6XmnsJf83yc/7+u1vSP+P+pddN7nPkPt5Mu8u9arMr0l9qrzsK7dxMpeURiy1n+LeRno36RfQrqWaK8ze0l9XnJvKfpniPzD83gv0fat+52XKz9bK62OKb2boRynZPy69IPsHZL9I6qGy2z195krZ/644P1OdnBn6f1llPFV6q8TfmA9P7H6E9HsVbkzK/fsRhT1bv6GB0jlT9jvL70TpXeR3f/ntWnY5/af4f5NeP2v50VOqgfwerTgmy/9Q+XtLcX0if0+qzM5RnPemLBd6yG6kwvaQn+PVDNbK7UqF7aewC5XX+Qq/sfweIPdjpf6Tn3OV9scqo9GK82bFMUZx/Ktwo2R/vsxjs/5+Ru5XS11Vcd/7SW5Dpf8s/WTpJyidcxRmpb5/lLpCdvsr3W1kN4Nwcm8ku0WKa4nykijev5WXv1K2x/91Sr9Utt/V+p6ucPvL3Fd2fZAXZfvDTy+p02XuLX1Y0PluKv+3S39ccQ1L3N/7IatUVnWkXpTbLiqjabRT6efp+xDkgfymlN/rZJ4l/0OktpXarhz6l+xPDN8Hpe0+QnHMK7lv9qi5D9J/xiRua7S5S2gT8nek1Nq03eh//6T9jXmA7BYp3NLQzserTMZJbab49qi4vifouwV5kXpZ3y9JDVS6c+R/tlRL2c9W+JeUn+2ljtT3k8hImTvUnA79/SrZZRTu6przdITU2TI/IfuBif3sUHVfpE9iRl8ndU3V4dIKv7tUd6Vxuer6BrWjmVId5L6V8txUajGyNON+EEtvrHCbS02oepxhvKH/0G/4xvyofuMp8v+I9AaJw14o9ZfSmqo4b5efLtL3lequfA+SvhvljD+FGSu1XPF3lv1mNfvbs2YzdvSTc1VW86TPUZwfy+/lsn9c30MVxxPS60jdFsaW/ZWvsYn7y1cKd77S3FtxXV7yuMT4hN1KuTVNPLatlt23tDPZv0tbUPw7q2yeVJiWkfvGD7H7ypqcwzWS20nkQ/qNWceLG/ZnZ+12g/RtE/fLf5DLsntO8Z8sfZzsJtCulM+Ryv+2NY9vjGv9yx7b3leelkk9Irum8nOp9NEKs4vSmCs/e9GGkTHKdyvmDcjLtON4ROnMlF1b+Wst1VP+2kifS/uQ+Sfl51B9T1R8A6VfIzW97HHuM4X9vGq7x+WvJ/JJ6g+Zf5CaoXjPT+yH/GSou7LH3A/kfpvMHbIeX6eF8XZZ0W7TQ5yMq4yvTRifQv/urO+q9K4KkyDv5bYNcjuxHf39mtBP6Yd7ST9dv/1t5haMmYwjysP1UrsqrrpSrSkr+ZkT+s1hCrNHzX0/q7LYU35zGZuxG5q1rEBmtJfbXlL/6ns+fY42l3Lf3yf0/4uD/GAcRs7TrxsSp9LNSBWZizBvk91Rcn+w4D5OXz9Cds8gP9VuFhZsxq6F4t4JmaFwH8UOvybtMWaewh6ftUxB3iBjPqEuFaZY8hy1l9y3K7kcbpB6WvFupe9js5YtL1VdjvVKHkOLecsHymW61NVV/7ZrapZvH1Q9D2B8naG4ti55TsCckvkoc8w3why5WRhbGVePlP5uyf2bft6Tfql0dil77BwhtR9zG6XfU/p9Vct95D/zPuaYOyl8R+mT+E30V/3WssrrEMaCoueCU8vuO08jJ6nTtOOaEsZTzIytQ6SujCwXGGO/Ljrub4qWG3cpzr0U9iyl9UTo358o7EWy+7Rqfx1DnpoGWYAsGS11SN5yZkHJ+WaOfB59Qqp73uM2cQ6Q+SLFvyflnfVYfmvisR2/hDlUfq6S3TuK45bE8uJt+lrZcozxHplCOVAGB4Tf8i39KuW+Sd+lf76qvG2qMqmhSv6eIbe6wQ63oXmHaSL3g6XfwW+Wn2eRmcwjSu7fm5c9v75W/i9RmVwsdWvZYzDjL3Pxa8uWQ7SbkbIfkXc/uKfgvkDfGhrmrcx96WNF6R1VPpdTHvqeVHU7p73TXxaFPnNy2e15JvK57PGzh/J7d9VtaXjZ7Zc2zXjJvHFY2XPH+iXPT68J81S+addDFH61fuNU6Qvl9y+ZH5Q+h3mI/MyoeSw8Q3ZfqNyPUdojQ/s9DllTdt8m3F4lh2VM36Fk9/P5/Up/svT9lZ9rFd/s0Af65r2WxM8I2Q0nz/qtr8quUeS1F2u0VVJdZddNar+S2wRto538t0u7fYxRfOdL7ZG2uRr84edJtYkLFW81jCHjpCawKKPf5z1m0LeGJx7/aCPMvWgnk2U3Xaqf4nmh6DUUZtoN/k7Nek2FPe7zFOYV0pL7C9Jvlvu0vMerqxOPWddLv05hhuVdX8uqnseXMl47bJA76LShGUHuI/NnFyyrkefMA5gPjJYepy3j2tcs5zDfLz+HZ73uOZ01WdZtaW7WYSblHcfp+o5VxpOznotRf80ZJ0qu1y/1fZfCP6byezjltQVrDNbkyDTW+ydKdSt43c++ADLv7LznOE/I/k3WyYwhZZfzmVKvI9uof4VdlXY/Xlyw/ZvB7bWSw9C3r5S/51jLZV3H1DX1j1zgm3ZwHvnIW67MV9iLQxv5M8RPOlOz7v/E17PmOqO+BkeOmzSYY5ymeFqWPB86S352ph9Lny91b9bmViV/0y7Hpi0vsSc8bhfIfDcyMJi7h3bMvOelgudBW5aczumsRSkzxdNJ3xcqjaXy86Dy1Zd5j/L6aNV55zdsLD9fVd2+aGe4M99g3nEq+zdKY0XVco92SnvdUfZTZdc+69/N779X+sKq80J69I+tVW/X5V0GzGfeLzqPtyX+XY+yjsj6tyPPL2SuK7c7kROKa0HBCvM9Qcdticz59P/s0JGPjP+vhPkE85EbFNfgMEbTPs+R/TDp+6osOkvdlvd6GNk2WWqm4r5R3wMi+2XcbVsK8iprmcX8+bK82//bBe9ZsXf1Xsnyd5/I/Yd+cgX9VOaLVA5PFSwHkYezE/cJ+gbyDrtb8/a7QGnsWLKMQ54uQdYW/N0ja/mKfJyVOD78zg4yEdnYI5gpx6vl747EfYC+MJ31sPJ3Z2L7OXLfInJfOSzMXe8L7YE6vUr+T5A6Uepu5aFFkKnNS/Z7f8n+mb8iE2mjXUI7pD2SPumR1mMF1zd1vTdrs5LHlQl51+eNiddQzEuZWyGfkFPMLfMZz0GRV5QPv49yuIN9QvmfFcpuHfI44zq8iTWt3B5KeV11fGKFucz8RvGdU3DZ0k4GRm4r5OkjpX+SzCcmlllvFlze1AVlTtxPlB0/6d6VuE5vVZx/Ft2+ukjdnnU7u4lxkH0WhXlHft4qON7FZcd1Ud5x0EaQb1uUXK+YCft48Et8xMvvJh5+G3klTcoB+50kgytaY36qsFfIbw/5e5/5i+y3ktpEar7S66uyOkTqG4Wfq7AfKf4PmA+yhlb5bCN/T5B2cPtF/j6U/hrymz1DmYsaywvsxyT2+3XV5lWK50PFs07fy0pOm7SId4nCHSX9mbLzsIPcnpP5YYW7VnEv0G94kLWf/IzV72hf9G94V3FuLruGUt3lbxvpTaU6KPwrjB0yP6g4Juk3H8L+GfmhLWast2KfVPn+gT1JZHtktU/OdqjvpX4MCvN2cvtSfl9Gye8Lyucw2n/O7kuURl/pDyv9R6Wezruc6oZyXqM8byt9ZcF5Im9nRC7bbxTuGfagq3bbW3Zf5J3e5Mj25JvfUUfl8AdzMP2WQRmXMeU+Xva/M4bL/1K5b604FsttY+kv6fv1lOvsW8VTU1mvYB3HeC+7AfKTVRx56k/fP0v1YuxXXIsUx3sK+6m+31H875fcTu5X2AOJS2GfLrsOqJ9c7Li+Yu2vcF9I/451hNxGh/j68FvK/j3UE795mfzVSTufD+QdP+nQfu+Ruap0+sv9HblvEnS+y0rrWalD+U3yd7Ly8SZrTflvzH4766Wy6/knmafI31fS/6bP5F0HS0IePpL+BnvHNbeVnaUW0nZkt1KquX7Drkq3u+LtJpWw5kZGsW7W922K+ycFr6P8TJc+S9+bSD9RbnUjq14yXy39VrndIrWUPR757yo1rOJv4iedFrJrTP8NdmnWVdLrK1xvue+q/L3HWKr4Pgzq/bLtnlV+/1OZ9pef3aTasA+FTFR8Wamv5ecbqW6ympRzOqR3gcqljeJ+U2n+q/K/Vea3Zd6s6HQI10px9VWYPvQ3leFB8nOo7A7U90aKYxOpZWX/TvxcJf1fxbE5a3mpRlK7k2bRba+/1MElt1Pa7MvSNwt9m359fuS2Qxv6Qe5HyX8LqXkyv8W4jewhn5wrULf63RfIfZp+bxy7jTzB2JJ3P1wZ1KKs7WgfnyncY8yJ+E1K6zC1gS9lX0/l8qq+f1BZfKLviuL6TmE/Ry4U3IZoS7Szb6sOT9hGyvcK+W+csZygD9OvsW8i1aBid77rKp935B3Haql/iV9uh8eWgcg/0jpe4ZfK3w4Z2xNmofQFlIHstpJ6VubnpV6K3L5oh9Ok5kndK3Wmyug4qXuC3R0yD5I6Wqql0kspnZnK//1y25e9YcZmqc7s4Ye2QPuhPeyi9B5GBsr+Bak7mRfn3faekzpZ+b1M9ltX3Nao+y2kmiidQ6Qvkv++rA+lnyK7gxXX1Qpzj9RHMv9edZv5R2kOkN5Xfu5P+3t4ye7nyO8lnFOxZi3Zvl3O7aut1F15+yce2iDpYybst8y9E9svV3qLFfdjUt/Jvp389GFPS/q5iqfIPhXzq7TzsSTrdjgo53ZXkto47XyWU/aT5/yN84GS2+vonNvvKOl7ME4XLauR0bTxUuz4etKeFO5t5f0P6a8wF0vb/49lt/vvpa+J7G9t5DBHMxZVnS553pD3X1irS/9H/tawr1WzTCYO+tT5JZfhfNa+8nOt6utE6e/J7/kK115uveXnafIu+5zayDLlbRvldweZH5d5sVRv9gPYs1eYz9nrUzxnKVx9fddjTJN5hfz/J7d1ebuNKtkv4xpj2kacL8nPi8rbbpyfFRxmuPL2rOK4Vn4qyvuW9JGs49pb+fhM+jsKc0zFYYl/V+YMcnubOYu+fy/b/K7i+l357KPfskC/6eC05x2XZ5yHI/Q7ckpjheLfmjMBxTNR6kGpHinPZx5QuM+Vhz0U/55Se9M/FW5s7N9wutRzictlMHuNzFvK7uOMSzvJ327SP5SfL9hzlBom9ZbSHKqwJ8jtCH1XVD9HSh8sdavsxir8FXK/QaqP7K7gfFZxHSvzN1LfSR3MeocxR35m6/tG2pTiuUn6vqy30x63euQ8XvSUfofsjkp7TPu16vGHcSAjlZfKhXgacTaNvJbehPqR2lH+D5LeX79/ueJtoTh2lNoh6GeQX+XpL9ZyGcsfZE9X6T+ofL6XvptUR6m9pTpI7a4431BcqYrz0Vrqb/awZNc6tqwaLjWGcSL4JUw6tk5eMK9VmhfKT/2q4/pAakvODhOPUSsSh20U232XotPYWd+ZMI7tIr151X75nW8oz4+yZgxj9KfB/9mhPD4IYzZpNCy4fCivnaS3JX+MydKHSP2teI5Xnf5XdrxRkK2YiX9z+dlC6oyS5TjjLnKd3310zb+deBqFuC6X+yzW89L7sWek9rRM6nD5/Uz5uUTxfM2aU/GXZdeacxrGTek7Ke3tpbaT2rNo+YjMHl2yfEVOHFq0DEYejSx5vohM/Vfp3Y6bwraUagX2Qd+XKt7D5bZM/hsqvS2Q6VXPU8dVPG8dwB4jc9yK+1XPlPvZ9fq+rmL/R2Qsz5HRzPGfYi2f8VhxBOuTtMf8frHH/UThGui7Yc59nP5dP+N0DlV6W0o/OuP1RxOZ75W/l+XvyJz7P+F71ZwO6wrmk/Tzd0O/J+zPBa9jkHvIvM2lDle4hUFW3J13Xl/lnE3mP1kL5b0m4rs350qsGxT+F+VvkuL6R2U6KG15iLxirr+r4r1OZbmQ9YD8fJa1fJkmuyfld0nacvQN+f2V8S7IxA4VmxfkLB+fkZ6vWo6S5hEVyznmDswhkth6c+bQSmMzztFYg0r/mjk462OFm6HwXRT2DPn7hv0TmX/V79gv9vfXUnvLrqNUd9ntxz6/9DbgEaRWhXnVMvaqFMdmMlerdqvDGlbu20rvEfxsI3NT6oh9rNhx4e8L+WujvGzM3lHa7iXZ/6PvdVJn0Z7l9xXFsUPQ+ZZ1VGVeLsNH7O8p3H6Mffo+hflxzX5wx46yeCnvstlO8X6WcZlsr0hOVbl/nFhmo29RcRmtzLvMTgnu+OustB9X2CcylsenknfFUWXOwJlTkPHI+j2k7lAeXlK+DlScreVeT37/UFwHKJ6jFF+6YFlYV/absNeV8nx+P6k2YS7XMsgu5BDyq6vc9pc6ij0i2W8k/Z6i5cbFinOy9Akluz0kc6bm9cFKhT25Zvnxucw3ynwe9Rn7+6vE38SDrCGueinHT1zIo2LFbsRJeMJmgl5Xql7RMgp//BZ+xyXSj5SfnzkX1/cXcm8q9y+ZE6ocX1MZb6pw9aUOUZqr8h7fGOeYs45UumdJDZVaK7dzFPZIxbOHwg5k74f5t8I+n7XbW+wN6Xtt1XNEZBzyrbncnmXdJP9jZFeS+bac9zn66/sntcUzOftSPN9KfZ9Y9v3EeCf7v/R9ZdEy4A+p1QXjP55mXS23FcrTQezzpT1/ZR7bT/63V/ghzP1YSyrNQ5GRsttebgXFMZCxX3aDK54X0c9/DXOhT/JeQyyXPk1uuZqxQKw3T0p7zXkislJuXWKve1i/0K/oi6x/MH8n+1h+uhctd65T+uWC+xly4Bflv5v03vLzYtrxIw+uUVwjKg5LHPSBKfp+DLkR+seKlPsKfWYq7Vx+myjeT9hLlb+75H4g+zvssyvenQtWg6kT6X3kdhqyWt+XyP1W1j1Su9H/FWZ4xu2e9s94/CVzUtn1Qpf/pUrnZbAgsrsl5Xr/SPoryvvHKc+JGe/6xDajnxR7HTA3fIP7mcX+XM1r0Zh5m9TTrMekLqxYf0bqeakB+r4z53aCGbvnOINhXyPvOT1zdub1f4Q2yNqGdTPzdtbCzPM70zak9pXaQ/G9y75X0e3o28RtiTnp08rT1bI/PqyHCzI/C/6APEpvX/UYckjsNoMMRX4i35GrZ4b55N1hDvgjZyqKf6eM5eq/JcvWdSWbsXs+8Vp0aWQcDRiaUdJ3qbpu9yl6bBkK/oG99Yr3/XaXPoi2Jz/Hg4+R/2LV7QLZfw97LInn/qwBvpDeDDxJZLlNG+pUdDujLcQyz4o89z2m5jkxcjet35JKeYzqFMapYRn/1otKbrs/K519Ky4DxhjcjmM8k91XSnfXovsN81v6EntE7OFcq7Anp93HGAdZz+8jvVBzX6PPdQl9EDN7Lqy5kdelovOJ39OQuynn9UyFP7rq3/gz6yvl5YSU2/1Qhf9F5lYyd5Xb32XnibSYg3dmvcHekdLcl3M0lcdZUqMq7g+9wvjSRW5tipbjyOdUzf2rt1Qd2W8stZHUEUovlluJs4VKGEsU3ymcWSiNh6QWMv5wJqW0f1c5jtT3jeypKY135feutPejkPmMHYwhijaaAgZB6l2F+1XqWM4u6a+sR3NevyJnWcOWmWsjv5jrs0/PnLzo7w19Dnn8bOh3h5Y8DyUMMpcw1azDsd4do/hrWdv9mLg/DKq5fzye9tyTOShzUfYVMDPXuyj2HHJQmMcyn2Vue2SYIzJnZM3InPYphSnTZtl3YL4nlZP5U87qFH9Hfe+lOE5HTijeU4vuo++xZy7z7bI7RfpyxfGp1JmMF8w35f9j1gr6bizVQ9+XUuby24GzdKVbKXiNy1hxHO2p4rnMijCfoe8wx6PPzUOuKp7TFMfIyG1mW+RJ7DkG+zm0h2dkHq+4J7PnkfHYfCl7SSmP1bSL7owr+h7IvrHCTwxrEPaGiGeYyuvWivFxtKkGKbcl5hvpmsPNL9qO+GgztBfmCgcpviOq9ve44vhc7l9KfSX1mVRv/Z6L5X9C0e6kybrn8pTb7m0Vt+XxVeeDPDRKjCkFW8q4wfypQcF5Iw/k5V/lO6ew+YrN6Oukj1B+LlZ59C663FqyZyy7O+XelrPylNeJBxfd/+aG8Lexz8laTHX6l8KdRF5YG3CmmXI4wteT2pL1htwOrbps+P07K575UisVx91K/xGV8biMx6QHKl6X7ah485wLRe4X9CP6U3+5TQjjEuYt+Q0Zj2ngT4mDMQ6deMCi91Sak6U/pe+nmUfnHB9j2rSKMa5Dasa50u9i5tE5x3d+xfjWT/R9g9L4FBmh9HaR/bGMKcy/GZMV7pGi91bYV9lL6m65r854PGP906/mef5Iqetzls/MU5hzXJfzfB/7Mzk7kjpJ/upzzkudxJarjB3fs++l9j1DqqYyGcZcp+j+gz/8X0CbLHnv5VTGcM6GKRvl73SF20X6MOl/yW03pb80ts733xXjyE5OjCV7kX1m9v+Zm6Ydjj4wq+g2S9tFziJvX1Hdf6s87868P7YbbZy2TpqtpF5QPJvK3/Cc46GNDGe/N/I+QZq9vrLtby3aba7iWqM8jZfdb9J/5dw9clubw1lpbPn9b9YyvBln44w17O+mPD9inkSYC6Qelf+bVDdzFf/NnAfEnr/XR8VeWzwQ5Afze9YV3cOcHvnAmuHwsMZg7wKZQj9tp9/3hH5TA5XlJfJ/acgj6c2W/enMuxPvk6xKvLfCPjX96HX2SjjjUJy9Yu9lNKy6DY6u/A+TjRl8N/udJ4Y90JXMH+X+NXu+BfMr3o09FrB/zd51H6kr5fdK9nZlf6j8/ch+YtFhWTP8wpxC+l/S72RftOjxA//vKNwHsce6eVL3hTGPvRLWDd8r3O/Ibvl/i3M41m8Fj12MdY3Z/9H3idIf1G/7MGO5/lHG+5vbsX6iP9L/pB6S+pO9PfpvkPdTw5p1k8T+Hq54j5E2Tlv/E3wSfVnp3aLvl2K37TmKYzvlq1No64OlXqCN5o03Bq8/T2EeI07mMuwVML+vuY0fXLCcrtBWZT+OMwr5r1OzvGa+wLzhnthryDsqbkuY0VlfTpS/JYx1Ra9jSY91673y+zrtIHb7uCZ2e6H9zJPb1TJfJPM6mX/S71ss83GMEdR9wRjmHlXjKMFTHlg2N+DDnLkCYPOXKI7/Epc75f9r7PqHe9Nf+t+cdRbcdjDTFgYrL4coroFK6wnFs6PawAMyH1X1PGCC3N9XPNcozoEKdxjnp8yXpT8j+y7SZ5fWH1FGc0r+HsRcXXkcnje+i/r9QGXyIeO34m6o71mx14fXy76l9FbBbVxIq6/iq5N1m5gQux2hiIf4kIkHM3enX1KurJ9q1t8N5p0U/ieZvwhydJzs7stYfiI795fbxxnHUZf2Jv9DZLdA3x0LtsMNmcw8F7nMuhF53q3oOE5jDh1ZHm8Svtmj+a/qPRvSwB/fpE8+GkTOH/l8TWozfqvUqzJ3Ljg+4nkiMpfmwqrVZ2n/nj9kX1AZ5Vnn6LuVyvg95ecAxvii94kSb92uT7d72vGT7n8l+2mu/I6R274Fc4Tof8y78kq3Wdl971N9z1Qk+1S9t4/bpNh+d5Sftln7vVj2F7EXlHV5Nlacy6V/znlX5PFoLBtcWXMS4MTAjYE7x7y/TZjrw3ODA3d9yf2FvjJNql3Yc2bvmXlMhjLNeM7B+PFn4rkN8xriI9xrUv+ARWF9VHA89Lu7Qj9kb/3E2HvjL+c8rkynb1c8N0Km12f9LNWv6jDk6eHYc55NC7avF/TzGScKxg3CzSMc4VfQxqT2Q0YkxlDDNwRHXdHv3EZqP/ZIK+YjXlT03JZ10YjIvAj4EdiPCPaMoSdEgbuXM0fvMsIlnheNrHqutHvaGMF2Ya97Ucn73evkd2XFvBzGlPlB1iML+vw/2dA8yIeH2SdS3nZXXf+Q9ffWWe8RfRr2iVivX1P0GuWslDl+G0mtRsZVLCvqskYP7Yq1Nvu5m6fcJ+Zn3KdpE8Nit5Hf08bCwzGbp+/7qLfEcn6FzKsV7yrGBpn70EcUdoT0jlXPnwezD5kyfw1M8MPSWxc8T7pbanPF9RRrDfZLQ103TIz93Rd8VNacS7iXF9WcB8aFxRVz1G6pmsd5ccF+wMtPCGkzb98ifMOxObZq89yQL8acziHP/aUfEvKKG/bHKc5Z0g8qOD3WChfre5v8/3435TE/dhxwSckLcdHX4AbR33DDD+UyNPw+fu/Y8JvI91ahnR5XdVttkri9nhH8nCBzXDLmH04Qc5zdwSvE5gnBFxov/ZyM50bMiwjDPK5R6HMPyu8bUl9mvBbfQ/5ejl02p8fmvJIWaR5f9bqd8XCU/L8l81cZ1z3lTz0wpjLuMsYuV/wTC+5/x4SypRyZSyIHyAPmf8L3p/L/idT2ef9WfvOWiWXE1aGf1w/9vm/4LZQXv4e5w+H6PkCqrdJepHy8GfI/JpQXZUD5XBniY3wnzulBnr0c5rDoyKaFaa9h4NIukb+nYnOM4PrB84MPAA/gt6L5EO8xzsvcqWbeD1wgeELPK+xWMr/BnCuyO/7g1F5edtgRKXOR4CTBqYBbsV3N84QXi54r/h76+h+x52qcTzN3w8+A4G9V7HiI7xfmDuSt5HH/27THfuaIyA3mjJiZN8L53UhlfZP8JtIHF9bD1NfzEBiPjgnzh7akyZm59FeZ54EnYG6V857FUUXzF+AsEHbjZH1zj25jrAh2uDHX3bPq+S77GHUS72U0jDweMybCXd2N88Oa3V+seE+DuIjzepkvk9342PMWxsEd5W9m0ef2zFOYr7StmR97M2O73N6R+rliMxzcg/Pm5sLXhbsLV3GAwnZUXMck5gf9pXzsGsb6dyqWh2fElolwcK+LzKdF/sCVLZXcJ/+t2DyBczvGZDB5ZfPbGXOQURODnGIfAdnHvgK8nlbBz6wgz5BrcAHhlRMvsgMZQr+iT9LW6aers+5L9CP4tPDs7w1jYb8wBsIRhCsIZ30K+1ecIRQ8bg0J49hMfbeIzMWDRzc+a47qdv+vnd4ceT/hDZXLAuk7pb2ehycxrWweBPy136VqZfPB4YaDGYfjAKcBDsO58t9I7r8pvmNkdy5n/Kwn9b29/MbKb72y2yXtiHZXYD9O/57O2e2qkvkycGXgxOGvl+KuXzbPXN6ij4puo7RV9tZ6S8Vl980ZeXNs4Ne0SNvtpKJ5dg3Ljjst+5RUy7TbCzyHw7Je87D22UF+VmW9FsKunuLYNet5Gftum8q8PPbZXt+U53BwsGk7cEOxx+6mojkacFDhhd0ldXPF35zRfMD5fcXc8J2kSuAUKt5DZ/8cvg0cbziocKe76jdcWvVYwV0McMSeCt+MIaNDu2mW9xwIbgVtEB4p7eeY0G7hzXAXA9+DyuaUTg5u2NOmVod21SrYTwrxES8cjbH6bZtlze9mzkVfID7a6AUp88C5FwI/zL245+B+uWXYx5P6TuGrZd9hUMj5TgP+FrAHIzU/a04UXE7qMdb3ztJvLzssXDbaYb/Eba9VzdyFOmXzHLrXzHv4J2WOzRrpp2Xtht+1KdttK7tjle7zSv+arDlVcBbhVe3IeKP4Hkz5voCTC74/4LSC12/fVrx+Yx2HPJ9a8j0G3GdA2IUp30XAHQTcacDdBnuX/c3dBHAw2yXmYV6WmJsNTxM/59GupJ9d8F0Do9hvkjqK9R/nXQWvU/aV/7rK880ly32+y4ndCVtJHJ47C5CLO0vdyR5SyXc2wCWCN4R8RcHfZs0Bzwh73Lsk5lTvHspjo7zLBDt43XCt4RyNqprf+ZfK4hyZe+UdB3HBR4Ifzt0EcK/B+MMtXVn1vQufF11m8MrgSjKfhLNEXQxKfGdDOvRZypiy574I7ofgnohq3jIHbjplzR0J3JfQqOC7GOB8wicfHsYFxodTy+aG/i01OGuuKDzTkcjm2OML4xbj5EaR64CxZk3seyzyOd9lcQNnOlJLS77PYHrV/LsnFWap4uiaeNyCF0/5cjY7LazZuLOBvs+9EPDc91D6nTkjUfg/c+bEMr9mfEIeIBc6B9mDXECmIE+4d6Jl4jsV5ijq2ZH56vDu4D3Aw7s2jG+Mc8x1uT9l27ztZ0h1y7qvtwoyYlL4HfweuCpwHuA7jFKevmAfoOj+zz0PyAPWUvDP4Z4PzpsfAy+PPRY44hv2Wb7L2Q4eOncWXFn2uMRdB4xN7M+x78JeM3chcPcB9x2cUvVdKNx/gD13JbAG+yY2v/zhqvnsScqcdsa43or34Kz3mauJZQg635uWve/MmMN3y6zd4HrDxYTbBx+zYRiDGIumKN7RVfefbjWPN4w1cPPg6MGNYpx6pej7UbhfgUnYswXvAT2e855QJeQJucZYOi2Mp/AA+2Ytly7EX9p3p8D95J4S7mGAP839DPCMjwntHVlxZ9Xt/+isxxTuOYC3DUcQ7jb9Dr4nvL8piXk3cG7gSbUNcyvaJ/cpwMGEy8c6kTUifQheDJxPOCyTFG97+dk+Mp8Jnt/NVa+7WXNzXwE81O6J15nUFXdaLEDGFTzfhocMrxfOMNxe+P1w2+D2U7+ssbn7grs3uIOD+r9EftvK74Ss+Xno3A0An++AvO/gWJ02V29swTzMF2gXSmeTjLmX8NkYJ07JekzAHc7me1V/Mz7g3iTlst/Aq4dLf4nU+/LXrGTe+PKiy50y/7joO2DgS8KfhJvO3JNxnbqgTphT1KPeE/Psd5e6VHluV/McgTti4LA9oPCnlKP1B6VTCubU36e8tC/7zht4b+foe1TKe3DIC+7G2KvsuzKaB5mNzKFeG5TMP0e+wh+CE/Vh1WcU8NxYj8PrxR9+/gxr/1XhLOOgcJ7BHRXUPfdUXB/2lOBynpc3/xiuLnvCScn3UUzRTzhQftcUzaXlTpYLCr6jBR453G/2WpirXlU2j5K7JOBNwsfmjgr42XA+uccIO+I6Xn6PKzue/lKbR46bNLjzhfkv8+Cvc+YBE/c5Um+VnOZFie9x4g4n7nViHsIdGOzdnCG3x2LLKu594j4M4uSOp60T3/lEOOIlTuyZQzN/Jh1+C3fSsFfPvhB7QF/lLPeuUd1+qbgXy7w49n1RTSLfGcXeMWcO7BFxHgCG6IWM15esM8+uusz47XDx4dNTNqez5sv6N3FvBv1pVOhTKMzw4uH9wfmDM8u9HNxd81jJcpm7PKgH7p1ivXxZOPdj/bxA6iCFPbLqez2Yw12gsJcFM/r1Be+dU94rc74jZGrku0DwOyb4b6c4loNbyHlPjXQ4W+QOEO7/aFwy1xrONWMD9whwRwi/i/tC4DLCaeReAPo7nP87yr5Xg/kbZQUPGL4ua3fkL3d5wIflzgC4qshX7sBhvULf5u4M+jpymLkic8Yk9HncB5Q9z2ROiUyG5w/H/7mS7wngzg94/9g/WDVHkvs63pb71crL9ILvxboYmau4X9P37VInlB0Pcz/S474O5mT4xX1CwWkQ/xFZc/+RA3Bf4U7CoRzI3E/hdyt5HcP8gXtymBOw9oDLz1jMOAyXFRkObxLeIDL776L519w/w90TrCngpsJ7hG8KRx95d1ToA0+G8fXfyPcuTEvMhYZXjHxlvTg+MR+YMt1XcY1nbZyxjIXfjhyFF8/9KawfuUOFb/YU2Hdg7QeXFxmILBwe5A93xMFBh2fLnQbpILOYF8F/Z87O3Vncw4OMQlbBjYUne3fW/YW+wt1rtBfaDWvak5g3Ru5fyBv80K+G5M0h504B2t66yO1vQRiHmHvw+7mD4mbFlTAny5s/iw6HFn71fWXfg3GA/D8UuS3Cy2aNA7cfPjhth7YFt5Z6h5fL3WnIQe4VgEMOT5V7GRivmU8vCr+7XRhbGOvh2N5Cf4/cRri/hHsfuM+kXRhvGFOmFjyuvFEwL5VwcO3h3F+RN//+rLx5zc0i82YZ52cm5idfmZhfDOe8UygHyoC7E9BvKvsOBcZy2gN3cGBPWcGxp52wv4DbCPYOWG9mff8H94BwTwjcYu5agPfO/RrcswHXGDM6nHj6P3KAsIwBcJUJDwf5EX5b1fncJ8g97hbhrhPGDnj38Onh3nN/CPcNIVe4C2BCyDP3e3D/DmkzN2DuACeeNSNr0eMi86avCnU9Juu0Zoe2Rd+gX2yZ9xwPGcMcgn6B3NmfcTzrfCAvHgxyBC799aGd1EK/gYNPX+ov99cLLhfKhzjgkcODZo7O/TLcMwOXmbvd7g/rKfjtcJ7hu3MH3D1hn4t7ZZADcMi596eN1KbMl6T6R+Zgc38D874hoe7hT59bMOcZHnKXyLxl+Mt3J+Y394vMccbfpQW3ncPy5kbDaeaeEHjV8KsvLXsueUnZXG/WGcSDGTmEP+6BoI3SPuFNkx5+4NtzhwVyYSIbniqv9iHu2SEO5lr0Ado/8m3PIOPg9nP/CecSD2TNN74va04yeH2w+uDnMYNbhGcAX6Am1ShnnuDakvm5cHPhN8KTgFP7VNmcYLjBcK3hM4MHABcAbxYeJP5Id3nBnNu3yuZCdkvZbtuMebgflcydhjcNt/cRxbFEfublzcuFN7tnzjyGgTXzCOfkzSWEq0t6cH2vTBsrCmb0yax/K9xqOLnwceF5/ybz/VnzsB9KzOXulzaWGW433Ajygh1cbvzCJ4YPvCjvMI/IbobiapBxWfK76uT82ygveFGUH5wNOGPwLF9QuNaqvhfy5lHCu97ApYSzC3e3ac48NvhsB5XMRQePDU9jf9JLG6MHNwPcNX4oZ+rm6az5fnD94N914JyvYG4zHGR40oeXzGVuljOuF34f4Z7Mm0+8tuDyh+dNHQxIm28K7xTuwNLInHHaC78bnOsninO5VGuFOSw2v/T1srmkX0rdKz8/KN76nDcrbLvIvFLM8JJbSH0q/x2U1pY586pRTXLmV8MB/bNkHij85J8jc7tS7NcqvSg2Zxfu7sqyub6tYvOS70sCP7DqdgvuuEnRvEPwzfDV4TDCR4R/uUfVWHV4luTn6ZTLAWw85Qo+Hh442ONlKZcbZXR52m0HbCQYSfgzcGXg0zyYN1cXfu52YDcVtmnRfDw4MGAZadPwbuAc/oiMrJlnCJcXfiztvB5jlcLVD/rvcuuUMRcR//B5aXtw82h/beVvDWNiZN4v3BTaHrhoOCJgo19LfJ4PXxyOCvwUeCp7yf+InDkH8KLhcsPXgmtH2cOvgw/eRXbLIvPBbyDv0m9mv1Nq56I5G+CB4ZaBs3oWDFTGccIBhwsOvgm8IBinQ3Lm4MLFxQ43eNvpivFQnOXDS4W7RVsHAwUWCk4XuCXwS1fl7EbbHhDqkjqFh/BlwfVIfYJtpw3Au4YDBjeVeMGsw0cFw/5i6BdXpM2RhfMKNxXSzamx+xPtAQ4/fQS+F9ws+Fxzcj7Tfq9gzCpyFo7SdMW1dWSMLO2CPgefv0/amHE4nPT3hmlzyr4L9Uy7AfMKpwtZ+FPVvFB4oLQ12hw8LXgScK4/K1t+Dym5XWxUNX4bHDf9iTsZ6FNHyvyewv+k76+U/+5KY2zOuG04PWCvf8+bf/kH51Bym5k2t7GF1BlSeyqeo0vm8sCvHBSbywDWGs7LaZyZp40DfFnu18l8esl8bLjYcBzhYMIvXFM1txKOJXjwSSnjcOspznOlCvK3Jm/uCzwXuJe01a0V544pt6GDU+ZKgmv9h3lY0dzE0RljB+EfdWP9K/e/8+btHBXZjB3cxtX6bhybUw23em1irByYOfDSHTLG2IGvgz8zXt+358zjg/tNO4SrDP8B7gOcabjT8K9pP3CO4SMjy+ciO4M+J5iREXAitinaD3IfjDYcXvQ3U/YHDw8uzrt585nhDcKxgRvxvuw2rrid0F5oY/D1Psq7HcHJq1YsK5DLyOTjcpbH9UI7pb3C4wOoBVfitSDP149lifGmSzm3ZUwqmxNXU1rvVcxX6Jcy7xd+LNxY2hJ84MOlsilj/Wk738o8TmnfnjZfAG4D3LJOOd9bwZ0V3O0Ax+AYqQulNo5tho8KF2ZkxrIGmYM/2i/xwB0A+08bBIfK3Q7wYeHRwCWAY0a7ww/tFX+0F3io4JjBNdOOaE/wCeB6wSkAbw0vDPwevLApOXO+wB2BORofmYcFFwcO7CP8voztaTMzYnOwHkc+KtwTsTmf1CF12bpiHDF44r/CvgkcUuZqcB6RKcxXGHsYd06OzAEAU8n59ZNK49eAfwcHfwyYTJm34wxe6u20OVDww8Hrw8tM58zfpN4Hpt2+aGe0GTgv8F32luoQm5cJP/PRxG0MnjjjEOMR8wDGlhGcfcTmsnSUWpwxbwY+PLh/cGJgxMBnvpM1xxDuOLyqfdLmzrSXOknlVLdgHtbMnLmZ8Frgt8DbbJA3Hrp7xdxNOJzwYRYpvYczxouSbzgB/I5OaXPSuxbN8YLrBecFzgq8Gfg1z6fN0XqUs+xMuI85NocLDgHn0vBWkHUHFc0jgEOA/DuuZK42mDPwZV0LxquB+W9QNFcEjD3cb7jPfGP/vn77B1nrfDP2gccfVzT+Gb70RxVj28GdbxWb53yw9NGxcesbuFkfqxz6Iz8yHs+49wFeFrwv+F5zw1k4Z+LgN+FpIa9WKT9N5f5Oxthc7gyADwLXGHkEX+uqotcPzF2Yt8Al+aDs+f+xObcl2ttRCrs8bawm4xjjGfMX7j8AwwmWkzo7IdQh3Lu7lPYB+h5eNNYdzDt3A8AH2V9hfstbb5Q2Pp428W3kOqQ9wFuiLcLtgyfcObSJTiFO2iSYxxfS5iD9lPP9A9w9AGf1w4p5DfAbGKuWROaH1Al1DZcIHDgckLsrHkvgSlCfhM2E8HDy4AmB7YWbd4vCnR1bTtQLY9kjkXmayIlZSvuxnDny8B++Aftccf02kzo7Z57BWfK7GvmPbJP9odLX5cxdhyPB/iv7sEyP4TrAVcB+r4zHnvZB55t5zMOsf2QuMY8oGJf9fNk8pb4V5wMsN/u18JkeTfvuYTBDcCImZsxHAge+VdF4H9od7YG2d7fMdxUtj5gTwVuHY9RIv2FVyni+Z4rGJYBJgA8HdxJOHLjceqrvrQvmQdIH4UJOyZg3OTVj/su9iveWojF659bMZ/hD9m2QM7GxKWBSwMUhy5HpcFbgp3wuvUWYE1ySc11y18sBkXlC1DMcFeoaXjCyHnw/XJWVoY6Q3ev3vmNzScAEgK88kHEj7C8jl8G5w8uC37iwaNkO5hLs5U0F3xMwM3b5w/+C3wK35RfWVnI7sWYOGXh97pnB39s519t3ISz3DXCfyXMyD81YwbPFDrdeSmvronFJYKfBJoE7WZPxue97Gd8xTXuYLvub5L591vjpVQFzD/4YHDJ39cNFoZ/2jI3BR8Yi78Ezg3+G73ehvi+QGpU2xh7sPXwS6oj6op7A841hP6roczYwrnBM4JL8CHa7Zpw9eHuwjvgFBwhmEhwwGFdwvPBCwCqC0fw8MjfqC9pFxhhDeB3IYmQy9Q1/hPpfmzVnA74W3K6JwbyBt7V/ZH4Hffbx0G/hNME5gWcCNv/CyPh87teHh0FbuF/+HtDvHlPxWQJnBZwFwNngPBjeBvha6oX6oZ65g+KOojH1yOYd0sbcgreFj0FdcicL97FQ92/J/sbYPKMbYuPswa7BMYKvAYYeLNo24EKkerPGUnr7p43z5g0GcGngtMGp4Y/6Jtxmod6x49yfM38wBMfG7mdwJeDFNpPaOTGPArwqeFvOzOGgwaFYGRmL+mVkrgT4VHCZxENY8KdgTcGBgQFjvGO+3j2Mo8hWsNec0YMF45wePgY4T7CUxA3Gk3jBa4IbBcM5TumNlfoiZ6wp2FDwpIQlHFjMiZE5FWAtOQ96qmTOBP2SO94f1feNnPXL/H3s81reSvgpmB8O/qgjzsbWn4vJ/Dzz+Kr59jdFxkY3T/s8vlw2vwZeDnX6UNF4Z3DPTxUtX5GznKODEzqZPixzM/ZqC+ZVfMLZStbvgzRhrpoyLwB8Itj9TgXzHYbG5tjnC5bH4FbgWLDXDnfipaK5FMhbcIRgCOFB7CI/P1aMmwEvw1k6ODJwY2DGwGHDfQaXTd+mj5+TNg8CLgLcBjhjL8tuYc68mxdj93k4N2A0wF3fEuQA8mCE/PasWNbX5UwgaywjmA6wHZdUjSukvmlTyHDwtmDrwSSDTwSvDBYZ7C0Y3HNCnYMfhteLDp4YLNjfWeMRv4t9LnhIxXguZDg8GTgy9FXevuBuFebgyGl4MrxLw/s0nP+3TXx+Agbix6K5MeBkwWmA1/iR/b2C595Ns8bKgpltX3C9FKVOVJjZ4LNkPklqk7zxRgtSrmNwV+Cf1sbGSIHLAZ8DJhauB5gc+B/c70GdMK7CGakb6oJ3HcDngM1j73xOwNLQ966P3BfBlEMEAScONh18Mve5IycpT8qVN0/A7IHd4+0G3m3gbHxdbAwh9QaulHEXzClvpkwNfZe6oX9TV/DxNq2aY82bDvNTxpny3hBvDz0W+iO8JcZSzlY5s+WslfNdzl8XlzzG/pCxjH07Y94zYy1vh/CGCHgJ8M9gm+mTb+SMe34r43cQOE8FEw33AJwyeGWw0HAetk9cd3A2swXjMuE+/6zvuSVj5MDM0ffoR0tZZ+SNCQUbyvkpWBowNeBnmH6xjQQ+jneCeC+IOqauwZV9VjQ2ekXRmCywWeDcBivQpRXjjMG+gYEDE72eh1MzDhq5fnNs2f5hbG7NqtCPW4W+zNni1eH8FMwl9dgpa2wM91zzXgAYLDCeYLJoH93CWQv8CcbqDXwIzPRbcPH0Qbi+YCkOCmezzLloA7QF2hU4YfDCcF3A34O9/y/rdgC2HS4Bb+PQNriff0jks3fqmfN4+uVrKocXFHZFzjIYuYucBucLVoE5GRjIxnmfd3M+NT3r9ybAzCJ3wdRSxrznxJsT4HjB9oLxbRrOqTnb3oDfBT8u43psXDEyJu/v2JjFf5AniTGPubwxjHcyxpf9hgVvWfAW1Msy18l7zoWsRW7eUzK+kjbEe0ScafFWEevVHRJzGHnvgXcfwPiBfYGz1TJvPC31Qz2BzQX/9lnOHBTqlToFcwP2BmwueDyweNydAu8FWQoGhneSeOOFt14+j50P8gCOG/w3MoD7zDlH4zwNzOvait9Dg18EDhaMHBwmcNtga9OJOYmMvS1qxuGelhhzwlk7uJSRid8t4M0C6pH3hxhP6atgnOi7vEvyutQ9GfMG1nMSau5P9Cvu7eYOc948ABfBeyG8BdQ6bRwE5/HgTnmf65e03yxIcyaSMtaIvgf2FJwqmEjmNbx3BY4V3Bn4M/rkxnmHAy8Jv6DGXlnWuHtwlm8hU4qu/53C+Dio6rEyDmYwppzhgzntHOZQG+ZSfO9Zdv/j7Q76IO/3gCsF2wYWkj4LZnrv8I2ZdzJ4R4u3p8AynlE1tpF3BMA6gpGGE8S6h/c4wEKDgx5cNqaRuRlzNLAvzSNj6XkvgHNrzp55x4m3mMApTkNuSPUrGE9AfcDnoI8cG/oJfY1zYPod782cn/a7Na8XjSGG70E/5LwYv2DQwAWADzi87HdaeK+F99DQeb8FXCt41kOzfq8MTBp39++TNV4VbBplDPasmJhTCNaPb/BhlDt4MTBrZ2T9lgpYQd5nouwOz/sOdu5lJzxvKYFpIw7M9UJ46gPMGZhD3kQBdwh+jLdVwJQSF3hCMIGcU3NGzfto8LmYD8PjAlsGfoPzYOqCemiT+Iybu7Y5cx4c6oh4uZccvABn/2BJedsIbCl4It4aaRF5zkH/ALcBhpT5KJhC7voHI8Xd/7wZBnYAjAB4AuzAFzBvBV+KDAXXAFaBuqd+qdsk73GQOSxjJ3hP8KNgPuEogPVkLARDBNYFzAsYbMY68KTodxTcV/ED3gh/vN0A9vnoxH22TdpyEntw09cm7if0F7Av4IA4bx+b97saYHfA7cwr+P0d8IJ8g+fhDR3wQbwdwZsf1BV1hh1lDS+AsuddkPVn5FnjBakr6gyMCZgR7k3nXJ93rHjPamLZ7zjAkVlVNDaAOgNbwN333N/OmuE8ZE7VZb4ez1bz+zNgM8Dn8GYNeD9wf+DvwNnxxgw4YXgsvNMG7hP8J7hR3hkAc8VbA7eUje2FM8JbhfRJ3l4Cg8S7BbxNAN4IuQd3BSwF76SBz6LewFxQd2BxweHCEwAzQXlfkfjtDeb5zPe5p5530Hj/CI7RerwnZxxZ40N5X+jArN8MYLznvRTwDmBouAufe9wpQ97Q450UcNrw/s5PmbPLexJgSMCSgFMBJwJehDduaIvIIeTN9CBzwDPT5pAzYI54U4JwvDEDFo45HLhXeDzgUmhv8CTAtvFmFDg0MMczQrujnYEhGpc3foi2tWnAiPBWAu8rTA6/lfdmaFu8HwI+CzwG77OA3+IdF/xQLvgDP7t9mEfRdsBsgVMfGDAqYFXAp9FmGFPBh4ANgX91bN6YLu7LB3eaU9yd5P9a2Z2cMg6Qd4p4U4h2BV6Ud43ap40/os+DQQKXBU6I94nAKm3ALhHPtFCe4Hp4E4E3PngzAawpGFKwOryFAV6HOIiLNw/gl4DjBkMMjgusHxg+ZDx8Jt7+AQO2KPK7F+D26LeUJ3g+3kMA90YZg70Bg8NkmLckwPbwJgE4HDBbYP/AufyXNp+CutpQZ7RT2it1Nz7v+iM8bw2AnRmV9zsX1OHmJZcl+BraJv0WbA5vXFC24O7AK4Fb4t0z8Ea8DUI7pHwpZzC14CzBLPE2Cbgr8Fcb3vxA5y0I3v0A78Z7EO+E9k8/4DfwW/itcESYazGmgzHnvYZmkX/7LXnjF8ER8UYCZTcxlAM4amQRWCPaFH0NnCMyiHcbwCTxnsL/AfGzb4w=
        </DataArray>
        <DataArray type="Int32" Name="offsets" format="binary">
          AQAAAACAAADwfAAAtCsAAA==eJwl3QPTXF3XqNE3yfli3bFt27Zt27Zt27Zt27Zt2zgj9VT1+AlXdffea80Z5H//+19QQhCacEQgMtGISRzik4ikpCA16chIFrKTi7wUoDDFKEkZylOJqtSgNvVoSBOa04q2dKAz3ehJH/oziKGMYDTjmMgUpjOLuSxgMctYyRrWs4mt7GA3+zjIEY5zirNc4DLXuMkd7vOIp7zgNe/4yBe+84u/BA70v//9H8EJRVgCiERUYhCbeCQkCclJRVoykJls5CQP+SlEUUpQmnJUpArVqUVdGtCYZrSkDe3pRFd60Jt+DGQIwxnFWCYwmWnMZA7zWcRSVrCadWxkC9vZxV4OcJhjnOQM57nEVW5wm3s85AnPecVbPvCZb/zkD4EC/+9//49ghCQM4YlIFKITi7gkIDHJSEka0pOJrOQgN/koSBGKU4qyVKAy1ahJHerTiKa0oDXt6EgXutOLvgxgMMMYyRjGM4mpzGA281jIEpazirVsYDPb2Mke9nOIo5zgNOe4yBWuc4u7POAxz3jJG97zia/84Df/C+JDUEIQmnBEIDLRiEkc4pOIpKQgNenISBayk4u8FKAwxShJGcpTiarUoDb1aEgTmtOKtnSgM93oSR/6M4ihjGA045jIFKYzi7ksYDHLWMka1rOJrexgN/s4yBGOc4qzXOAy17jJHe7ziKe84DXv+MgXvvOLvwT+f/onOKEISwCRiEoMYhOPhCQhOalISwYyk42c5CE/hShKCUpTjopUoTq1qEsDGtOMlrShPZ3oSg9604+BDGE4oxjLBCYzjZnMYT6LWMoKVrOOjWxhO7vYywEOc4yTnOE8l7jKDW5zj4c84TmveMsHPvONn/wh0P/pn2CEJAzhiUgUohOLuCQgMclISRrSk4ms5CA3+ShIEYpTirJUoDLVqEkd6tOIprSgNe3oSBe604u+DGAwwxjJGMYzianMYDbzWMgSlrOKtWxgM9vYyR72c4ijnOA057jIFa5zi7s84DHPeMkb3vOJr/zg9//998UfhKCEIDThiEBkohGTOMQnEUlJQWrSkZEsZCcXeSlAYYpRkjKUpxJVqUFt6tGQJjSnFW3pQGe60ZM+9GcQQxnBaMYxkSlMZxZzWcBilrGSNaxnE1vZwW72cZAjHOcUZ7nAZa5xkzvc5xFPecFr3vGRL3znF38JHEz/BCcUYQkgElGJQWzikZAkJCcVaclAZrKRkzzkpxBFKUFpylGRKlSnFnVpQGOa0ZI2tKcTXelBb/oxkCEMZxRjmcBkpjGTOcxnEUtZwWrWsZEtbGcXeznAYY5xkjOc5xJXucFt7vGQJzznFW/5wGe+8ZM/BAquf4IRkjCEJyJRiE4s4pKAxCQjJWlITyaykoPc5KMgRShOKcpSgcpUoyZ1qE8jmtKC1rSjI13oTi/6MoDBDGMkYxjPJKYyg9nMYyFLWM4q1rKBzWxjJ3vYzyGOcoLTnOMiV7jOLe7ygMc84yVveM8nvvKD38H/+9EfhKCEIDThiEBkohGTOMQnEUlJQWrSkZEsZCcXeSlAYYpRkjKUpxJVqUFt6tGQJjSnFW3pQGe60ZM+9GcQQxnBaMYxkSlMZxZzWcBilrGSNaxnE1vZwW72cZAjHOcUZ7nAZa5xkzvc5xFPecFr3vGRL3znF38JHFL/BCcUYQkgElGJQWzikZAkJCcVaclAZrKRkzzkpxBFKUFpylGRKlSnFnVpQGOa0ZI2tKcTXelBb/oxkCEMZxRjmcBkpjGTOcxnEUtZwWrWsZEtbGcXeznAYY5xkjOc5xJXucFt7vGQJzznFW/5wGe+8ZM/BAqlf4IRkjCEJyJRiE4s4pKAxCQjJWlITyaykoPc5KMgRShOKcpSgcpUoyZ1qE8jmtKC1rSjI13oTi/6MoDBDGMkYxjPJKYyg9nMYyFLWM4q1rKBzWxjJ3vYzyGOcoLTnOMiV7jOLe7ygMc84yVveM8nvvKD36H++8MfhKCEIDThiEBkohGTOMQnEUlJQWrSkZEsZCcXeSlAYYpRkjKUpxJVqUFt6tGQJjSnFW3pQGe60ZM+9GcQQxnBaMYxkSlMZxZzWcBilrGSNaxnE1vZwW72cZAjHOcUZ7nAZa5xkzvc5xFPecFr3vGRL3znF38JHEb/BCcUYQkgElGJQWzikZAkJCcVaclAZrKRkzzkpxBFKUFpylGRKlSnFnVpQGOa0ZI2tKcTXelBb/oxkCEMZxRjmcBkpjGTOcxnEUtZwWrWsZEtbGcXeznAYY5xkjOc5xJXucFt7vGQJzznFW/5wGe+8ZM/BAqrf4IRkjCEJyJRiE4s4pKAxCQjJWlITyaykoPc5KMgRShOKcpSgcpUoyZ1qE8jmtKC1rSjI13oTi/6MoDBDGMkYxjPJKYyg9nMYyFLWM4q1rKBzWxjJ3vYzyGOcoLTnOMiV7jOLe7ygMc84yVveM8nvvKD32H/e9gXhKCEIDThiEBkohGTOMQnEUlJQWrSkZEsZCcXeSlAYYpRkjKUpxJVqUFt6tGQJjSnFW3pQGe60ZM+9GcQQxnBaMYxkSlMZxZzWcBilrGSNaxnE1vZwW72cZAjHOcUZ7nAZa5xkzvc5xFPecFr3vGRL3znF38JHF7/BCcUYQkgElGJQWzikZAkJCcVaclAZrKRkzzkpxBFKUFpylGRKlSnFnVpQGOa0ZI2tKcTXelBb/oxkCEMZxRjmcBkpjGTOcxnEUtZwWrWsZEtbGcXeznAYY5xkjOc5xJXucFt7vGQJzznFW/5wGe+8ZM/BArQP8EISRjCE5EoRCcWcUlAYpKRkjSkJxNZyUFu8lGQIhSnFGWpQGWqUZM61KcRTWlBa9rRkS50pxd9GcBghjGSMYxnElOZwWzmsZAlLGcVa9nAZraxkz3s5xBHOcFpznGRK1znFnd5wGOe8ZI3vOcTX/nB74D/HvQHISghCE04IhCZaMQkDvFJRFJSkJp0ZCQL2clFXgpQmGKUpAzlqURValCbejSkCc1pRVs60Jlu9KQP/RnEUEYwmnFMZArTmcVcFrCYZaxkDevZxFZ2sJt9HOQIxznFWS5wmWvc5A73ecRTXvCad3zkC9/5xV8CR9Q/wQlFWAKIRFRiEJt4JCQJyUlFWjKQmWzkJA/5KURRSlCaclSkCtWpRV0a0JhmtKQN7elEV3rQm34MZAjDGcVYJjCZacxkDvNZxFJWsJp1bGQL29nFXg5wmGOc5AznucRVbnCbezzkCc95xVs+8Jlv/OQPgSLpn2CEJAzhiUgUohOLuCQgMclISRrSk4ms5CA3+ShIEYpTirJUoDLVqEkd6tOIprSgNe3oSBe604u+DGAwwxjJGMYzianMYDbzWMgSlrOKtWxgM9vYyR72c4ijnOA057jIFa5zi7s84DHPeMkb3vOJr/zgd6T/XvIFISghCE04IhCZaMQkDvFJRFJSkJp0ZCQL2clFXgpQmGKUpAzlqURValCbejSkCc1pRVs60Jlu9KQP/RnEUEYwmnFMZArTmcVcFrCYZaxkDevZxFZ2sJt9HOQIxznFWS5wmWvc5A73ecRTXvCad3zkC9/5xV8CR9E/wQlFWAKIRFRiEJt4JCQJyUlFWjKQmWzkJA/5KURRSlCaclSkCtWpRV0a0JhmtKQN7elEV3rQm34MZAjDGcVYJjCZacxkDvNZxFJWsJp1bGQL29nFXg5wmGOc5AznucRVbnCbezzkCc95xVs+8Jlv/OQPgaLqn2CEJAzhiUgUohOLuCQgMclISRrSk4ms5CA3+ShIEYpTirJUoDLVqEkd6tOIprSgNe3oSBe604u+DGAwwxjJGMYzianMYDbzWMgSlrOKtWxgM9vYyR72c4ijnOA057jIFa5zi7s84DHPeMkb3vOJr/zgd9T/XvAHISghCE04IhCZaMQkDvFJRFJSkJp0ZCQL2clFXgpQmGKUpAzlqURValCbejSkCc1pRVs60Jlu9KQP/RnEUEYwmnFMZArTmcVcFrCYZaxkDevZxFZ2sJt9HOQIxznFWS5wmWvc5A73ecRTXvCad3zkC9/5xV8CR9c/wQlFWAKIRFRiEJt4JCQJyUlFWjKQmWzkJA/5KURRSlCaclSkCtWpRV0a0JhmtKQN7elEV3rQm34MZAjDGcVYJjCZacxkDvNZxFJWsJp1bGQL29nFXg5wmGOc5AznucRVbnCbezzkCc95xVs+8Jlv/OQPgWLon2CEJAzhiUgUohOLuCQgMclISRrSk4ms5CA3+ShIEYpTirJUoDLVqEkd6tOIprSgNe3oSBe604u+DGAwwxjJGMYzianMYDbzWMgSlrOKtWxgM9vYyR72c4ijnOA057jIFa5zi7s84DHPeMkb3vOJr/zgd4z/DvcEISghCE04IhCZaMQkDvFJRFJSkJp0ZCQL2clFXgpQmGKUpAzlqURValCbejSkCc1pRVs60Jlu9KQP/RnEUEYwmnFMZArTmcVcFrCYZaxkDevZxFZ2sJt9HOQIxznFWS5wmWvc5A73ecRTXvCad3zkC9/5xV8Cx9I/wQlFWAKIRFRiEJt4JCQJyUlFWjKQmWzkJA/5KURRSlCaclSkCtWpRV0a0JhmtKQN7elEV3rQm34MZAjDGcVYJjCZacxkDvNZxFJWsJp1bGQL29nFXg5wmGOc5AznucRVbnCbezzkCc95xVs+8Jlv/OQPgWLrn2CEJAzhiUgUohOLuCQgMclISRrSk4ms5CA3+ShIEYpTirJUoDLVqEkd6tOIprSgNe3oSBe604u+DGAwwxjJGMYzianMYDbzWMgSlrOKtWxgM9vYyR72c4ijnOA057jIFa5zi7s84DHPeMkb3vOJr/zgd+z/DvYFISghCE04IhCZaMQkDvFJRFJSkJp0ZCQL2clFXgpQmGKUpAzlqURValCbejSkCc1pRVs60Jlu9KQP/RnEUEYwmnFMZArTmcVcFrCYZaxkDevZxFZ2sJt9HOQIxznFWS5wmWvc5A73ecRTXvCad3zkC9/5xV8Cx9U/wQlFWAKIRFRiEJt4JCQJyUlFWjKQmWzkJA/5KURRSlCaclSkCtWpRV0a0JhmtKQN7elEV3rQm34MZAjDGcVYJjCZacxkDvNZxFJWsJp1bGQL29nFXg5wmGOc5AznucRVbnCbezzkCc95xVs+8Jlv/OQPgeLpn2CEJAzhiUgUohOLuCQgMclISRrSk4ms5CA3+ShIEYpTirJUoDLVqEkd6tOIprSgNe3oSBe604u+DGAwwxjJGMYzianMYDbzWMgSlrOKtWxgM9vYyR72c4ijnOA057jIFa5zi7s84DHPeMkb3vOJr/zgN/8O9QYhKCEITTgiEJloxCQO8UlEUlKQmnRkJAvZyUVeClCYYpSkDOWpRFVqUJt6NKQJzWlFWzrQmW70pA/9GcRQRjCacUxkCtOZxVwWsJhlrGQN69nEVnawm30c5AjHOcVZLnCZa9zkDvd5xFNe8Jp3fOQL3/nFXwIn0D/BCUVYAohEVGIQm3gkJAnJSUVaMpCZbOQkD/kpRFFKUJpyVKQK1alFXRrQmGa0pA3t6URXetCbfgxkCMMZxVgmMJlpzGQO81nEUlawmnVsZAvb2cVeDnCYY5zkDOe5xFVucJt7POQJz3nFWz7wmW/85A+BEuqfYIQkDOGJSBSiE4u4JCAxyUhJGtKTiazkIDf5KEgRilOKslSgMtWoSR3q04imtKA17ehIF7rTi74MYDDDGMkYxjOJqcxgNvNYyBKWs4q1bGAz29jJHvZziKOc4DTnuMgVrnOLuzzgMc94yRve84mv/OA3/w70ByEoIQhNOCIQmWjEJA7xSURSUpCadGQkC9nJRV4KUJhilKQM5alEVWpQm3o0pAnNaUVbOtCZbvSkD/0ZxFBGMJpxTGQK05nFXBawmGWsZA3r2cRWdrCbfRzkCMc5xVkucJlr3OQO93nEU17wmnd85Avf+cVfAifWP8EJRVgCiERUYhCbeCQkCclJRVoykJls5CQP+SlEUUpQmnJUpArVqUVdGtCYZrSkDe3pRFd60Jt+DGQIwxnFWCYwmWnMZA7zWcRSVrCadWxkC9vZxV4OcJhjnOQM57nEVW5wm3s85AnPecVbPvCZb/zkD4GS6J9ghCQM4YlIFKITi7gkIDHJSEka0pOJrOQgN/koSBGKU4qyVKAy1ahJHerTiKa0oDXt6EgXutOLvgxgMMMYyRjGM4mpzGA281jIEpazirVsYDPb2Mke9nOIo5zgNOe4yBWuc4u7POAxz3jJG97zia/84Df/LvMEISghCE04IhCZaMQkDvFJRFJSkJp0ZCQL2clFXgpQmGKUpAzlqURValCbejSkCc1pRVs60Jlu9KQP/RnEUEYwmnFMZArTmcVcFrCYZaxkDevZxFZ2sJt9HOQIxznFWS5wmWvc5A73ecRTXvCad3zkC9/5xV8CJ9M/wQlFWAKIRFRiEJt4JCQJyUlFWjKQmWzkJA/5KURRSlCaclSkCtWpRV0a0JhmtKQN7elEV3rQm34MZAjDGcVYJjCZacxkDvNZxFJWsJp1bGQL29nFXg5wmGOc5AznucRVbnCbezzkCc95xVs+8Jlv/OQPgZLrn2CEJAzhiUgUohOLuCQgMclISRrSk4ms5CA3+ShIEYpTirJUoDLVqEkd6tOIprSgNe3oSBe604u+DGAwwxjJGMYzianMYDbzWMgSlrOKtWxgM9vYyR72c4ijnOA057jIFa5zi7s84DHPeMkb3vOJr/zgN/8u8gUhKCEITTgiEJloxCQO8UlEUlKQmnRkJAvZyUVeClCYYpSkDOWpRFVqUJt6NKQJzWlFWzrQmW70pA/9GcRQRjCacUxkCtOZxVwWsJhlrGQN69nEVnawm30c5AjHOcVZLnCZa9zkDvd5xFNe8Jp3fOQL3/nFXwKn1D/BCUVYAohEVGIQm3gkJAnJSUVaMpCZbOQkD/kpRFFKUJpyVKQK1alFXRrQmGa0pA3t6URXetCbfgxkCMMZxVgmMJlpzGQO81nEUlawmnVsZAvb2cVeDnCYY5zkDOe5xFVucJt7POQJz3nFWz7wmW/85A+BUumfYIQkDOGJSBSiE4u4JCAxyUhJGtKTiazkIDf5KEgRilOKslSgMtWoSR3q04imtKA17ehIF7rTi74MYDDDGMkYxjOJqcxgNvNYyBKWs4q1bGAz29jJHvZziKOc4DTnuMgVrnOLuzzgMc94yRve84mv/OA3/y7xBiEoIQhNOCIQmWjEJA7xSURSUpCadGQkC9nJRV4KUJhilKQM5alEVWpQm3o0pAnNaUVbOtCZbvSkD/0ZxFBGMJpxTGQK05nFXBawmGWsZA3r2cRWdrCbfRzkCMc5xVkucJlr3OQO93nEU17wmnd85Avf+cVfAqfRP8EJRVgCiERUYhCbeCQkCclJRVoykJls5CQP+SlEUUpQmnJUpArVqUVdGtCYZrSkDe3pRFd60Jt+DGQIwxnFWCYwmWnMZA7zWcRSVrCadWxkC9vZxV4OcJhjnOQM57nEVW5wm3s85AnPecVbPvCZb/zkD4HS6p9ghCQM4YlIFKITi7gkIDHJSEka0pOJrOQgN/koSBGKU4qyVKAy1ahJHerTiKa0oDXt6EgXutOLvgxgMMMYyRjGM4mpzGA281jIEpazirVsYDPb2Mke9nOIo5zgNOe4yBWuc4u7POAxz3jJG97zia/84Df/LvAHISghCE04IhCZaMQkDvFJRFJSkJp0ZCQL2clFXgpQmGKUpAzlqURValCbejSkCc1pRVs60Jlu9KQP/RnEUEYwmnFMZArTmcVcFrCYZaxkDevZxFZ2sJt9HOQIxznFWS5wmWvc5A73ecRTXvCad3zkC9/5xV8Cp9c/wQlFWAKIRFRiEJt4JCQJyUlFWjKQmWzkJA/5KURRSlCaclSkCtWpRV0a0JhmtKQN7elEV3rQm34MZAjDGcVYJjCZacxkDvNZxFJWsJp1bGQL29nFXg5wmGOc5AznucRVbnCbezzkCc95xVs+8Jlv/OQPgTLon2CEJAzhiUgUohOLuCQgMclISRrSk4ms5CA3+ShIEYpTirJUoDLVqEkd6tOIprSgNe3oSBe604u+DGAwwxjJGMYzianMYDbzWMgSlrOKtWxgM9vYyR72c4ijnOA057jIFa5zi7s84DHPeMkb3vOJr/zgN/+GdwQhKCEITTgiEJloxCQO8UlEUlKQmnRkJAvZyUVeClCYYpSkDOWpRFVqUJt6NKQJzWlFWzrQmW70pA/9GcRQRjCacUxkCtOZxVwWsJhlrGQN69nEVnawm30c5AjHOcVZLnCZa9zkDvd5xFNe8Jp3fOQL3/nFXwJn0j/BCUVYAohEVGIQm3gkJAnJSUVaMpCZbOQkD/kpRFFKUJpyVKQK1alFXRrQmGa0pA3t6URXetCbfgxkCMMZxVgmMJlpzGQO81nEUlawmnVsZAvb2cVeDnCYY5zkDOe5xFVucJt7POQJz3nFWz7wmW/85A+BMuufYIQkDOGJSBSiE4u4JCAxyUhJGtKTiazkIDf5KEgRilOKslSgMtWoSR3q04imtKA17ehIF7rTi74MYDDDGMkYxjOJqcxgNvNYyBKWs4q1bGAz29jJHvZziKOc4DTnuMgVrnOLuzzgMc94yRve84mv/OA3/wb3BCEoIQhNOCIQmWjEJA7xSURSUpCadGQkC9nJRV4KUJhilKQM5alEVWpQm3o0pAnNaUVbOtCZbvSkD/0ZxFBGMJpxTGQK05nFXBawmGWsZA3r2cRWdrCbfRzkCMc5xVkucJlr3OQO93nEU17wmnd85Avf+cVfAmfVP8EJRVgCiERUYhCbeCQkCclJRVoykJls5CQP+SlEUUpQmnJUpArVqUVdGtCYZrSkDe3pRFd60Jt+DGQIwxnFWCYwmWnMZA7zWcRSVrCadWxkC9vZxV4OcJhjnOQM57nEVW5wm3s85AnPecVbPvCZb/zkD4Gy6Z9ghCQM4YlIFKITi7gkIDHJSEka0pOJrOQgN/koSBGKU4qyVKAy1ahJHerTiKa0oDXt6EgXutOLvgxgMMMYyRjGM4mpzGA281jIEpazirVsYDPb2Mke9nOIo5zgNOe4yBWuc4u7POAxz3jJG97zia/84Df/hnYFISghCE04IhCZaMQkDvFJRFJSkJp0ZCQL2clFXgpQmGKUpAzlqURValCbejSkCc1pRVs60Jlu9KQP/RnEUEYwmnFMZArTmcVcFrCYZaxkDevZxFZ2sJt9HOQIxznFWS5wmWvc5A73ecRTXvCad3zkC9/5xV8C59A/wQlFWAKIRFRiEJt4JCQJyUlFWjKQmWzkJA/5KURRSlCaclSkCtWpRV0a0JhmtKQN7elEV3rQm34MZAjDGcVYJjCZacxkDvNZxFJWsJp1bGQL29nFXg5wmGOc5AznucRVbnCbezzkCc95xVs+8Jlv/OQPgXLqn2CEJAzhiUgUohOLuCQgMclISRrSk4ms5CA3+ShIEYpTirJUoDLVqEkd6tOIprSgNe3oSBe604u+DGAwwxjJGMYzianMYDbzWMgSlrOKtWxgM9vYyR72c4ijnOA057jIFa5zi7s84DHPeMkb3vOJr/zgN/8G9gUhKCEITTgiEJloxCQO8UlEUlKQmnRkJAvZyUVeClCYYpSkDOWpRFVqUJt6NKQJzWlFWzrQmW70pA/9GcRQRjCacUxkCtOZxVwWsJhlrGQN69nEVnawm30c5AjHOcVZLnCZa9zkDvd5xFNe8Jp3fOQL3/nFXwLn1j/BCUVYAohEVGIQm3gkJAnJSUVaMpCZbOQkD/kpRFFKUJpyVKQK1alFXRrQmGa0pA3t6URXetCbfgxkCMMZxVgmMJlpzGQO81nEUlawmnVsZAvb2cVeDnCYY5zkDOe5xFVucJt7POQJz3nFWz7wmW/85A+B8uifYIQkDOGJSBSiE4u4JCAxyUhJGtKTiazkIDf5KEgRilOKslSgMtWoSR3q04imtKA17ehIF7rTi74MYDDDGMkYxjOJqcxgNvNYyBKWs4q1bGAz29jJHvZziKOc4DTnuMgVrnOLuzzgMc94yRve84mv/OA3/4Z1BiEoIQhNOCIQmWjEJA7xSURSUpCadGQkC9nJRV4KUJhilKQM5alEVWpQm3o0pAnNaUVbOtCZbvSkD/0ZxFBGMJpxTGQK05nFXBawmGWsZA3r2cRWdrCbfRzkCMc5xVkucJlr3OQO93nEU17wmnd85Avf+cVfAufTP8EJRVgCiERUYhCbeCQkCclJRVoykJls5CQP+SlEUUpQmnJUpArVqUVdGtCYZrSkDe3pRFd60Jt+DGQIwxnFWCYwmWnMZA7zWcRSVrCadWxkC9vZxV4OcJhjnOQM57nEVW5wm3s85AnPecVbPvCZb/zkD4Hy659ghCQM4YlIFKITi7gkIDHJSEka0pOJrOQgN/koSBGKU4qyVKAy1ahJHerTiKa0oDXt6EgXutOLvgxgMMMYyRjGM4mpzGA281jIEpazirVsYDPb2Mke9nOIo5zgNOe4yBWuc4u7POAxz3jJG97zia/84Df/BvUGISghCE04IhCZaMQkDvFJRFJSkJp0ZCQL2clFXgpQmGKUpAzlqURValCbejSkCc1pRVs60Jlu9KQP/RnEUEYwmnFMZArTmcVcFrCYZaxkDevZxFZ2sJt9HOQIxznFWS5wmWvc5A73ecRTXvCad3zkC9/5xV8CF9Q/wQlFWAKIRFRiEJt4JCQJyUlFWjKQmWzkJA/5KURRSlCaclSkCtWpRV0a0JhmtKQN7elEV3rQm34MZAjDGcVYJjCZacxkDvNZxFJWsJp1bGQL29nFXg5wmGOc5AznucRVbnCbezzkCc95xVs+8Jlv/OQPgQrpn2CEJAzhiUgUohOLuCQgMclISRrSk4ms5CA3+ShIEYpTirJUoDLVqEkd6tOIprSgNe3oSBe604u+DGAwwxjJGMYzianMYDbzWMgSlrOKtWxgM9vYyR72c4ijnOA057jIFa5zi7s84DHPeMkb3vOJr/zgN/+GdAchKCEITTgiEJloxCQO8UlEUlKQmnRkJAvZyUVeClCYYpSkDOWpRFVqUJt6NKQJzWlFWzrQmW70pA/9GcRQRjCacUxkCtOZxVwWsJhlrGQN69nEVnawm30c5AjHOcVZLnCZa9zkDvd5xFNe8Jp3fOQL3/nFXwIX0T/BCUVYAohEVGIQm3gkJAnJSUVaMpCZbOQkD/kpRFFKUJpyVKQK1alFXRrQmGa0pA3t6URXetCbfgxkCMMZxVgmMJlpzGQO81nEUlawmnVsZAvb2cVeDnCYY5zkDOe5xFVucJt7POQJz3nFWz7wmW/85A+BiuqfYIQkDOGJSBSiE4u4JCAxyUhJGtKTiazkIDf5KEgRilOKslSgMtWoSR3q04imtKA17ehIF7rTi74MYDDDGMkYxjOJqcxgNvNYyBKWs4q1bGAz29jJHvZziKOc4DTnuMgVrnOLuzzgMc94yRve84mv/OA3/wb0ByEoIQhNOCIQmWjEJA7xSURSUpCadGQkC9nJRV4KUJhilKQM5alEVWpQm3o0pAnNaUVbOtCZbvSkD/0ZxFBGMJpxTGQK05nFXBawmGWsZA3r2cRWdrCbfRzkCMc5xVkucJlr3OQO93nEU17wmnd85Avf+cVfAhfXP8EJRVgCiERUYhCbeCQkCclJRVoykJls5CQP+SlEUUpQmnJUpArVqUVdGtCYZrSkDe3pRFd60Jt+DGQIwxnFWCYwmWnMZA7zWcRSVrCadWxkC9vZxV4OcJhjnOQM57nEVW5wm3s85AnPecVbPvCZb/zkD4FK6J9ghCQM4YlIFKITi7gkIDHJSEka0pOJrOQgN/koSBGKU4qyVKAy1ahJHerTiKa0oDXt6EgXutOLvgxgMMMYyRjGM4mpzGA281jIEpazirVsYDPb2Mke9nOIo5zgNOe4yBWuc4u7POAxz3jJG97zia/84Df/lnMEISghCE04IhCZaMQkDvFJRFJSkJp0ZCQL2clFXgpQmGKUpAzlqURValCbejSkCc1pRVs60Jlu9KQP/RnEUEYwmnFMZArTmcVcFrCYZaxkDevZxFZ2sJt9HOQIxznFWS5wmWvc5A73ecRTXvCad3zkC9/5xV8Cl9I/wQlFWAKIRFRiEJt4JCQJyUlFWjKQmWzkJA/5KURRSlCaclSkCtWpRV0a0JhmtKQN7elEV3rQm34MZAjDGcVYJjCZacxkDvNZxFJWsJp1bGQL29nFXg5wmGOc5AznucRVbnCbezzkCc95xVs+8Jlv/OQPgUrrn2CEJAzhiUgUohOLuCQgMclISRrSk4ms5CA3+ShIEYpTirJUoDLVqEkd6tOIprSgNe3oSBe604u+DGAwwxjJGMYzianMYDbzWMgSlrOKtWxgM9vYyR72c4ijnOA057jIFa5zi7s84DHPeMkb3vOJr/zgN/8W8wQhKCEITTgiEJloxCQO8UlEUlKQmnRkJAvZyUVeClCYYpSkDOWpRFVqUJt6NKQJzWlFWzrQmW70pA/9GcRQRjCacUxkCtOZxVwWsJhlrGQN69nEVnawm30c5AjHOcVZLnCZa9zkDvd5xFNe8Jp3fOQL3/nFXwKX1T/BCUVYAohEVGIQm3gkJAnJSUVaMpCZbOQkD/kpRFFKUJpyVKQK1alFXRrQmGa0pA3t6URXetCbfgxkCMMZxVgmMJlpzGQO81nEUlawmnVsZAvb2cVeDnCYY5zkDOe5xFVucJt7POQJz3nFWz7wmW/85A+ByumfYIQkDOGJSBSiE4u4JCAxyUhJGtKTiazkIDf5KEgRilOKslSgMtWoSR3q04imtKA17ehIF7rTi74MYDDDGMkYxjOJqcxgNvNYyBKWs4q1bGAz29jJHvZziKOc4DTnuMgVrnOLuzzgMc94yRve84mv/OA3/5ZyBSEoIQhNOCIQmWjEJA7xSURSUpCadGQkC9nJRV4KUJhilKQM5alEVWpQm3o0pAnNaUVbOtCZbvSkD/0ZxFBGMJpxTGQK05nFXBawmGWsZA3r2cRWdrCbfRzkCMc5xVkucJlr3OQO93nEU17wmnd85Avf+cVfAlfQP8EJRVgCiERUYhCbeCQkCclJRVoykJls5CQP+SlEUUpQmnJUpArVqUVdGtCYZrSkDe3pRFd60Jt+DGQIwxnFWCYwmWnMZA7zWcRSVrCadWxkC9vZxV4OcJhjnOQM57nEVW5wm3s85AnPecVbPvCZb/zkD4Eq6p9ghCQM4YlIFKITi7gkIDHJSEka0pOJrOQgN/koSBGKU4qyVKAy1ahJHerTiKa0oDXt6EgXutOLvgxgMMMYyRjGM4mpzGA281jIEpazirVsYDPb2Mke9nOIo5zgNOe4yBWuc4u7POAxz3jJG97zia/84Df/FvIFISghCE04IhCZaMQkDvFJRFJSkJp0ZCQL2clFXgpQmGKUpAzlqURValCbejSkCc1pRVs60Jlu9KQP/RnEUEYwmnFMZArTmcVcFrCYZaxkDevZxFZ2sJt9HOQIxznFWS5wmWvc5A73ecRTXvCad3zkC9/5xV8CV9Y/wQlFWAKIRFRiEJt4JCQJyUlFWjKQmWzkJA/5KURRSlCaclSkCtWpRV0a0JhmtKQN7elEV3rQm34MZAjDGcVYJjCZacxkDvNZxFJWsJp1bGQL29nFXg5wmGOc5AznucRVbnCbezzkCc95xVs+8Jlv/OQPgaron2CEJAzhiUgUohOLuCQgMclISRrSk4ms5CA3+ShIEYpTirJUoDLVqEkd6tOIprSgNe3oSBe604u+DGAwwxjJGMYzianMYDbzWMgSlrOKtWxgM9vYyR72c4ijnOA057jIFa5zi7s84DHPeMkb3vOJr/zgN/+WcQYhKCEITTgiEJloxCQO8UlEUlKQmnRkJAvZyUVeClCYYpSkDOWpRFVqUJt6NKQJzWlFWzrQmW70pA/9GcRQRjCacUxkCtOZxVwWsJhlrGQN69nEVnawm30c5AjHOcVZLnCZa9zkDvd5xFNe8Jp3fOQL3/nFXwJX0z/BCUVYAohEVGIQm3gkJAnJSUVaMpCZbOQkD/kpRFFKUJpyVKQK1alFXRrQmGa0pA3t6URXetCbfgxkCMMZxVgmMJlpzGQO81nEUlawmnVsZAvb2cVeDnCYY5zkDOe5xFVucJt7POQJz3nFWz7wmW/85A+BquufYIQkDOGJSBSiE4u4JCAxyUhJGtKTiazkIDf5KEgRilOKslSgMtWoSR3q04imtKA17ehIF7rTi74MYDDDGMkYxjOJqcxgNvNYyBKWs4q1bGAz29jJHvZziKOc4DTnuMgVrnOLuzzgMc94yRve84mv/OA3/xbxBiEoIQhNOCIQmWjEJA7xSURSUpCadGQkC9nJRV4KUJhilKQM5alEVWpQm3o0pAnNaUVbOtCZbvSkD/0ZxFBGMJpxTGQK05nFXBawmGWsZA3r2cRWdrCbfRzkCMc5xVkucJlr3OQO93nEU17wmnd85Avf+cVfAtfUP8EJRVgCiERUYhCbeCQkCclJRVoykJls5CQP+SlEUUpQmnJUpArVqUVdGtCYZrSkDe3pRFd60Jt+DGQIwxnFWCYwmWnMZA7zWcRSVrCadWxkC9vZxV4OcJhjnOQM57nEVW5wm3s85AnPecVbPvCZb/zkD4Fq6Z9ghCQM4YlIFKITi7gkIDHJSEka0pOJrOQgN/koSBGKU4qyVKAy1ahJHerTiKa0oDXt6EgXutOLvgxgMMMYyRjGM4mpzGA281jIEpazirVsYDPb2Mke9nOIo5zgNOe4yBWuc4u7POAxz3jJG97zia/84Df/lnAHISghCE04IhCZaMQkDvFJRFJSkJp0ZCQL2clFXgpQmGKUpAzlqURValCbejSkCc1pRVs60Jlu9KQP/RnEUEYwmnFMZArTmcVcFrCYZaxkDevZxP8HSn4vOA==
        </DataArray>
      </Polys>
    </Piece>
  </PolyData>
</VTKFile>
