# Supplementary material for: Testing the function of dromaeosaurid (Dinosauria, Theropoda) ‘sickle claws’ through musculoskeletal modelling and optimization
Source: PeerJ. 2019 Aug 28;7:e7577. doi: 10.7717/peerj.7577 (PMC6717499; doi:10.7717/peerj.7577)
Supplement: File S1 — See the included README document for an overview of the files. [file peerj-07-7577-s002.zip › Bishop, Supplementary Code and Files/OpenSim Model/Geometry/II_2_Flesh.vtp]

<?xml version="1.0"?>
<VTKFile type="PolyData" version="0.1" byte_order="LittleEndian" compressor="vtkZLibDataCompressor">
  <PolyData>
    <Piece NumberOfPoints="439" NumberOfVerts="0" NumberOfLines="0" NumberOfStrips="0" NumberOfPolys="874">
      <PointData>
      </PointData>
      <CellData>
      </CellData>
      <Points>
        <DataArray type="Float32" NumberOfComponents="3" format="binary">
          AQAAAACAAACUFAAAcBIAAA==eJwNl3c81u0Xx+8b7UJDSYVKqWhQUk9pfL5GZG+SBpkZkSiSfdtu2Xul9dSvQU+7J+eJSvYmJEIhEZGVn/+uf67zOudcn8/7nMvymAqEjAfQ5HKAouWVEJzfh4tJB8kyQgk9r3ohNSJNuWEqeHT8B7bWSJGetRo084bgqKZAC+3VoJb3EwcebCHJTZpIeDSCbZv3U/i4BvTu/cKS+M3knqSLg+fGcHf+PgqR08VKy99gvDfRvGwjGHyaAN/QXqrmNUJp8TjeOUhS6Pbj6JmcQvqXPVSlZ4b4tkmMWm0k9ZLTkLszja5BecrKPwW14D/I9txAY8M2eBTOYmbxyVNimjXOfp9GSpwExV5zQvxqNmMvupvE5jvCyI/FKD1ZT/oDbph7gc24m8vRReHz6KpnMe3T68hE6jIyb7GZ4dRdNMjviY1z2EyV8jpaVuOLpttsZumcXTR5wwcJfGxG88laEjAJBNeTzSz23kkeiwKgVcliBOXXUkFCMDrE2Uyk8E6as4ODxa4sxqtBnLKnw6A+k+fGYlmy8gzFi0fTWBUtTmd1ojDpNY3mNFmKeRiB00v/4IS9OHkYXwV/wBTiEmQpPpuL9GWTKLITpwNycdgnMIGwp7I0zz4GucljeDUTp3w8AfHNo7i7eCf9EI1HoMUI9vWLk+lUEjbeGYZy+E4qXZ6IUzuGcMF+LU1npmCyYwBdB3dRTn4S/rX6gQDxdRSZmIp/13zHwGI54t5JRlJmLzx+rqPY36k4JPcNCnN307MlKbj5tBuHu9fT+5ep+KHZieKV8pTekQzNug70/ZKgJz9SoM35jCcKe+jgxmR8W9KGl0IbaSozGQnTLRiw3kt7+xLhxG1G01+SpNiTiDcfmvAq8i+S0EhA0ulG1B3bRMfL4zHVVI/OR/uoTj0O0R51cPDaTPEXY9GkUwvdkv30fkkMzo9UY3b4Frr6JRqzV1ZjpEGBWClczC2shFu0FJmVRYLLV4n9QwdI53oEBJ+WwyNHmgRn3uVOeDmC6g+S93Aorh0pg7fPVpr9JRgT2mXgPj1ES8c4GFlWipem22jUPhCWZqVITDpMGjkBENhcAl3Z7fR0hx++1pbgvg5IhOML59sf8F/7dsrKuoyH10rwdQx0McILe30/QM5/B32avACUleAdhyGhDRfg+PADcufJ0D05ZxwxKkXKNEN3k5wwhymByCUZOiJqi1j9MvCcVKRHr2wwoVIK/moZet9wGqvTy+GepEjZd05jTmIZts2WpXtqZpjtVold+YrUpGMGF7cKJIrI0hM9QwzcrwZdV6S6IEN8/6cKz+bIUlC/NqZN6yDrpEj7lXWQfqYWNz/IkKe0OgR9G6E5V5FCMtWhEtUAlVMy1K5zBP3LWyDlxFBl/RHYSDZjoHAHnUlWwsu5n3EjBzS2QRk/Vrbh2dh2uqKmiKA3XyBQdJiqyxXxvaYDXau306SYIjLuf8XJgkMUG6OIolfdsBLZRuulVOCmOwjOYh169VkRG29/x9v9upRsoQbdvGGkd2jRfwaaaH4+CtUXmmQ1pYsz3uNYkaBBBw4Zo2VoEoc81IlZYA6FldNQOn2URjssIGjDYrbYqJGpuh3y17EZJxdVmnvwHGr+YTPRAUdo+zt3bFnGwyx8qUIFKlcgos7DrBhSJimWP9bo8DD1Bsp0/VoQKjfwMEsLlchzOgT5ZWwm01iJWv0j8EyBzcjyKpHyABdHZ7xvXKFIpvyx8B76A8s3iuQ6HY8q/0kYfVake3VJuG4wBjE5JeruSEGv5AiW31WiYxFp+OvUT6icUKaIgHR0JffDVkaFnFrT0XC/B3s3H6GhhHREv+3CDQVVknmahscT7Xh4Ro3IYMa/jp8wK+4oneEko39XM24UqFOHTiLsFBph9kODLNricPhuHTIWatGGbTGY5VCDC+LaZDMSBUHtKrAYHcqeF4H8igpEbtOlsbIQsCPKYSGsR1m7gvA0qgytLH0ybvLDSXYZUl/rU/Ejb0i/m9GtswHdrHGHUE8p+mYZ0oNKZ4TYl2F1oCE1X7bF1lPlGOkzpAE+C8hcq0CBtBEFMGZIOV+FSg0jShY3xPDtGrxXMqLKeG2c0K7HiyVG5PDkKBpdmmB4z5CGPqjAdXYrrIUNqZJfCWGjnxGnYUDShQzE8juxx0mfLO4wcM/+BhMbPWofV0ad+k/sum9BPWGKeJPRD6E2S/p8Qg1Geb9Q5nWaTvhrQpx+44zWKdI/pYewsAn4rj9Jrq3GsJr7B55T5jTRZY53Iiym79Nxyp6wxOxxFuPYakbPcuzx8AmbaWw7RpcbXbB0RiePe0xpfuZFaDzkYbJWmZLQQx/E9vMwe1VNiJEOwMlRHib1mjEdGOBgSQUPs2yhMclZhyHQi4d5mGhEInOjsOkHm1HYb0RiUVchvInN1PAY0b43cXCXYTE7Bw3p5vtE2PyegsQ8I4p6mILHZePgGhvR+eI0PMgZRXepET2+mAGP1iHc8jamcOdMLBQeQLu2Cam+yYSzdB92q5nSGpdM7Dz0FYGnjtHffhkQdf6CuxFmxJmfju6WNojQcQqUSMXK9BZwh83JriYJ9RlNqN50knaoJODm3Ab0qp+ix+6x4Cuoxaj1aXIVjQY3pRqFVy1o17JIvFhWhbhAS+p9GorZ7yuw2/0MHZ0KAv9/5ZCwsaJRf3/US5cjZLs1/Xx/Bbm9ZdDotqZzdzzwbVY5BAJsKM/hHIqvlCNtvi05tdiiyKEC3y7a0goZCyjfrsSC17Zkst8MO85Xw7Hblry+G2D0Wi0qvtjSqoPaeK3UAKV/bOmE4lFkW36EuaEt8SqrYOxXK3IKbEjBXxGmXe3wH7WmhoMMnuR04aSwNX3Yw0Artgd6AlaUVayM3SpD+Kx5gVbsVsSpuB+w9HcnSTM1HMsbwR8hN5q4rwnLd2PwbXclplAPDxIn0XvPhW55maB/9TQe+52jfDqBnzdZTMxxZ9JYaoXJMDbzUN+JVk2cxQNNHobRcqSfrueh08vDtGg7UKe7J5y0eZndl86S6mtf8EfzMmYZ9nTMOBDX0niZU0N2VLsvBLqXeJnlenb0oywcRlt4mTcNtmQYzkV8Jg+j6mZLY1tj0dnMZrTlbGnNpQRs/8ZieERtqTkmGdNnpzG4Y6a3kWl4qzIJHi9bYj/IwAWxMTzut6UlVln459gvLEi3ozCzbMjGDeKYsz1J3M7G3JvfIWt/llTUs1Hz5BssAh1IQj0LgV86cfORIx39NwMCGu3Y8cOJrhekgZnzCRclz9GAYQoUeZqhdtqFpu4mgt+yEXsiXEm1IA48QvXwuHeerihfhWB3DULa3ahINApvjKuR1nyBWq+FYcGsKsyrc6dfhRxYjFTArtyD4rfO7GPGFXBLv0iLnHwgJlABlvkl2hdwES/XVkCWx5MezXPBgtgKiHI9iUfBDuaXKtEy24sOHLfAsftVMNDzom1yZnjjWoMFvl5k/swA4+l1qPf3IqtuLYjva0S5iRdpV6jB3rAZVlOetOy1Mrw7P+GTnSfdGmWwqbYD57IuUeAzQCemGyEFF0m2EJAM6oX6Px50MlkZ8YeH8fZCACm2MZgOHYDJ0kByNFbDybxRJNT7U3yrJm7N+Lr8L3+S3ayPhtwpSKX7UauIKZ4Ls5gxXj9ySD+JVfJsJs3Bl35vscbgGh7Gs9OHvHQdcf/LzMwy9yFr/gvgBvIyvI+v0L9alxHdz8t8aPCmy2V+CN7Jx3j/ukyuAUHoZviYDbhMZzmhiJHgY1Yke9Gt3ZHY1MDL1Al70VXBq+DV5WX0/+dJ1SVxyIvmYUqsPWl6exK+ZrKZSjVPWmyeig/OLOalsSdp2WWg4fUUzmd4UmRCFvaljIMj4EWOujkYahiBw0svCj1yDcZLhlAddZn+RF1D5vof2BbuTS4br+GCTC8O37pCaUI56DPuRpWjDwmez4L8iw6s4/elIvMMODq3QeauL7k3puKBZQs+a/hR8bJkuP3bBOryo+b5CWDbNsDL059CHWPAla3DxpUBZLyZi9LUGlQlBVBlVDgED89wQySQMiKD8WRzFYxTAkmuPgBF/pV4MDuI1o75IEm2EiZ2QcRndglchUpIvQ6ix7kuOHqzEhXzORSXaofRoCp8VeXQmRALOP9TDS1XDvFuM4OJay30Izh0iGOAP4n1cIrm0P0oLfjuaMIdbw5hhiFyR1ogr8uhDX8pg7e2DYtmYgqdZTDy3xfczw0iGTmgx+8rTOSCKEkHmHbvQ87/AulcKIM0n0GwzkSSmJ0yRvb9wpqiCHqkrwbLvN/YLhFBsgu1ZvauCZgFhJN4hD7+PPyDk1/CaOlTU0xns5gE5TDacOkUlArZzLk7oZQDG3Tf42HSxEOp5ZYT7s2wZWF8CH286Y5yMT4mlj+EkiWvIC+cj7mfEkwPmv3BU8fHVGwIptD7HGzp4WPc3s3UXh2GmjI+JtyZQxbpURgL5GPOS3OoLDYG53hn7g4F0R37BPgo8zISpUH0uTMZmcY8TMXzIFLelI7lUmxGaabP25Wz8G3vNFw/B9Eq7xywVkxCWphDxQdyIWP4G9aOHArZdR1XooZxvZ5DjW7XsSdjAHGGwZTKug7h232I6gqmFZ+uQa/0K8r9QqhmUw5OSHXirkQodU9kIrHxM3KLQmnqWDpE37YizS6MEjxT8FGkGV9nh5OjfiJYLxuhkBFO8fGxEPSux9zDEdSzMxq1bbUwLIygN5ciIHS5BvWqkaRqFIJFx6sxURZJtT6BOHCvCpIHomi3vy+WGFYhLzeKSnd6wtKkCvuno+jpYVeEv6gCV4NLmybtwI2pxmkulyIeWSDoRQ2GX3CpYaMZ+l3qsK6JS+v1DcCOacBQG5fG5bXQvuEjzlVwaddXVfzZ24rnuVzana+EkDef8bc5l3zbgMKHnbgxHkUt9w4jwOUbvodEEbv1MOptv0OMJ4rkO5Sg8b4HLboitHWOEvpLuuDguookDZSg39mOV66rKfKBMsSlPqFEaw29Pq6KDvmPyF8tSonLNHA5rR4Hn4nSzzQdHHCugdgmMRp6aoieF5XIsxGjWSZmaHErx4SPGHn6nMbP6FJ8cRGjdSdscHpfCVYpi9HfU44o2vYBScOipK7hhpT4YviFiZL2RU/8e3zmvFCUPFt8MOZdjDrXNZTT5I9nv4qx8MNqEufnYLDhA3onVlHftxCk8pXiwuZVpOQdDq5DGfL1RMhh5t8971wFhlVX0uTf0ViUUoWnR4VJuzgGEstrMYIVxHs/Dk5j9fi+aTmdl0+AytqPKFwkREVmifBLbwV9X0rn5yXhzvF28FctoU/SSVh8oAtKRYsp+nUiXNf3YLpKkI68S4Dvt+9YxxakQzvikZo/iFw1ARJgYnG+Zxjvi/mpNjMa/Bt/Y9CWn/L7IrEtdxyjCvz0dGk43t2aRMceftoyGow23T8QMOYnjXeB8Amdhl0iP30u8AO/JIsRGOCn96Pe0DNnMaG2AhTy0wN3LVnMvQEByjjkgjd7WYxGliDddjoLmYppiOkuJnllKzgW/IGM5BIaTT0Jc8spmM9aSis9joF5MwHtb0sp/YzhzN40hvCvyyi5Ugc/DUfROChEAyUaELg1jBGeFVToqAalvEHwCwtT13MVGFj0w0duJU3cDcenPU3oSY6grbZRGLfugP3GcCoTSoLH2XawbMPohMRVCCX0ofdBKLEqUxCT0gvf4RCK/hSLHUW/cFYhhGTD0/G/4mGwfYIp/EUgPC2+oLYjnEzZ/ji56yMMjCPplXsw4q9+h6FTGP2QDcODghHUjYfQ2v4IlAxMwzAomP5LTsDRX3/QN8OlWjEPTJl34lBWBJ275YL27c14LRRFe+MvQziyH6+lw0kzyBc7X47i8JNQ8jkcAMkLLKaACaGrRZbwNu3CbfNI2q59AhZSLdhSHUUj++2QFPIDUj0zueU5If/Jb/ztFkavNrvh6xCLkWaHUn6HIVYFznDpRgRpO+iAZdgNodVRtMLUDLvzx7B8Zzg5LQ/F6tu/YHFWkAxcgzFW0AdTwaU0ZReN1bN78fjrYtpXEYS6xg7o5AtRx9sZrq5px//Cl9HarYHIG2zCEWNhei8RiTq5RuTuWEFzQv3BnVeFg5MiZDqjk/rL/ZiSX0ZvRX0xfmYUs2MX08YHnsiP68Twx+X0084D0Xeb0XtlJb2UcINjYTXa16+mBXMd8GjvADJPCNFBTWc0rB3DredLqK7AFld1upHAK0zZnlZwsm1F5A0RcpSzgLpvLQKPrqHnwsdw9dcgGM5y4lQZwWnRN/wltZJ0w/WhvmFmjpevov8D08b1BA==
        </DataArray>
      </Points>
      <Verts>
        <DataArray type="Int32" Name="connectivity" format="binary">
          AAAAAACAAAAAAAAA
        </DataArray>
        <DataArray type="Int32" Name="offsets" format="binary">
          AAAAAACAAAAAAAAA
        </DataArray>
      </Verts>
      <Lines>
        <DataArray type="Int32" Name="connectivity" format="binary">
          AAAAAACAAAAAAAAA
        </DataArray>
        <DataArray type="Int32" Name="offsets" format="binary">
          AAAAAACAAAAAAAAA
        </DataArray>
      </Lines>
      <Strips>
        <DataArray type="Int32" Name="connectivity" format="binary">
          AAAAAACAAAAAAAAA
        </DataArray>
        <DataArray type="Int32" Name="offsets" format="binary">
          AAAAAACAAAAAAAAA
        </DataArray>
      </Strips>
      <Polys>
        <DataArray type="Int32" Name="connectivity" format="binary">
          AQAAAACAAAD4KAAA4gsAAA==eJxNmQXUlVUaRv9jd3c3YiEiIgICoiLSiJgo2N2d2IqogJRYSIgKCub0jDOj0909TnePOu2c7dnP8rLWu/Z+zsf9+e+93/ecy/26urq6Sp1VutofuGqd1cxxuHqdNcxxuGadtcxxuHaddcxxuG6d9cxxuH6dDcxxuGGdjcxxuHGdTcxxuGmdzcxxuHmdLcxxuGWdrcxxuHWdbcxxuG2d7cxxuH2dHcxxuGOdncxxuHOdXcxxuGud3cxxuHudPcxx2K3OnuY47F5nL3Mc7l1nH3Mc7ltnP3Mc9qizvzkOe9Y5wByHveocaI7D3nUOMsdhnzoHm+Owb51DzHHYr05/cxwOqHOoOQ4H1hlkjsPBdQ4zx+GQOoeb4/CIOkea43BonaPMcTisztHmOBxeZ4Q5DkfWGWWOw9F1xpjjcGydceY4PKbOeHMcHltngjkOj6tzvDkOT6hzojkOT6pzsjkOJ9Y5xRyHp9aZZI7DyV2teyZ1OKSDTqtzumunSf6cYY7zhz460xyH9NFZ5jikj842xyF9dI45Dumjc81xSB+dZ45D+uh8cxzSRxeY45A+utAch/TRReY4pI8uNschfXSJOQ7po0vNcUgfXWaOw53qXG6OQ/roCnMc0kdXmuOQPrrKHIf00dXmOKSPrjHHIX10rTkO6aPrzHFIH11vjkP66AZzHNJHN5rjkD66yRyH9NHN5jikj6aY45A+usUch/TRreY4HFTnNnMc0ke3m+OQPrrDHIf00Z3mOKSP7jLHIX10tzkO6aN7zHFIH001xyF9dK85DumjaeY4pI/uM8chfXS/OQ7powfMcUgfTTfHIX00wxyH9NFMcxxO6mrdM7PDIR30YJ1Zrj0o6aPZ5jikj+aY45A+mmuOQ/ponjkO6aOHzHFIH803xyF99LA5DumjR8xxSB89ao5D+ugxcxzSR4+b45A+WmCOQ/roCXMc0kcLzXFIHy0yxyF9tNgch/TREnMc0kdPmuOQPlpqjkP66ClzHNJHT5vjkD56xhyH9NEycxzSR8vNcUgfPWuOQ/roOXMc0kcrzHFIH600xyF99Lw5DqfUecEch/TRi+Y4pI9eMschffSyOQ7po1fMcUgfvc8ch/TR+81xSB99wByH9NEHzXFIH33IHIf00YfNcUgffcQch/TRR81xSB99zByH9NGr5jikjz5ujkP66BPmOKSPPmmOQ/poljkO6aDX6rzu2muSPvqUOQ7po0+b45A++ow5Dumjz5rjkD76nDkO6aPPm+OQPvqCOQ7poy+a45A++pI5DumjL5vjkD76ijkO6aOvmuNwQZ2vmeOQPvq6OQ7po2+Y45A++qY5Dumjb5njkD76tjkO6aPvmOOQPvquOQ7po++Z45A++r45DumjH5jjkD76oTkO6aMfmeOQPvqxOQ7pozfMcUgf/cQch/TRT81xSB/9zByH9NHPzXFIH/3CHIf00S/NcUgf/coch/TRr81xSB/9xhyH9NFvzXFIH/3OHIf00e/NcUgf/cEch/TRH81xSB/9yRyH9NGfzXFIH/3FHIev1vmrOQ7po7+Z45A++rs5Dumj181xSAe9Wect196U9NHb5jikj/5hjkP66J/mOKSP/mWOQ/ro3+Y4pI/+Y45D+ui/5jikj/5njkP66B1zHNJHfEh8p8MhfVRKy3FIH61SWo5D+mjV0nIc0kerlZbjkD5avbQch/TRGqXlOKSP1iwtxyF9tFZpOQ7po7VLy3FIH61TWo5D+mjd0nIc0kfrlZbjkD5av7Qch/TRBqXlOKSPNiwtxyF9tFFpOQ7po41Ly3H4Rp1NSstxSB9tWlqOQ/pos9JyHNJHm5eW45A+2qK0HIf00Zal5Tikj7YqLcchfbR1aTkO6aNtSstxSB9tW1qOQ/pou9JyHNJH25eW45A+2qG0HIf00Y6l5Tikj3YqLcchfbRzaTkO6aNdSstxSB/tWlqOQ/pot9JyHNJHu5eW45A+essch3TQHqXlbqUNnbNnaUPPdC9t6Ja9Sht879KGbtmntKFP9i1t6JD9Sht6o0dpQ1fsX9rQDz1LGzrhAIfrvZfDNX6gg/d2uMYPcrh++zhcswc7eF+Ha/YQh+u0n8O12d/hehzgcK0d6nB9DXTwQQ7X12CHa+owh+toiMO1c7jD9XKEwzVypMN1MdThWjjK4fwf5nDOH+1wng93OLdHOJzPIx3O4VEO5+1oh3N1jMP5OdbhnBzncB4e43DujXc43451OMcmOG95Hh1X2veWx5c2fLd5QmmDn1ja8B3pSaUN36OeXNrwXevE0obvY08pbfBTSxu+151U2uCTSxu+Hz6ttOE75NNLG/yM0obvos8sbfi++qzShu+0zy5tBlc/p7Thu/FzSxu+Pz+vtMHPL234Hv6C0ga/sLTh+/yLShu+87+4tOG+wCWlDX5pacN9hMtKG+41XF7acJ/iitKGexlXljbc77iqtMGvLm24P3JNacO9lWtLG+6/XFfa4NeXNtzHuaG04V7PjaUN94NuKm24Z3RzaYNPKW24x3RLacP9qVtLG/y20ob7XLeXNvgdpQ33xe4sbbindldpg3Me8d33ZP0413NPjsdwv211nZ+1pj+bf2Nt/33upa2r8zut7+/LPbMNdZ7Dxj4nntumPm+e/+a+HrwuW/o68Xpt7evHva5tdV7T7X29ed139H3YuavNNb43u/pe8Z7t7vvJ+9rN95n3u7vvP/ei9tY5J/b1HOFc6eG5wznU0/OL86yX5x3nX2/PR+4h9dE5R/t6/nKvqJ/OOT3A853zfqDXAdfDYK8PrpMhXjdcP0d4PXFdDfU6477OMJ1rb7jXJdfnSK9X7tmM1rmGx3p9c2/mGJ1rnqEL6AWGjqAv3r33UuyRrtYp3F+ZqNM1DB3EOcTna/Y2euptnTX2N/Y51tjT2OdYY09jb2ONPY29jTX2NPY21tjT2NtYY09jb2ONPY29jTX2NPY21vhsy97G2io6a+xpvVxjT+vtGp9VD3JtDZ019rQ+rrGn9XWNPe0Q19jT+rnGntbfNT5XDnBtfZ019rRDXWNPG+Qae9pg19jTDnONPW2Ia+xph7vGnnaEa+xpR7rGnjbUNfa0o1xjTxvmGnva0a6xpw13jT1thGvsaSNdY08b5Rp72mjX2NPGuMaeNtY19rRxrrGnHeMae9p419jTjnWNz0oTXOO8meDa3XXuqTO1zr11pnX4VI/dV+d+j90nOf6Ax+/W4fQ6Mzx+j36Px2f6+Hv1ez3+YJ1ZHntQcny2j5uuwzl15vq4B/QHPD7Px83QZ3j8IX/uTH2mx+f7uDk6fLjOIz5utj7b44/6uLn6XI8/5s+dp8/z+OMen6/DBXWe8Pgj+iMe5zNHNx3uqcPu/l24lw731uE+OtzX3wXup8MeOtxfhz19DvAAHfbS4YG+jrC3Dg/SYR/fS3iwDvvq8BAdcl3fL/vrcIAOuZanyYE6HKRDruup8jAdDtHh4Trkur5bHqnDoTo8Sodc19Pl0TocrsMROuS6niNH6ZDr+mE5RodjdThOh1zXC+R4HR6rwwk65Bx63N87z3Vqx+vEa3qfr/+0jtd4esdzndXxfs7peE6s5Vx4uOM5zTcv8HjOKch5/oS/U37H5D3Le+frY+W9c+L+jufPYxbWWVRncZ0ldZ7s8MUeW1rnKY8tlUtcIz9d5xn/7kIdLquz3L+7SF/k8Wd97BJ9icef8+ct1Zd6fIWPW6bDlXWe93HP6M94/AUft1xf7vEX/bnP6s96/CUfx8982b+7Ql/h8Vf8u8/rz3v8RddZ4/Pn8a7DE1yHJ+rv/r9GhyfrcKI/D56iw1N1OEmHk3V4ms8Nnq7DM3R4pq8vPEuHZ+vwHB2eq8PzfM/h+Tq8QIcX6vAiHfKZ80l5iQ4v1SGfVxfLy3V4hQ6v1CH/n1kor9bhNTq8Vof8f2aZvF6HN+jwRh3y2X6lvFmHU3R4iw5v1SH/j3hJ3q7DO3R4pw75/8zL8jh9YcdzXdzxOj3Z8bo+1fH+LOt4rk93vOcrO54TazlfXur4fV/u+F1eKe+dvy+W987N/wMygJYt
        </DataArray>
        <DataArray type="Int32" Name="offsets" format="binary">
          AQAAAACAAACoDQAA9wQAAA==eJwl1gPTEAgUhtGv2urLtm3btm3btm3btrbNtm3btW12bXtmduaen/DMe4MFBASEIBRhiUBkohGTOMQnEUlJQWrSkZEsZCcXeSlAYYpRkjKUpxJVqUFt6tGQJjSnFW3pQGe60ZM+9GcQQxnBaMYxkSlMZxZzWcBilrGSNaxnI5vZxk72sJ9DHOUEpznHRa5wnVvc5QGPecZLXvOWD3zmGz/5TdAgAQHBCSQM4YlEVGIQm3gkJAnJSUVaMpCZbOQkD/kpRFFKUJpyVKQK1alFXRrQmGa0pA3t6URXetCbfgxkCMMZxVgmMJlpzGQO81nEUlawmnX8ySa2soPd7OMgRzjOKc5ygctc4yZ3uM8jnvKCv3nDez7xlR/8S5CgAQF/EJLQhCMiUYhOLOKSgMQkIyVpSE8mspKD3OSjIEUoTinKUoHKVKMmdahPI5rSgta0oyNd6E4v+jKAwQxjJGMYzySmMoPZzGMhS1jOKtaygb/YwnZ2sZcDHOYYJznDeS5xlRvc5h4PecJzXvEP7/jIF77zi4BgjhCEIiwRiEw0YhKH+CQiKSlITToykoXs5CIvBShMMUpShvJUoio1qE09GtKE5rSiLR3oTDd60of+DGIoIxjNOCYyhenMYi4LWMwyVrKG9WxkM9vYyR72c4ijnOA057jIFa5zi7s84DHPeMlr3vKBz3zjJ78J+of+CSQM4YlEVGIQm3gkJAnJSUVaMpCZbOQkD/kpRFFKUJpyVKQK1alFXRrQmGa0pA3t6URXetCbfgxkCMMZxVgmMJlpzGQO81nEUlawmnX8ySa2soPd7OMgRzjOKc5ygctc4yZ3uM8jnvKCv3nDez7xlR/8S5Dg+ickoQlHRKIQnVjEJQGJSUZK0pCeTGQlB7nJR0GKUJxSlKUClalGTepQn0Y0pQWtaUdHutCdXvRlAIMZxkjGMJ5JTGUGs5nHQpawnFWsZQN/sYXt7GIvBzjMMU5yhvNc4io3uM09HvKE57ziH97xkS9851fw/4c/GCEIRVgiEJloxCQO8UlEUlKQmnRkJAvZyUVeClCYYpSkDOWpRFVqUJt6NKQJzWlFWzrQmW70pA/9GcRQRjCacUxkCtOZxVwWsJhlrGQN69nIZraxkz3s5xBHOcFpznGRK1znFnd5wGOe8ZLXvOUDn/nGT34TNKT+CSQM4YlEVGIQm3gkJAnJSUVaMpCZbOQkD/kpRFFKUJpyVKQK1alFXRrQmGa0pA3t6URXetCbfgxkCMMZxVgmMJlpzGQO81nEUlawmnX8ySa2soPd7OMgRzjOKc5ygctc4yZ3uM8jnvKCv3nDez7xlR/8S5BA/ROS0IQjIlGITizikoDEJCMlaUhPJrKSg9zkoyBFKE4pylKBylSjJnWoTyOa0oLWtKMjXehOL/oygMEMYyRjGM8kpjKD2cxjIUtYzirWsoG/2MJ2drGXAxzmGCc5w3kucZUb3OYeD3nCc17xD+/4yBe+8yvw/6c/GCEIRVgiEJloxCQO8UlEUlKQmnRkJAvZyUVeClCYYpSkDOWpRFVqUJt6NKQJzWlFWzrQmW70pA/9GcRQRjCacUxkCtOZxVwWsJhlrGQN69nIZraxkz3s5xBHOcFpznGRK1znFnd5wGOe8ZLXvOUDn/nGT34TNLT+CSQM4YlEVGIQm3gkJAnJSUVaMpCZbOQkD/n5D9aQu9o=
        </DataArray>
      </Polys>
    </Piece>
  </PolyData>
</VTKFile>
