# Supplementary material for: Testing the function of dromaeosaurid (Dinosauria, Theropoda) ‘sickle claws’ through musculoskeletal modelling and optimization
Source: PeerJ. 2019 Aug 28;7:e7577. doi: 10.7717/peerj.7577 (PMC6717499; doi:10.7717/peerj.7577)
Supplement: File S1 — See the included README document for an overview of the files. [file peerj-07-7577-s002.zip › Bishop, Supplementary Code and Files/OpenSim Model/Geometry/II_3.vtp]

<?xml version="1.0"?>
<VTKFile type="PolyData" version="0.1" byte_order="LittleEndian" compressor="vtkZLibDataCompressor">
  <PolyData>
    <Piece NumberOfPoints="5000" NumberOfVerts="0" NumberOfLines="0" NumberOfStrips="0" NumberOfPolys="9996">
      <PointData>
      </PointData>
      <CellData>
      </CellData>
      <Points>
        <DataArray type="Float32" NumberOfComponents="3" format="binary">
          AgAAAACAAABgagAAVHAAAAVdAAA=eJwUmmVYVFsbhgfjWKjHTmyP3R47n7EQRVRUFMVCLATEgwgq0sN0N1MoiGIHdr12d0t3Dd317e/fvuYa9+y91nqf574vXOD4biFNLcZ7qqInDs8WnrtuRVhFJb0Z+XLhqCdWZPSuJD372cLxflYcKamiklO3F249VIQlBZXUEJa48OvcIvw4U0E/na8snBVSCMuqSgqTJS6cWVeA/g5VdG6FDndvVuB1r2CaclmDCM9KdDsdTMeHafHMqxzCk8FUGRGNfGMdio5y6GS1AfL0GlRzI+noYiN+Tq7F6jFRpNhlAHtLHS6s59L1ADWm3C7HyW8h1KfKhNOdStDxRTjpHpsQs6MUd6+HUegXI05+LkbO7DCqWqfG6ueVaB8TQrvNGoxELa7fDaVLeVrsVtXhqy6cNtSpMW5eHY62CKdAbw3OT6hH3twIavVcj+eT61C/KoJWPtTB7nQt7hwNo9ZHVfhrexnGnw6jrwYVrneowIKYUDJeVoI7pAIpljA6xVbCiVeCIkTSr0NKvHIrQ+W7cBp5WAF1ZBmGv42gNZ+M8OxTjvkDQmnXWCOs8RWwuRpCn44ZYL+iHEkdQyjsmRYr15ViQd8QCuqth9G7BDa9QqjraR0uysvQZ1kwuU4zofhRBez7h5F/nAlbk8sgHBZGo/YYMdW3FGV1IdSz1AybP6Xw+xZJD+wsOBBchukLosgv0YyA4RV4N4JDs3ub0W5zOWbsCKfqHWa4JBbDui6Sxh81w2AqRW+3CDLKDIi/VIxHs0NpwCEdRnRogNXEoasVOiwfUQ+nTZE0xsWAqRusYLmGkXeKHiNSrQhfEEphthoszi/G9ZthVN1FjVXnSvBkWDhtk6rR7Y8VncdG0AnPaCQ1lcL5cjB9vxGN7QdLMGFNCA3tqsXjnsU4xg2jyyY1oq6W4tbbUIpx1mAhsw4lnBBqMUOFvY8rIWH2Yuo3Db6HFGBvBYcebNMibnEhuoZEUucvatyfVYTX5kiyfjbjzrsKyK9G0eihZniPqELOZw51HaiD0rMY+ctDqSHUDKW+HGlPIijwiREf/aow830Y9ak14LZDFcYsDqXuC5n10Vph0XNoVpUZ86eX4F3/KFrXyYjYBYWYx+fQAnk05lvzMfl+FE28a8TQvwtxfD6X+vzQIPdbCU7/G0o7F6pwLawEw/6NoBR3FaoH12NMAHMOM3W4XlYEQVQY+TFn+Py+avTZFkLT76rwi1sNw0FmL77q8GN1Ae75c6jLGh1+C/JhlxhFDU5a+EuLwG4Op1dTdWC71ID/KYT2JkXjtrYSl3KDqcf8aNi6VmOrMITWDzXhtboae9pyKHSpCS5MDqjOhJPvYQM8nuZj/SYe1cXq4dU5H5rRPLrrYcYtYRXcqrk0/rYJB2ZWYt/LcJoZp0c6rwaHVKE0dJQFN+6UwC+eS1V2Whz8VY8/GyOpXXA0BhsKsGwRc/b6GLBYUIiKkgiqt9HjxoRCmMsiiOVkgO5SNcLahNGRZ3rcu1OPpClc+lGsRb9XDRj8M4pW5OnxenQFaHUwMzvRyDtWjx9t+XQq2wju8GpYj0XQ9lwDDB1q0Cs2nFoMYLLoRgPsmcxxHa5D4JY8pG/n04St0fjyMA9d7/Cp7V9qyAc0wDswknqVy3H1TTXcHCKodw8l1kfWIvR3ODnFyqELqsWpTpGUL7PAEeWYd1VA08dY8PlhJaZ2FJJ8qgVvqirgEMynTWcsOOpZipejRFT104JmcRmezhdT2XUL5r8tx1BHEZONFqRKK/B7MI8afS1w4JYhdhCfPJdasCO/DC30XJrtFI1jPfLQ0l1ECyIMqEzKw69bQpocrsff/fJgmy4gbk8TXpwpQoe1kTQrKhoVjTVI7BJOb7yYzJxdhCddo2irrQLXnxTi3kYeTVuvhO26Aphe8+jlFCUm1RTi9WIuHXDS47/mQnSmcFrS34jpabUYdZVHz+8bcCmoDtIuAnLcrkL4FStsLJF0+4gGTu75qHnApa1H1ChqLsCuLVH0/LYKDycXIC2XS+UhMqxqUQZFJybbZ8thU1WMCnkU0T05RMwsJKk4lC9WQVpTg5dLmH2PUiGwVx24vsw5bDYifGEBIlYKaUqJEe3OFsDQlU/fMw3ows+Hz2ABrW9nQLeAWvi/jKD5rTTQHs+D+hifmj21mJ2Yi5VnBdQ9UYnZ7Rpx9yuHEh2V2N6lCu66MHJ1VIA1sgoVzPuqEhSId6mA/81wYk1UYuLraty0htHEGhNk9yuxf3IkTWyhw52CPLztwKPSZ8wMhlVhMT+YRnU2Y9eUIhQ85tGfP2asb7JiLLNu87eaMWOWFUZ7Lj1eqkK/0UX49U8UtXsUjeGKergXCejOeT1kJxvwPV9Irz7qMLixAa4RAtpVq8CVVsX4lcihoqtMH/nlInu7iMZE6VErzkXkAQkJf6hRdaAR4/lRNHKKCvM/52D4dDGVeKhxPSwXtvuFNDRFCXtmHVoohbSFq8KcD3mY8pJPga/FCLpWjrenubSXuX55vhTr5/PoaxcpBm0rQ4Atl967yeFzphLsPKYTB5kgktXA2p5HZ99Eo69DETj+4fTHxYw3I6rx6TSfHjHf6VBegxmNfLr704wOkVacOSCgE4EW9E4vwbgrAsrJsyDzZimG2EvoVIkF5z6Uw1UjIe8NOhy/0ojPPBHx03XocbYBG2/xaM00Ldy/NEKi5dOLuVpkHG2EbROXzEkS3LCrQsl+JmNXiTEmtBKfP3Np+C0JeEsqcPNlFGnXK3BTlwvfIyKaWCjGlVvV2OvMJeUwBX7vsSIhi5mLGUwvfCtE3gARncszofvEQgyzlZBnlhmJ7ayY90lMB1UiGNXl+Czl0edqIRyCymAzm0+nv8mw4Es14v0j6fFHKebpq9E3kEPxS2ToynTTie4cOvRIhKOdq3F1KY/YISY8MjMZdSmKiu0t+Hq8BC5r+fTH3ohvd4tgz+RMxSk1Ntk1wcJizthrJQZkN6JnNy51fWjEqQf5eNtGTHW/TdgkL8RHNwE9StMjlMmBfW2VFPJOj/o1eTgSqaITTHc/X5YPx0Qlre7FPJu4BgHOUaT7IoVrxwr8lcr01GIF1lTUodWGSDoWLEOH1FrMWc0hhysmbMktwJsiKf08b8ak8CK8uiglj1ot9nbMxccXYlozXYkTLfKxy15Aggo5nk4ogO07Ps05q8WkzBwMYktpUD8l7jDM8DEnkjzmyrF3eAO2dY6ia2ohdm+sxJm+fHK8Y0LHvrU44SOmjAIz9myrxuPuErrUw4wfw2oxcIuU6ixGfPlYh8ntpeQdbgRrbx0uzROTIsAA9ZV6NI6UUEYC0+lMV148LqLitmZc7lWDZ05CGrwmBusDGOZpqaTmHjEodK1AVryM+k+LwX51GRZvkJPTOg3imWce2UtMB1ppYVyQi5nFQlrXPQbjjpSh9KWU7sxR4cR/Tag7xJyBVQrQ3ibcPcujOQMU6CJpRPwwLjXGSXHzUh28D0bRbJ4Mbz0aEZbJpUcTZXg2pAkbwaf2mySIKa/FVTaXLrcVo2hdLURLeHRyrxRltg1Y4MMlHsOQxQub8ctOSL8hh8ypGX8fEFLcKzlyiprQbqCAHq6WoGd5ES5/5VO3OxKYvxRjmT+PzCeYub5ejKg1fGr1VoruJ0pQuJP5rTw1LihycHOvhL6PFsBudxVm2whoEHP919sKbGvJdFmTAInh1fCK5JPteyEGjiqGQi0g3SIBxliL8IAlopl8Iap2FKHfFSF9ecND1LRKPLovoKNl0dilacAsqZR6DragPLQa7WOltOKqBaJHlVg5UUoTy/Q4nNSAqIdiOjvFgEXh9TgbJqJbsy2I7l+M811F1JWtx319Lk5tklPVWh3WMnvRd7uCdq+3oEe8FfkcOdX7WxA5pRg7b0upu8GCrv9W4uYZMb1wteDtj0pM5ovI1qrCsxnNqB4hok0Faqz4txkzL4tpz18qvL3ZjN+/xNQktGB7fTF0r8VU6yjF+5HNiCkVUl+zFDJzEwYIBPSiiw5LnXPR8rmSDpbocKx7Hnjv1VR5QIIeXxqw7yePXqiYGZlZBJ6PnB5miRG6vB5XJvGoc70M5Tut6JnKJcVjKRZJrRin4NGKjhLsH1eID2OEVO4jhUf3IjQ85NOnyRL4mhrxdy6TpZ35GG5TDI8S5juLBfC8WwzvQULyW8BH+M5qlCkE9NifB2dmL3ZmiWjKdz4OehUi2UZMa5fwcPVrCRokQgqL52N7RCnGPRXQbu8YdD5SCu4kNckXxGDW4xLMNitpyXcLdIeLsX6Vmo5GxCD+KcPYk1X0tzwGK7tU4E6aivyWxMA1thRjQ/QUxdznpqYUyzvpyEVjwT/mYrydpafrpRYUWSvh3F1BL9vF4MqJKvz8oKTghRZIh9RAalBQ8jkLhJIqnEqTUcYbM2ZpavCwWUaJCTrcvt6EnovldOSEDmMGNCHwsYRuMPxpn9AI0w8mf6o1eD6vGTaZzDwyXfBF1YTrV8V0/LES0zOaMOcpn0wH1VBeaALPTkCp54zwalmAHJOCVEymDbQpxNQUOSUEGjEyOh+RD2XkKTfCv7gWG8xCUtxR4rhjDpKfS+g8l2HC1TnQPpKSzwQ1VANyUM2SU+xaJe7lZEM/XUZxN2XopSrEoB18CkgQIsarFsOWMTPeWYS4D9VY/INHt1vKIPg3Fx1LxfTwsAQ2b3PQ3F9K1htSmPvm4NwnKW2ZpMACSx7GLxDS13ARNmWW4MxOPjmPFmJGl1JkDRfQfj4XO4cWI5xhgPFv5IjLL4c2J4ICWHKsjSxHuDWSRrwSoOeYckg+8onF5uEfVjky+wrp9V4+OjqVI5AnoDHVXFysqIJ4hpB8hVHoGVUFwXchvfPiYuyrCrTZKSRWQgwiz5SDJutoBXMGRj4rR91XPT25FAOfGeU4vEtDt75aMNdSjBHBWuq9LQY//y5FslJDTUejcYfZr5ZP5NR2kwnPNfXQ/1GSZ54Rcu96eD6Xk31XM6b2rsOrqQpqPhyDgz6VWLpSTR9VMRgRVInmvlpSshTwb8Vi6yIkFDtNjiMXmhHBnPMz6QzHmpuxVieiGIkFH9xKUN3FQIX1Fki4JXh1V06uG2Nwjuno+dcV9HRuDO6tLEPm12ha0zkGGwRlkEwwUuwqE248KoCyl4o+7DHguFc+fmxQU+Y/Jlx9WYBhemYWitRw/56D1ss1NLWtBt31OThwREVljK+97p+D9wI1Lfqhgt35HKx7oKVRF0V4vLAevwfwKemeBjHKHDx5Jqcv31XYZZOD3GkK4s9TIiMmG51uyKmM8SBbxkHShipo2B4+SuvyIWoW08Q6AW5V5MFxmYTuzxbi7fUCFOSLSDNUgtHVuXDJFtOZjSLMXZuLgCVSYl2UwX1hHjq6iajoItPvLVnsxMFSetZXDvshLPZfKVI6PpOLXuH52GaS0PDPXPSsLMCse2Lqfk2Gu3fycThXQOefcGBwLkPacBEtPxGFVrISDJghotx2XHTQlaEmQUgXWojRaYkVgz0E9KxrDD4wLjmiWk1vNlrQf1Utdv3SUOFEC5Ln1iLAUU3L9umxR5OLEzYyupcfDUFgHtOnMvrO5H9zWB4WrZJSa70FHcqsaOGipN/Lzch4X4cAtZom7DDjaX0djDu1dI3Zl7mLGjAyW01uYgsEfWrgtE1FFz1NeONZh+9hMhKWSXH5RjN8eWKqL1ag/0kWO+m2itRdVbgdyGLH5ylp6noVynQsdl87DSXZqnA2Ngeek/QUNEOJfRnZaNyopYhDGqxh9q65vZKeMT37UNWM230l5OeugNtxFntlqoL6/C3H1gss9uFBKurYQ4YkLxbb6qygG+80OLKf6WitkFYw77KpXRG67tTQUea8HRlSiHlLtFQoNuIDNx951yU002jG12tFuLRJR+uYcx6qykafPBkpQqIhHJmPxB1akr/WwyEmD0NDNVQyQ4Cx02uxf5aAWrVXIoaTDY8CJT0MVmFjdTb+CVVSTYAYMQ452DdVRq+dGf40N6Dfv4wn8kRoP6gAg2+J6JNOhNDoPGwqE1NUuhj3FflwC2Ec8wEPbW7mYWaphFq8F2HPg0I0MOyRtkmK+fwCLLEKqCpGiYEdWey73lI6WKXA/pks9rTbzJ5WcZC6rwIxLUXEDYxE5ZByJDL9njrPAqy3IuSVhn4+MkPCKUJ8sYpWHDWjd2ktFv1Qkjw6Bu3dKxHYU0+RbU3INDVgQ4yWcteYkcTMVI/uejr/xwDT2AaMZ37rVr4FWa9KoPwupVBrNAatysOg80yPM/zDG96E5ww7dWPet/lgE0YsElFbCNE0vRFLjzMZ20aEiG7NCCwR08VvAmRMbsLiFBFN08uhn5yDvVOllJ4txugxzcisFNHPs2KsvtsM9igpvXU2IWdTIY7H6UiwS4vslzkYZWTevYcUeo9srGH4ZN1uEb6/Yu7fKKWWbClOW/OwYyfDJDOZjiirw87WAurxXoAbc3Jx5amUml/yMbsiF+PXS2ngEx7ibHIxb4qMBvePwsVVhbj0WUycMA5M3YrBYZ7z4c9IpDWVYL9URG3uRMHlGcNjfcV0148D7t58SJ9JaPe9SLhcKEDQFAn9VEViqKYITgFiCvaIwNsFhYj5S0Ib/4nCn38bMYFZB8+2HEjq6nEsQUyTMqNwurge9aki8tiixqqrzUhl+C2khwK1xlJsvR9Jiy6GY9zrImyXMNwexrB0fiUEUdF0dnEMJI+rMLPJQL1HxuDor2rEtYimHT4xmJFQBTe1jtxGmnD7ZgPucvTEMpnhPrcIf89Ukj5KgZEdbNgue/U0dIQCggIWu1eElnYLVLj3gMV2HaajAoa3779isRX5arpfoMEwlzx4fTDQxJ86tOqYj+wBBjq9VotF8/PgLIqmV85SvJCz2D+OKqmqpxo3bFnssLsy6lgswKU1zWD1kNJrhtPiu2fDs0hBX/IMOFWWj1MJGuqn4yMkrAl3mO7eX8GDqlMz0mdJqekAF22nNGHyIQnZjFVgIbPv2n0K8roQBY9rTTjIldIcZl7SL2VhWaCS1r4U4+DNLIyepCSNhYe21fVY0k5Ee4/xEW/XiJodIqrvzkOf/7uto5i+/eSjx1imU0pkND9EiB/3suDURknqhXxI+mdhjY+SEjoIcOp2JtgJKlodHAmrdxO+9ZSRoS4cH4Ma8TRYSj2+RmKdsBG/fkmoTiWEpCIbp3vISdpVjFG7sjGd6egXO6OQZlOH/r7M+ezIwRt9Hb6NFJPWl4tx3FyYvkrJaZIRR1o04k6Aimx6GbFA2wD9RQVdvGrAgPpGBI3T0SytAYO+NULzj4buLozBvLsVMNqaaG9gDDrtqcCQQ0xHc8y4NNGKY/OiaXplNB5WN8JSpiSJRof5Y1hsS3A09Q/TQd+LxW4brKMZC6OhndMMdzc9ye1iYLhajdqbWoo/okdjThNmMVk3g/HNihfN+HJcSZ+q9GjT1AQXi5ri3HQwM58Hd1NT8l8GTDtciMBmMw08bYSzfRHm/jDRnuVM79sV4meCiSxGDXyWsth5/mqqNarxczWLvb2vilZ1isa4ifkIe6Wj4jMGvF5RgPOReuqTbMC1UQWIHa2jXf5aPPBvhv0rOTW3lKLNVRZ70ksVzdghRuExFrvdO4axQ3XoNCUfEh8jtRZqUBySh11LTBTNON3HjSx2oVJOVz8p4BuZjdgGNQU4qRC3nMVub6+g0nNa7NrGeNBINck2S+AzmMVukcJ0xGwZLs5jsUPKZJTjoYU4KhebX2vo828x2rqw2B2YM1lqJ4K2L4u9+5iccnYJoHjWjBUiGTWFa7D8YC4cFuqInaZG38BcnD6lp4JaMU4tyIJDdzWJHnHh9CkbWf0YF+sowIvt9bA0CejGGB5OVWVgaK2KfhnCUbGoHLmtxPTWKQx/zyjFzjmMm3tH4E1CKaZ+YvzOPRRFCyqgVojpzf0wDM+tQDc3MZ0+GYJtsyvRnvGvXr0jMEhZidyuYuqyMQy94qswySKm5Y8jMPxYMV52FFPBnEgMMFWg9pSIwpQRCFuRj5jPErrjYMKysUWQ3jUQZ7oJmxgmP90ymrYPi0ZRv2YU+GmZdzTgRx+G/x2NNDpfhfgzzFoFGan3FRU6Feciz9FMN6xcbH/ZjF5iOVl/8zGf6bi4NgpabeBCyWKxg+4oqOFvHXY45aGzq54yDvCwMbgZF3xktLgHD7sldZj8VEh3G+TYkpqDN+fE5FsbAW5VE/osk9OSK2E4HtoEr/dy+jg5HDGNjTigkVHv5SKsmp4FG08V9X8mwuCkTCSs0dCRYzL43MkCL05FV3O5SLZk4fAyBY37xPTFP9loxXBjGuOPtw5lIfGcmoZYorD2RSYGnFfQnLccJKZmQXBcTvONkdj2KhMzCuW0kkJRVlSGPdvFpPYPQSVKMc+XWfNLQVjFK8EKhp1+G4KxO6QY4zlislschced89A+TEp/BXIwqK4ah5isCJvExeroGpx8IaRY4uDuphx0CpLRhaow3D1fgPmzJJQyLwQpaYzrdZDQ9K1hmLmqBo9SxLTtZwi6X6nBmCUS+jEqCH0CqmAdJaFJ5hOY/LECt3PFtDo5AIuzKjG1m4TJzKPIcq6AR5qY7p2OwJzEbOTLZFTUJRwH7+RheI2E3itDcWJIPs5ckJDzaQsu62twxSeGtnIt6DerFteSzFReZgHvbDU6V5vp+zELal2Yz1U66njWDCqwIuipgSKcDBjWoRlBE08R92Y0ZuxsxqeQGPrAYTKQyatFQ0+ScKAF3ZfX4eZSIw0czvDMp3ro8ozUiWEV/5B6rKqLpgfPZYyD2rAD5utpd6oMFdNs2LMHGui5oxE+Paz4NiCGvKqj0dRciIqpMWQzWoO+TDeNHa+gYxoDfgkLUJEcTQNK5Oi/0IZt991INk5KXOxtwy7dY6C/j8jg8p3hzzw1XRbqcG9mHjZ/09LdiTqMdc3H1VMmej1Kgccns3HWpCNefzlsSrPwIF5DTt/1iN6Qj8E9o6msAx8ps1jsx89VdMWPj2mjWOysA0q6O10IHyZDJkxU0fNpalBQLgKboun+Yw4uaZuxkqWgM7OjEIhmmF/J6EgYD51fZWDRNCZ//JnZX96M60EKuvddjukDs1GepyJ+WQjG/9cIxTg5/TrGwc23GfCeqySlfRSGVabj5gIdzd/LQ09dBp5Fa2lCZBR6dc7AxgYNrf7Iw64RtQhvLyTlpUg0MPPb55yUCh8FY0lVGbJjxDRgbQSagqvhMUZMy3Ij4Te1CjknRDT7YBhcO+RiZbSUeo+NwLIdubjB/Nt5BeGQzM5Cyhw5zZwUhJYvytDmhpjkxwRosTITrZ5p6Hs4F8apmRiWriT/f5izF1OLO9FiemkIY3K1Dk8Yvvo6bhX4zDwGbgmnofFO+HMkEyMTw8kjbg0GrslGSEo4Vc1ZhfL6fKw9GkEVKxzRrnMhEr9G0r87HBg3zce9/yJJOtcZl81JGDFZSD/vrcePk0n4JhfRzcwNSDqehHYGAdkIt6I6LA2l8iiK77ENm0em4p6IS0l9d8DzfhqSL3IpZfMK9BVmYe7BcJq/aCXY3zKQEBtOvTeswWhrAXpsiqSbTa5wfJGEHTw+nZ/sigH8JBirBfTvlVXYOKUID35wqOTdGignFqG3D4dGSNdi9Egr+kVF0dOM1RjeZEWOlUulwx3xI6YIbjO5JHPYBefqZIzzEJKmy2587paKXaOENG+9B7NWaRjVS0DovgVO11KQwYuikRXb4XkvA/XtuLSYux3OHbLBuRxFu0dtRYuTmTj3mUP77juDtTkT+m0RNLJkAxYHZeBez0jabHDBpwlZENlF0lqhM0455GLJwgha2NsJ/E85cDweThPEO8GelIz0JiFtM21FY1ESQhnPdfi2De3vJUF/iOGuKUsQKc5BwoIoMlYvge3wPHBvRNHJBYtxiXEBRQ8eTStejPzXWei6IopMPZfi3Jts+H6JpEmijSgflo6/9ZE0650rZhkzYC2JpJEXtiJWnosQhyg69MUN9rHZjGtzqE+oC+afTkXba5E08NI6cGzSEfo5goZkOCN8fSredI2k5EZH+P6bjL1xfArv6owYdRLK1vPJ7uxqHPqeBMefXLr3bh1e7ciGS0AEzZ6zGbFIw5JADu3Y4IH0Q8low/TsnMbd6DQqBROviuhqyg7GA1LQr4pPThPtcTohH7HpHMoYswxRrfLwpzmSlHNX4l5UHnYzZzX1hxvCs5Nhms6jpEwHVNWmYshfkcSpWQ6vqnRsXRdBvmvsMetDGoyVkdT322oMtabiZ3gEdUlYA7936Rg6KYKWf90EtxXJ+LKASxcXbsVK52SUePNprHEjHMal4NRrDk1mr0LXCym4My2SDnxYg+sDUvDwMuMXdiuwXZyCuTkcmujqiJC6VBxeG0G376zHqTkp+NeWQ//lODOskQxZ2yha+9WCyKM1SJ9sIvWwGBwTVGE5w3iO4y04EFWNu2Fx9H2wBX2WVyLVLo7sis04k1aJ8T6nKe4V45Lfa9AcaSCn9RYk5NcibXI0DV6vg6UV4xr3NcT10WD3fha7NVtLV+fpkagvgNN5Cw0q0GMoFUKy4STpO0Rj6PACUFsTBdqYYDelEc9CTJSUbkTi4UbYT7PQVBcDvJ424ekDEx29oYXwcD6iP5kpd5QWZxgHf9Yzhs4o5Rh1hsltxpsmVEsR9jQL78bq6V+zFA7pWShVRdOiRCG6gsU2pSuo1TAuNndlsW8xLN1aHYozPxoQZMO4/4ZwvFc34IWNlKq2BiNvdQPeyGV07HEILjyqx2UPKSVMCEPEqyb0aKekmv9CsC+9Eat2KMh6IAKpjzOQ6KMgU1Uw/uvVhHZGJVW/ikDkz3R8eaukv5guvrYzHYp5anI4x4F+TAbeCVTk+k8wpvJq4BgmodjEMMyeWIwrrmJ6LQ/HOn4JNvYUk4vqGOPF1RgZKCHShOCdbR60lRLSDgjC/Z2F+PxITFNvHEPl53xsK2LYLyAYr5LzET5HQpslIdi5og7jXkgoixuJpLa1KK0Skaw6DOPapeP8TRVFBJ5AcS8rVpjFZOt+DPbzrSgIEjN+F4qR+4rgcldMG7uHIHxxEf5ifuv70FD0e1QA40AJeQREIPhxPQ6OltCnbRvQ/X4SovZx6eOknajfmgPxLi4d7rcZ27vkIrc1hwZ3d0Elw4SvmFzq/MYFAqccbB8SSaOGuqEPMdnuGkWubq6IsMmH1xwOVerWQuqQD8dDEfQjaz0WdCuA+WAk2fbfhC9JBfio41BUzTp8P1eI5Jkcko53x+huTA8u4NG+GHcUxWYx7M2lRZWbYb1UiOVfo6j5zDaUnypAn0AufX65BxvjM3GlgE83TPtgcz8bHg4CSni0G3eE2dg0lU+DHT1QGpmJIyk8ch65E0eZXFr0kkeKT054siIPKz+FU4B8GXZXZqHNtQgaUWOPB5mZGN4rgmS/d+N5AOPIe/jUib0Lidl5sDvMI9vlHvAekYvjOh712LoHO88WYpqNgNqL3SFknu1oPI/qc7dj+FxmHTy51IPpI982yeD/ElGIhws6SIvwwzGK+C/dsXZMEeaM59Oidh7Ye9SKpAo+Xap3w9vf6Vidx6HpCXvxuCId6x8KaFWAJ3YOSkeAm4jOex7AuuQMZl9E5LDMES28kpHziEvjaxxxh+km3UYOsYKc0Mjk0tY5UbTCbjmwtBDCcTwaHOqA+NGF4LOj6Cp7Cd5PyYOPO498um7Eg9gkLH3No6saZ4w7m4QNBi7dHGGPTn9yMDIqgs7vXI6uW5kzcDGC2pY4YBwnB1/04aRIcEDZ4BTMEAion5cDxP+moGYmj0qXr8EYfjKOfpLShPT12DY9GT7HpBR9ZS1GjWEy04nh2MmrsT43CVM6Cyn4qiP+8k7GjiQhjXlhwongUpRpYimGb0bqpHL0rY6lFufN+Ly0jGGdU9Qx14DwkU1wmmqk1T1MSK9qgPa4gW5UWNBKXoWZ5RZ6+ciCIUVV2MQ7SfH39XjShsU+kn6S0sr1+PqxGTPfmOnsVj1qmM8nfzJS9kAz/s6ohzbZTMvWReN2WT5GXjfQ9OE65P4oAOvvUxQXrIMDk4273sdQQJIYK/tlQfhbT+3+0WH8bhZb5WCmoCY19qQybLnbTKG5GgjPstjXl5qodY0BTdZGmFpHk3cnA4IeNaHjjWjavUUNhzwW2+W4kcJWKuGvzQHPK5rWtFKh+0Abdm+BiQZfUiFigA3b67GFPkv0aG9fgJtrzRTcQYNWF/LQKtdM6cs4GPGuGZOmKWnRVCFOJWaCeGrq8FwIl5MstttiLfX+WwiRN4udKFBTl0IRLlxisceFaOiCTxjsOPX4976EWL/DMJY5h62Z7B3kGgphdhrWMNmbvOcIMtdW48Z2CY2XhSAJOfA+KaWpG05g7Z1sxByUUr48BK23ZKFbgIykNsE4aMxFxk8JDSg9ioa8HKRrJbTwZyiiU9OwmfHWv/ShSOydjtm5OhJ7hePihHTc0Oloq99B/DheDZVAQoO5B9DzRBXaM3mlGHMQc99WQpUhpguhzDO7ZmJ0oJxu7Q7DoTnZkO+W0belQXAdmwWXYinttQbiD/P5m0YJ+XmFovRRGr7+paFkQTgmdE7H88saWhEQhG/ltbgyWEq/KwIwrl8dxPFSmq87igv1dfAbJ6P/2hzBiln1qHSTU8K7QHBLanAtXUKoOoxlt2uwtlrC5MlxdAzOg62zhLr3DsXkpcVYdURMvGlHUT2wDOVMVh+NC8SYv0ug8xbT/DmMXQwpBOcEk+GjA3Db3oqtK8X05vNhNCcWwtJZTH3SD+BJYxGsBiEte3MQAVes8PQR0c9xXuh/pBgBdUI6KdwLXVAahu4VUv9Kb0wPK4QsRUjXGEZaJytDYwcRubP3Y1xyKewmiWj45/1YNL0cn++JKP2rDz6/KoHrORG9Vfmg7lkmLJki0tv74GltOnL8xGRdfRBe/HzcHiKiHUO8sM2Qj7+dhPR6uTeER3ORf0NIu9z2Qb86FUtPiyji4QEcXpiGxINiOuS3B2/TSnDfXUinz7qj6+9SXJkqJHXrvejZpgIjfzD8/80d9ZvK4TBFRHO2bcdVSxkcfIWUOXYfzk1NgSNbQv19PTE9MRfn3wiInu7H7YpMdGknpPVLDmAu48ucJUKKFx1ivDkb9SvE5LD/EJ4pMtGQybCiyROFV0vQtY2IEupcce59FnamRVJp6Xr4zS5B7FUehfltwtbXxfDfzfDwPFe8LClBsh+ffNd7w5VThvnpInoz1AvT+qTiPxsVdZrjC/OaVCyRKSltlxeuJqfgz00FRXx2x12PZFQckdKwi3sw/Vsyjiuk5Bi4F13O5sL3FZ8y/96OwdWFGNmHR35uHpAZ03H7AJ+WrdyNS7XJSBktpz6D9uHuNyvGtxRSbfY+qO7nI8RdQKN67ITpYy5mRnCpGpvRQZyEreNF1OrATqxpmYyylhLaIlmM/jW5YLcTkPbQemwNYRgySUY77FZh8H7mzJeH0/G6JXg5MxPft3Botq0Fut11SO1qprtNZoSL6rBoYQylP7XAvlUl0u7HUHCwBXXiStTGn6KuG6ORsqkZN+8YqJpxZ8TnYZpjDN1QKpn9zEVRpxi6clmFda/zcOfzSXqi0mJjfgGi58fSHL4es/4pwtuusWQ72IxWt63oP81Es6+IwB+UhbeLjLTIWYI2H7IQnGkkHU+MV5OzEDPKQKzTBuw62QTnIxa6xJdg6xsW22GmhrJzRfhbxmI79lXTd3cp9rXLxoY0Ay0cLcAZTxb7ZqiGBg1RYtT7HPRlPne7xIePP4vt90pLNi8jYSxsxgJvFb37ycfGmgzMiNPT5rNCVIdnwsrkMK+LCE2cTOzrrafHIySQ98jCc5GOOFXh6OXfjKk3lTTmtQRu87Pw518tlRwSYQjDJ21uaSm6oxCTo5hri4GKjgej84gm9P+potHC49i5pBGOi1TkezIKv+xY7Owxagp8dgyvnRtxM1FNF1cEMLzTgKVNKurL8F7QhwZseyAn2wkhODeU4cDxeurcFAxb73Tsnh1NPy+fQAv7etQ+lBJ3bCBidjcgMFpJl/L9sP5WPfzHqujEo8MYp6hHrx8KSux1CK9LazBulZS2n/wPO4ZU4/MGCR0N9cP24EoUFIvp1zZf2HWuQOZxMd3d4Y+iq+VQXxVTXMZe5K+vxDWxmFL37kUrcRX+3S2hXHMwOo7IxI8fMvpaEIzrH9PQ+YqWeE6H4VRXC/sUKcU++Q/HfOvQ87GMPpt8UMWtxRxHGZX0DAUtzMDkFDn12h+IPRPTMMtXQXkDg/D2QBp2blOSbfZxFNakIb+DguZs9IP1vzS0PqkljzJ/fHVOY9hRQ8bP/+FDQSrTeWqaGBuA35w8LP8lpqzPxzD1ewaObJDR+/cBaH6eCZe1Urr16ADceRUQbRZTUgsP3D1VCUoS0+B5R2HhpMP8U0aXJEymnUlB+TspvQvxQcHiNDxUSyit4wFc7J6KuFUSevv6BGSV6bjmIyfBY3/s8CyFjYeYlHXBGDIuHaKHCirgBEMjT8O0iSpaq/NG91nZKBglIoFNAPScNFwZKaek9/5w35eDbZ0ldCbIHz0Yxh62Rkzbcg/hy+oybIKYBkw9zHSOFe9bi6nz0f9Q5FcCXxsxpTj9h6ljM9DyhoQiYw9D68F08SEJ8Rb6osgzFwNkIsqWHYWvTxpKvTW0t0MATnVOw4eJamoRdxgzGWdf3EFG+TuOoGdoBn6ZpfQ5wQ/TnuVC4iSmxVv+wz7Gry++ZLLU/xBmvCzEBrGItoz0QH2LErRRCehWB0+kagoRVyWgbT+2w2O5FQHJPKo+4oWAYYw3zZBS4ecdiE4uweF1Asos3opDIaUI3C6gP7x94Jur8WOBlMSt3HC2ugzJzUL6ctINXtOL4X2KR5n2OzDnVDFO6fnUddp67BpVjD4iLj3+ZxOkAVbU23Np6+ktaNPPir6PubTZYzv6lJZj9QsRfUlaB/nvErSs4tMc2w3QaEvRd5+QxJ/X4t7bEuSuENLkDhuxa0spZg8Q0MtbOzDpUTI8l8vJ69VWrHiRhKo4Mblv24OE94zXD1XRlcpdsJ2UgoPrFPQn1R1b3FPgMl9JA/y3oV//ZBz7R0pR8UtxOjMfEz341Fu+FK2nFSBxlpDq7Ndi27NkbOLISSFehUutmfuw5cSauxL8sSlYkS+lRZ6LsC8oG45Mnl/etwgs50wM2Sikw68W4WRhJh4O49Nb5TKYb2XgzthICvvXAmNTOeqWnKIGPwsmzC9HkG8MffxgQLubxViaHUeaVAMO3SpB0ZN4Kl5kwtMTpThjc5pK+kRjXFYznj+IJbvtBjzp2gzHpDh6WKbH0bYsdmSLeOLt1WHlARZ7/4c4sv2qwcP7LLZn5xiK+qTAlBe5aO16kqY66hDyh/G76Djq6KPAsmU27A9SMwUMk+JbZxv2+VIdDZ8pRvdyFrt4p56SbouxNo3F7lOqpRtb5Sj6kY05LgbaKhAiJZHF5mh19PWEGC8W2bDj3zB9USSF1ZW552ozvVstgftuGzY/xkJWNz6mNWRgX2E0+TXz0HJQJr4MMNJPkwbSi/l4tuYkVe7h4RVYbH+GA6+XKvDX8lyszjeTp5cc3V/nQPHUQkJXEa4ty0IJ30QxK/lID2OxG/rqKTeQy8wBi22/U0culxmnzmtCDybDV4pl6PQzC8oqLd2+KsX8L9m4kmWmKpEc9wMY7h1upnNsAZb3yITCXkfrB0ShfBiLneOhoYmWI3A/1IAaOcPhK/wwnnHz0Wo12e86hvav63Gzq5xC70fCX5GODuMYduVG4fjUDMSY1GS7LwjfO6TjXKaOFq89jltb01E9NZo6in2R0FSHfVuVlDDsENSX6+CULKelo48idEoDergoiN0tEO97psNzu576tfWFd7962N1QUQ5nF/rJKuDF8KdWFISEEY340qig7S0P4doIJrvKNeTQ2RdnmRx7dVtHF5P9MLl9Op691lNjrB9uXE1F0kYVObQNxMe6VERlKOnT4cO4cyYVo1orKc93N17JGI+oktKsebvxpUsNbj6U01i//dBfqsEqk4x6BbvDbnY1FK3k9HLxPljMKVjWSUm9otxgO7cCfr0k1NKwEd4by9Bpmoj8dmyGf1kpBjwWUKvHvrAsTcW6hQpKun8Qv6ek4qWtnCTjvOH8JQXpG+T0aLAblgSXYM02xsHb7kDS3ErEjZdQxMKDsAtKxZcXKoZJPPHRkXnmYWqqj3OAdmkRQkt4ZAx1hLezFT5ePLLtvwU73iXBfYSEJo9zw6Jzydgil9N/T9xQuz4Z4iky8rm3Ahvrk7GPYew7DquwNiEZhgFMJndywA9dCga1kNDNTkvQYlU6qu4Iqch7MaKdM/B9vIByhi5G1P483PotpEUrl+HDh3y84HDpDt8evQ+nIvtsFA1Yugg3L+eg/1IhtQtejDafM1HLfGfBVDbuFuQgvIjxBRkbbdtnozRfSC5cM55WVaJdcTyNX2XG67Ry2NFpWplpwf6cMiTGmWhsswXtL1RgcrqZft5knHcFi204EkOsTTpEMkxl+X2KMmeacHxZGZz3x5PCR4vxIcx3sg207J0Zse4M58+KIb8fjMu/LwGr+SSNOaeBlmG2//9FraOzGikdbNhb/jpFB4ZoIbnGzP7bkzQu0gKOE3PPn2Y6o9Qg7AeL/ZfhNBmsKnQaYsO+6hlH/6yVQmuTgw4TY+h1ugzemTkImHSSOhwwYYfSiuMpZjowR4XvjFN/va8nZ3c1uv9isfN6Mi6/VIPdsSz2FVY0DcrT40B3K2z+xNHwBBGaHWzYj8ZbyOaiELFdbNhOg01UOEGG2Sts2LJHRor/IIJ7Cxv287vRtDGP4c+RNuylwdE0vbMQyx6x2IU/mTkaq8ToLrl4stlEJ9hyeLXLQfxFI3XrJMDbTyz2IicjpUoEWPOKxZZ3N9AaexHG2NqwuzQbqMu7CFS3YLFP5mrIc3kkIpuakXlWTSUGLm75ZcBzXjSRHwfUOwMBt6PJcxQX7NgMTDhnoDgnHp5KWWyB3ECcT1zINCz2oA9GWsVcX17KYk8fo6UeMRy8GsliH4jVksvfPCzxz4AXk8O6I+FwEzbjSLmKrE1hqNE0I3yihormhmJIdRNig9Tk9M4Lhnu1SNorp2U7veG7sA4OiQrq5bwf+YtqkSxW0K/9+6Hh1SLPV0UHp+3BhsAadM5RkkeWN3TP0iB7oad/nhzC2rnp6JIZTfF6xj3vpmJXnppeBxxC4eM0jJolpeF6X4TEpIIzXEZ323jA6041rq1h1qHaAy371sCtWEG1vdwxYUI1/JcrqT97F+z9qzCwXkKfx+/HnM0paLVeTt8MW+DO5JjWRUbz2m/DLt9K7Pz//9Nr3Iq6e5W4s0FBe/I2Y+K+Ctzqq6B/brpikrYcRUkSan3aBb+FZRijkVCd0BU7+5fj1SIxtVJuRzPjaK+XKSj0yzp01pQibICYdOPW4nefEszfxKdjJYfhzrzL1CgdDe3qBB27GPci+BQ2eROenUrCkOVimrlhG/YvSMGHI0qa3dsd8UwOjBylogu9ncC5V4xLh6XkO9GJYY9iaDeJyenJGtidLkGXZRKatmoN+vkz174i2uC7AnxbK9L2CGlbRyd4CorRaqSQlI4r4aCxgp4ybDZoBVwTUvCJycP3O+yxqjIFHho+vTi+DP0MqXA9LCTTrCVo/SAdj008ipu6FIf802DfX0CDXqzElRwrJjpLKPr0CmySW5HzS0p2E5bj9uEiHDogoe77luKybRrOjhLT1Xp7TDIVYtshAbXcaMGwVyVwYJloZrwZXRnXLpOZ6ek3M1Zeq0b5gHhi7TbD53s1xrY7S6sCLSjzq8bpVrE0b7YRyvVN+HAilnztdbgYxGJ3kMaTV54KrSfZsKMM8fRlkBYXmTzZHHWGmi+rkdTbhn1g9Vnqb6dHq+9W7GSdpcEROuSnWsEelEBeC6Px800x9tmepRlPlKjdbsM2fTtLnN4GzBhWijYDEyh4thCF/WzYuU5mKhHxkfObxR7MMMDe0RxwRjOOlq6j6IUSTIpmWNrI5GcbKYL4uQiIO02zFoihupqD+o6naUCqFKOrGT89rqUDRZFYsD0DQxsMNL9tFDw3s9hZvY1UdjESjcw91w2Opjm/wrGosRnFHnryCY/C7o0s9r+/o0nE4uLiOha70aAnzTsexvBZbJcN0dTpjAAtEjKx9LuRNI4CiJMzobEzU3kqB5PL0uETpif14TCcE6bj565o8t0eiaxD6fgh0NKXr1Hoac1EZeeTFFDERQUvC60/n6LsKzzcOJSF5HsnKbR/AGJd01EviSY3817klNfg2UM1xRz2wivHOsyYqqKQod64UpmKN220VN+4DwcepmJrey1l6z1RtpNxsQYdseIP4Pm4NBR00dGJPnswcG0NWLu0NMftGP6cTcemPQZ6PeII7hrTsfqegfxkO1Cwqgrjc6XUw2YHjgRWoddtOS1meDhvlhWxtgKqeLUDN44k4+18GR1OcEObvpXotVBNopab8bWhHF/zlLSr0A1HV1Yi7ZaSLDx39LOrBrNSNGXsdhxpqETJEg3dtt2B6V5VyLqiok/9NiO0MBkFFxV0oe1mRM9PwYskJXWZugMV06qQ+1BLftFrIOaWwB8yuqpcg/N7SnB9hIL8sxyxdn0xUjvLKU+4Dr35pUiZIKVc9yV4vikDdu24lL3PEcvPMjO+SUm/XBfjwZ40hHyS0KNIQNwtHc2pUvqxezHO/0lFt/syKp+5DLbZqVg4n0f6ka4I7JyM0+OllGXaAGN2EsYzvME5uQQXEwrwmSshY+1SHOxSCPUkMTVxzEjfUo/E9qdo0RYL6qfUwrv0JOXfMkN/lmHCmbHk0MeMXgwDqP3PUvJtE9JlDQj+GEvHP5qw+Hsxzs2PoeffjUhcVQznEyepxsuIQ6xyNGxNoOvXTeC0qYAx/gyd1xtxiulrec4ZGphqgiCyGlxKoEeucvi727B1I2No0gAlWiy3Yd/tHUMR3fR4uMyKVm/iyXGCFscXWiH+mEB+27X4cKcI2olnaVRnPa7eL8ao0eeIna3FZ3YR1qyNp6wDGswaX4gV70/TrqMS9Jtjw149y0gn1kag3IbpzRE66nNdDu/yXDz+HkvzI5VorMyDeFoc5eiVGCTKQ2kZ40RXNExuFKD9/jjqM10D31/5SFadIpc1aoxIzIfpVCy1DovCyvIMXJtoonN8Hr6vycQ4ptPdy4VY4ZOFVWSmV158LCjJRO5kC8W6CFGrzMKwegvDZhwUbWX8Yr2JOqjFSPwnG0f9LVQ2RQzlNub6dgy9iAjDbl0zLntrSe8UiXah6Wj3QUeLRgXDpqwJXz4ayDPwGAZ1a8KRyQYasS0YYclN2BgYTZ1DwuE9IwMzxxlp56ZQjLamI+S8gXaOC8IZcxOWxxipZaej8KxvRGaTkfofOYEe45sgmqilgH+DcWFmEyraamjlvChkd8vCRMdTFObPReHlLAT2jKPxMyMQ+SID1TEmGhQTju4jM+H8wEwfnCPw2SUTjx5ZKOp9CI42NSH0roZsJ4fBPToDg+QmavAMwX5k4OUPI/WcG4K5pzLwerqZfhzfh/37UnGiWE3HO+6FMT0VD7K01LBjD5wXpKEcehphdxh7v6Vilr+cJtwORhtBGmwuq6mXOAh2cWkIZrLlzvVN+LCzHKXBMtrcdhM292LYdb2C7h3dilXvUrBKqaZnuVtQHZ6C8rMquu2xBQN6p+Lf+xqqHbQJJbdTkBympmnum3B5SSrauGqppYMLvGenIPatkn4sW4cN60vRe6KcbGx3Yt2nFIwbpaZt3quRNy0FkTcUJDOuZjo6BdkiFbVSLcWwHv/r2Kyjomq/Njyj2N0dYCt2vhZ6H0EsFFFUUhAVUQRRQAkpke7u7u5G2Xbra7wm0sPQ3fE93+8/1qzDzDnz7H3f18VasLNztiWtCUeRMbsRSXec6emEI9AcXwbXIjcyYdwefbkMGwxc6azSQUSNZD0b50FOSYcgk1GBcztdKFz7IFYWCqDF+tSr9SBzZ3YW9i6U9t0XFneZd5f50/VpYeiQ7sWen1Fkci0EUyYPYsK1SNIcH4qfJ3rROSmBTkuF4ptsP3akRNOelGAsqWiG4i7WpysDICnJ426uiac6/0A8ZYxnXx1HL6d6QfYan7u3N4aMfYNhfr0Do3sSaQl7/0VtHZB0TqDGn8xtXfjcD+sY4ko8IHmPz7VGRNF8Lx/IXm5E35hEsm71RXxkE95xSdR5wwdO6/hc9fJE+jfODy/SeVyPcgIZWPhCpovHXb+RRDucfCAyn88VO6WQup03Xp3gc53aybQi3w3X9PicoQHLHxlXZN7nc4ElERR1KwjJNm2IakmksR6BkN7ejAkbYinA1x0lJozJV0TS0xxHXFjJ50R8wkhnsgO2V/M4qeehNCrAGRP/CvBwUiyNmOCAlRuqUa8fTv+2uyBrCfvOTVhOprnA4IYAZ99H0evfbthVKcCWfyNJhLG35N0qrLIMpag8R6x4WY1nmyLox2dr+IizZwkIpqnMBeLWsus1IqhWzg4TQ5nLTAyliVNsIK3B41I9QumXjQ2iV1Tj7q0oWpphjD8HBjHA+RFXaojGKwNQM/On+GvWuMF2+ezKIMYV+lg63A8b5vJH/ruN0Yb9GO3vT507LTHachh5B4PovfQD2OpW4UFpOPmmWsJ1VhXjxjCSDLHG2oAKzG4PoK+d+tB5U4FnBcEk5WyM190VcIwPpq8q2oib3wep6b7U3XEOs4+1ofuZO/U8Pos7GX+BZT60+Zk8ZpS04sMyP3Kdeg56v1qxY5UPJblcgGdVGzb7+FBQ/2Esft2AgH99qcdACjOvN+D3dOYL1Ufw+2EjjlZ4U73vGaysaUGxvw99mnYRUpplWObHHKREHjZPW/HuqydtF7uAppQ2XGr0orTLx5B6ogwnjL0p6PlRXGhrhNZTDxr58BhcVjbhn5Ne9DX0MGZ8Z12wwotqXWSQsboMlSt8qEBFHh4VpZhj4klTcy7APbWUZQ3jh2NHIfP8L0Ytc6Y+XSBMqxKyR1xpV5kEZEyqMW/AlY4XheK8Uy+yr8aQV28IGm36oIN4mmwUCmvZXniNjaPJu4MQ5t8ES8alFxSCoLKEMUlHBDn6uuF8vBBevvH0gTxgZFuH6HnxFDzNHYZGQrQdiCM/fTcU7K2Fs0Y0WVZ449ZwHb71R9MvA2d8VeZzd1zDyfCJB+zda2FsE0mpR2xgu7cKiAql+YttMNa2CrFi4fR7vR3OpFQhLDGMdvzzEC2MIbVUg+hCjjtmywtxszuGdJZ54OM8IdKrook30QrNbsP4kOxP5e6WGLRinNkUQAZfbLE+lsdtkg4jTa+HmKjF495/CKPlg0Y4IjmIqSX+NM7cBhsYExqsiKFFSlaIqRnGyYkhlFRggakmwxC1Cqb87dawYV7p+CGEmoSWeFQ6DJ/TofTBSh8Fj/vBP+pHckl6yJDoR8EzX/p9xgKtPUNQ6vOjr1qmuHO4HIUiPvTU5j76xYbw+JY/za6zwASNKrgdiKA7+fcwTrwSXc9DaIy5Cb6bVGJJWCj91NKF2tc+3PzhQ8ulr6DOthxD6oHU2XkJB7eUQycigOxPqGNHTTmE1kF0Z/QZHDnxF2sDvShT+yL+HCuHx4xAelWiDC/jcpiYBdJsXw00Mo49usuf3jLGeyRahvwpvvTMSAUzqjuQO8ePrqZfxG7PTnz/we6zTwl9uzqgqcV20+Ikqu3KcCzNl2QeqKNxQxm2efjSXxslzHtVhuZ//WnEc3l8FyuDW6Iv3f1PDqcdymDn40eq62SxqZmxn7I/nd9zAie7y6AXxLrJ+xAM2H1qKLBduCwNRZ0yGMp70fKth7Bwdfn//ufUMOsIbGr/4t0OD5rUuA8KC6uh0uVOm7T3QX+pAO8aPWhM2F6IqFZDLMCTFP2CMTQ0gBFhiXTgdAjWv+vHc68EEtQHQ0GjHwbvkkh9QiieqbDz2h5L3SNC4K0xCH/pGDr+PRjdCwdxzTOeFLJD8D2zHz9D4ihyQgiCVw5C+28sbWddkLS6GRVFyVT80B9XprYgbXoyXVENQaJ9F35UJlJCYAhM+hmXqiWS34dgfC7rxiiZFBqlGIKIpB6YJyTRH8af/+7pgrF0Mqm/dkOAXj1+9SZTXY4HVNY3YLZWMs2a5Y7E6fVwKEqib0t9sOV3I8yXJ1MZfDBFrQkXb6aQ6ETWcbJ8TikhgkYyX/P7JsSXPwn0iO+Brc51+Ec6gbJ/MvZ72YCV4+PpnLQjdm3hcxVfwmmSiz1EmnncixHhtPysLYZTeZzAKpz8+K7YNFiN4F2hdNXQCacbanBUP5reNjtBKaUG0Uui6EWGA5zX1eCuRxTtmf0Ahn3DKGsJot1yzvC7WYMPnyJInnPABLUaqNZEk/DSA9R2DkMxMpCKjB5CJLUKex0iSOSHOYLqhzBhZwDteqKDm0F9sEz3o8cvH+DBGh6nOi+M9FwfIqygEkVbQ0hmrg72RPfhZy3b04k3UOjZi74DoZSkrI2ZY/tQLhZMNy/rYmtZH1qSAtlZ3Mayj/2IuBJEZ4J1ETGxH+ojgumh9k3sKazAZM0QevVTDwnMK3uzQ+hu0S2YOzKXlAwmKy0tKIzrRceHQPJq0ULb7l4kVfmTm6s2Ksb3ITMngIxV7uEPmxnfjYFk2n0fbWcqIRYYQsZ9d/BTWInY2nCSC7kDuXOVsJwSRmYRepjvUwmD0eGUY2wG/mAFXkgFU1i0EVpKypHew5499Qq+pHbjdUIgnYu7itnD3birHEz8Ag2EVDJ/nB1MUwJU8F6+An7qwRS+XRVj6zrQcjaQFJKVsKmhHZfXBdH2BEXsjWT0mRpAlHsZ4mZl2LXOj3JwCGJ29fjvlCetP30I0/Pr4TzWm6KqjuLtv2Xg/+NLMc+kMG9JA751u9GZoiN4btqIU4fdyZik8OhqA67qepC6hQymLm3GOxtP0ll/GBMNy/DfZE8amyyBhV6VOLvDnT69PoDKwkr8WuRGKzZz0LlUhd5+Z0oSP4S9xUJMq3Kh7rN7sW+8AGtfeNF46f2IMqxEzCdPEp1yEL2LKrDC34saL+7HMdVKPHnmTdc2S2F9SR1Ec51ptjAEqaoDeBEfTse+BSFcexCh9snEeQTh940hLPovkabVBsFYbADbJqXSjG/BqNzcB72RKdScHITtr4fwXD6WDsp4ga/eiHyjFFrg5IXNCnyOa02l03IeeGnTgH+epdCIYk98DG/EzUlpdPiOG4I8+NzW8dFkl+KC99F8zob5o/Y4d0yP4nNjZyTSrmJX1vt8rv1IEoWXuCIwhM85GsRSw58gKK7pwFp2n0uKvTCqqQE/QpPo7VZP+NXXI3RVEtlYu+FoJJ+L944n3mcXNIUyDvwdR962LvCZIETF6gQ62uQFnmM9DJmrHpbyxMtzdfj+NJbE5nsj0KABeJZAU8c645kWn7MWRJBdkhP2mfG5rpHRlOfggs0OfC7ySBQtXuyEK4yT28oj6eu6h5C8zeNcxkXQvS5ztJwfRr99CH1/Yg6LC8P43BRK9hvu4xsNYeuCUFLQMsdzQSUULcMo0tser0/xubIJsXT/jT0+MC9Oc42mRA1HVN3hc5W3Y+iAuBneKVXBMD2C9s0zwo7aQVz3Y33XdB1Vwb3gmfjRn0Pm0GLuUMvc0LDnPs4w9mu2CadnGSbI/F6J0t4wqvLQw6Ymxo224WS/Qw+TWVYnvg+lBH199L8bAO93GI1/aci+50F8Ug6hYrm7WDuPZXhWENUPG+HswSokZUfQzZ2GcNtWBa3CCFrx+i773ErwWsNogrUpXOcO4f2zANIsvgNvK8afwkga//c6DGNYF4sEUouMFlzLmMcNBVLhiSvw6ihHi08QbZtmiKv/sPdRYd/VCw1cr+jCrWch5JmohnG5nXi/OpiUPlzEuvdliCZ/GrVPEddfVjAeDqGJnBIm8Cuw2CWIgl0VMFm1FMtM3Mn+zQloljThRpw3xQ0cRWZsI+SG/WjEeml4Rjfg7nt/eiJ3BKqXyvHutR8tu3YG+6tacLnGixwOH8I4tXrcmuxPn5aegLpmOZbMCSDx0oP4uLgCny/4kMgWKcjosd+V9KWHDYcxnzls+YA39a2Vg4h6CwryfAkWsvj8qxmvBr2p9UMgFhT3wkE0k86PDcI9zW4su5dBlusDMdO2B/uvZdFJr0A83jUMKzbbXWUB2DuSx6XPYo4TEMTOfAiqsgk0dzAIkmpDCC+MI5c5wZjm1omAohSiHV4wcahHcEo8jbcMxIbvQ9g5lEz7RwfgJGPCHZrJ9OyxM+sIIb7LJdInQ1fIzajDn5lJ9CzKB4obGnBeEEuNCz3h+aYRMnfSSXydN94nNqG5IY3ETzmjbFkttovHUVGuI+TWCHC1MobUW1zg+6MWSrVxFPfXCbbKtfjrFU/1MY6QTRNg6u042nnTAQ1stnOY74wTd8RyfT6XtSyO9i9nnbhSAKFKHIllO8D3Hz4nMSaSiifbI6OHx03Y9/8z5on+2XUwuB5D0nLeWL2tHl77GFdsZe8ZIMC2V/EUeNYRKWNrYK8eSeXaFhB9MYz9DlF0w8gMUuuHka0QSae8LDBYMoxh9v6Fo+0Qs4TP3dweQykv7mDw0ABUioJpRAzr1sIqrMyLorN55lBzroL77Ujan24FzVU8br5lBB13tUaQPo8LlYikKi0rPNvI40Z9jaRmw1uQWF6F1akR5Nyhi+XCPvxeHUCr29gOsu7+ZBlFKSt0kbq+Eq/ehpKwWx/R4wax/XIElR01whrRIUhrRtDeIENkWA0iJCGS9LZo4pJkD2T2BJBdyBWMkyxD+mpfarh4FVfHluHOUh+qaL+BCK4KUyojaPtaHRzJqsQG3XCKXnAOIkWteB3C9qLlPOod2tChF0gWHxSwdkE7tqsE04RedWw+3oVKw0DSWq6EBfwOLI71IXdLHYQtqID9cCAtm38IdjZ1cNZxo5U5gPUD5jKrPGhuwEHojhXCN8GNPjRKI6izHDn3A2jyD2n4hzKvXBpEVn+O48hQOWTzA0m79BQ8HjUzX/WiIK+TWLOlGZ6mvpTBWHeJTjn6/gsg5+tSePm1Hn2vAihwGFhtVYcnZgH06rokEjdWoOO8P2H9cYiJNUHCzpd+NUlgy6JK4KQvzTc+CHX2c9dvPyqU5+C9qgJDzEON0iUwMa8W73d50DsRCcxkXWDX6Ek1hntRH1yNEXd8qPXEfpjcqIL3I1+qWuePeQ48TprtRa5yMKZO60VbfCqJjw5G2MFuPNqTRnG+Xoh70wTBkgw6lxkEp9Q+7C9Oo9GHgnEyqg+6F1Lpla832vWasDQilX5e8sUMuWZcWpZKQS4B0Ls2jHsi7PUKZ8yO4XOX7iVSz24nyLvzORO7BJJUdsZn1pU3C2PpTqILtvjzubAZMVQT5IFN7Body3gye2WHceBzJ4+xLnvrBB67/tjBePKodUOwTw3OPwih4AV22DqRdUpRFKX62uHNSD53yzSSlOzsketQg+//xNIBDTt0Z9VA9EkcnTU2x/3Tw9ijHk5W001xMmwIH2PC6MRfR8w9z/Y6IIEC4+/j7phhBH2MoleDD7HsA49rvBdNu4ZsETxHgLIDCbRNygbd8jWIORJPc2ba4PcLxrczE+niCAPs+ziAmw6hNO/7XVwuGIT+zHBqPGGNT0Vs1x5H0lUHKyR6V8H0dCSN+n0XP6KqcE+G8XODBrbN64bhT3/y/HELzib9UNkYQvsUbaD6hMeJjWbPuMUa++7zuAsxUdR9+TZ2cQP4FhBJz57rIHawD/NXRhHfXxfcvn643o8gLY2b2HWzD38awkgsSAFW59vhttKP2vbcQNL+SiQvDaNtf7Vw6lsFxFsY66pehahcJdp3Mi+OOodNxa0wFAmh080X8OtuG1z2h5KzmjyaWlvgfIW5QOUNPP2vCvlRURSipotIzyrULoqidh9N7IyuwCLDEDo/TgmDO9vx6HYYmeoqIXJfO0p/hNPfyRfg8rQVdQvDaXjPBdgWtKHWwZ82C89DdksFcpqCaJ62PGz8WvHPkD+5r9VGqgzrJpFgurvwHFb1V2CVTQidWqGI48aVWOYVSmufSmLyjnr8nBVETnaSkNWsw6drwaSaANTGCbH9byBdlQO2e1cizziARl6VxFt+JWpPBlLITAmsWSFA9Xx34v9zFsZzy/FcMYB8f53DgsQyjLruTxNfHYRsWB0sjnrRmhsHMG1BHdTv+dLPk/thLlOLB5f9SPTwPhz9pxYbZXxop8devHhbheJx3qQ/tB9/d1YizMiDxooGIvNTP37/yqQXfQGo2DgI1a4M+jw6CGYL+3F9ewYt9AnC4b892GqfTp9KA2HR1Y4DlakUzF539O5E7Nw0+pUeiCjBIDRSU6limx8W5fG4iKUp9DzHE4fu8bmX7bFU+8EDTxc2Ifl1BlnN9wTPmc+RaCLN7fNDzQUeF3srlZLt3RHlx+d2rYqjppfuePehAR8V00hP1B2K2xpRaJlB9TNcsVa3DlKqyRQ3yxlzXBiLKsbQyHYbrBvN51ZPi6XhY86IsRLiGvPZ/gAnzMsWIuS/ZArb7oLjZnXouJNC840eYPUmHrdLI5yaHzjifnItDrQk0uJhB7zrqIXG2mRK/WbDMpXHqT1mDqvlife29Yj4wfi20RS7fg0hZ0UExek7QE6bz/nbxFOytzvqP9VB0zaRwoItMffPMO7mhNHjbitI/qrCYdlo2iFhB8f6avxRj6GtyrawnlCDvTGxtGM548M51Ui/FUNvrxgirKEKcxKj6VS9HpzKq/DsbDRt/GGI9YeqMSODPSOMUdpZBeMdMWT01Ax3Rlbj8OhY4q2xxAH2esWVGLJ7YYY/pVWw/RhN629qIZXfi40RwXRtqxbMqnpQXcTurfcK1LK64aUcRkInTXQf6YH9zFDqP3UdC/MqMftSOK38o4m1IlUwqw+nE60a8PBmTnokhNwFl7H+bBXkTkTQ/rxL8CxnfrQ0nKSvq8HOrQpFWyJIQ0wREzTbcHlxJL1tOofVlS3QTomgbjlVHKquRFB0GLneugBplXL82hRIv87J4kZeM9pG+5Poe0Xw91XhSg/z025l1L+vwrdtEVSSJIdXji34m84YNQN4Oqsen8/5UL/8IWiF1MPM1ZcWXd2HJ9o1CFzqR9/fSqDuuxB6wd60wSMAOUptaOhKpZpT/ni2qQ0TRDPIJiEAEqbt+J6UTqEHAxA7MIBTI7Lp9vxAKDn2MffLooQbXki5xef2rE2irGkeuBnG50bFJ5FurQ9GCniczeE0crjoCdjxOcWJKVRo4AlLeT43TTqDVrm5Q5U5zgTdDDJZ6IFF9nzO8E8aTVB9CLt3PK6HsdbJVzYomsTnjryIoyk3rTEpncedtomjPy/8cGlSK9a+SaMtq30xMq4ZdappFBnrgzWfmjE5MJ3kljii2pHP2Ykk0+eF9uhVZ501O4nOznfAfF0+N5ufSO9tfNHf1YKH1Rm0uPM+xioM41J9LI11ssDHKTwu7nEcBejdR9e9YaRciifpZitUKvA44eJY+ne6NeLteJzigRiyrjRHYdYwbp2Kpc+vraBxqhqfH8dS+1ML2K6pRu2/sRR41ApaRtWQLY4jVylLPJ3A40YGxdBsUytcP8fjNirGUc72e5hmVY056vH09qwpfM5WY/TWeHrSYoxLK6uR+CyWrM9a4n4G6ybTKJL6aYY3m6vxm7Hukm+aSFLuQX9DJJ2YdBWLSroxzzKaXo24jCNtXYh5E0m+K27jt2Y1+pjbOuUYY0PBEH5bxhL870JvwhDalzHnLTZB01PG+cdiKPDtXaTXDOLpw2iaGKEJp3XV+O9dFJ2zvIaC8CrstI0kMboMifYqtGVGkkepJhZJVGASF0wXP6ljlhS7t++R9C1RG6YL+2CXxzh2xHl4vK/E8zFhpOF0HkbBVXh9IZzWjVDD94QKdB8KoYBbZ9G3sgUfWAftnisHHbtmTLsXSosUlfGoox37h0LIxlwFz6yrccw1knweX8Ip9S5M0Y0m7RtnoZRcDonngeRUewU1Sd1wXBZB46vPwLGtBd/MA2lfgAo+bqlE7p5Q2n5eFgO+zVA6GEj1zxVwfms1Ohhvf3sCxITV4vqkYDLWPAT3VAFiJUKobj3Q5VmD6oIgalCUwNOCKjje9CfJj34QPdMCi/mpNLrRH+/K2rEgKpO+jQ/E2w2dWMvLpJFrAuCqOQxf7TSa3REIqQedmGqSTop2AZgU1ofCzGzafcwLUSubscwxky4/9kP8Ph63BOkUqeGJU7xmvDPPotL9AThxphVGVimUfcYDMV58bvm1VHL74YaTKXyuZH0KTa50xRdfPvchIp0km+zAXeNzhc7JNGeuLfR38rkruUm0IMyP9XAbfHIy6UGkDdx287lls1PoSZ01NvAZB8onU/ULR9xj7Nf1KZHkj1nh63Ye90smmup+GWEodwgHkuPou5Q9MlfXQt04iZr7beDuJkAHL5leFNjh2dVa2OUmk4K6IbLGDWEJY8UV2pYoOcvjLicn0BpHKwzf5HEVCfE01GENYV8VY4loEstzQCnLDRf1FFoocEJUJJ970JNM99TNsfPmMNJbouneBy2UTe9F1uEIcnc1htmNIfx6GkknXXUweW0/jr2NJvup2piyug8JrtH0wUoblhF92Ls0lg52qOPehi5IXIqgoX1q6LbuxKOpoRSZpoJJ3h0Y7RJME1fo4P6OaixeEkNZz3RwIqMaX77Fkt2rG9gtXoNj3nEUW38dv55V41+xWOJWGcNRcQibp0STS5E6Rh+qRNujUDq1QwOPkrsgFRFGF9lnPZHvRExXJG2ZroYr6zpRHh5NAcNnsPdZFXgHwml5lzxSWprh3hFJnw0UsCCP+ZRNFN0/fR4hO1owd380nbM9D0//ZuwOiKEPgrO4pdGE3QrRtPe7AvIn1+BdeSThkxxMuBaYaQUTP/YUwj43wXZbCCkJT0LhSxNsPjIeG5aFvm41ToeHk/EOWRw+WIUta8OocxcHp9AqpB0Pol6XA5BXrUbRtkDa8Xs/1mXXYDtjv+anB3DjlxCSs/0p2vMA4rwF+BseSDYKATDndWHwbxbpmfiie1QbFrRmUUGbH5yetaNhcTat/xOIh1kDWCKWTpY7fKGdyPKwIZ3On/bG7Wl8rvRQBkW+c4WQZfgkk0wKe+yFXbNaIDyRTdavPNC0vBlfKJv2jvBBu1MLFmhmkc8Hb8x82wy71gz6GuUFo2N8ToMxvJWKHVYe4HOS8xOo3OMhDIU87mkfc5ZpttizjM9dm5pI396aswzkcSfmJJCTqBNs2e4cTEijdxZOWBzK51YeT6Vv+11wPprPPbucRrvWWyPhQzVWdcTRcXUjZL0agjgvgWJ1nKHC3KomLYm+6z+AHcuTg50x5Kz3EPNTq/H1eSx9ybXGmW3VCFKLoQihCdQcqyGil0DXRc0xjl1jqJlIUTHmuMPybb5EAr1efwPy3r0Y3BRF41ZrwWl2L74siCHpaDXUxHdiz5sw+tmtghH2HVCzZe5wSR8SwmpsKUigmWL62BZXjcsT4snkkz4+zRrEWOZQXvFXITjUg/a6WNJtlkWFVxM+zQmnyxvPQcKvGm/iI8hP6wxzjmbc9I6gaQNyqDlRw/g/gnza5RGq1og1n2PonO4ZROo2YOqDaPJ+dg5XwmuwdlUU46WzGC1bgaK1zPfdZNA0oRp5KWEUGXkSFjY12Doqgt4dPQmvM5VYHh9C6XtPw8yyApXGwfQ8TAaZZhXIW8fm1usI0rIaoD8+iCx3HsMex0ZcSgqgQyqHcJlXA+uaYDo1/gDOF9Ti5PkAmjP9MBqOCqBuHUqjnwVi9us2SI5IoSaJQCi/70JUfibZV7rDblYT2vhZJPfFGdMD+FzQ53SaftgDH643o2BeLu3e7YU1ui3Y/DaHKpwckcUy9uWYDAo44YwxzIvPSWfSyyAXrE3jc7VtKfThoBt+xjGuYBy1ivOB+uNWnJbLoUETO0he4XOuf1Jo/Fg7zGMcIiaaRjLiNojZxee+K6XS9s1OUBlRh9MLUql6jjMWttVhSwXriHku6Gysw+s3qVSq54DN24TYopZCB9dZIugyj6udnETSCx9AJJzHieglkmWOPeRLBTixMpGMNj2ETRuP49cnkv7EBxjLHKTkVRLdibXFWE0BWgoSqWCeJRZ+GEZOeTjReQfYWPO5wKxUWnTPBqGfBRiUTqEAC2ssRg1OsvmssdFGSFkfBOZxVK+nBTGbXlwRjaMZPy0QyDJ8k1QyLeKuYenqXnwtjqeJ4jdQzjx3Q348XVK9iX9v1eA8EmjVp1uQ5mpwSDGRVmvfwpaeajzWjafCA/oonD2IKYypHtjrIW/xAJbviqbncprYfKEGRd6xtGGdFix+1EAzKJ6WrjmD68pNuCeMpKooVVwt6oDOzgi6tE4W8dcaMcI1gpZ1noH3PQG2Ho0i1+3n8Hp9LXpcoinP8gT6VjUhPymQlO4dwW1vxmZvWFbrSCH6YjX4BSEkbyIL9cZy+K8LIrszUrgvqITn9mAamH0MspMrUeQRTG6eZ3DtMWOJklBa8fo09JdU4lFsCD3vvQA1bQH2+0WTadBxRC6ogsO5UFIWSGP5wioscA6h65oyUMtugmiAP+V0H0N2bTV2Mz863eSLRSHt0HLPoSsZfjhR2An5N7nUcNYXYyd24u/VfFq0wQ9xcV2Ij8in7Lf+UB83AKmGHPqo6YffUsPYfCKHZnn7om0NjytdmU3/mfljxs8hDEtmkdosX6iO4XHbruRSYrs/Lv/qwsKLOdSzzx+KYp0Q2ZlDH5a6w30+89Pl2XSkyA0JCk14cimH7ou7Ya1rE1qC2I5cdYSED58buSmLmgdc8C2dsUdEMt094AZ7ywY0MHeIG+mGnNZ6TJNKo9xIti/F9XC/n053XB1xPKce/suyKGq0Mxoq6rHJjDFPuhOWnKvHPfkMejzJDToP6uEwNZWCnrjAQrkBEosz6ZG+M2ytG5D7Los0v7hi8ZZGVK3Oov90zXFkBo/zV0gkYbU9vPSFeOWTSidWWKM0h8fNNU0gKrRG+CQBZocl04E7VtgYWoOnq1MovNYKXRo1+Pqd+UuKBY6tqsGC28kUkm0MhepqTJmbTHN/38db5qeV9ckk89EMSn+qcScpiSwidXD4az+Os/yfrq0DTd4A7I4n0VUZbVRO6AdtSaR5f25DqmoAfv6xlKt3C6nsGtOSGLoRoosfnf3QQxxNOqgF03vV2N4VTdZml2GzvRsxzTG0+YkCRt1thRdj8rVz1GG3n92zVTTxXS9CZqAG4nox5CGvgYv5NXjJfH++zWn0NjZg47YoKgyRw+O3tTheEkWZl+WQp1GHlQujabq4PAwShVgiGkOZr0/hvr8Q77Ij6VCCEnyd2+D+J5YG61RgOtCO6Z9jKVyogoKedozXjqdv/UfwrqkeRyNCaMWVYxivVo+Es2H0ZLE0JsbUQXJcKL3RlcSJXUK0G4dQR5A0VGrqoXIxmFJOyiCnuBbDdyPI4qEs0ooEmHsyknSSjkOH7axoeDB9Gq+E9WtqEd8eQ3uOXEDCeiFy58SSg6gv65cufJMqpInqAfBPHYJofTrJL/bH7ku9+LUgn2b99UdFSy8sDXKpWs4fu950I3BLHk1V9oeTcBCP2Awfk/fDPnv2uxPzyKLEB345w7BbmE/XlAPw7UoPYjfl0J6ZruCrNEIyIJt2PnDHK+tmjDmZR7Z73DFK0Iwzbvn0TdwTM11bYGiQR9OWBoK3qxUxKklkOc0VhXPY9fMK6N9AV5z61ITfpXkkOc4R/bZ12OGWTlr6DpjGsn36cAbZfbaDzZQ6mItlkP0ac/Qu4HG9EUnUqPYQT87VojstjcziHmC1kwB649JIWewBVN4J8M++dPq1wQ4VMbW42ZRCd65ZIm+JAAbOafT5iQkCTIaxeyiRKgxNmeINw4jx9mjl+5CfzOMil6fS0Q/3kTaWxz1/nkwZsEDUVR43VT+FapLNMd+3Bu9/pZLVG1Pc2VuDXWKpJH7QFDmmNfA3SqP7IpZIuiZA4Pt0Cn9hjCrmNfEbk8nc1AijJYbRdDyF5h+/D9c+NpOLMij4jDkmlNdg2dp0aqi/C+mSalztSiCJ97qYkz6AwwdSqMXzJl7+6kedWQrtWfUQOZ9r4HQuicZvs8b3IwKUfEshYqw1l/Htc5kUEhmlAj7zrM0KkXRp6RVc2yOAKnP2+skqMMpox93nUfR0ojJqBtpwUIx1Srk60kW6YLUvllJaNeA+tRuRb+Jo/2oLLFeqQX9MCgV7noXJmXpcPB5DELuL7S3VsI1PIndxE0wuqsbfD4kUMawEzSc1mHwqmuJLVTEwugazEqLoW64SBhYLIacQR5fMVGCWIgCGY+iUjww0FjRCncLottFxSBU34B8ulEwsTqJ5TBNW3Aol9ReMwdTZTp2Oon2zT2DWGQHao5gLiF6Ep0ctPCvjSNjlh7L6Aby6k0cF/myGp/G45rmZtOOgN9pfteLDt1w6fcwbs015nM6mPFqV4w21ADZLC3LI+pwfZPb34LtsAY2b6YG54nxug2wuwcENpRJ8rliQR2dF3UCqfO7CjlzyanHHpst8LrM9k1zs3bH0Ap8ze5hNsQt9ERbcjs/luSQ0cMaJtU0QXsunJ7VO0DBsgnNUAYVaOYLbUYf3R9No5Hl7mBYKsfdLGv07wwojCnhc9eZU2pdhiYtZPO6SThpp8S3QrcXj1r1LpR/zbHFgkxBZquk0N9wWK+prMWN5GlU0PITDrFrMM02lmE93UZ8zBBHfJEreo48NLwfhx0si+3X3YBozhEqWtxOPGqHXh2XjnnQaXmqEYkENfjpkUA7bo8ZJQlw4k0UNsVY4OKUWi25mUEqPJTuTWpR6ZdKWzfZYZMrceWMG1VjY4qYSnzulkk7zWiwg0VSNbwuS6Mt4HXxZMgCZjYzlmA/KdfQhd2IydU1g9zO3BsdvJ1FDhgEmGQ7h/qJU6tIzwvWLw7j+KJWkluoBXQOIY3MVckQP674O4MToRBrFZqmVMXxAYgxlK9zGyZ4BjLwUT7EZl1Ad1oX9E5MobLsGgp524Y1RAh0ccxXCnT0wkk6i2qB7yGJMtSg9lcryLkPuXTWm+UbTD8+TmLq/HtdEImmq61FM+COAe0UYFXEq0M4QQndaAh3wUUTB/TqYmcdT6UwlDJ6uR9VgAr0rPYwXYkLY5YVS2zov1L1phfBWPj0w8IEEDcBdspik+b6YuHcQJoOFFHfVF41b+jFmfRHxhD7w9+ZxEzUzqfGLN1aW8Di/i1l0w88D+itasUyvgKjZBd+V+Vz/pHwy2+YMNQ8+t00/m646uPzvbw6p7Ix2nHHFdjM+15CaTQn6brANb4FBWyEtD3GD37IWLP9QQCf8XLD7XjPGXyukS188oT/I45y1cijxzwM8ZT9LV6eSywlrCIZ5nLVPCnlLOOLq5AZMs88mbSd7HJCrh1RKFondc8CK1Q04nJxDl25bwTeXx/3Tn0yjN9phl1odLt7KJFlpO3gyPunbnEPXVWwxN7wO4l+yyL3EAKKyQ0i5l0yerOu9gwfRO5RMax8b4OYXxgxbMyj55y3IHh0ET59loPVNKI8YgOvbdBoHA1wXr8FZ3RTqv/MAu1i/n7dLJB1TK2x9Ug2rrnjSjbXEyG/VODYikRxbbuJDYQ32uyaR2ioDPPYcxAHG4SWJl7GgvBuvbVMok/HAs6XdaL2eTOdNDLD6eg3OHUij3ZlqaDHsxE3fOCpceRVHt/TATyGBRBKOw3Z5HdQyWOYsPorv7kL8GxVGcfXn0dvQBP60ONruqoCKTy0Y1RJLqTkKGDRpwQjHeNq+SwYmIxugXhROxjbe+Hx9CEVqxXRR1B8eB/qxvCuP7pZ5Q/xBB/qaC+hLuSfsP7VBxriQgrK8MMW7Ax+fFJHpWg8sEWHzsJF18XNPtAXzuPvV+bRUxgO/nvO4P+cKydTXF9PreqDwppB2KrNMO98H2+gCupDtiEOWfO7xsVwaE+2ICDY/FjnZ5NRhj582fK4gPpvqu+2wkM3Sm4RMGuPvirrgFix7X0QTmj0htZTPTbuTRfwf9tC14HOLu9PILcwBrW58rnlBJrWWOmHTkwbM3ZdDOmdt8D22Domrcih85UMMlwuxeX02vTO2hsLmOhQ8z6HOOE+U/ORxuhvySPubNZZ518KrNp0EDZaIKa1BDPO+BafMMf4Mj6uoT6OHiy3hHsHj5GPS6VS0Htou1sDEIJl0o/Rw25P1JtvrjoDrOBfVB/G2NJp09C6e9w7huE8aSezWxzLJIXjMTqeHv/RgfW8QR4pTafb+W2hdLcDoCRl0UPwOQp7VwFUmnQIE+jj6bhCvbRJomeINeF9gXLEwhX7H38B/hgIcjEilM090cPVTDSLYvvxlM3N7ohBSrxPIMv0Sdi+vxcWMeGpSuYGZzWwO5ZnHZV3AKYsmaIXG092F6qgNFSBTJI6G7ilgxsgWvJyYSF2jVfDQsh2LviSQrboS+JvbIGsQT2cWKGDV8QbMyomnDks1HLzRieiWeHrVdhHZ2zvhJZ1IX0LO4eyeelxVj6WdbG4/RQoQcSqBtjb7YueSIXR65tNlEV9EBQzhWGwBlXaynFnVDt7GYlp40hvCZ12QlnxEkfY+2JLVjemTiklQ4w2esBMh5kVU+M4TS5g/Kh55RF9veGCzJdv9BcUk+8kTN5R5nElOIa0a64LjlY34szmP5vm4oDqkEZ/ac8go2AvB5kP4/fYRHar0hEbNMJTjikn9gRsUG3jcZN8iEj3iitstPG7xjEckXOCCL8v4XPnTIhqxhrHiyFbUdhTTCTF3tLe2Yr1+MT0t9cGV+71QWFdM+Q4+6J3Sz3akmB6Nc8EVEz73dH0uFbB8mFTD4/JjMylqqhU4IY+b0ZVFz49a4Gkoj2vbnEW8r+Y4GsbjFull0+bL97FFlr0enUV3pllD260O2jvz6NPqBzifVYdMF7Z3dg+hplKP6ZPzaetJGxwVrYe2Xy6ppz/EwS18biAojfSirXCOVw/VHwX0+YcF+kTrcH9GAb1f8ADLTggxNjSbHltYQddWiPuVOdTmZ4FkjWrc3hdPo/uM4fRtGHqm6ZT7yQxHTzDm3JJB8cam+DKKx/G00+hFpTGu9A5DemQmBZ80g7gcj0s1yqTB0Tqw3SWAQk4aDdy4i8PLh3FqcgalHrjLmG4YB8wzaXe0FvIm1CL1exot+nARitO7UGCQRoLxaths24X6mRnUdl0FdLUTbSoZ9DVaE8d29CLZJJX8MzUxV70XPtVpVGV+BcXuPXirlE5jN1/B4owezO3MIHhcQphhN3qDGcM3aGIj85QX/6XQ2kdaMDEXYGJrEq1ceRnzdGsRZpNIsQpaiH3UiwU6iVQ7SwvdWb34czyZ5P9eQa5mLVR3JVPE2Gs45C/ASIdEav2gDvnzQixqZ8yprYHcQ0K496QQF6kE+6F6FDUlU7mtAuYMNWKJczI97VVAHr8JSxtT6L3LeTyoa8B/jD9DJBWwPLIRUn0JhJILkCyqw8dLcWSx1A//Gg5A276ARr73xFHLIczZWULCTZ74V2YIUwKI/sz1wPxnwzi4nWhomyem5w/D8Mhj+rrMA+VHedyt+Y/p7C47TDfgc0Wfs+jmMhtoy/K5T9uyaZ6rDY6d5XPRgkxqP+mAtSf43P3rhSR45IA7GnzOdHIBhdx2gvAUn1u/o5B0K52xNasZW72LyOgYy0+2FwuvZtF8b2csXNAC18xi2tTsjXtb2jF1aj4VbnXEYc9GLK7NJ9HL9sgoasCrnfm0oscOl2c14s39Ajrl5YyRfD4XtfYx/ZCwhdyBBuj+m08f26yQX8vjjmtm0JZcC8wO4XG+7RnUe8UUyUd43OOObHraYY11YfVYd76AhKlGiK8exr5ItkdKTng4thEDVrk0QvMB1rbzuLcr06ln50PcW8O45W86xatYAS1CjFuYRx/ljFEoUouClznkudcMWUdrMdcuh8Y4m6IoRoC77HursLNB9W0hngdm0MgNJhB3ZdcfziNXxrp7soXYWZ5JQ8EaeBDdDa0JaXR411UYPqnFm0NpVBp1ER6MA4OyWJeVqmCpdQe+WiTTiWQllI1rh+neZPLxUsG8yR2MaZJIul4VBxm3SFZnkoHuRaSJ1OOeeAade6sMUfkGXJmRSYrGqrg1LERpWiKpNShglGQrdH4n0bI7Cgja04IC5nRXlipgzPJmrLmZRJeZpxtOb8OGY4kUF6OKFuU6/LiUTL/2XoSzXR1amJNOWeiDca+GsO57Ic3UYQwwh8e5qhWQSzfjyWnt2CZXQGM2OWG8Np9TU8inig5nSLHZGMc6vWazF5Lku5Dj+5gqgl0Ru4HPKY8opAxxB3Tc5nMKUXlkxtjg8KkhBK97SodlndD0ogl/ygqpss4J6ZIt2Bj5iDhtF3jIMD/CYzIY446AaB4nKveILhvYY4cR+6xtuZQLO4zXYsygn0fbv9mi4gafi72QQ3VnnSGqx+cO+eXRP08ccYE9+6bVxZRUbI3Ry/ncdNFMujTWFkrn2fXRGeR1ywDOpUNo/JBFZ29boNmyDqe0C2lcowW+sLNzmZ9D9sYWGDVViCi9XCr+rAcL5i9F4lm0IUyPdfQgrjDWzVfTwSHHAdzUYLvw1hw7ygSwWpRFm+9botuhFqd/ZtHY7zcx4+4AmhqyKXrsDaTu7YduUhalzrdAloMAYqUZJKpvjsZVtTBRzabwrDtwYJwQUptBTZLWiPpSi5+LM2lGlgqy0zvgXZdCD8XUMVW3C05VKVTV8QD67BnH5WXTSrqDA8sEkLmeSQ2b1FCQ2IkKqWR6tU0FYVWdKD+URdMFivBlc2gyIosmh+hiPXOc+u4M2pV8AxPP9mNYJJMce65jSnIf/g6kUNFkTXR96YFGbzK1zVLCsxdtGHiZQtM+q2HRwTr8dkgj8TnKCF/eACWfVNo+QhGrPjagVyqJXDYpY514PfJMk2j+Ak+8bu7Esl8lZFviCcWSblR7EMW3esNFvBdl+Y8oeI07xk/kc/eCWe6Nc8dDm2EINJ6Sz5A7HkW2QkGkiAzybDBakc8d/5hLVQUP4X+Mz43QzaF+Yzv8GWzCTqvHpCjrgFHazTCY/picjOzhEtyEuG/FtEDgiFTFRoQV5pGaliOCHJvhr/aISnc7ody8Bfs+PaahWAcMCxgziBfS0mkOOLm3CQU6RSTWaIWqcXxO5mQevSyzxqtNfE5jVD6VelhhfzePC3yZT4nG9zD20TAebcmhpUJz+P2ow85UlpkbrSClVI+Zy4vo7x0zfCyoxe//WEZlmmK0qBDXjPNpyS1zlCkKoTM9n3YvvIbFbb2Q+J5JYjrX4FrRi/2qGeSYdheqe2txe0Ie3T5uiLNpAvgeyaEVZvoY1y6A25Vc8ki8g2sna3HkC8uoaAP8kWcu+SqLFuy5DU93AXptsqnjmgna9vA4WbVcSpxqjHkredxJ8Xxq1ruLxcHDaGjMpaku97B2qwBejZlkl38D3XMHMHtuPr1+po0XhwdgkJhLE4d1UWU7iA7GId8mG2B+xRCkfXJoR/Z12F3oh4h0Do1L10WpqQCrWKa5jdcFT6EW/33NI7nltzHHvhYd5exzdyrjRnoDJESyaWeWIt69bcRm6Uw6WaUA3VtNkFDOprwCRawf2Q639DRyGVTAPI9WhIelUlyONwxKB9Bt8Yg2tngBJcPo2lREm785Qnkfn3MKKKIlrq74QTxuptNjeiHjhWVb+jAuiai91guG+j24vKKEDPbbYqtYEz7eeERfPthifB7rL5FiMhxyxbK4NkyfWkI1pe4oVGxHa+MjMj/phhcr26BU8oj4Zc5AYis2epTQdi1rvG+oh7g3c+3P1jj2D59b4JVLoUsfQHwGn3P/nUPu8uZQ9eNxQ1k5JHbuPhbPZ/kztoiCq0xRfJk51Ms80l1ljks+PE6LucluMUuc/8Xjluvm0thbOmivYOfSmU3JgUYYCBZgjXE2abTdwPLPbAZMMmi4QRcB8oNQl8oli9Jr+NbaB9kVeVQVpo0DbQK8Sssi00PXMONhH/77k0MeH28j5OgQ/jHJpX9LNTDaXIjoU+n0e7ke9nQLoKyYSwsbDbCqtBYjAgtIRPsu6kNqsfdqPllfU4REbSMSNVkOmChh6mAD2h6kk3SqMvR1O8DzT6N/ohVwdH0zEn6lk+PuizDfUo+Fztn0RU4VMwzqYcf4fDjhEiQGhaiLziG3lZfQzPo09iLLomOXsTS2B04ZWeT7wRuVq/ohPe4xrZZyh9f4Idjve06vstxgc5t52dUSylXxQprfAPZ2l9CPIk/k2g9g8+wnJDbbAWvKm/F/ZrG2u3icHJp1WJRd18UHu9vHeuxWjMcODNZgIyoh3Q1KKCAo3SImdid2FxICm+7uLhGYoWuY+s73/jfXfd1z5pyz917rt7go0Y6loshgeNe04/NMoiF6V/CvsBMXNYm01C5hyuhO7CglsjQ5j3HGfGSFR5KCozeaajjccSt/0m1VDyz+3YQRERFU+PsMPoVIIesRTq4hDjB4KQGv5xfVbXdDgHkzRDt+U8ogJ/xaL8W4qxH0YPcpzForgfP6SJLPdsOyw40w1f1GqqOc8TZfimcXf9NrBUd0LpZiU2UUvbnjjOxaKSbyI2lzhw2s7//Fl10RtFvPDMbRAgxV/0VSDTN8MxHAN/QnXbIxhrxCP14e+Em65afQlP0Xi1dHUtu/jlhi04Sf0ij6ouyE8LVNcKmIpNWD7VE+8BfLV0bR5UX2CFJvQukrtudx1vhi/xf7t/0kQa8BPDf0YciWHzQ+zgiW3GaER36lUD9T2AQ2Iez6NzIfZozL8s1wyvpOOk8tEJz7FzW23ylKzwK7o/6Cq/6V6tZrw96HD72OXxQ3SAvLe1rxakEYHZVqoOtdG3zf/aL7ZwyQltKMM1m/qCHeCOfnNyNr9C+SD9DCi5Q2CKZ9prMHdHF4Lw/bLX/Rkm3XUbBZgMWa8fTzcQhstQeg+TSBHl66ji3DhdgniKPp80Lg1NoDuw1x9FTzGuK2dmNRRyy9sLiKK4Hd2HsxjiqehmD7qT6kTY6nGtENzKgVIe97DIXOu4n9aQMw2xdLvpcuIzGSwzUoj6Vrpy5Ba2Y3ZEMSSfPjRdj6dmP+sGTKdrsMndAeDHqXRDajrmDmgW5c6YuneN5V1LX1wDE/nh7PugofFQ53QidRn2YA2tfJcIn1ksuz88g5LsP9d3kEDYw+jy3bZLgZzyJpy63z6C9rwQTfMNp/7AJyHvLgPPcXOTUEQlGvDWf6YqnwahAa5drx7jXR9it+eDRThjv6YARZpfhCQ8rhHtsXSdx1wRi0owOX9NmdfLuMkkNd8AuNo6rngXBvbcHNG7/oz6cAGAbwMGxMJHmreyJqSQs2Nf6mV0tcMeRTM9bYRdPncCck3JciLz+aIhp0ICB2rvYfdH+1LcbNFOPtoQhyjtVDjW8Lfoz6Ql9zLbDjzwCOx4bT119m+IomqP34QaPmaSBDoR2fFCJIRqKJleqtCOwIp0H9esg51AK1zHAynW8If8tmnF0USZuOn4Tj6Casy4qiTQqW0BjfhJNdkRTTawlF+SZU3PtNL9y0YGPWgUVGX2j1zRDwFUTo351AbQPX8HGOCIqXE2nVm4t4XsHh1khiaffyYISPleFy7sTQ4RtBKNsiwzWPjyILz0A8mCvDDfr3N42IC8HNz914FhNDO+IDsHFQO8rOxdNMmSB8vME0hB9HtjqBmPezDd574yh35xWUbOiB5sJE6tJjdQ/uhcAlkdZlBuNjTDeqFFOoUvMSzgh64KWXQhe/+cN9igw3aVwUCbZ5QSmCw13UEE6I9sapEg538aFIyvO5hL5jXZBZnkCWhZ4ofsPh8pQiyS46AKcOy3A/OIbTCq+LyFskw700LZoMEi/gp6wMd5foNwluemHHEw5399FoKhX6oCCDnb3hN32654MVkf+/fgw5zg3A2kIerh2Iot13/KG7mY+DD39TU5sXVuVyuGNjf9EmPw9U27Zgw6wYWid7DldFzQh4GEOTHnsj40MLlun9pr1DvSE70IIX16Ip7qgvum7y8HxSNL32PQ3lZAlWD4umtn431BhwuM1spg4ruOHQIQ53agiR4w0XxE3kcF0rYmn5hnOYMqUJ6isjKPKzBbYPGcB0pR9EIw2wSr4Pua0/yWqUMaJv9SMGv6jtkT6OPujDu8pfZLzKGsp7/mJVyzc6948W9OZ2oGboN5K5pw0bxy5EGnyl0Qu1kHSxE94bvpOWqQ2C1/7FAusw+pNmjepLf9HHtOX2Rm0INvHxa1UknbXVhQy/BaGxETQ1SBOnndqZhv6gSHstfD3QBr+4b/T9kQYODuvAzOVhdLfgxP80sGVPJGkKr2Hu0H68eJJAqfnXcG7oAGQ7EunOgiCUzv7/2kXTHo1gpCv04PulVLo3wx+9C9vwIjaOIov9MO0yHyG90eS/NBA2Q2W4Ws+jaYjdFfwe04ftq5Jpwg5v/MN6xrMmiqxNfTG0kcON8Imi2EY/pDHPSqiNpmZNb8hf4GPf6jgSx7EaLebjQ1QsmWZ44ut5HqxnEeXbe6LnJodr+iSK3Bt8ocrlwbYwirZu88TjWB4cj8XRzXVu6G1pwc6LRBu+umGlOYdbEBlJdzzcITrD4SpsiCBFg7OonM3hBkVH0Otd3nBKb8Ll1F8UGuwA65QmlGtH08cdhph1px9pdhEUrqKLNVp9aC2MoOGLNaGj34nEwT9pozGr0ZBurKcf5OujgaqlXdj3LozUByyxr/gv7uSF01KhOcI5TUi/FkZejSY4e6cJS99GEfeVOsYUd8Bn4BeZDrqO239FmLAqnp5euYDuJg5XuIdo1ueLqD7Sia8T42mp+mWs+W8ApJZGd+5cgdljAbhvU+i402UYsh6bcTuV0mdextiLHO68s3E0pDMIc8q7MDcuhWz2B2H/zm4Ejkuj32cD0ODdCt+SGHqY5gfbda1ocoylXbzz2DBIhntueCx1XruAvcEdqL8fT35nr+DSjH5MESVTroEX1HfxYJIWQ35XfVBRxEPzvhgSNwbD52EntgQl0NtD/ojs53BjXX/TZg1XHF/DgxIvji7vc0ECh8M1mhFHwTdcMWUth5tSG0fXDZwhEy1FmUY8TaKzOHGqCbqWkbRtkSNOj5XC7SvjihNGWOYowBv/KBq4awytAAF6x0ZS+gQbiBkz7LeOJp78Kdypb8JhxRjS+KYD+bBeTHYOJ70+Tbwo78H2ygg6wGZKKaMbrQFhZKWigUWDu3HJJZxywlwQGNWEcyFRNPODLlStWpDkHk0jBhmgJ7wZDQlRNOmlDibM4GHruyhaI6eNEZd4WOEUTVeX6mDLGj7k0n6Sq/5FvLflcE/2JFBU6iXID+VwJauSyLsgGGPA4ZrNTabvi6/g6AohOnRTqa7xElI9Rbh/P40UDwQi36ELjx+lUUxZIC6N7EK1Yip9t7mE635SPKxIpgdrLuLCLylG16dQk54vAl/y8eJ0LCX4+KJndyu2VxPJvwjAcT675/mxFHnQH8ZZHO4YUTyN+eSL0zEcLlcmnt6H+eNOMYebmUJkcyoY4+Z2wUeQSCb7vPDqBpsR5iPbEtyRw84iy+Z6WbMznpu24Pj4ONLJdsGN1S0ISYql0SWnsOC7BNPsYiiD64TUICnq9sTS3OJTuBwnwfbcWHqQ6Y9BDa3wdyVarXUWTUs43OJrMfRu8DmsW8fhqihEk+M3Z4QOaUZR7G9ad/Ic0jZzuFkpUTSl3h3LT3O4jtd/k1DJFL4pAnBawmncY3u8cWxGbi+R/deT4LHvjuQSnTlmy+a1GcHxcTRMxwaTY5twKiKGRGn2uL22GTnXYunZP05ocGvGt7GxtPWTBpaH90AUEEWp51lNZ/fhCau1x3ZN/DrTi/Ono2nHK3Ncut2Ez37R9D7KDChvgvzhWFr73gpD3jbhXTrzlyfqKJTtxp4VjAEU1LFvWye2hUWQYL06PBZ2YP7UKGp+fRwhBZ2oZLqntUET/tmtsNgUSSVWVyCS5XA5F+OpU/8KFsVLsYGTSCPpCj5nSzDlaBLVrr2KyWpidGklk9zaa9jVJ8S58CTKSr2MUXclGJWQTH3jr8CIMSGXn0KDwi/BeY8EOeaptPh7ACZkcrh6JonU1HkeRsThTu9LIBfV86j+yuHO+ZxEu/v84e3TCdOBVFouCsJnppla3BR6LAxC9p8ODOEn0CbDIAjXdKJndhJdYu9YhnC4l64k0ctyH2z7yPjtbgItjrgK1+cCVMgl08ZB1+C4pB8KS5MoKNQbfc843PYRjOVUvfHyOofb6xFPhWc9IT3F4W41Z899/HAyjsP9/CWRblv74XE2h0uKsbThni/GxHO4LsFEAeN8sJz9luPtWKrXc8ee7y24pxxL+0bbw10qRt/Q3+RWfAYVQS1YqBRPWR3nUM/8Wnsb2/+5M5jqKkXO6wRaYWSJZFshLqtHUuZeMyy6MADd95GUPWANzXkieHyMoG/Ml4dG86HI5n1GgQEibguwZVws6azVxca3/fgriqUDVrqYv6IffUXR9OmdNeImiDHlWRzph9gic5AEqQfjaZujNYqWilE0kt35InPUyzbjn8dxdC3NEo29Tbh9jSha3xjBLEf8XB9LWz4b4zPLL0EMJV6E6aD8TQv0lWLp2zEDjLzfjJku0dTjaoy5giaMYT2p466JOkM+qqNi6MAWTVhL+OiZGU1P+Oo4qdiGz69/k+lCdThZtsFBIYYWPAxAXkoXrv9JJ+fFAajd041y+Uwy6g5Ew59utPlnkMn1Sygz4nAtRiSQ3s6rqNYX4vOwFBqn44fzVR1wHJtGxeMCsG9QJ+xLUujjymDc65RCJTmVdncEo/IHh5uREkfHL15A8hcOd/0QlndkgpEXxOH+559IPtFBUNnJ4QZvSSM9lfPwvMRY0SWVZnf6QjOcw80dl0wX9gQggdVdpjiJZGf5wO4uh7txfBKdtjqP0sZ2NDHOlKxwQJhEglvm8ZT7yBgOGU1YyHhsA53A8wERfgmjaeVYS/woE+KnfzStGHES7WUimPn/pomXrdAzVIT891GUc8gGY8eIkdAeSeG2lph+RASdjFiavtsa4g8ibPnLPOXQSaTri7HUnah+qAU+7BfhsWo8PQ+3RqlCM2OvOIqYro9flwV4wXLTmjvH8ZSx1q7M3/SX5Yiwj22I3hBFKdVakKjwoG7D6t6ojq/zW/GzJZZCRpjB3aYZAnZXo7Ws4HemGYuYbisFMo8e3gUdmwzymx4Mdz8BDq3NoozPFxCaNYAluVlkIg3GJ3Uh5hhksvwShAPdPRi2J4NmPT0Pg4fdeKSVTseme+KcFpu1T/GUKXsems2MMU4TDawNwDildqh9TaDh6YFYurEDL40TSRASiLR8xkjDE2hurif0/Dnc8ROJEi+4o2EFH6rPE2jJaE+U/stHU2A8/TniDYfwdqieSKM9k3xwxb4dst0pNLfLE7++sz50TaVnFR4I8WzF/vPJVCh1hf5bPnY2JZFCmDtCvrciPSWFwnp9Mf1rG1x2JJKMMlsnqRWRfglkG+UN3vA2yKQm0sc6HyxW7IDZwjTSUbMHzCQYyrSl8LEjtPSkKP9LBHlbJGWIYXEklrz+80L25FZMFSSQd7IXvhUwtrwZT6aFDsjrbsbKG3G01tMRl6kZ6keJWv85jR3DW8APj6crjWfQotGMHdJoarI0x+jlQuhN+k1OfFuUFohhdj+afr/TRmJ6P3asi6dzhVoYea8PiUtiaVXLcXj5MMZYwfyrUwcXFHtx4ncYOd/TRBDj1bUv40jppg5uXG3BiavxNLDPAPOfNuPgtlja3uQLdfUubHibSR+aL0DuiwgaO7Mo9O8lnNjWh5DFqVSy6yKmf+nFars04iizmlpzuGfWp5POkwC8fM/yy39ppPowEFmmTAN9MsiD9cbYOik+7c6gr7uDMFFfisUJmfRHNRAfGI/tlsmirff8cfN+O/LbEyniSCDKbnSgnHmE2oJAUDnTcOatj+yCsLuQw32RGkfWK/3AXdWBY09TaJaRJ7ZK2nAwK43ETWcxVJkHb/kEOj3CF7O6OvAsIJ2qLF2xgvVPZlUiXTfzRD3jz9Ubk8iFzOBiJITWd8YeSU4IimrB/XsJtHy4Izyn82CzN4k8O5wRYsPDqmeJdDrSFIM1hehbRJT91wbLY5oxdEoC6S+zQwLL5t89EmnrJQuo7RBhFuOWsvXmGLNHBNuQBLoy3wQjrIVwqoiniS8N8OXuAIROCaS2whhjTwgxWSWRdMUmsLYQYsy1OLr42QyC3U141hhBtgJTjNVoQlzBL7o/RB9V2/oR3hdJ/K+qeMP8XUWWzXKTGjaHdeKESTSNMjqO+GrGBkti6JCdFvZd7EHfgnCaq3MJg68NwOcNqxcu4p6qAO9DM8htSzCe7OnDlQ0ZFGXCPLewFzlJmXTX7QLGXelBez1j+AsX8clNgrGf0+jW50D0vuNwG1ak0GH4Y6l1N7ycsmiQti92/OhCqiiLdN75Q+jO4cYfyKTKaDd8n8U+D0kidU0P7JTjcL1GJNLPiAC0sjxiVpZM68f641NPOyYeTCa3VlesH8N6A8k0/8tZXKuQIt4rkbxfu8GovRUPWKbQGXMe99/0wOx5Jm1/4Iy/16SYWs9YJd8Ze+6w9/2T6IfZWbj08HGTcW/4YRf8WNGKkMdM//29sNyRw/06KpFWx3tilzqHO/dxElmyGW/0bYXZ1niyXO+MeqtWLChLpxAXVzQub0PxoXTyPOmIdYukmJOWSMOLTiH3qwQNYQn0gWlm/ok2rB6cQPYLvJGJNsyWSaaiwSZQ9hgA1yWGNlufxpczLVCdmEh/Xp3Aya5mnFZLpH+VDbHfUAAHpWhShyH2nB3AMmkcmV82gpP7AAxsifoq1DAqtg1PNxGpPFLDo8+spheYnrepQFjSg7eSeFJTU8EMv24cHRVPsTl6+GPYj+9av4m+qaLnWDdK8mNJwAvE9QgRFp/IpbVZgf/7O154aS7NljBmsxOh4lUe7WVeef67EBe+ZdPf2CDs5ImxPD+Lng9cQOdWCbqWZZKavD9KFDlcb34WlU8Lxuj9UvQ4pVNklx+GS7txtSKbbsf7QDysG7e25dAcrfOwet2Ja3OZ3sZdgKp3F75pJ9PmDUG4/YL1Lav19igHDJsshd9i5sVlDqj04KNoXTotiDiN8cSHmVkGvWdvLua2YOTXJPr40AIPa5ohNzWJpjfZYFWnGAPMU9ZVmMNwYgsmyCfTy7XmSD/QgvKgFFq6zRrX7FrQPpBMb7hMS8NaMNgimfzD7XGuqAX/fE+iRpEJTgUMoKz0N0WN0cDoF71oex1LktPHsOBVN9RPJlKctQpqp3YhSiuOjO4fw3OWwZ2TE0hpqyrunGXsXUBkckUNA+M6cPNPDC3ZEoimeQIM3pBHTl/9EVzaj5G1+XSV9f9h/wFsUMon48gAjLzQg7X1WWQYfR4JN8WYtSCH7sSdR16kEMPic+jp/EtQsurH1/HptHzOeQQtlGKlYzZ5PPVHImPsINkUqm0JhNJAH5YF51DAzSBY6AiQ/pzV8XoQwkb2Y2pDFqm8PY/QXAGGJObQ0MdeuLOlCzN+5FDVaG9kJ3Ri05FsevLLB34PWC5bm053S1kdQzlc9S+pFOLkhzzGWldep9G1JC8MZXM0Y1ka3RR4IGkHhxtjkEom670xw5PDLShIobcvvRFxkcO9eDaZmo19cY6xWZVBCvHbA9GY2Ysv6tlkZOkJswPML8ankKGJL+4J2/DJJYk+p/jAdUc7vH4kk3a3Iybt5yO3L5Xi1zvg8hDGfl4ptOSqHb44S/AxLJkcR5zBxtetMByfSRbZjrhR24oRB7NoTbULyu63YVtsJqXdtodjDA8pAWn0crsd1Lp4GPUlneb+Z48zrhKorU6ihets0STHR2l7BhnouKJhEMvXz1JoOM8c4nFirO1gvpNogt0HRWiZkULL1Sxg1yeC2s1kklR6YaNsB8bXpZOKjAf+fGyH9e5MWlTogWPM1wbXZNGBHV4wuNcBXfdMkntqBH9Plg33xtM/7qfwM5iHMUdS6WSbDbjdLbB/n0LSDTYYtIyHiOZUWvdQE1+L+hCtFEe/nFRwknmf5FcChdYdg35FG1Ijk8hcRhU8n1aYH06ieqMjeKfZxTghmYQ9ytD80IH3H+Np6MpAZGySYI12Lil/YbrHvDg9J4ceOPjipRWH+35KNhV4+SF8Mod7ODyHbrz1Rq8xh/uQafuGCi/osNm/XZNNJhs9kSnH5npUDo2p9Md5vhjO8/IpdFgAMnOEeLmigH44nUNptxQXeal0P+As5vGl0FiTTs9anOBvK8UClzQyUDmHjs98LOhPpnqBN/QDOdymfRlk2uKJ3ZocblhEBjWreGGiBYdrYpVO6mM98GQjh9v3Io1eyAbghUkvpn3NoYkiJzhNZdnkSQr1aPsA3E68rWMce+8UMqR8XL2XSQGnT2O9Hg+fupOp1+4k/BPEOMPYoHPjSciUs/0vSKbQ/dZwDhPj9YtUGjL5BKKixVBXS6EjTSew9oAERwoy6GbpSRw+IoH+jXTSt7RHVIMEE/ZmkNZmf8jEdWLU9nR6bWEJ41DG+YsyyML3HGb5teHA4wz6+NIV1g/bUXkyixKVTaBb1gwv3ySqGaQPEjTDdGkciR6ZIDe0GXpLE2lKlz6Um5oRYJlARWIDNFY1g2ITqeyvMf4qiRBlmkqCVn04TGmB1ohkagrXQZdtC4bmJlLXYGeMyuZh6fRk4o3SwrZNPFTlJ1DJJA20/MeHS188rWk4joOHWjHyehxtjFZFUmcb0/04kntxHIptvfBYHE8Tbh7FU9Y/1z2SaEnZMfw17cA15l/nM/xwYV8fXmrl00tlXzQ878Gmm3lkkuQDi0m92NydT2vlL0LBQgy1Q2ymdvtjM8vm6dnppFzjjdBnLNPJZlFPkx+7Zw5XTz+V4oZ7wPBEJwpW5ZL8KnfcW8Xhgp9O1yb7oX1XD9pW59LgTa5Yot6B88dyyFrZDZygTiQdziPNH774coXDvSaXSTtKzuA/Nyk+bEil1ItemOnehiVyKeTZYAnOIjEGnU+iiSetIJokRo1cIv2aY4FH43mQC0qn21+toX2ThyJ5Vi/3E6jay4OyNI3ejNaDe7gASV3xdO2ZMWY0tSBBkk6ntUzQ/bEFKeFpJBisDzuTAci2JNL6XDNoGIsQ+jeR/FOcYWPTjqH/5ZCEsWU6rw2/pFmU+8cC11it0ZlAwbeOY4spH9FXE+nHTxNsHilC+48k2m6jgb3z+qGYy3jyrwYyD/Cg+4TN+EIV/OnmY7dWCjVPOgr75DZo+6dQiG0AViT1IXBUHk3rvIj7bJ2/UzLoYPUFLFzYj/FMf942eWK7RxfKZfLo3FZPWKV3QVM1n7R1vKEZ1o1+Tj7VHnfBdqUOrMzOpX1JLrCWdiBiSD5d55viPtM9LzaPRhVm4A4Sw2R1Gk3ZdRph+9pAn3LoX+NTGPSMaRRbv2mNE64fasdhjVxSmWqKTa0iLP+cQU1qRjCeJ0KlWxoFxBnCYoMIaxrT6fpjpo2Mw10VMmnBXHOYHuJBMz6DJl8yhLyyELJTk0kpXhdnjAawMDqZDD9bwfJtC7YilRxHGqLQVYh5r1PIO8YY/01owZY8xhh39DCOI4T9mVRS9tdDiiLLVpVplG2tBv7NVpQoJZBd/nHYWvGw6WwqmXapYeIEPjSuJFOnnyuGje1CB+WTVNcXffUDCNQppiWxfnjxW4hpNYWkus8Pb/YJoDlQSJrr/bHjPzG2Pi6gmDO+uN4hxq+yQnoT6Y2gMxzuJpazTiQx7hrO4R7ZkU3Dh/jgJuO01Mu5lP/IE+VMYxNnZNHJ7Z6YyZjZRyWbrN+6Ys50DtfiTRat/umIFYJ2TBmbTwljTmLWPT4s9LPJU84OzYateD4xh9pn2+CcPR/Ll2ZRc68jhtlI8ehXOj06yliUJ8GJxFRapX8KRfUShA1Lp0uZNtiiIsF7tTRyueeBw3va4TQyg/40amENO9f7WyyX+ehDtaIF8xwzaPQ3bczcLoAX06jlE7TQbC6A4rwUutVggvsnWyBid7ir1AABaEGJXwp9V9aGWXoLxjmn0eglunh0oQXbN6ZSkZUmDotacM45hV7+toBRYguW7kujwyc1Ea0xgDvqGfTsvgZqzwyg50MmbfRWQ5iaAEE2GdT37BiWePVj+dpM8jJRhYqtAJObM0k1QAernFvwJySZzg/yx5LAXkyZm0ff1/tgZKkItfNKSMvAF9VfRZjPL6K2Km+kQoKk8cV02MUf61cOYHVPAZUdCsAcfyk4bjmU6u6PrOVS7GjNJf/hfug5zfwrPI+SYr2h7SLE3S2lNHajLdoetOLuwVwaxXTp5EION2crY5K7LvBokGLbqQx6OswRxVZSHBRm0Os7Xngj7sY1zQJa2mOPvHntqNfMJ4cIW9bbEhybmEpyrixX3hLDySyTatSsUPJRjNsslz1vO46wzf040p9E7mqmePOCB/Vd2dT+2hBi8LDmShY55xjj7U/GD6o5ZDRWHeLf/eCkpVDbLhUMO9aHyb3JlDVPDzekLbgQnkmrgg1w3YQHJtB0PdwAtW4tsCxhGeqxFRqyeLByziTLVyoIuyHAF91siph8FJ8Zl0p9suj2e30c/NwCmdnpdOCGNlbUtGCBSQY5jVOG65BePDZOog1WR1BT2I2gmGSaXqeK4eP6MPNCImk5HEXUwV4Iz6aQW4kXjhWKsUdcQimOXnCcIsIExzK67+8JhRwxQseVUf9ultFkO5EjW0DLbzsg2bwD9vcKaIu5J45E96BwRTGNLPbA1y296LhcQsHpXti0uA9Jf9nzZY7YzDSq42E21d2xx6ldrZjM2Dh3mA+6h3G4/rZ5tCfABs8GtWHaO6aNQiuEDm5FcHUu2aScwHtpK+If5hM/2hkJhVIYRmbS+is2aM9rQ2daAfnNM8H0ehEEvZkU22WEwkYeJl3JpczJZrjtzMMIYSZ5r9GF03IeznCzSZH16hUzIRY9ySTra7ow1RGilptBU/XVoWI9gIHiLFIbpI3OcQN4+TCV7pRrYZLFAMTzWeZapY5KJQFG/0ij2+uVkMRm9nYF065iRbz5rx2DtNPp3pgjsG5pRWBaGk0brYTlTR0gxueDTI/g4fkO1H5jWdvVC9ve90HSWUJunz2xpbQP0uFltP28F4KY/zotyKWTta6oqGG+8LCYMo3P4f24HowuLaF6DT9MtZJgYVABzc/2xOKJHG6wfR7NH+uNMXlS3BleQBEDZ2AYLUXn2Gw6Y3YOfMbVtf/mUPZpD4QvZox3JodMxrhj1VgO15ppINfNDLvc+dBXyaPcCEs829aKzBn5tH+lA/S0pRjBzaJ5rnb4XSnBl4BMyjH2htkkAeYsKaU9F31QerEffONiemdujUFrJdiilk2lieZ4GCLG54gs0h58Am9Ynr0xJYu+S3xR4NqHozEFdEHVHk2327GroID+htmg6qMEdtNzKOhfK3ydKgHvQg75xxng7FoRPm/MJL07lvAR8PDtI9PYB7ZQSpGgLjWLbO4bgy8UodOUafsPQxh3iDDCIpdubTHE7/ciBA3OoXU25ojdzYfD5FwqOaqHoM0ieBjm0LGhWpg1mofnp7No81h9TDnLw4ryHNqoq4kpm3koWJJDlwK1ocfmdLoN8+XXaki7NoDSzXk05r0KojsEaJTLpfMr1LH96QCuKuWQa74Wnp4XYtK3HNpxWRd3touwpYz15EZNKBwVYiAjl3T61DF0IQ/rzdLpHEcDP5n/fjHNpNAYfVxhezv9JIvMVbWx0koIhZXZVHzXA3Gr+5F/pJweBHlhRbEA68+VkYqXJ177DmDaxXLau8QDMWu7MS+vgBYN9YKsSQ9mZBZS1ypPvG+R4ktJPn2d7IYUlgu+p+fRoAFrjEzkY8TtHDL944N96lIkbiqg9C4XjCuQov5BLi3S88bL8F78fFtEFg1O+PpQCje1HKrvcISPuxRzEnLpg9kptC2WIrM2h0IULWCt24pz2wooZIs1rGa14UdDAbUO88WVe32IGlNEjz+YYr2PGHMn5dLvI5YImS/Bhd5celtlApVgMe7b5VGX8CTWvGX19cklhwnucA/pRpRcETk/NcaWVa2ImlNEfD9zzH/Yion+hdQ0xQSLq/iIfVVARtzTqNkpxZGgbPooPoXltzrwkFNES4ttkHqhHWc1i6hkwTmEKnZhuqCAnny1x+2ZUjgxpj16yRbbZaQIZJoT738Czo8kuJacR8+/WCHNT4JwUT5dClXBKIN+fMlKI4V2A6xjfJXUlkc+LzWwSE0Iw9n5pDNDFZum9SPnVCp566uhV4uH2Jws8stVQTzTqMcpaSS/Wwmjg3tw5HMqDTc7inMr+xBjmkbRasdwZGUrwrMZM5gehUIcHxtkMojXqwgF6kIEe3/Tm4MYEt0Fd0E6hVTsx03bTiSz3O2udBA+HR24cSWDblw6hLXTOxHK8tEgEx8YTx6A05ESErR7wL1YhH/3ldOwbWfwnduN3BOl9D77DKY1dmEpSkg+3hVe6VLsUiigmfvOIPN2J/beKiTXKlcMCe7F0r9lZHrcHXUneqGWXkrtCmdRrdeDtyvYczUvZC6Vom9LMUXe9sb2rVKMvldIP0vNIcfmetexfPrib4Knt8V418ju+aYpZKP5kPHKp8vVVhi4wJhWr4gQZYZ9AWJENGWT8Vd3qD6Soia/iJJXMt0bLUUI85qCF67otZOi2KKEJiYZIeFzKwrml9DXGFN4H2Q53bKE0t3NIK5uhU57EY2sckPCewn8ZpSR2Jqx30cpfO0KKXevKyRhUjg/KKS1PyzQNY8P94ZsKgxWh50pD9qNudRnpYNzzB/HMg7kzmT+G8ODKTePFI2NcGsDH2ateVRwRgmyun0wYfzs6XYIRxt7Ud3CZvmsDvavFGGlUgHtktFCS6IQR+ILaNNdJcwdw0fWo1y6G6jMvJ6HULdcGvflKIZ18yD/nvm+nCLaMvhoeJFDw3ccRm5DK452ZNBiUoR+YQf+WZRGnwMPYbFFOwJ9MmhYhjNWhUrhnlNA8opn4fZCitDMIvKocMLWS8wjGDNToiP+cZYif1Mxbbl9CgcVpZBdVET9dufw57MEQ3rLyMT5DAb3SVC9pJwG/euCtj1SNL8spW+vnSHL1izYk0+5QmeMfdDDMmQ5fTJ2wJvjUjxflE+3vE5iT2Y7tr4upoRr9lgTy/a5uZg+yRjA/xoftmaFdDfMEQm/O3G3oIjkfptBMEICz1WFNPObNar/978HhbR/hw4qRvGRZ1ZAR/8zwER5Pg7x8slsuA5Mwnnol+bRsiJNXGwS4skqpi2DFDFKh48zy/LJjg5CZX4PXj/OoLpSRdxkrOKikk6yqgeRpNeOmymZ9L3NG9m7exG6u5DW7HHBj9wuZLF9Jps4gGMmxdTrBTTNxA0H1cVQmVxBgbxz2NDTi/9mVtBR/hn2+z0Y/rOCrsefRdS5Pgw9VknBI5xg5tUNtddlJF/vgCup3UBXOS2cZoiZM1sRJy2i8f+ewM0ZHVjSV0J5tyyxoKEN8bXF1Pj4EC4c78UarUwSDlWGw/Z+9DSns8+KePykD30Xc6huyAFE2Pfixcsc2h+5F0kDPSy75tF584NoONmHhkF5FMJRQ4khD7YWOWS2XAPVjEsr3+eT28/jkB0thHRuARUsOY7Vs4QY61hIineP4fQSll8cikg3Ug0/lvHxankRlY5VhUs9D7/eFdCQmP34oNqH29b5tJzdZ8apflTNzKdof32MuNyK7X9KyF/WGLtPtqErv5QOVx5Fmo0A8YF5JH53BGb6AiwT55PGcmUE9DI91M+kUe7A1+3tsDbKp7IqBRTat2NvaS4dGc3FcstO3JyVR0XTDkAQ2o3Qf7LoltQKB/w7INQuo8yxJ3GnrRMfB1dQyiUb3C3uREJHGW1Y5I5qjgCb31RQ8uiz2CQvwbC9FVScaI0D2RIEWJWShoY5zpyQwJJTRrMLzRGvLsHSKyUUwXKBx7cujOWU0918KzhkSpCfXEba6ZbQC5dgzPQKivh2GtpTe/B3WyV1axihnPVG6L4i+htqCttmMabMKKZlr41x4BfLDlNL6PQ1Y2wvF6PfvpTuzDLDID0JErnlZBmpj8DfIjxdXEAf6s1xaWM7esxKSVFsi1PTpIifUEhZdkaoYQljd2sBRXkchWEuD7wl+bQk8giMhvNxJayA7tmoQnKfB0tJHk2afgwZSwUYeSWHDLT18XVMG/55VEY3A5SQms7HabUsWnJnD0zWtUGpOI+cTA+hjPHqvbos0vm6D/9u6UFTfjZpj/WA/SYhxGcraL+HKz7JDUC2opJS/rpidJ8Q+rqV1KThgHxRJ2asLKE+QztcnNKJHQEl9GrRaZzV6sLDW6WUs8UWE1Yy7w6tJH6sHSKFXWgwrKCXXtbYOaYLa+ZV0qluK8gGdKHVvooSeM5w8JVCW7aEQqQO+Mj48+aTEtryxR4azEfcbxfTjQR9rF0txvWIErp32ACn54shZPyZe9IIEZliXH1eRpZWeti1Rsz6uJx2j9HHulVi5HWU0iAzG6gKJLgTXkRK6/Uw9RbLpOcL6docJcb4fFTGFNKrioPYdoSPNFv2fMhhJO7k4+ukYvr3qRIcD/ZjWWI2Pdfdj7wvrUjKyqWz25XQyBj46fNcat+zD8JBnXg8N5tGvt6LhONdILds6p+yB1/EHehNzqEjT1WAXQN4bZpPs7fp4KpnK3wnldGPEG3YT2yFVmgJfd8ljyvsTu6Mz6dDr3djTmoHrivl06Nxe1A6mc3CsFwSjz+Hm+X9uLCyipZecMF1mQG8V66mYEtnzOL3Qa+yiuReOCHWuBfOw6qoehXTNDkpNnaV0lSmVztju5C7oojqGf/7ebYj7FcZ1UcZQP6TGHMWVFLcAV1ozRIj5lgFWXwyxIYk1udV5aSmaIr/9kvw9G4F/UjRxexKPqYdKaa42ZaovixBrGMlFT60gIGKBC0Pimjta2scCpNAMbyYVo60BU+nEweolPZydRF5lWU3KqIEeR289RFBfqCYqPMY1A8OYKZMETn8PIxidwGmXC6iG3eUEGYkwCqFQloRroHdhULMMiymylxlfOMOoDWaafUvW3yfKEWJfRndGGYHH8Z1LpkltDRnP8JM+fiWzGbz00EMCu2HdmIhdRvtR1kzH+son2Q5+3DtIx+pfwvJm7MHe4Jb0atRQH1uXEj+bcXPXUV0L+0Ibp/mY9CKUrrrpIh4DdYnZ0ro5i0lvA/mY5c++93Jh6H0mI/CO+V09cJBaFowtnldSs1/1OHbw0d3SCl5yKrB6BQPJW8ySFVWE9vYd68fK6aZ2apw0OPjzrliOp+hjllf+VisXkKBFvJYProH1n35VPtmJy7P6cKL6QXUe5kL3RjmNc55dKxUAT/39EKUnE/Nwr2IONkOiSXTgf92Yd63dpTbFZDvWHvs/9qDOb+rKWyFLVQ7elA7ppba5E5hB2OVvaIa6p6lg5ljxZDcqqSMF5p45ijCq5hyOpqgAyMTPl4UFpLQUgsnzPjQsiuile7a6HET4dCeUlo7oI7jOUJMvF1CSv0qKGHnWhBTQrdPq8O1SojfTaX0dIMKZn/n49agMiq5pQEx4581KKQD4YqwuSmAe0oxfcEBaL3ox+m6IooK24/3jNvrR2XToanHkKU+gAfyxTThmy5Wr2hDNL+carZpYYY7ywULy6nx7AEoTWjDlEM5VLvSEb7GIlz2q6EjeWfwPk2Eo/Oq6bP/GVhMFeKEXA11nnfA+M8DuP+zlnZdd0QlTwy3e1Us47jA2U6MkutM9y6dxvAJUtw3LSdMd8LzpxIsKqkgnoM9+pmeRFpV0LCDRkjNaoO7TjnlCbQw7bwIXjfKaJuXBjh2IvxXV0G2LDPeWiGERL6UlD7tQ9+HPrQMLqRGiQLznz4cPlVEWhZqqJgrhM/nIgpI3I9zPOazB0vIZ8xenF/ez9ZkszbzCPpdWd4ML6XZ65VgfncAP0aXU3QYY4BcAUIUykj4ZT8+u/AhN4r54OYDWHyCj6EJZYSbctjr2cFYqJCev7XBmIxezHWuI/t4W1Tc60epQz3ZeNnDuKkPVrvrqE7PHnf2SBDRWEWvuuxh/5p56I9Kqteyh+oFEYb9rqV9fnZI/DUA4331dOiWBR57duHP02qK7zMDT7kTSydUke01U8a3nWhQqSYDj7OwThFC52sVvfyjj+e67RheWUmvGo2g5tgBweUqWjTfBCPnd+CIUiV5LrVE75Zu2GTWkN/jEzAN78aRmTUknKeGp2VC0JEKCplyHHuzhdg1qZw+OJkiobwd7xizBUw3hO2EdoQ8q6BfahZomdYJmZYKmumkjPJVQuj5l9EJMy3Ij2jHt8fV9I+CJvoOtuNlUQ2rkS42TerAPYsa2n1LHcudReheUkXKAUcRdZQPPmO2BEc1DCxpRV1UOXUVHYfd1FYURpWR7kxl9ObzYbGdef1XVXzSYlm1s4K2e6gid7YQMq2MvZuOYmonH6O0KsjspgpUrrVixfwqMhlyEHoCAR7eLKdr5w5B72Q/ptuwbP7mCAwZQ15iPdl6ZBeuWPHx50MZ7d60C2OmtcKC5aApE3fAY1ArglxK6XTWdhx/w4dpfhnxx+5E9CY+nOsrqCROHh7/tGHDokKa+FsO7892oX1TIdn6bcPlLV04rF1EZ15vhhG/Ey8+FtNW063IetyNnJZikn+1EceZBxXaldKIRifcl/Qj2qSGZI+dxM5ACRxOV9HKCGsMNunF3+P1NJossG1TLwLMG+jw7RPwCumD3D8NpHjrFNRvC6BzqY6cGW/nOPSj9VgtyZ+1wTRzEd5l1ZFjjDXC14vQ/qWeejZa4589YjxQrKOn3/Tw5WM7gqdV08Iflnhq24PZGXV0eZsZbiR0o/loPT1rNkQ+y8j3HtfT02BjRF3qwim9OooYacA0thPS8lqKWmCKRTu7IC6roQ0vjaEuFmONXDVZVxvBJluMj7dr6NOAHox8xTD8Vk2doToYa9eGZZsqycVbG5sj29BhWUVqYxwR0NeLR2+rKWipEQK9OvG9q4YcvhtibG4HdlVW05NAS5ylDpQ+LKfhB1Twp16IsPdV9E2sgs2sh7tOVVJ8iT723Bej26KKDh3QBo0Rw6O9ir6HHcOaPUJc+M16zFsZotRWcDSqaZr/XsyZK0BMMdPSSCUMVWb5or6KeFuOQUbYirI7NbT/2T7srRbgN6eKXmzaj9PZApx6W0GLyg8h9MoArF0qae9gdfy7vQ3VHYwTnBVY3u1F6+JCyrPagnX7evD7VClFOslj6/peaF8spOQROzBsNmNg9yL6bLgOasGdcDEvo76VG2Fq2omILpbNL6yHw78dCK8vpYwtmxDo1I7JI0tpzILTyLEW4/ycGmq/aIuwHDFyN9eQY78ZTGJ6cbriD2VutML6zj4sMftDylonUBkqhsbKWnrreRL9+RL0Da8kuVgLhMwRI3xmPfkkWWPD8R7EPKqlCXHHcfSMCJHu1VT01Bp/tkjQ9rGaZLz1sN+3E6dH1tMYK6bP/SKc21ZD9zfq4ZWeGHeYD9bM18DqXjZHvytp/o2jWKEgRGJNBYXb26DmTjeedFdR19yjmGExAE33EuofpoCw3j6c9i2h8LhDmPFTgCXsjPA/DEunVtgOqSHDRkVYf2wFd10t5V0/BdtTPXjmX0Xnhm5HpUUvdLTK6EraVnjc6kVPRDlVz9wMZd8e/EgqI7OZ8sjf0IoFGsX0S6SA5vt87OwppvnFO6Hd3w2N5YX07+FtmHisA2qvishgYAdaQtqgwbK8m+NGON/twb1+5t3u65Gt1o3xI8pJ5rA50nP7samkkXyCTVF2g3nQ9L907osVggoF0P/0h/gZ5pB5PABdi0baa2WJ9UNEWJnUQFGO5thq2I21PbXEWaiJtg+tWOJUQXcWKKMqTYinfdV0oU4Xyr2d+LKtgdJ2WWCTlgS/YlkPa+rgN9vnyNe15GBrgvCFEpg1MB1rMUHFv6yXrjZQ5G1jmLr24H3ZHzolfxjHXg8gQLmCZpkZ42JQL8I3/qVP/kqYICvEDFTTymdHMIIrxLo5VYwz94FzkY8fByrJa6QihkTxsZR59PqMnfjyphc79Evo6nB5/M7vRcyeYqq6shurTfvwTLmUttaqIc6pDVeX1tDj7E3wcOhF3dpKeua8HnHbeqH4oIpS/NaDQntgxXKfZrgcbue0gldVTB8c16KLnTfOoZxczv+H6eeZNqpWUNohY5zh9mP76ia6MOIkrnYM4IJ+A3VNsMGcAQkmPi+nFZM1cOJyO4ZNYbr0yhzm0yT4u66GavMM8PhpD1z0/9Lj0yehdFAAB88GOmG+Dyu7+2HlWEq7livg7kIBbFBJ/Sd3YtXyPozbW0YH9BXQwrxp/akK8nm9HQmjevFpoIRKBuQwK6sHjx8UU23qdgxZwEeSqIo0Dm+B5wAPmpnMi8WbMZrPwxrDGtq0di1mjOyBe1ElqQeuRse1LuyKqqD7u2Wx3ojN+5RKOjRjDf692oGT+eU0YsZWdMnxMfVMHfMgOeju4WNseQ2ZDTfHP1FifH5SS7bXTaG0XQzLgHpaLmsEh5uMtSbUkUjWAHq9vQgMbyL7MF2EhPdhH6+ZZvbpw0xBgINbmun1GG2cfNCBRkkded/RQYBiF0ROf2imqz5qPLphsLGReLUGGLG5G2GcP5Q/9hDmBw9gcU4VXVM4BP16PkrGV9G8GMZRzBM1fasoSm0/vvgOYNKpOvqv7xA0mS+PWl5Px7T34cX1AQR9rKcW3WO4+VOIdOVaqnt3GPxZQsQH19C8iXvhqc9H6ftSCqhWxJppQsyvq6V6l6P48Zr15IM6GtOuAO5YAcYMrqDEAQXsP8aH4qJy0h/YDR67qxmp5XReh4ux2wS4f7+KFmZuQQrrq2jPUrqquQMbQvrxk2nU5xlyGPa3D7+Uq0hz1S64Pe3HjTnVNHrWJnyv5kG7opY8x2xEfjcPC3zqKfbhNrSkt+Hry2LS6t+KdQv7MJr1s/W0HVB/2geb+AqSXbUKd+za8flNBd30WoN8izbkooKCxq7ENpk2tKRUMq1bjdlnWjFGv5LyHGShMKwbrUur6JYqy2vM03UuNZO5gha6B/WhPK6FZrcdx4+adkzUqadlIZqwLBDhiH8t7SjUhOnQTnRaNNDslyrgDLQh/lYd/SpVg4uOCObxNbR4sTbSX3YhObaRlkUr4HCzAOYxtTQ6nouZIgEMxHU0aPVuxBsKoHyojkaxO4w/1o98ywp6MmYnuq37cNSf3ecUwH9jP54xDrxSJY9olkFMvEqJlw+8VefD5XElOXzYCt2njM0+ltPs2bvwaB8fT+uqSLB0G3RL+/DVtZpMb8hhUXQ/zl6tJY1xW1E8vB/v0muotXcrMlbxsdmgkkJVN6JMlo8ncZXkbbUBonweyjcxrx/YjFHN7UgfX0LD//sPiWz91llVNGXlOsizLJkQVEEbn62GxLAHsVuq6eHzFVA178ZE/2pqzVmBZWntKFKrpKt6y6HEvFW8u4rM7/+HDTPb0TCrnBZ6aOKzcg9MY5pJzes4Pr3sQfJSHilc1sDC052oy/5Di16poX5RB4wuN9C1yYY4qijG66f19DpTB23j2Wd+Pc2z0sXKTWJkWtfR9vbjsC3pRDLT2KvflFE2vRM1v/7SLjM1ODNGinBropTPRzD1A8txXfXEH6qG2btFEE6sox8HD2CJ2wB2bayla3bKeLOT7TO7njjuxxB9rR3HF/2h2isqePeiAyeuNtIIZTVcv9+BqB9/6EScKjS/tGGTXi1pdx+AwGkAVqJqiizei8c1AnzbWU0L5A5CdVQrGrnVtGfsbqS79WMou3OTI1xwB/h4M6uO3FS4KN3eii9X62nuxn0Q+rRCUFtHeSwjj5brh1xDKU31OIDmba3YHFRDcncOYVxFK15r1dGp1s2YwbKV+ug62lq4Cyuz+djfWEcvSndC5gofUaG1lKUtxzyRD7td9TQlYD0qnvMgf7WG3q5fi+IIHka8Yt7nsAEpmn24K8u8fuomPF3Xh8HZ1TT80EbYW7dCuK2c/Es34J/ANtzYU0Y7BmlgyAMRHHQbSK1GA/vOiTBidCM5JajhnZIIWWMbSeacAbSjRZC59IeMpurh/T4RAooaSWumDlayPDvWmvGSmwl6HgohDGykEjKG7UyWDUv+0sJbhlj1Xohfu/7SskIN2P4SsT6vo8FpWti4UgTJ1b/EGX4MVnas1pImWn1YBfXzRHD900Ch61Xxfa0IY2zqyW6bPv5luVVHs4ncbitB7q0Qy/CHFvy3C2FOAnAC68nZdDfmzmvFHHaWZZcVWEZsxZvtf+jkzqOo2dWGRKaNg7YA1/+vY7MOi6J9v7iCCApIKNIIIoKCgKKImM8RWxRfuztfTMzXTsTuxu5usfU2QMUuFESR2JjdnZntBeP3fH//zTXXXMzsPec+53MWaG1DOp/J7MMdwL7Y4De7iL7UYijuaEP57yKaOD8eA7dq8WHuN+ru3REuH7WYUvCDLr/rhDY9dVh8+CelvGqO674WFKZ/p7Q5rbCOa2CdUxnNtI+B8zQNQmxFVHlCE2xZq8Frft9bGxNwab4WO4aUkjS8MUYv1WCxF88g52jYtdYgj/vJTPcmqLHIjHEORXTVLwa/a5iRM7+IAkNjkfnWjNm5P2l7DuC8WIuJAT8od0IjTO6jRZ3T36lVi3BM4Z33SkARme60w+0MLRYvKiLjqCT8KtSiibKIjrr1x+rhRsjL1WR4OBBLo42Y2UhFDYcOwYbf5Wg4U02vg3riv6UiPDjTfq/aA+d5v5g4oJSSHozGzGe/0Ly8lM797oqgBhVInFhKc753w9qWEg59U5BnzRQUZ0vI66uggyXdsUEWcW1nGU0a2xFJJ8rRRCyli9lAiVs5pBalNGVIEkZ4iqCrCrp+qRPG3xPxe4iSoid0xtbxIq5WU9DvrS1RmmfF5Ld8v051RS7vjIb9JdTxehdY24vIzCul0bvaofMs/l4el5HPto5ol6VDXlwpue8ZiqdXjFgzTUlzn4/DOq63QSO4ZkKHYEJzG/7ME6gsaSgaTjNh4BYV3ezfB4ufVmBvqJr+ZKVg/dsKuDqqaG9GXySH/MJvrlXfWT2xubGMO3OV9EORjEFDZASOVFH/Zwx/6pbjC+eBwqZtkL7WhqzHpdR/URI63CiHLU1Jbd60g0dcOaLvKOjT6A7QXynHnCgF9S5IwFq+7xMMZRSb2Boxw3Tw3qigd5UT0Zz7iXGekob7J2LTKh1aKFWU8qE13HJ0uFRNRemjo3DkkwmL43/SrjqNML2uBnHbSuijfwPIP41o6vWTTmZG4G2ahLg23ylqXTjaQESQ9jspOjB4FOvwOFpJs6IjEHRci3+P/KDkuIaY+VeLBXe/U+r1pjgZrsVOrzIaoKiH5uE63OQ8cDIsHAfyNah9r4imKELxto8eE/YUUdnsYFxJ1KOyazElngiBV4iMm1bOYAsHYPOnClje8me+1h0reQ89sktN6fqu6Lldwl8nFfm7dsXZuAokXC6j27HdcWd2BYROKvpncjLuZFbgMs/l91264MA1Ce80KipozlnigA1t7BRUfqwFjjraEJVSRoOOJSDd34aFG7gmuzTDr9W8138qo2cTu8EvpgKn/6hpn30yDCfLoW6qpcdXuqBfYTlWDtPQm3sM0UNFdF6gohX3eiH9dwUGpinou7EznGIrkK9XkGpQMnqcsOFCpo4mVOkFh+By5G3X0nKHNpgXIeLbf2qKL2+J6AARvTYI9IL3X+WvcgzboibXyM6wBFWgqLOKGoU0gVOCFo/GK2nbzxicOaRBxuEyOjgtGjf3a7Cf68S+eT2MmGqA6zzeDYeHodogIxo3KKY2L2NxdbMGhdzr1r4ORcvDEta7F9G27fUx+r4MF55ZP/aFYNEFLXym/qRZj8IwZ7QGf778pB2ecVAGa7EvTEHnp0ajvIsFs+Zyz7wag4UxFrzi/LnrYRO4v7dgWFkJref3vf5NRI/lPyg6py7KZxjR7XMJJbqEYOloA6qWF9P01lFwTDfjE++2fbj2+p42YcLeYmoyawD2msuxNEUg354pGM0Ze9RdHY1LS8HHiSYE/9Vyr05G7Y8m9HYTqfrGgfCua0NEZw3vFD0h2FXAVENDPVPboow/Q6eBGjpraofn3Je++wj08VhPrJ1fAYcVajqj74BNgohXM1QUFNgcH/pYkTS4hFJzG6H7fQ2+2auoz/E49DhiAW0qpvKkKLgEaNCmuJRWJ8Rj+wktZn5U0Lrq8Qj4qUVRRxVN6xIOPDXhQFApJbRqiGu8A65aVkoN80PwdowGc2YXU529EQjIFhBWq5RiNkai5nMNVnrw3u1QF9FRnDMv8azPDMLlWQb0TiklV9YJU9bIqLxMQ78/Ams/SfD30tJEz45wc9dj60ctzdnYDdNHGLHvmI5aiF2wbbYJ5XkiefZKwYAcK17u1tHDK91RkMmzfpNIXks7wLq1HEqDhv6t6ADD03Ls2yFQj+PA7fRyvHytplsR7dAe5ZgQriKH0CSMuVoOw2MVtfPrgtSe5ejhqaP1ut6IGWNE9Vzh/39PdGmzASfuqMlhWBJKvSRc4No+Va8zMqvJWOsv0Pmjidivt8KuZiltXN8NK1rqYRUEcuCz2tpAg0EpStJXi8QMbw2meiso90J93DokwHGfgm4uDIN4zgR7zzJySA3BklwjfPn+Jq9IwOjVOpypIVCvM/Uwx96MbgsV1P1IODJOCVg/qIz+801BbG0DLqcJpFjUEGU9NFByna8uDcD1//2t4IISuiCEwVbDhNsxJfT6eB1ct5dwlrN0cH4y8kKMsF3R0otJXZH+Ug9FK378pB9ssg29N2mo+EJvjG1bAadlAh0N6IMevI8HLNHSkP2dMOakARPai7SlVxIMvIdaRR319ukCYysD1nfWUZ0pPUB8L35v11Dmi3+QkW3BuVY6ypN7IfqIEcjTkPiQ4fC/5XxfNHQ7sAnvm1Z8262m4WVNcO2oFUX9VeQ4MB4hsTa0r6Smcb7NsXITn0kLDe1/1xSvJS1OLlOTMjwev6Za8SyzlC49CEPH0wLe5Slpxuco/HzP+bCVmnooIpGj0mDCHL4vg2OxZ5IW53i39XGqhwfzBKxeX0ofaoSh+xsBM9qV0LnlwUCOgPanS2jVkRCMX833VKWgeRkBUL0XcJrrfHOEP9wbChi5sow6766DqJYCQmuUUdLOcOx8b8bGkUo63DkUiV3NyOqjoiXnIqDdb0aYVEaPMhpg/B8B1kfcN5b2xpdJ5WhxV0Nzhc54Q2ZsXiBRs6N94HnXiiVbtNTqVH9MOmZBcz63+B6tcPayDWVJSnqyoD3i/A3oVkOiwa9b4uRzG+6t5b49pjE+8Z4VdkVFHZMb4xRZEakXaOGrZpjbzoY+AwW6068BItto0Jhf32pIBIb/o8F8viMe3k3RYKcVvb2VdFtsjL9GC3bGlNHAzDhs5ownHhVozsQYxC/V4jHvO2V+YVj8SIDBizOVoRn2tLXhSmMdz5F4BHazofYGkfq9a4KxBivcD+mo0hQfjBygQfNdpXS2kjeSmYBmTgoaHeiHwGtq+IkKunDYC2vvqVE4Sklj43wwfKwOWrmE9i/wxSDeZfo/KaGESV4oLBDxI7uUjvQNwuQwLbKO8h6k8kN+jBaruO+lOSZh5QoJ7m8E+rWS4WNbGQ976qhVvzboHSth/Amu56btEPhUxvfFIr1aHYMcNyv27FHS+V4t0PmkDQ9CNfTye1McbWSDMVtDJX9CkZIr4Nlggaq1i8UWwYLq3RUUXjUBdTlX+xYraUuzRLjfsOH6FTVd9A/FG/4ZT34vo9lbg+CvUmPKBAWVBdfFjEgBykglvd8dDfsIPp9CFQWsDUK1l0a85Fn/5XcAvrw2oHRNGT09HIhjT9R4/lpJUScSUDndhh/7teTdoA5WcH6jRBX5Rvmj3NOIt08UlLrKB77lejSsoaCK11GITLLg/kHe9SyRODrWgn+/Ksjxgyd+lAuoMUZB0hk/NKspok9YCf2+54Um3jqsO1JKZYkdMYbnXcu+Et3xaI2JByTcLdNR6pkEZDhJ8Jsv0vmvLbGptYxa0RJ51GuLY1NtsOstkU9eK6wvtSKwUKY+QxKRMMyGMdskOpbfAqt3i0iJ43p41waVosvxd6+a3EMjEbPGgq11VLT0VDsMTiyHuYuWpqmaoH6gDkO/cr0di8W0O1akTtJSu7wobOpkRRr3GeWMeKie6dBmlZb2FCZiUWcR7Yo0FNw3Gup5VgwlHdGAZtjqKML5no7eDg+BX7yAzL0qOvy9FvIWyPC8X0aunzxQXyVir6mMshd5YKiav6/3Svq+yw2RrTSIqaGk0mRX/NwhoAOfuXcDL0Su0aBj9zK60LMmnn3VI19UUuoQD7ilyehrU1BKbi1cmK5H7QcKmnzCG7/myfj8tJQWjKyBaDsJUrySSrZ3xY6uNozqLdI1S0f0S7Oh3i2R8mLbI+qhFc0FiUyd28Ha1wqvpzI9H9ISTY7YkBrNmaEsHu37SEjdI9F6hxYoGCTD2E6m3JGtccClHO+8NFTUqRk6PJYw951Mk0ri4aKTMWW3nmILYtF4tg7POouUGtwU+/qLSJZFetS7FRILbHhyWkv2o+NgaCHjvKuBLjxtgnVXRFyOkKlps0joHLXYcF5DbTkz36/DmUrW0ryF0Ri3lx+P0FJyfmM0z7Xivz8i7ZEbowZ02OKuI31qEs63KsfYJB1lvW+L+job3t7R0YA0P4zL0KPb81KqNaohDpy2wG+0mibWCsckFwtybqkoJzwIm2cJcPmmo8O/ArHBkXvvMw19Ij+EflCjxy8tBYQHY22cgNpuAr0KCgGWC+i9QUMd53jjwWoD/h2upLOt3PBbLWN6soqObKmNp7IBhmMq6hbkjh/VdHjP96KBQyByn0hYeLiYWqe4wvHc/7yF+9IaZ6zrxtlGq6SQx84YUUXG4Psq2lmzI+Y4mTGshkyvh7THUiVniVEyPQoFBt4xY2q5TGnFHXD8mwU1LRJZ07rgma8VcU0lym7XHt+ybOhxSKSK881QUMWGn/yaqL2N8C3BijX1BWpwKgbHbujgukgiP4pD3ncDhh800rBVzWGtboBjHwM59ovDdJ7L6/8a6M23tsg/bkR4uJ5uHQxH6VwNOnXRUP+rkYiK5ZkbJtHHCdH4NtmKM9ckWvklAI0eqjF2uprO5vshaKsacyoEStvgj/zJ//ufbokuXg/CCS8NOigk2jbXB29GqFHjopoWDAtB/meem3yvRyeGod9NLSZn6amJNRR+pRoU2CQalMXz9J0GJ9QyBdnXxL8OOp5ZZZS/PBCHSYelnYvJZ4cTHLaKED3UpF7EsGGDAQsryzS0alvohuhxcpNEZd9jcDfZgOOtTZRoTkS38Xrez2WqZ9cCDpzHjpfJNLAkFmebW7HboKekaY0wopkVS331NP9oY7zaa0XttTLlxzbG1JoSCsboKZ33l7lhBhzcJdOQuBBU+8cMVkWglU3DMMhqRvJHNR384g3HyWrUSdRS/cY+yHqnRpUwru2/Prjkb0IVo0CjHnnBMcsIrzkampTphaWtjdhpUlP9cbWxIVENVYlALu5+iA42Y94dkT6/9MKAJBMGQKQJud6QZ5hwzqKlSvb++LjLiARfFT06FoFxd7gHjjWQX2g4lAe0aHtIpqkenrieaEBqUzUdzXbH/AoVhs7U0lW4I6iqGgk3dPTuWi2Yuqjh+ltLUmNfVF+sRuu+nIGf1MLtgWoIRSoarfTE0gw1ch5JNHtebeQUqfGGe3jB2ZpwmaBG8kSRvBtXx6sVfK9TVBRsiMe43mbMGWekWdficTvfiIv9jHQuII53PhPynE10QxmBNSctSNwm0LWiGKy6asTi9Sbq5RaBAbd5z/qjoRej6qG1vwWf63EPD4vCUd65MiYbqFJmDIbaZGhuGKkrPx+yWY9VL030YU0cOjtaMHmvkYLcmiFMtOD3OQN97tAALQ0W3P0h0/HsSDhG8J7Y3kzPZ0ZicoIFPT8ZKfZyffTXmfFfhIkixoZjRLoFc/cb6EXtWLQ5bEHnpkbqdqMRzpIWZ3fwbvsiBs9Jwo0cA12MbYYL+62YNklPradH4VyhFu9viLS0ejhGcfYYEMn3yK4+Hm/X4CTXv7C0LnYM0mDXZZEU1YIQvJLPZICaAn3rYUdtDRa5aunsuVBEMwsq7dWS5W8dJPL+mLNVQ07OfO++GJE2V02fC/wQ/1zAKK5nw0NPlEaokVVLoGOTPDHFXY2bEzRUuMsLMmfRLdBT/uRqyOAaeOSspdstqqPgXzUMnNmyHztg1DE1do3W0LsL1dCWZ9NqT4E2hNXAyhQ1OrkIdPVqdZ5ZAt7WVZN/rgOOVeiw756aVJFV4TuV894GNaVnxyDlkBnHepro6M7WcBxlQaZOT0PlRPxeYILpuIGKh0cjzUHExUsypTdviCFpOji31lOgZwTcfA3o8d5MxZVCMKu5Fm3+MdCP94GwTtTg9Xo9jasdjpA7Frhu01HmmADozmpQ94OByl0ikeuiw25JIme7BliQqEVqkkgrwyPRroEV/f5o6UFFAMy3TOhxWKCsaR5IW2GEX6xId+rUguBjQqVREvWLcIfIz294yvnEqw6EM2aYC7UUO98fc3+YkODIueI/7nVNzSieqqM17WoicbMRm3ZoyaOXO2rOVENfR02zG3mCnVWjXyU9ne1dC8HTOAOfN9Bbmz3XiR6/JspUc5QTGnCPGpQvUVq6I4LaGpDvp6f7YY5YP17ArDiBTqoc0G+ahGvrBdJ1dMKuIhknp2ho2IcIpC+TkR9pputpUTjmJcPyy0ifiloi84cBtZ7raXxhArrXNyLqmoGGjW+BejwjOrgZqEs497o5PJvMehq1pQUiXS3Y8cZA+zs2guaxCa9kE7lHRWACGeH83UwZGfVR8s6CAxckGh/fAFf0Fuw7L9J0VzcsKTNgdImWVo5yxZY8A5LcRTrT3g3+bmrw4kcDw3zgXmDCpkoy3Xnjhi4uAm72NlLJCnckc56/W43nkb8dNhSKmDNVQ31d7PHoIuf5pQJ1Kq+JlnEmTL8t0+fTztj/RIV7cSINuVsdinsqdF0i0dXFbpCO8xnu1tDYTS5wFgwY1Uei25IzNvLj2HUyPfWqgagdeqx+zzMozgXSOT1yed85P9EJcaka1GumJqOdgUl3RSwYIVLP2lrmul6H8mIdtXM3Mx9PEa1b6shjdBv8yDEhnM8t6Wk9jNhjRE6ChVI/14W7lwWNYKTNZSH4EG9B0TsdrS8OxYl1Fvz5KVLplEhs/SJiW5CR1n4NxL1cE+pOMpNT/SD8WmVGxkcj5QXVRdQSM4bcMNHU3cG4ypnc5aZEPfJ8semJCe/OmigzzRmdHQwIb6OlcFs1DHI3YPpIHdV77YOEnwJiIg30wOzBd8iA65cFOgcXTBishvmEgbrZ/2VVTDKuccbIcbPH7Z16tDujp7dmF9Spx31+uJ66Ha8B3/pqXEuSSdz1h+mr892cq6EtXyIwsJuExGHcY+PrISvTgqYRPCsP1UGj+hZokvXUuUM4uoSJaLLeSN1fhyHfw4zyCWZ6d5j34ktm+DrxTO8chIFvzaiSKtK+Jf5I4Z+360g9bW9dDb5c/18yRarS3gdtugrY2lYmq89v9um3jPREAzWuMLHGQ2RYM/S01d0B8TNU6Bunp8dLq+H9bRXnE5kaV6+KvWkq2LQSnQj5w3wOiPg4Q0t/9lrYzhwtPHprafqMKpjsIaOPXkMOBa7IsKlwfqOGZp5wQfQnFT7rtPTuuYqtihJR6ZdIA+5LLDFJQsvdEq1zkNiG2VqcctZRw4X2SON93/uFQD3a/GK1xkkQb+vIfZ+CCVdFVIuU6dIXHUs+KKHXF5nsbtfDc/5zNu80k2/HesiI1CGzqpEGxftjWLAWRwJMlDQlCEbOln/umiiU6sBnuxb26/g8T9fFfyt0WN/YRDUnh6DYRQT6m6nNtDC0XyAi65iJ9m4LQcRqEwaKZrLc8EYbvne153CuO+yLLv5mNIs3kldQbZh3m7BjJ8+shcGw6EQ86W+hzQhEl5M6JAtmGjbaCTfvqtBslI4mf68Cpw16PAyXaFR5VQwJ0WPZeS2dSK2M79tl+EwTacxHB9wbqkdNtY7GxNqhaRMt6uwRqNv6v+zFSwF/9mjIlGaHV5EynAJ01EeuCtMmFSZtE2ntGTWTLgp4nKCjEeP0bC7PsjYPtRT12cbafpPwifeCnv0coHRQI3on95nHpUz2kjByvJ4OlDdAfz8zLgWZKfucDw4s0WHMIQs5rPLCwVFaLJe5d7nXQoGPDjvsrNT2ujcm9JDRoshKF6v54+ctGZU3W6mqjx86+UlYn2qlZ0+94DzJhACjkSInByBrsojx7y30gneKrpIEzyArjT4TiNPpnNlOWqhBQ94dgo04c9hCx7MCoNhhRuJ2nkcvgxHdmPeRIdxvj4Qhd7+MAxVmCqlbF6EjZXTNtJBkCUWdCj2w2EL7T9bA81FGeCwy0JyPrkhLNKLDEyMNTaiO7dcM6OVmpLQqRjZ6moz32QZSnnGC/r0KLpKePk6uDJ/ZagwZr6Vaw+wReE6FwVk6klcXshGNRBRcl2m5XsNumFRwK9TR3Bsl7HhvNQbn6Shvagnb5KzD55kijdylYH+CtGh6XEe+lwKg13Cm6m6lY4Y6cDuth0NVK/V44YvJDYzYbbWQcMkXT/xMWGQ0052/vuhxSYv5w83k2LE2IrgmL520UubsWnjuIuOur43qfvTGyY4aXJxppAOnamMSaVDlqolWtq+Ju/kCTlcyUePYCnawsh69/jNSzdaVMW2ZHleamOjdUhtzNMr4TSZ6WKJhHd5I2OVtoEmHq0LfwIA0PufH3s7Y/dYAr1w9tcj5xbLSVQiINtGS03/Y/Q4qjPlpIPGxiZ12V2FUqpGKqlfBgDUqxE0zUPNNVdG1vxrOo02UUskeje6rcP+Ekdb8qYxa3mr4/jDRzyl2qNlHhUu84xQVFrK7DzSo30OkuPk/2AeeFxMXSrTvp8hUR5V4PVBPJxwsLLVYidX+Bkr/bWAsV4k/4TK1H25g/f9Rw729jna8NrIT/NnGZYjEbDaWMFaNADVniZ029iBOgxhvLY0Zo2DZNVS4GCJRosbCRsTJYJ1kOnvcC5U6GeG210LKvh641p1zCJmp8TovPKlqwowkrrfKnkgKFpH4kevW4IEV9yTMi7SReMsDW4/o8SXbSk7z3WDnpMfnMistWuwDF2cDTGutZHL1QtNc/f++byX/hp54qDViaxMjLcj3RIqHCcP1evIN0rPmc2XMrGqinmdrwI/z4eSNJuo33xVO9ho0e2emzvU90XyEBhvbmunKfxL7Mk5Gr+5mqu6uYm91Etrz69ev88Ciy0YELzDRlWAdq3FWiT3coxoeqgSpkQrCRT2FL6iMGpEqePwr0+B15UyhUqInzzKHidUwgXfA7BEmmtdQwS7PVKJdWz09fV3MjnaRMOeIgaKnV4IyT8bp6xLNu6plhTolVnqY6OO0nyx0n4C2l3RUZ3c+c2ioxtkJIqX8U8QOD1dha45IWWe+skeDBKzj73p8Yjb7tleDjHKJapTdY/3ua7B+h0z9OhFb5ixg7VHOJDVfsPARArQDJApt+oY9e6XBwXUSDd3ykR26rcOIDjzv7hSwGbzDXjLqaf2d9+y9r4iqCw3UPtsDq88a0F+w0NcTrvh3qAH3j1vIvkd1rDmrx5pAK2VVdkHEQxmSkb+7yk7ImCBjeCUblbSpigORvNf3tNK6lW7YtMyIV/F6mu3rguYFGtj7WqndCUec3qTBoJlWan+sGmRHHfKjbNSKs9mo61rEDbKSb4E77Exc22MsPMscEPBVjcJDZkqXnHCSBGQPtfD8rY7EIAEH65ipdJ0rKjbosPYvf578IqYbKcG7wEh7NWqWo5QwmPNew/tfWc4TEWcjjXSyuSuK9AYMDTGTweSEztEGSJwz//EoY4eWK7GtoZFmtv/D3q3m+e7Mec+gYQ9eK/HhDp9ngYF1HarCrvu81y/7yiI9OQcOlCh26A+WtE6J/oky/crMZZsG6bDujZ6Kr79jp/P+12FFqjT2PZvVUoWQ+Xx/b75g9/eo4MnfS3DCJ9a7rwZXSkT6V3rEqlbWoSPv0S9HPGFzF2mRXFdP30Jfsd289yVkynRr9yOW90qJepxnyjxzWXIzJSzZMp1MqoLhnAGedLJRy3Q7uCyQse4s37u0qrC+0OH2ShtJTe1wJVuHlZv4NfuqIGujgNHFPDu4tn1O804dYaHVdxxgrW0ADhkpINgOWzbpUVdjIEQ7Y9oJNfx+GMlRmcdq5YugwSZq8UTJljuosKbERN2uF7Mzs1RwbW+htG8Cm89zNtHBQnWOOeKnvRq9GxjJMrSU1eJ9f/QcK/XdrGBbPkooeWmmDzV/sL383fWvaaaF2s9s90AlSjNk8mrwkB0zKRDVgvfH4M+smqsOQnWZ7qc8YfPs1Pgwh8/QXBnE+TPwlJU2KapA6KFFRLiNJr/9y/5u5J7DbJQ/uxKWV9IiN9VGAxf8Zgfvq9H2mYWOyhWsV0sdNN9stNjewNxeq2A1mOnzchMbMUONDK2F3rlUsBieX0tWmkkV8p0NmabE+StGyuz1k03/qUSBs5ncjlXCoxQ9bqw2U5qLA77x/NpuNtGNCVXQfKkeB/tYaNuzt2xfkogdp4yUuO4ba3tYhewsC4UM/8oMl7knqEzUZsdn9j5OiULudUc/f2WhC7W47SXRb1UFS3FTofIKif49dps1m6CCj0nirP6B7a+lxL1MPbX0LWQrWylxRNCTqe8dlhulxcfzepq+/Qqze6zB7n4G2tDxGvtbVwNzFd55W19lY9eqEd6D6+fXedbQqMSNjzLNGHODTZvHPfCcTCPv1EBPzo2V4mxUO9gZeXYS3gy00ZD+VlZ+Q8Y5fwv1D7QyvZ+Mp+usNGmPyG7XlfGNs9Cplb/YpX0ivE7ZqLK3lj3prMbVJlbyuFXIziVw5uluoclTL7FekhJJribK6nKTWfUKSN8MdDn3Kov5pcDWb3qamHuOLfuhxvM3MtmXELt8Son07yayS33IKkcrMfyekfTam2ztUiWuJ5voV4UjXO0l2C3g3jLCxK58FFHrjI3C3xhYiZ8ON2w2av3Wyl5xLz3Kzz94XMKyNVpstiunrTMKWNYQHW7utNFhv5/sb4CIoOU22lCzEnw+ydDkcW3frmAZiwRU5fk1tt1ntuGtiHSujeqzb7OjO7Vo8ttA+Rlv2YpZSoxP5XnU8AUrOaXDbCs/P+AuMxYLqOMv04IuZ7mHC3jiwrPGcIJ1vKyC9qaeBsy5xZrr1PCvkCg64hO7Wk+FuZKZWhw/x/yMAnYvM9KLjReY8pEaI1eZqMR8iqUFqJHMuSLUpGPz5kq4rLaSsVTDjFYd1K9tFHO+jAWskJDjbKVwEtiDcC3iq5TTNU8Fq5Ur4kgLG21khexYjogtGVZSVBSzc4M1sBXYaFS4go1cImD/fBvduFTI/prVeOZlo+jrBla5hYCWFivtMJ5nT/5VovIlA53bdYudqScg/ZWZEqKJbRgnQNpoodwq91nrZmq8qGmhP7qXbGsr3nfsLGRxymGBtzVYGGyl4XY5rKifgBleVnLre5+Z/9NgWgsL/VPtAVvMZ5urNtORp0/ZjFdaXL1sIY8Rt5kvZ5jafc3kvoHYr44qdOD3XdLpGxt6hGv+HueNsE9sZIoWG3rbSLdCw1w7CLC0ttG3rTL7wzv4uSc2+jr3DcseIGLk0/+xxCs2x5v3kVVW+vX+IXML1+HNAiM9rv6W1XfkecQ5fMGJZ2zBdiXq8iwY55PNzG9UuLDAQhfCXrKu5Wos4/62Ke4ay6qsxm8Pni8jPrNAFzUym1npe4PPbFMfAYXBXFexn9jJ7Vyfpyzk3OIBGxamgztnEtH7GXv0h/teJSOt//yQ9cxTIHWpgX77vmKlX3VYwL3rZ9QntkrSQffAStWj3rILCgHTeC4f7/Oa7bEqcGKXgQptr9gNOy3yPljp/wC2YZyX
        </DataArray>
      </Points>
      <Verts>
        <DataArray type="Int32" Name="connectivity" format="binary">
          AAAAAACAAAAAAAAA
        </DataArray>
        <DataArray type="Int32" Name="offsets" format="binary">
          AAAAAACAAAAAAAAA
        </DataArray>
      </Verts>
      <Lines>
        <DataArray type="Int32" Name="connectivity" format="binary">
          AAAAAACAAAAAAAAA
        </DataArray>
        <DataArray type="Int32" Name="offsets" format="binary">
          AAAAAACAAAAAAAAA
        </DataArray>
      </Lines>
      <Strips>
        <DataArray type="Int32" Name="connectivity" format="binary">
          AAAAAACAAAAAAAAA
        </DataArray>
        <DataArray type="Int32" Name="offsets" format="binary">
          AAAAAACAAAAAAAAA
        </DataArray>
      </Strips>
      <Polys>
        <DataArray type="Int32" Name="connectivity" format="binary">
          BAAAAACAAACQVAAAKzgAAJ85AADrNgAAwiIAAA==eJxN3Qf8vlP5B/Dv8zz3/dgz42dl701m9spMZWWPMiqyi+wVKULKSpSszAgpiSjRMioqZSWVEOqP5v+8XZ/vS16v63Wf577PPue6Pp/rOuf7MzExMTFoMpyo/0b53TXpm4wjfk/VZOom0zSZtsl0TaZvMkPSnjM2mSnf5Zu5ySxNZs3vt+X7bE1mbzJHnnMmPSW/52oyd5N5mszbZL4mb28yf5MFmizYZKEmCzdZpMmiTRbLt8WbLJGn30s2WarJ0nm3TPIum2/LNVk+fVwiY1mhyYpNVsq3ldOXmTKGdzRZpcmqTVZLH1ZP3tWTf43kk2fNJu9M+ZlS19ypa638nj3j1+7aTdZpsm6T9Zqsn/4vkjFvkHHo+4aZ42Uyvo2abPw/Y9ykybuabNpksyabp7x6tkjZ5VJ+iczZQhmfOd8y67NV1mjF9HO6jHOR1Ldynu/Oc42k10xd70ib02Yutm7ynsyBfr23yfsyZmPfJv2ZnNctM5erZO7WnHhrr82UOmdLvdsmPVfmdbvMyfYTtWd3mKj9+v7MkX26Y/qxU8q+53/qmivv9MOemDXrvmjGv37Waee8XyJzaM2Wyjfzu0vWZa7Uu2vmZYuMZ+6Mb82Us267TdR+3D1zv0eTPZvslbX+QMZmPT6YvJ57J71X5naP9Ff/9olMnXdrZ+7fm7L0eN+J0rMF0uctsn7vTJ/XyDt92K/JhzJu+2nx9Hf29Fk/Ppx39judnidtT501/EiT/TP/+2c9dkq5A1L2Q2nLGn60yYFNDso80wP6fHCTQ5ocmjGulrU4rMnhTT6WPi+W9dgo9ZrHj2cNrdcR+X1kk080OarJ0VmPI7M+26fcrknvmnWlc/bVMRO1V+wZe22Z9HOX5N845Y9N2cn0XPk9Y9bD2h43UTpMf49vckKTE7O+J02UvmjzXZmHk5ucknWkO5+cKP05Net9WpNP5ame05t8uslnJmrdF0v/Zs2aWtsNsuZrZM0WzhqeMVG24cwmn21yVpOzU486tsuaGcc5TT7X5Nys+eezvtb5C03Oa3J+kwuS9o4uzpZ21GMP7JA1PiJrfkTWxfpcmDneMPnPyRrvkrIbpfx+yWtOLpooHbgw5eyp/bPmR2Vdv5h12zrpyXfb5f3FTb7U5JKJsmOXZn6Py7p5/+WsySlJf6XJZcm7btZpk+S1lmzwfFnDYzMO42Ej6av1f3fWZJusn3X86kTt/dWzdpc3uWKi9vJ7Mq9rJX1G5nu2rOMZWY8rsz5XNbm6ydci0tc0ubbJdU2uz1qbh4UyZ/tnfc/POt6QtrTJ5n80bR6Y9g7Mb+NlB9mIGydKB2bIur4r87JSxvz15KGzN0VuzrtvZC2sib1xy0Ttkwuz7vYCe3Brk9uyDt/MWrCd9O72yLeafHuicBJW0LOT0r5+2Dv2kH2N57Bp9sXW+S1Nd+0DNmGH9GP9fN86czIla3xO+qHtfdOWdd4z7dindHiPicKsTTP32tkn/b09ddzR5DtN7pwo/bfH7BN6zJavmffe2UNbZS3o8jppxz6zL+1Be/G7E7Un7IW7Ur925kh5Ze0/+/DuJt9rck+Teydq75ybufp+kx9M1B7yzr6xZ/AN9v6ApGfP7/ua/LDJ/ROFKdbJPn0gfdCXK/PON/tp0n6Y6x9l7u0H++nHEWl7hd2yX+iqPQEr7BH2wNovGbEP2X97cZOs63FJH5N2ZkhbP8m6HZO+2Uc/TdrzZ6mL7VpvongUncUrHpwoe3pUyn0rZcyn/f1Qvj+Ydw83eaTJz1OXOmGYPWFvTJ00HbVfzk7d6rAvVs06m+NfZE1/meedWTPrc1HyWeNL87Qv2B72bu3U92iTxyYKo2Eb22V/2wu/avLribJJbNNvJsqmaAMuPT5RGPfbfPtd8qrLPmA/nmjyZNqxB56aqH3A5rAf1t5e3ip5nm7yTJPfN3m2yR/yDsbB55nz/rl8+2O+/2mi+AP7wY7Mkrz2BP3bY6J05M9Nnm/yl4lab3Vaf/vtxylrn9lv9o49YP3Z2BeavDhR+vFS6lDXX5u8nHyeryT9atbI/P4t3/4+UTaE/YC1bAA7tm/ez5X5v6vJ/zV5LWv3yayf/cBuH5V5Ve/rE4UZR2edrM2pWec3mvyjyT8nCssuS1uXThSnkIftsv/Zyn81+XeT/6SeE7PGj2aNrCcsYQ/+mznhkFp/Om9f3pF1HrT3w0HNwQ8zD/YEnDkvdamTDRkNqswDaevJ5Je2nw7MfD6Z8XYtf99kPKh+75l11OZUadfessfWSrlXU6c250y7N6RP96UOdtq+wFtgFt2EA7gG+4S33pTvh+a7vUPP2abPZo2k8eOpB7VX7dlpBrW3px2U/doseXyfrr2bflD7j92YoaVnbDLToGzGzO05y6D0cdb2fNugbB9baJ+qb7b2bvYmcwxqv76ScRvn5zPfcGmntA2vYMo6+f7kxFv6quzfItIvZ63t/asyl/bnL1LnRakX1sJ+NlJ/5xwUpvj+keTBF3Bf+9DenNLyzDUouzh3e84zqPErp/xDGac5pT/zDqpfJ6W9bfJt88znfJkn9ovNvTfz+Vr6/PZBjYMdY8+OnygMnH9Q+3+BQenAgu25UN4tPKh2tf/D7Bd7if6y+7CMPtALZRfJ/lx0UPNhj07uz8WyR7t87yOLN1kie7pPesnkWSrllKcrSzdZpsmyg9qT9gNbyL4t19LLN1mhyYraH9SeeSb5Vh6U3ZL3HS29St6t2mS1Qe1Te5A9ZAvZ1Vsyh9L23aQPd3B+s9fPZI9Pk3q8W70912iyZvbrbdm/3r2zyVp5zp702k3WGZTd0p9p09d123O9JusPyo5tEH3ZsMlGg4k3bdC0Gac2YIPvGyS/NP7IVrPNP03aU3sbp55N0r5++H5l1tYas/3nRgfwB/Zg57y/PN/Ozh5ko981KGw8Pvv4sMzhY9k/B2U/s81zZX9u2p6bsQ9Ntmiy5aDsv/15afbYv7NHT8j+Zaf/Fr14PTppn9+VtvVBXpwQH9xqUPsUr3t39toi2X9+b529+XjyKvOefJfvvU3eN6hY3zaDqgdPtKe3bbJddOXt6Y9+3JF+TZV9vH1khybvH9S+PCR7acfs3Z2yz3ce1J7epcmu2fPs6m7ZV6tk79rDuzfZo8meg+IE6vxj9ty00QH7fq9B7f0PpH5tfrDJ3k32Sfv0Zt9B4fx+7fmh7Nvp0u6H8/0jTfZvckCTjzY5sMlBTQ7Onl033w/Mu0Oyv97I2tub9iscYFvtZbb20MyhufxN9pn3h2W/Hj4ou20/v5L9rF622vePJc9vUufv8l2b8tyYffwmzg2Kk+rrDHnvu7W0xvCUffx09uARLX1kk09kje03mGD9l8oeOKrJ0dnHe0wUtu6Z/Wv/4RjHDGpf2mfXp+7TU89U2RvHZm2OS1vmZNKOmyN6c/yg+nRCkxMHtefp30lNTm5yyqDsuDY/OXjLp+UHbZ0+s7P8EXwAPzm1/T6tyaeanG7sTT4zKDw2X/CZDbY3zsh373y7KfOKI6yYfbtL9uk02YtnNvlsk7Oyh+3Hs9Oep/bZULb0nMhq2dvn5Gmvs81sNZttb/KR2boVsq+1/7nsbfN4rn3T5AtNzst+PH9QXMPeuiD9ZHfp1IUpf2zKXpTyX2xycX7bOwdkn7PjX0o/7Gm6ql+XDEo/Lm3y5UHZchg9aaNPia7SUZyeHuIHb+Q9G+Hbx7L/2eqvpF51sts40Buxo3Bys+S7bFDlvjqofl4+KNv7cnTwikHZJWWubHJV8vMP8EHxBPyajWfrvxObJ77y1ETpBz25PHpK5+z7qwdlw/GHrw1Kl69pcm2T67In7ccFs3+vH5Re3ZB8C+Z5XdIPxJ7a89fErj+ePnw//ZqStbZm9jtbrg16Qd/oGm7Bnp+Qem8cFNdZKGm6c/xE6by0OugJHfl6k5uyl+gVHb15ULrm+Y1B8WoYd3/smPXQZ+t1y//shVuzZ9bNfqA79jG+91D2MDsLC9j22walN+y2vf3NyI7Jw5bjPvBC2X1T/pbslV1Sno7R7dsHpYPfyjc2n77AFvv2203uGBQG8PluzRPH+M6g/DC+FztvL6//P+OhE4eljBjFne3dd5vcNSiue3n2ond3N/le9qn9ek/yzJO9aj2tK31gE+g/n+LeQenn91Nmy9RBH36QMU+dvMZCb+j4fckn/w9T/v70Qxv4yD+DI/LiRrg52zdT9ta96ZN9//3sQfvrgUHxF2U2zHiM+UeD0oHvx/7TnRmDM/wB+9zepxs/Tvong8KRzVPv3ZkvbYsh4CCT545+4ybwAz8RF7Hn7d8bU6f6ftrkZ4PCDPv/wUFhxEPGNyi9wHceSb6fD0oPYNMC+f0L9Q8KN7bOHNyZ+dA3vIYu0A02iF1507dtz8fslUH5aXjvrzMv9GTe9Ofh9OE3GY+4zYNp9+G0CyOXzLvH05+T8+6UrOM+2Ttwy34Vn6Ef+A8e9Nv2/F2TJwali/QEv3pyUHrl+1OD0hM6Am/sI/tPHBfO4VnLpiwdog9XRD/UCRufHpRe3Jo0m8/eq4OPgE/ROTgxdX5/Of2mU880+X2TZwfFCeEpXYdHcOwPTZ5r8scmfxqUfTg14/xV9HO+7J07s0Z/HhR+wTG4bZ/PlD7AT7zs2eiaMfNTns960YOfhwfgdPACbvxlUHp8d0Q7dIuOvTAonXtxUHoPi15q8tcmLzd5ZVCYIw9do//aUc/9qfvV5P1r8r2QcgelzAXJ91L68XLK2Hd/Sz/+PihbQS/p5/81ea3J64PSI3tOrImevDEovcHj6CHd/EeTfzb5V5N/N/lPk/8OKv5Ip/E4usoW0D8Y6ALDYFh2ZUrWgL7BjG+kn6+n3+p6LH2+JvjGB4FZ+OY4AtPgEj2w3+17ukJP8dT5MpbPRA/oG8yiP/Sa7rMTMIqt4Pv8J7aJTvs96SN1+aYOdeEZw2Hp8WhYcwW7u2HtWVzQvu2HhVtnZQ+Nh7XP6dNULT11k2mGpYPTDgvDPpw0XWK/V4pIT5f61LNH2tCWfbhH3mtnt6SnbzJDkxmbzDQsO3tj9A4O2O/2PV2hMzMnz83hY3RzlvZu1mE91fe2pD1nG1ZcA08S55i9/Z6jyZxNpljvlGULzAudnrv9nqfJvMPSKW3MNyx9fHt7zt9kgWHp84LDwlpcFGf+etaRDtJb3JMNWGhYnOSirLE0f4Fu0suFhzVOen568i0yLB67RvqgL3BTv2DnosPCX3q12LD47+LD4rXKrJU8/LolhjWXFyT/ku33UsMqRx/p79Itvcyw8iojjXsvOyydXG5YOooXvZi+wFn4zo7wEdnNp6Obyw9LP+kVnVQHHcUVr40+vRadopd3hh+uMCwshsk3RKdgL51ecVh6fU3ew2D570pdk+cNkzpD1+mcPkykH3js8dGHcerRzi/TB2Vg1s+jh7Bz6+jaSq2OlZu8Y1icmg/Il1yl/V61yWpNVm+yRn4fnT6yUbCWHdg2Y6ebbBvcXHNYbZo3OmrutMX2vHNY2LnWsPq0Utr/RvqmfXgLt2DZzNET+gIn1x6WXq4zLBz1zXvY8XT4Gpw8JFi57rB0f6bo5bpJ450wDbbxK3FYMQf6zo7QZ/t0t+gkfGYvYPSfsjfo7anpw2npM+yDvXS3j81xHnVUMNpe+2r2PVyCa7BnrugwfMW7cWbc+fnwXzyYrq8XffdNm/g0PDow+iHuQOdwAnpK9+AuXYandJUOw3A6TefXb7JBbOkVKQ+X6R3927B926jJxsPSbf7rJA7TwcPzPCxpukbPNkm5dw1LH+n/IrFT+ilOslHqUQ4e0195Ye5i0ev7o1e+eQ9HlRW/sec2HZbe8Cv5Pj/KfvTe982GVeaq6A5chpNslH7oA53DC2Hl5i3PFk22bLJVk3cPy17AfzZj6+zp9zR577DsFHvFBsJTHABWv29YeZWBf7guPNymvdu2yXYpPxHbQnfh7hHJR4foLD4rFv3UROnkqtFJurN9dPj+8HC+4A7t9/ub7DgsnMZtF4kushU7DUvXxQTpMbvBZsD4nYfFp3cZ1r0DfN8drJuju/R014xffaukD6tGr3cblm7v3mSPJnsOy5ZZB2u0F13O9w822Tvvzk9b82YcuAR+pK19Ml/W9dCs06ZJe7fvsNrdb1hYxzbAlEkfkk8pbgjn4f2HPJt8JDo6ffR9/2HpE73aPzo9c76zAWwBXxr3xq3ZDTZDTOqAYfm/bBP9FS8SZ5oqNocdwNvZG5z6o+33gU0OanJwk0OaHDos3o1/HzYskT68PT82LLz/+LDi2vz2700Uxj8Y24L3sF9nRtdh7BHDwlW2ARayn0fGjjifpN/iR58YVjtHDasse/Hr1ENnb0pddNdv9uPoYdkQPvMxw7Jr8PigtHfssLgFG3Nc7Mbxw9I9OrhldP/glKErdOb42I4ThsVfTmxyUpOTo2c4PpyGf/QTFrM34munDMs+Px0bzXaxW58cll6fmjTsPW1Y+MtesZ/4AV2Eb/RRvk+lnJiSGBZOjc9vGLuyXNrXjxcyhtOHZTvYkE8Pqwy7og76/o+0c0zqEJNlCz4zLNvA7hmjsd6f8XqHW7GRfBA4DI9xDz4vf/e1+OU3xDe/M7qiXTjOXtBh9omdwvnVqb/s+hlNzqQD2TP2i3VlC9iKs4ZlO/jqZw/LztD9cyLSq6SdVfObPflck3NTjm1Q9vPD0usv5HnesOZg8rc82ts07bM3bACbyzawEafHHrKF7Ak/ROzg7onqDztz/rDynJO+4Sb8d7ZVGl/hG22a9tgo2PF65odfx37BhwuyZ87M/sHhLhyWnTPGi9LO+zM3X8y3i/L0mz28uMmXmlzS5NImX27ylSaXNflqk8ubXGG9m1yVvFc3+VqTa5JfuWuT97om1ze5ocmNTb7e5Kakb27yjSa3pM5bU+9tTb7Z5PYm32ry7SZ3NPlOkzvTt+82uavJ3U2+1+SeJvcm/f0mP2hyX5Mfprz67m/yQJMfNflxk580+WmTn5nrJg+lPW09nLKTddyRevT5kSY/T/v68YvM0S+bPJr0Y5mHX2VMxvZr+8MaN/lt2teP36XdLyX/E5m/a9PGkyn/VL49nDE8lXqebvJM6v99fv86z2eb/KHJc8n/cOoy33Dmj8PCmlmCFXfETsOI24JN/FL49Kdh+ad+s+3iKe4H/bn9fr7JX4bFOZ1ZOMNYLjgEU/DhF9r3F4flL8Kdl4bFSXFTMRlno7OkD3xcWDld8uHHf015WCQG9YPkkdfZvrN+5eGi9vZPf41R27Dh+WDFy01eGRZmKXdvxoKT3hRceXVYfBYewWoxXH38W/v99yb/l3pea/L68K07Xt+bKOzhw/Jl32jPfzT557B8Wljxr3zjH+LAs2WcePaS+SYvH3aOYB4sFCcUc1Ae7uCws2VOlYcxOPNzsZ1sPsyCI3DrmJSDW/9u8p8m/x0WJqhXTMO5yafzzXv+G39JzNQ7f3wyaDJsMhoVlmwevIAbuCuejr/CDbaza/n65J8spw1lxy09VZOpR2XXl0k/YQy/1xyclP7CS/YWVr0RfD4/+Mj+sYNwc5pR2V02Dd7cEO723djNuzIeWGV87D/+idPim85CcE6Yx46y7Ww2G8pm4/PsMbvMvsIwOILvTtvanm5Utllb/AN8EpecflScEJbAG2NWv3nCEWHPvnn6PcOo7l5dOlHY4a6KO13O+mds32ZqMvOo+qZ+nJUtn2VUYxeTmnVUMaoPpO+7R8yRMrAGzvB1cXKxY7zcurwta3P8RPXj7rQ7W5PZm8zRZM4mU0aFqTtkDvRb//Xtc+kDrLkofZorvz0nsUef9QkuD1OGb+CsSb/waPioTbjLF9g+/dZ//J99ZOfmHpW9Z/fnael5m8zX5O1N5m+ywP98hwmwZsHkWajJwtpOetEmi40Kl5RdPN+XSHr+5Jsv9S7ZZKkmS6fcMkkvkLwLp074ueyocGK5UbUPS5dvzxVS5wLJD/PgA5xYsf1eqcnKo0q/o8kqTVZN/calr9o2PrgNv1dLPXAOlq6eMS6c8upZI881k4YT7xwVbqzVnms3WWdUZWG48nD/0swfDIa/cBgWrdverTcqfFp/VDjkCW+lN2jpDUfFCdSDJ+ALG6Wue7KWG49qbddNWXVsMirs3jjvpL2Dwe9qz01HxRdg8WajmlfvcYPNR4X9W7Tnlk22avLuJls3ec+o5soawOuvZWwLZazqhfGPJq1O9cNbeAxz8airs2aPZX0vzbvJvsA8MST482D8pXsmCmdhFux6b8v3vibbNNm2yXajwp/9UlYcCkby78SGt2/fdxiVHwkr4R4fDlZtm7KwFFbA4FuDaTCX3/f+Ufl+O7bnTqMqt3PK8QPhDJ+TzwgX+Wu7ZCxPp0+v5pv3B6cPf0zZqdOu94emj7uOCot3G1W8TDxNTAtm7j4q3OSrOdOBa3u0d3s22avJBzIvH2yyd975Jv+r6cM+o8JFPti++b7fqLCb3/qhUWG0fHxB2AqjT0oaxor1iCPxCfmDYlIfHpX/KA/Mnj9lNk4ZnOC15PMOfn1kVP4Nu+dsY/9R4RXc4neKx/DV+Hf8QT7iAS3PR63LqPw5+QbprzHpM1/wTRweVnzn1KRxAPjPh4LJ4t7OCZyDig87n4Hxzm6UO2hUfcMJ+CvOOZ2bstHe+44DDJKGETAMfi2UvAuEJ8B3XOE/aUOdB6Xu/yS/vO4+LJj+6Je4Cl+OnwUrHst8ScMMuHBU+q7Mwe33IaPCKvEpcaoTwkfE1fiwcPfQUeEwnBcfgvuHtXeHN/lYnh9XR5Mjm3xCO02ObnJMk2NH5Xfxv14OTj4YrIT3cB+W4hLix/D9uPbu+NR/Qto4cVSYCUNnTL9PanLyqPBPX+HyKUl798lR/T41ac/Tkv5Uvp2etHefzjg+nrqPTP0z5J1xw2wYDVdnThnfZs5TXhgLj3EbmAuXd07+OdP/z4wK83dIXXOkbr7mGe155qjO9x7KnM2Q9j+fevRhStqdknrNpXoeD+6L30nPlH7KiyetlTanTR/0Zab067NNzmpydtJzps7PpG0cTB1nJt/saW/N1HdOk881OVf+UWEfDPxC3vt+XpPzm1yQdxcmP5+QXwvfLxoVZn6xycVNvtTkkiaXNvly6uX38ctg3Pmp9yt5Xpa0Nr6ad3gMHOeXXpZ3lyev5xWj8lGvTDtXpU1t4yZXN/lak2vSv2vTxnUZz/Wj4kzawY/mzTu+MK4kjYvoA06Bb+AJ+MIN7Xljk683uSn1qffmJt9ockuTW5vcNipf+pvp01Xp0yVJ4wfwHP7jMvgOLnf7qLgXzrJMvi2atTHn1opvze/lJ39rVOvgG66Ds62e9vXj26PiJ/AbV7kja3hd6l46bX9nVHzrm2kLz1M3vqVfdybf0smzat6tlPEtmXnHL/CMn6bN36dd/MU733CNSW6F26yb/G/GHEYV93gw8/Nc2l857a2aNs3PXRmjecZD8KHlUq/68a27R8W1cK7vjYoL4UR4D/5zz6g41rXZn+rBe/AYT7/xIdwG7/FeGzgm3iQW8WzqwY9+lzQehiveOyrOIw6BJzjH4r9PcgF3N5yHHZzv31d2VE8xDHznPntzVHFtdyPdWxQjwDHcW8Gl8JAn8g6P8h6/uX9UHAKvwHlwH7wCp3AeB+Nh+KSfL/1AvsmjvDuH7pD7uy/3TvANXAW/EEPAMYg0XqI8DvGjUcX1xSr0V+zaOZtY+4/Tzo9SP/+fj44v/cR+GFXM3Nnbz9JnY9ouffpgxvVgk4eaPDwqv1pMXAxVDEOM/5FR8YQrwz2cU4hv43Z4D26D44hniKv/fFRpz1+Myv/GL/CMX46Kr2lLDOTolMNf8JhHRzU3uMtjo5rLDTIfvv8qefAkfOnX7fmbJo/bO6Pig3jh75LH9ydGxZdwLO+eHNW52FMp+3TK40N4CJ6jjDgE3iSuj3eJlyvrt7R4xTNNfp++iJk8Oyp+gj/gKGLlYt3i8u6nuG/sXqUyf6Cbo/Jr8Sfc54+j4kSfzu9Bvv+pyZ9HxTlwKnxKzES8WmxBzFq+50eF9X9p8kKTF0e5dzMsjgTr8Ql8CH+Cj3BObP3c1PVS+/bXUfEFeA7XxZjxg6lS/uUmrzR5dVQxDndixTz+Niou9PdR8Zn/GxW30eeDU9YY8I3XRsWdjk17s6Tv+Mzro+IpOMwb+T2Z/seo+vjPUfEn9ZtrvA23+pf1MO4m/zWfXZvHrnjBsCveM+qqf11XPATXcuYI+3EA+H5u5sX54bEZV9/yj7sapzFO1VV72pq6padpMm1XZwLHp39X5pv35mO6rvquD9PlnXmcvis+pD+4xmQMBTfBV/CTz6SfsP6m9GeGJjN2tab2hLa1O1NXvOKi9HPm9NUczJJ5MCcz5d1MaUt61q7SZ6cPZ+UbnubuhDnR57d11W8xFvxquvRzx8wpzjNb+z57kzmazNkVl8ArpnTVx7mazN3VOs3TVV/nTfv6oT/y6/N8Td6ep29T/ucdLnpu1mv+rvqubX3wW9r84aH6B79xmjsy/69kPFPSnnovyTxOvpszczc5R5NtX5zxzJ/f2r4k73zDCS9OP17J2mkLH9SPc9O+9bwpfdK3Bbo6U/p89hOOiBPaZzghHrls6p8/Y8VDxGhWTD3npP63p3+T/VmwK76n/QvTJ1wOX8HnxJY8/b4sfdEn/ErsZ6H2e+Gu9IIeO+u4OX3CKe13fcWr8CFc6Kr075tpU39nz9ya50kuLI0L4aq4K16rD4t01Y/5Rm/18Za0qe1Fu8qD3y6Wvunjonm3eFd9uzL9k3bGhAuvnH6tOHprjr6UOdSmmJe5dl5j7s3DKpmLJbqajyW74pf6pN53ZJ7VgW+KPeKc+BLeip95h9uLoeHFS7X8S3eVXqaruq/IXCybfiyQtuRbPPmWa7J8kxW6OjfSjvOppTIuvBOvlX/pzNOiqQcnx8dX7Irv4oQrdcXh1eVsSxl9U4e5wiHxSfweb7w4Io3jrdwVD8VH39HSqzRZtSteKTaIW+LPuOnkeR4fga/gnBAHvT5pT3FA3BjPFZ+7L/3SPzx2ta76jZPilDjk6u3dGl1x2DW74q+46zu7eq7Vnmuzk03W7Ypzitc9mvK46OQZpngfzrteV2d02sExxb1wz1kS39ovcTZ8FW+9J2c+YnjOvfytjDvV+BguhoPtnHrUJ563flcxvW2S3qAr/irtLM3dD3cmxMs2bO82arJxV/XgbZPxOPXjs7gozueO5yYt37uabNpV2nOzrvglninmhsvio+5B4L2bdxUXc0bkvgIOi1fil5P3MfDPb+W5TtI4Kn66RVf3TtxZvCQc1p0qdzJuzziMB2fFXbfs6p6Zu43uneGtUyXvVl3F6cTocFH3LCbvWyjjLse7W56tm7ynKx6JT763q/7Lh+fik76/r6s7a84znU1u035v22S7rrjh9rClyfu74qHGhOvt2BXf28m8dzVOPBqf3qUrrrpre+7Wld9xdtrAHfFPXFJ8z/0LMT68Vp3qxj1x0N274qn4rPxieXj0Hl3l8R0PxcHds3BWeH5ifmJ/e6Zve3XFZfFgHFi/cWO89QNdcWft4Ko4q3suz6Y/H+yKp+Kre3d1vobjutPwXN7t0xX3xF337er8zZmYewaeFyZ9YmJ4YnP45z6p6/mUE7fCAf2WFjvcr73/UFcxPX8rtXnqwaPxabz4w+37R5rs3+SArngvTHfeJab30a448Yupzz0RdR6Ych/Ou9Py/sI83ZUQzxJTdE61Yt7LhwufnPpwUPh8WPovziY2pz94+EFd4TvejEvif8rgfvgOLojzwDnc8uCu4ppimu50HNLVGP6YMbkb4rzu0PbusK54rufhSc+bOrvU64m74OC4OJ6Is+Fr4ll4h3bxyjPShvk7NOMwHvXpL96Mh+Bx8NoaGjve+bGW5+NNjuje4jfwHQeBgzAVvz0nY9CO9qTVK/apr/rnXFid3uGqs2Qcb8ZHu+Ir6tcOrD+yK07+iaSPanJ00t4dnnqUh0XHBOtwDVxtMt51beo/MW1KW7M+awhrYT+8xy8WS7v4pVghPoz/4Vs4onrxnqUyB/gPXgFfV0kf8BLYfmxXOP/V7IHjmhzf1fcT9KnJSV1xC3wHb1HXd9LGyV3xBpxh0ZQ9OXWr75SuOBnuM03qEm9TN06kPrGg41Neu7gGroAn4GS43Dppa4m8PzJrYM4/2VUs79SuOJ+41uQZ5zL5fVpXZ3qf6gq/8QxYK9b55eyvqdMncTh8Ai47F9M3PAVfwTFO7wr7xblwLLE6/cUX8SaxSHFKsdCf5Lt8yuImp2eejku98opNiV1+uqt1+kxXZX+b8njIGda7K16CnxiP80KxODE7sVCcDqfBVxdMvUT8C09Sx2dTz1n2TVdcBF/BW87p6t6QNj7XVb24x7ld8RHzgY/8Ou99XzvlP9+9dX9Iv9+MpTX5QlcxNeWUP689z+8qvzZwJrE+/AWPcVYorvbh8JMLurrLc2FXvAIu4zLu/VzU3n2xycVdnRV+qSsOckg4CY6Cq1zS1dmke6XuAM0QfiK+dmlXv6XVoa4Dg/04gnjYl9u7r3TFj/AS/AQfuKw9v0qHusL4ucMHXgz3cG/9ivRRX58NF3F36Mr2+6qu6ria3naFnXiOO6zXtPS1Ta7r6q6p9PX5ja/c0BV/wZ2cHeJPuMSN9mpXHAX/+GPifzgULuXuqjusN9GbrnjLN+hl0t7B71ub3NbV/R3l8Zpvtt+307OucBqmw+3zUrd7L/LdmnLyfLvJHU2+0+ROOtAVt8AxxM7E9Nxjvz+xVXe28FZ1iMWpR7xMDE+87a6u+nF3V/cz3XN3b/648BR17pW53Cl5fHcG6Z6/u+fuVOEfF4SPiFe6l4xfLp488uJEnwqHOTN5lVH2txmD77iR887vte/3ZG5wm6vDIZS9t6vyOAxuICb3/czND7qKd76SmOc24TM4D54Ci8Wj5Luvq3IwHb6KvdwTnrJlsBtuu9P0w674yf1d8RL4ihM80H7/iL52xVFwhv3Tht/KdKlbG5uGF4jPwWaxOnX9xB7siguwwz/rKvblrvnk3xmInfHXxdyOTfvSYi8PNnmoK04ipiU+dUdw65xgkvjXKenrw00e6QpnYezPu7Ld6pkjeX+R/GJPeAF+wKbDvV92JdLwGH/CJcQ74CkcPSs2/I7Y1Ee7wsnHusJm7eA4Vwdb1ko/YR4s/UX6AaOV/RU9afKbJo83+W1XNp6t/11XZ5u4gr7wp2ECbFg+zye68oOf7Oq+Kt9ZHv43LgHv9QUPe6qruJYxwtqpMxfHpn9Pd4WB6sGL8IfZU9/yqdP9nGe6wir+8++bPJt1xf+0g3PgWebsbUlPn7W0FrAejnwlWPL7jNWY+dE/ClbdnjmGWX+gG/ZuVziqv4vn958yD8dlDqVXSZ36OBnHxOvwBBwBn3AvB346z5JeL3g5eS4l1vTnlu/5Jn/paj6MyR7gq7/Qle/O/3+xPV/qCrPcAzK+v3aFb+t2b+Ec3INvcBU2wrnzk4a3cPflJq80ebXJ37rCd5jsno/593T/56Xk/3tXZ1ZwVZzg3mCx+IE7S//XFY5O3pV5JDgm7R1/cM+cRb3W3r/eFS690RW+/qMrjH0+OOtvsXeOPRZf+Ev+NkRMQJ5/doWtYgfuBPHZd0ybe+QJI/n7/+rK/3dn11mavw3ztyDLJS4BB8UD/p0+iT18MU/naNJwD0bDamdmYgZiB/LD1dfSru9wXJ3/6QpfPf9LL/q2h5sMm4z6+t319d1dHbiqPNyBH7BjjuAwfIDbz+YsDKZuEkzFL9TXNxk3maov/IVd6uCnO4eCpWICsJe/D3/FBMQDfhXMfCz5YNcWKbtrvssHW/j3U/dVl7MtdcNI54LO+KZp36ZtMl1fWA0r70o55b+X8ZgzmOdvZ6bva1xwGFbCVDgNr2foq53dg8Fwd8a+6pypPWfuqz/iFs634Lw4wNUZxyzt26xN3tbXWKR3Sx9ez9rBxzOCkXDamRjcFl9YPLg9Wys3e1+xjjn6yqvMYsFseTcMzhvDJE6LfYiRzJayG+a7O1FwFV7CY5xErMN5mzMjfv6cfeEhXJT3zbtIgzrj4ou7jzOl5ZmrydxN5umrrueCqTAYFjtf48Pz+Y1VnIE/z5cXU4HpzwQbDw0+wi3nSnBs3r7iBuIHcBB2z9fX+RR8fT2YDuff3petdsbBP56/L99ogb44A4ydIeMWy8FD4Papyes7LJYHZ9AnvjlfC594IHmVgfkL9sUDFuoLn/Vr4b7yywun9X+RjAHWa4N/D2dhgHMA52zqFz9/JOWMdfIu1AmZh0VTFzyGbYsl7bl4X/OhDpwD3sE62Alz4QXcODRjxVuUhdGwGieB7TAeTsNNuK08jHg6zyX6Si/ZV73iwEu19NJNlmmybJPlmizfF/at0J4rypv3vvPr+fRv+s6j8l35q2LL4tj8Rbgvdi0GDkfhqfg0n/nNvzkZvRVfFm+GfXxLviofUVl+4sqtvXc0WaXJqn1h6hMR8fvlMzf6Ck/5pHxIviNcll8dcAoW8iP5f3y6e4ONMA1ewUb3bcW0YSKMXK0vLF29r76+lPywbY32bk3v+/IX4SQ8VSf/dq32fu2+OMk6ffmK2oDD8k9i79eCjeLnMHXdlne9vnw+vp948Prt9wZNNuwL9zbqC/s27uub948Ey9zFEP9+XzAPjvrmjoI4O/8TNsEWGAJz/B2gv4l4ZzDzQ8E4fiP/EVbCNNim7o8Ej2HYJq3td/WVj/8He9zX2LS926zJ5umrPm/RV1nl9GPLvuLUW7Xnu4NzMGnr4N178l0+2MOfhHni2vK9N/ilff3QPsyFh3CRvwr/pgTTYBu8el9fvug2ffnDW6Wd96UffFT+6DiYyM+Ee9v21Qd16wf82K4vfNq+PXdo8v4mOzbZqcnOfd0zkRavh1Xucrif4m6sex/udMCsXeTty0e9OW3BODF6OLdbcGD24MnuTfboq2/yyAvf4NyefeExXIa3e7XfH+gL296d8fCZpw6mzZr6Z0+deII7vyfEN+QXinEb6wf78o1hGRzbOxgKP41DXN6YxOn9jZA9NV8wEs7yJeETDIJX/u7W3974dy32ae/3tSZNPtRXvg/3hYGw0DmD7x9psn+TA/qKt380OHZgk4OaHNzkkCaH9vW3g2LS/j7vsL7ywi34B8fg4eH2TpOP9xWjfyFYCJf4l7CJDYdjYsf6rpz7GXADfrD5bPjpwbUj2vsj+8Kvw9ImPxgm81PfCFbBLHi5e+bfHvAdpsAWZ6fu6eH96vtEX9jlnsJRfeGs8wRnAe7B8A/hnNgin4afOU369o9JjGnljunrbok4rjyww1nlimkTFsNhWMkf45fxk/ikv8w7mMIPgSvH9uUvHtfXea5YK39YzFFcEOb8KTaZv3R8+31CkxP7+ts8Z9POi09qv0/Oe3ZdHnm9h0Wn9JXPPTrlYB08hYdw5+vBD+3BN+37GxHnpe5VfrIvTIAnYuNi+e5W/in9MiZ/c8mf4UvyIfXj1Jb/tL5wYPWUV8+knweP4BJsdNa9ZjBni+AMHFAnLFgp82FePpV61Wke+bkw+vS+MAoGrZo94O9S+G/3BKf+mnzyfLqvteAPwqbP0M++MOrMvnBK+/wzfYCBzmbFR8VW+Wry88nUJa6qTTF8Z+Fwzzjgmrww8LN9xUXPas+z+4pXK8+3E+90HinmCaPcNYRh5/T1txP8Ir/5ZJ/rC8v4XOf2hVvwi0/HT4EhYqHw4/N94ckXUgb2ndcXRsGg8/s6q72gr7gs3HK3EdZd2JdvdVF7frEvjOrz1MbFTb7UVz5+mb+DgCXw6JIml/ZVlz7r+5ebfKXJZea2yeVJwyqYdUWTK/s6I70ibV2V9sQ+/a2Gv9mAW/DrmmCW+TFPzqxh0dV9+R2+v566v5b6xQ/FDt9IHb7Lt23a1PY17XltX3gGn+DUzkk7p+WzTYkNZov5YNf15ZPBD3XzpX4SLINv/vZFX6fED3OPEbbBD7bs+iY3NLmxydf7wg64ASth3O3BOfbupv8pwxe5ua+4rjz8L3j2jb7wTf2wDKbBs1v6ikHLc2uT2/r6Gw8YBF/9bas7mG/e8ewLp2CReYHxYs/ikvwZcdNv9oUhByavMncmj++/DrbxbXcMjpwRHwkOwig4Bzflga+393X+C6u0rV55lN075fl1/Fhx5b1T5lt9+bHa/3ZfeAEr3GO7Q/+SB17e2Rd+frcv7LurL8zzN4owUEzTvzPi39WAYfwRmAbrYN5BwTD+C//n7vQN1n2vr/xipvf05cf4DUv5f7CN37RwcAtmwk445sxL3FN8Ee/H//kJcJK/yG809+rh1+2d8Zp3fg1cgmPOucWUTwvOwTt3IZ1JwzF45nwORjn/g9n39uVzwjB35mGi7/LBTjE5uPX9vvBYf2GkWKE5EpecJ3nh7WIZo7HykfhfYrnuk18XvLg82OTuEryCX/Bj8eSHU5fnu7vq8pyUfNJ8Lhgnpic+KD7p9w+STxl/h6iO+9rvHza5v8kDxkqf8863n/Tlo8E+GPjTvrD0xIwZVv8s+T0f7AuH+DwP9RXb46fBjIfb70foeV/4fkcwbq3kkVfZX/SFaXCU/7lC8AQu8W+0C4Php/m6LmP5Zcb9aF9+2mN94ZLvd2VO1QVrnw9efTb5tK2P4o/8TfjDz/pVX7j06778PngKL5WFkfCOn3laMOvP6SsMWyNpvtjn8l2sko/4g+AvX3jxYORL6QvM/3LsNHvszrz4oTjijolPvvlvCLdvv+kLx2aI38Lmwxb/FoDvzvr4c2KD7gAdERu9Vvw1d4hgn5gm/Lsi7Wr/8fb+t33hpXimv0uEr84KpTcJrvCjYCy/kr/GT/P9oOSHgXsHB/l8/Dd/J3lJ8sNoZ4nips4TnWVeljTfavPJ733lvyRpbcJD3y9OfngF12Dm7/rCP+N7oq8zQ+/4RdvGbvPVjAFGPtmeTzV5uq+zQv4aP8e8in+aW1gE257p656Sv0NwV0mskZ8nBgp34BLsgU04Of/j933hHtyEG/Dj2b7uRsE+GCgWB4ud5/2hL9zjF/o3fpyDHpX14w/5t8eea9/+2ORPfd29grPw9ojkkVesUizyz335TnDDGZ4xPE+v+sJG3+GjMcB6WAgbYeUNGQNsckcLbv0qGPVCX7HQF/vCSLFVfwsrHzzj08HUl5r8tcnLfWEOfIKT8PKVvrBY/BQuw6JXm/wtfRdz1TfjPTRjtqb8dtxH3r/Tu74whb/EtzsveZ5IObgG317rC/teT14+6Rt9YeM/+sJH/iPf8fD09Z/pu/USv8YR1AUn/9XXvSv/bo87WfPHNz852Ll6fEhYyCeFjeKU2vp42oLTMNrf0rvn774/PBOvFE91zum8099TXp81F3/lg+IB+ANs/XeT/2Q8/8w8iHXCR/zhppTFlz6e/hsjrIN5/+0LT/GV+4JfDwXD3C/lGx4TPDo6+LVY0ounDviND4jl8Z/gtjK3xPeD3f7ugJ/71fhQ7kXB7b0zP+KsYpVilnD3ltTh7oq7v+4Ua5fvhhs4I3NuJn7JH3V3Rl53xyfvkvufsw6aDMd1p0ibfco7tzwy4xGH5ZPDTJgyavm7Jn3K8qHHqYvPigOIo8JeWO28b6pxlYdlU48rBjpNe047rt/T5J202Oh04yoD/2AsrJ1+XPFLfuIn8w72zjCuth5N/05LH8VCxQuskfgBrIXncP2V4CccnTFtzTQuTJrEq1fynR+r3l+m3pnH1b9ZxvVNHhgKP2EgX3HW9u1tTWYb172YjYJ3fDw4Ci/5kLOPK/8v4n/DZne93fnGMeT7e8rBQ7jo9xyt3JxNpowLb/m5/F3+Mh7h7POKYNcGeYo/Ss/VyszdZJ5x4eW87TnfuHxFviU/8O3JIy9b/2zuq8g7f5MFxoV5XwoGbpa0dwu2bwuNy7/jY8LAhdvvRcaFozCUX+msj2/p/JEPCl8XbXkWa7L4uOKq/E1+5xLt95JNlmqydJNlxtXOzcElOCbuCCOXHZc/Ch/5hrAOpsG7a4Nf1wfjlmt5lx/X/Rn3jp2fOWNj1968y9vyrDAufxVW8e/4eZPnWPCNP7ii/Tsuuw4vpMUA+VdsuHrgq5gouy/fyuPCPfgM+96RMvLDPrjnLMo3bcBJWAz/YB/8hKPirnxfGCw+KnYpn3nRzq3p0yqt/lWbrDYuP9m8wILbkkde2Lf6OPhon44L79YcV3ll4ds7x4VxLyYNo74bjId18GWtcWHTC8m39rhipOKjcFhdB6Vu/dEX//YRfDO/twfn9AXuienCvJsy//J5//f0+7b0YYbkhWfrjMuGjzMH8Jx9h2VilO5Bwyl3oa3LuuOqR0zP3635+ybxz/XGhUswjC8sLrt+e7dBkw3HlVcZvtNcwTKYtlH7tjFdGZcfCmv5h+9qvzdtstm4zuPebAeutd9bNNlyXLwAxm41rr6+e1wYtXV7vqfJe8eFxTANtsElcUX+2j3J/75x+UmwiC2fOvglhnlpsMO9TtjB7sMt91hgwThYDIfh9Jt3npOGf+7ViJc+Hrz5bWy/387LthnXXEwEL/mJynjyH6X5tfxjfu629KHJ9k12CLbAmI8lP7+Tv6MNvtb727cdm+w0zv2cvtplp2GBv7sQ4915XPi0y7gwYFd6FhsOX+SHFWy7szFnXTBm9/Z7jyZ7jgtHnG3C4NOSX+zSd/c3Hk6f+Hx8v1eDH+rim4llmpfpgh+wxt1Rf4/jb3FgIxzik+41Lt9Qnc+lDnW5QwJL3M/8QLDlbcGPSTzhm33QXhuXLyZ++6nk912ZM4NVfE3vzsz7fcaFM+6s7DuuOKR45JRgzX7jwhj4CHPkd6dl0ieESdqeI7j0oSYfzvMj46r3/JQ7Jxi7/7jijPCJfyeuecC4/qYE9ny0yYHjeudvTLx/JH6c3zDsoORbJJgFY+ZPGo7BLDjHP4Qxvs+b95N5YQ6sWjjvlPXeeR6ccr4H4y4Lzs2TMgc3OWRc8dFNk3ez4Bp/iz/FNzs0mAW7+GYXpx5xzsPGFesUh4RdfDb5D7f3x3W2JlbI3n8838VVj2jpI5t8Ylyx1qPG9V08Vlz06JY+psmx48JO9cAfWCjvcU2OHxeePBufCh7CxRPG5f+daE+Oy96y2zAP/vHH/h/w1dBieJxN3HXcLVX1x/Hrvc85Z2YeQEC6JZQO6W7pvoBSEtIg0iGIhIKANBLSIaE0iNINChIiICktJdIdv/W+az0vfn+s18zs2XvPnjlnvp+11t7nbNAbNeqssEP7o0YdEPZy7P8ytvP1s3zefp7bMPZfCts47Ff9rHNYP/cPr+Mr4tyLYVeGXTE0atQfYtsPuzv2bwj7cex/FNttvzFq1M6js1zZHmG/jvZvx3b+2P4ntq+FXaVt1J0m6k4dtkUcXxd2TdgRUe/IsKPCth8zatR7cf7nYZfGueGwBaN8u9guGdu3YntzL4/t7xq2Z9huYbeG7R32m6i3eNiEsf/NsKNj/5iwY8M2jf4fCHt3dNb7vNr9t5fjXz/s9V6213bTsE1q/J9X38dV/4v0cyw79XLsx/ez7vhhy9S9b1L7r8Z2idhO2ct279V93Bl2QhxP67oxrhNjf4fY33Eo95WdFNvf1nV/GuVfxfnp1Knruv4OUf5a1P0o7IA43j/s07CT4/wpYaeGnRb2u6q/91Ce/2JM9qv/0/v5DDyLT8LWi+Pno94uYavE/spht/vcwz4O2ybK14qyM8LO7Gd94zig+vB56cd4jVubNaLsHd/T2N4XZX8bynv5MmzNKLujl32eXf3O1Mtn4xntFnVfivG+GfZq2E98/8IeDNs97Btht8Tn+kjY1aPz3KiqO2HsD8KmDjsn+tov+jy3nzYq7LywZ+Lcd8N+HvZE2JxR58n6HHweM8fx2rF/fj2Lv0fZt3vZ3wVhvw/bIOyp6uNx1x/KZ+jZPOC7EdsLw+aOsufCLo+xXeSdDLu4PnvX28v3PuwfYe9FvS37ua9MO+3nDbsy2l8RdmjsHxl2SdR7POrMELZvL8f3hyi7P7aPhP0zbIvq629hf4z9S8MmCtss7LKwl6KfX8S5w8LuDft72OVV74p+tjsi6izp+xfb8+JZrxVjWHhMHis3jgVr7K+EvT+U+5tH+WNRfnvUXSyOFx7Kvo6qcz/qZ13juLLGNQibIOxu3+c4d1LY8UM5pgdrjLN6f6Lsw7CJo3wSz9I7XO2HfYZhV1X51XW/14Rt289+9blE2DHGU/d9bZz7E33q5biW8b33Lsb2iV5uTxnK9if7TsV2JdoWdf4c9pew68NuCNvFuxjnTu3l8Sm1PTe2U8b2xrDpym4Km6H2bad3//HMdohnvX3YXWPyeOOwaXznoo9nwmaJ/e/SpbCdq82yUX56jGuD2H8t2u5fdX7n2UXZPeoMZf0TvatRZ3XvathcUXZL2MG0II5/SBfCVo/6t0bZbXV/B9EG72/Ynf1kjXp3GYPvcx0rXze29/RT3++N7VrR17Vh6w5lP3/1Hevnufv6Wdf5TasORmHV/d7Bfur7sVX/gWqzpe951F2gn/x7MOyhsLWjbDxaE9uH4/gQ70LYJnG8WS/rX0gf+8nE71X7h6rvR6r/hfrJyMt7eR4f8fbH0c+NYU/GM903nuNSxbt/VptF+3n+rqrzqPfBO+u730tWXtbLutos3E9OLh3bD3rJPdpJW3EL9/Bv/bjG2LBt6F7VUfeYej7/8gzj+OK47la+g1FvzbCdYgxP9JML+IDtd4/cg+9VP/mg7hpV/+k4fibs2bBH4/ifYbuMSd5hHSaz7Wtsznvu6rzv/Sn2YQ5u4A5u7Rt2yJjko3vFyL+EvRJlO8f2s9iOH/3sFtt/95MT6/ST2RMWc2wdN3Qyzi3lXerlPbjO82Ev9FPHafiLYS+FvRy2atgrYavVuDDpi14yT126j4U7lJ6fWWX6+qyeObatU2Wus18xGZvx7s7i2br95AneXRfnLhyT3KLZ/X7yaR76H23m6qXZn6nanljt/xPbfWL7amxf6+dzeT3sjbA3w/6rr2j3SNg/i1f7FbP2iOMZe8kxrMM813yrnyz7QdhQ2Oiwb/Sz7gzFlB9W/xuFdWFt1Z8jzs0e9r/Y37if4xuvn9d42ztUzMOw2YeSMeoYv3vfp46f9o54D4oVjxdTFhjKuuq9009evFv2Xj/LsOP9fvLjg7AP6xjLje/AsI/6qevY+HFtHU9Y7T7pJ5NcE1c/7Sf7MPCz2leGpZi6ST/5NCa2v+7l9Yzj87Av/t91lu4lb3bqJ4M+r3pLxz2uxjcdnXXx/qN6ng/VmL+M46/CRg3i88fNKFvCdyPaXR82y5hkIm65lyWKY5P2s57+tZvc5xl9jB7kWDy3Y4tnxxTfFqvjrWv/x7E9usaOk8Y/JtoPDZKr5/WSY704Xi22M0fZSb3kD14tF/sfjE7G4MvU/azznX4yqx/tdq2t48EgmajeT/rJRkzEQ/1/p9orx1BMbQbJmrvq2nj46VAyzXVxcLd+8lRfbdTvBnnNdYtNa1edm6pPbT8fyjFjBQ7ixXC0GS9szn5yTTylXN0VveP95OP4g2Skfr+BO2GnqRN2Vtg+cW6CqPPNsAnDJgr7WfWjj5WG8l5n6iezfxF2YD/b2U4c9feN7c/DZg+brcboXnAYH781SAZoO0ldR3/4r8/H4jOaNMquG0qmYiueXlL8P7NYqg4+2jrecij5Mtkg27HJB8naxcKmGCST8fyF6KMN+zM/PLa3DSVTxYgYi6v4OuUg29k6Vu9PvYwXp4qyqQcZK25SfD1odLadZpBcxm7cFsPiKr5OG+c29i6HrTaU/oSxXFpc/bCXvHEfODndIBl8ddjmYdPH8Qxh3w6b0bMbZDyFf7iNh9gqVnaN02JM64UdNTqZgMfiHpzVXjy2ey95iZM/7SXnp+olq8RX1/ey/o29ZDN+YRcmzxx93BLlswwy/vM8PJcJhjLuw0cxNdZ+WBxcvZ8sFFPh4Jl13+8XZ7/v/Qhbvp/ccx6fvzPINuIxbBzrexhlsw5yfO7lgdL2VapvbYx1ttjOPkhfYc+hZKdYSL+/qevM4R0Km2uQ926M4kTsxLF1qu6aVX+1GgcOMmPBRmOfO/aX6yc/xVriLAwar8rmGSSXmmovplytxj9LL8c4b9SZL+x7YfP7voctGLZQ2MKDZOwidV69RcMWC1s8bIlBXgMPMRYzxZbiO7HdknHunij/ay/r4eScxXnl2i81yOfoeS49yDbLDLIPcd4cWF3xIE6I6fAUS51/sliOG8tWO+0PKx/hZT5xLzmBL3h6QNiCxWLPCn8frJhObLd0sZb2Lxd9LR+2wiAZiZX4umIcf3+QPBN/YZvYClfwZaU4d2f0dVv0ueRQxmUru9ewt4eST3iGSVi+Ko6ErR62Rtj2vgPFGnGbuFBMh0HKt6vriu3EeHg1Wdhag9y3xa/tq479n/aTL7izdpxfBwfC1ismYJA4zrFYbmxs1x9kbKXtBoNk04aD5B/2YeA5YaNqO1T758U9rhJ24VD2i3H6uSiOzx/K8z8YZH2ajmE/HCTTlG00yHIswZSN6VE/+YNDdHz/6hPXjK+rtvr9cij5JeZ5o5ex6r/Dng07o+psMsj9TYpBxrBp7G82yPzhWr3kGK27vPQOa+QU8Ubs96NBcghDsGzzQe4fVsfvxHfg47DN4nvwj7CHxyR/thik7tJf8dn+Ueelb2T/OIatW8b5rXyeYVfG/VzPDx9K/d26dIa24w19V3+bsG0HyaXtBskcuq0ubRLTzhP728f+m7G/QS/znmI5LMER2oo9O4S90kuG0HkxKu7cXnWcF0vsOEjmYi/+yV8uVs9npyifu58MwQI5QwzaeZB6jDV4hn/0/SeD1Hvn6bw6YhZ5PQzayGeH22Myv/jnON6ldFUddfHjxmKQceDNLoPkzZRV//riztZDqcM3Fjfe9Z4Msv72xbZmTPLE+RX6mUfEHfwR325V3NTHilWHYYt23699ZbtGv7uF7R62R9iedawdvuDMXmF7h+0zSBbIh+KhOIX+j63+aP++gzyvHs6IO84pPd3P9zps/0HyQt/4RfMPGCRv6B924AWtV/5z7331vX+1mbv6oOFz95IpBw4yjyheWqmfDBM3islwTP8LFDPw4hdhB4UdPMj6xqGNc5hySNihVdc+duEGfmj3y2qLM8aLd8bRVT18EHvI/dFZevurQcZ90/cynhO/iF3EUfJ66mojVpH7Oqyuc3jYrwfJBkwVqzmnzhGD7P/QXubpXq4YDVvEKmIWXMAQLMARrPlF8QZfxBNya3gidsIUOo8j4iP9fF7HcxRDHyouaW/8R0ad+2L/qEHGYGKxw3vJKfcutvvNIHmCK4/U/Yrf8Mg9GD8GHV31cAI7cOOl0Rk/iaMmrD61E0/hm5hKPIRJrqOf7eo85shJ6u/JXsZV4ius085zkUs8ts5rh2tT9PNYuWssX7ED/X4jxvN62Gf88Dh3bNhxYef3kke4JDYa4RK+4dzx1Q/tvzy2JwySc3KVYrUNx2S8dkExTF8nDpIljteu+tphlxhhuzHJqKGquzVND9t2TGr+3mGThp00yHrqYNhvBznOkwd5vT2ir72qPj59WVw8LfZ372fchXmnxPZU5YPkFTaKhzAO38QbpxXXMA2jsEQuU7w0Ej/JN9JxGv5cL9mhDI9+N0gm2Z6un0FqLXZh2JlxfFbY2WHneMbe/0GyBmfEQfdU//pV7/xBtsOusb3kl/p8ZXzClx8UY3DI/FfXy/OYpQ6Wyk/iKZ7grfjPPsbMXud/VnXw6Js1Nqybu+p6JrinLY4ZpxhKTDMutxd2QZT/PuzCQbIAB/BDbIZtYrWLwi6u56P+JdUGj8Qp+PWHsD+GXVrnLgu7fJBxphhS7IhH4qCpe6n3e1UbsQG9xTNxDQZi4eSxvSHstl7GlOJE8aK5R/4Arl4R2yvDrhokT68eJFPN8ckzmsfDI7yZtT6HyepzN993dbW7qvq5huaF/ck7MMi22mEBluHYn9WRy4yxPDaUuTSsMjfEP8B+/oIcoRymWIuvj1HnlJ1bZX/xXfEeh91YW8djqz/93hTHN4fdMkhm4Qxu3TrIfjDJOby5rZ6lZ3p7tdNefHNB9Yl19P6OsDsHyTVMu2uQsRCGLV77d4fdU2VyjfcOUptpNF79dZCMwo6la0zipr/V8/Mc5V3dj7gOn+jqfYPkmfwjvpk369XxtdX2/rDv9TL+4weInf4+SB6JfXDrgUHGXr3qm8bb6u+wqvvgIGMic0nioodqvIdX3SWrD6zDRbk1bFtoKFknPylPuMaY5BAemSvCAuyTt3t4kDGT2OkfYY8Msgx7MUA782ZL9bKfFavtPwe5j32OsU1chHU4gxM4dTCfIOyQXnJ4lbpHPDu0yn9TbcZxbZAxln4mK8bgi1ynXOu8vWQSNq1U1xldbZeKOseFLT2UuUEsE2OJu3as+12jnol7UuZZKF+0l9zTTtzy6CDjmIt7mRsb08t5Mbz6aijnzMRY5pgei7qPD5Jx4rap+pkD/NcgYyLx2K1VV5snBhm3ibeeHCSvME5MJbZ6apD8waGnaywz9nM8a1d97cRU4r5BtXum2qr/bLX59yAZhl/iCHGWWGLPfsZQ5r/0I0YTRyoTXynXTvvnBrk2Y4Nqj2/PD75mHJbhHN2+pbRbe0zERloq1hJzYR4GyN3h2R2l++Kol6p/ZWIkMZu28oJiFmyUJ5QvfKH409bn5VqY979e5u3mr3ZYoz7mHV56Ljax3gIzZxidObtXI6Z7Ieq/OEheus6OdV3+Cz6+NMi2YhprVF6O41eqDQ5js/jK2N6o8W1Y9+Te5G/lTuV5Me8/g+Qz5v28nhte4dartcUuPLJuxvNVzzPnI7g3Ooxtrw2Sk7iOla/H8Rthb4b9d5DarM5bg+Tc/wYZk709SH6+U2N5N+y96pOmY534Rvzz/iA1mj5jJ15pb05QLHlF8VE5Pok7PxgkW3wmf+zlfKScnVhKPu7DsI8GmWv7uPaV0VBa+skg4xvaT4/lGfVt/o9hoZgLyz6N8s/CPg/7YpC823Ao18pMwmer8q/CRjXJLeMTr2KfmNRco/hXjIe9YkX7Yi1MwjGx1gXFI/k253AN03AET+TOzGuZG5PHkzszX/eNJttgl5hvdJN9fVL77ntMkxwaapJVYjnxE+ZhX69J7uGnPF4/jgdhTZPcFtd5xliDMxfVsXK5wjbqdVXf9farzxZfhptkI/5g1oN17tr6TMZrstw8nrUh+IVBeGSftuOSY6wcXfUwevxoO0GTfWCW+SD5Rcwyb3aY/FuT9zdhk3OS1ujIvVrTI/9qvc5ETbJn4iZZsWk/eSEGm7j0/ltNnsepK4pP4shJmoyxVqv26k3aZJ/yhPq9qlgxqvq8qva1wSfXMh917FAyh19xb8V97xaPRvgkxsIxMZNYbYpiEJ6uGdsXh3KdyS2xP1mTHMETWjN5HE8Rdnov50TMjUzZJE/k0TACH6Zqct926ibzYnhAx+myuEZscX7FXuqKf/YL7fuZ+fOh3B8pczx2KPmDXzg2TZOaT/unbZI10zWZb5JvEx9M36ROztAkGzBHPCQWk0/8dpOxj+1IftG+OA2PzBHN2k/dpJ/iDLrCnzcnMrZik6uGUpfpO53GCswQK+GfcRiDWEdcMn/1jUUHVL1tqh29pvMzNvm8PXf38HDNPckBztSkvs/cpP/Oj7eWcNKqZ+7puYrtxFNycuZ46J+4Ri7PefXUt6ZDHfGMevRd3EHv5cHEMlNUGa0eiVto9yxNlouBMOI7cfzdsFmbjGXEMbM1me+iy/Khszep/WKlOZrUeeyZs9qoz8wlzdWkptPwuZvkkTgThx6q3OjTYfPEuXnD5mvSL7iyPi96/FRptGcvNvSsaAhufK9JdmCPOExuDQvEKPM3eR4DPqg46Jrixe5VT9u3qz2tPr70Ghew5+raxyzHmLBA9Llgk2xwLBagg/rU90JNxmMLN7neAhcWKV2myZ/W2BZtMi6go6+Vlh40lDHVNWNS363LMGfjGq4pp3ZBMYPeYwX9F/PgG62n/XJ1dB43zP2YA1q9+IIZ8mr8fpqOAeKbxZqMcRZvkg100/XvqDHgwhJN5uqcW7LJurfV9cU/tF9+EtcxYamwpaue+suUDVeZeORXFZMs26TW03k6Ls7BDVpP87HHGpkXrYns5ZpL62WsxcUA81hiteVif/kmtX8F2k6Lw1Zqcl3Dyk1qPK0Xl0xU2i5WMTcj9/X06NRvOToxCd0Xl/DvJ6q6qzQ5VnGc3JucHCZgAy5YP7FqbN8ZyrkfsYTYRF/60QdWiI9oNu0WR+CCPnBmtSavI5YS0+xY2i9XhwMYsFrVdc3j6lpiFvkX+TK+++pN7o+tMsfKR1X8IQ4RU4gn8MCcysg6BbEFjqzRZJwgryZuoOW3Vn2c2KMYIh4Ru2hjnkkOTf3165z44swal9gCWzBmTf5GcQEf1g5bp0kunN3LuZk5+qnFckzim3WrzXphY8PWL+2avNgxfTFvhIG4JTe3Xz85dlKVWYdtPTb/fYNqry0fnv9O4zaM4x+E/bDJ3JN4Al8w6MzikPwT/ceRN4s7/PWN4tzGYZtUHefFH/MXU2gafpjz0a/65oA2bdLH5+tbI3FL6f/2VUd99TZrUs9/FNvNm+SRXBdeiAfUx5stmuSP+Rf1zMHY8u+1cV78IQ7Zssl+9Wkc5pf4/9puVdf5cZPzUthjnkleSU6J1r9b8QAu4IAycyxzFRtwBm+2bnIO6pKK5cQZ2zR5rbmqn7mrzbZNrk/g228X+9s3GV+ILaat52DcOzTJA3M+5n6MAYNoOPbi88z1nTEOcYq4gs/Od5cDwyJ5MOsjrFFctFgsJ2eeyhrIO4ZyLeGONZadmmQQ/ogX5Pjk+rR/Rt4k7NkxuW5AvCIOwgjXFjvsbJxhu5RhCY7wlbGD5mPJT8N2LZYoxyT5u1uKmbvF8e5Nxijmr8Qd5qEcK3cdMYM5fjGG/vSLVdb6jawHdF493MAeDDJnY02ctXFyYfR9jyb1Xl16jTHzVjuxDJ7txS8fyjHr596qR9flsMQfB9Z4rFHYo2IdPMO1PZucP5JX03e/rrtEmf29msyvyZNZ+4A1e4ft0+Sck3av17jx2xgOruvLhckhiTnkmaw9/aw4s1Tds1jFePFIHKSNOEeMs2+T8Y2YRN03qv5+PrcmtRyH8Gj/JvlyQJNr9+4qBmLhRKX5B9QWJ+j/qvEM/xXnfzOUXNPXz5tkn2vhH46JOTDGNfAJm+yba9LmwLBfNBkTiVcwSQwjb4dXuLVMPbODmlw7j5nYuXBc/84Yx2+Hcu7p0V6uOz84zh/S5L0+3Ms1Eea15BEPbXKuDZd/2SSbD61+lXtmjuUpMcwYjOedWi+BZ4v0sl/XG8nr4R6d/lWTGi8WMQdk7YAYZ4WwVXx+Qzl/9OboPD51KNemyZFhG64dFnZ42K+b5BvOHRH7R4Yd5RmFHV37ynDN+gNrJnAIj6zJcy3r8axTP6bJGOzYJtkoXsJHMZe2+nB9fWAizomDcFAcJl4SK2Hm41XX3JE5JfNT8mn2lU1R18K5Y+uZuCd9HueemuSp7QlNrtGzxmF0L9l5YpMsPbe0UT7JmgA5Luu+xWh4KB4aWcvIP3iwzqsnFjiptPS3sT057JQaE39A3kvub/3SXZ+Te/S5XVGxmXmgU+PcaWG/a3KeSxyEeeaPJivGrDyUPMTF05vkILaeEXZm2FlNzj1ZP2EtHs3/Vt3b6TW2TauNtlgqZ4X35xQjcFKccl2tCbQOUP2N676w5uwmuUu7xWfiL/Eg9uIpbp7TZP+4hK/YiqlyZuc2Wff/c9gWX/FUTDay/g578BYfz2uSkeeHXRD2+7CJaUcvf88lztIei8UaYiDMvDD2Lwq7uMk+Lqg+Lgn7g3eyyTkg3JOru6j6Vv+Uio3kty6N48ua5AY+YR1eYTT/wLoOazMwSi7u8iavrw0GPlNxH/6JrfAQE2g8vixQ+wvWdXata1mHP328x9ONzrycmMmczhVNHtu/ssl8l9hKTuqqJnNUmIZt5qFeGJPxpzGYo8J8sR+maINl1qlZ903L5eCwR97t8OKF2Gm+KndefGV9hryittYnaP+DYg1e+p3UVEP5Gy5rN/yOb83i0Q+rnvkgDDIHJB8nD2id3dUxpmvCrm0ythFPicP+1CT7cJhm4911PpOwv/y/fdvrm+TaWcW2G+L4xrCbwm4OuyXs1iY1esm6DnbRdjzCHcyh937H5PdV1lZMVOcxDc/UwRt5ObGcOO6w0nlMuK1JHuLa7U2utxOfmV/DMc/DGO4Iu7Oubxz4gqmYhxsP1v4Ezde8VA/XVi+e3dVk3/gsTsK3Ser6P6s21pBbP/7foWTXt/qZ+9MPlmLk3U3y8J7q69Aawwlxf8v3ci2B/d/WMebgARacXvk2TFqx+LNufPfubZI52PPXJmMpfPhb2H1h97vfJpmDQX7HZB2EtQsPuH6TXHqoSZ5hQL+4NMIY+2Iw8c9jpcM0X9wkzsKHh5tkg9gHO3D1H2GPuH/vXdhFMfZeL2Mm3Dm59BQz+NLiFlpKXx+rto83eU5MQfv4+uIoWntR5SFX7qWu03fzKc6/XFosthEXiT0wQ2zHX7du3Zp4a9f/1SQr6PITTR4/2aR201j5MDpNr59qkk20/+Sq+0S1P6M0nya7tjEay9Nhz4Q9W20xRrz67ya1fdM6p85zTebHzJG8Vtd9Xn+eQdhL7i3slbD/hL1abV6rPp6q+tq9XvXfaDJ+kVObq9q86RpN8oHO0/u3msyjyT2NW78wyLwfXf9f2NtNajEWyIuJpd5pMp56t0meYILf21rL7fdLT9VzE09NWX3SeNcQm7jm7+sZe9YYYf2C/I+8GV2n7+81yRL8MSevzhzFgw+LE/rDEPGP8ZkjkOfDAf7/+1V3zqovFpJvEhvhyFWDr9dS7FUMo5UfNBkPmaf5vFihL2vNsObD2P+oyTkPdb6oeuI+MZ81fpjycZNcsf9JHX9a9+WzFMuIfcQH/6ny9+o+MBiP/J7J75r87tV2zdr/rEmNpuGrFkf2rc/087AvmrxXeT/5NWZfHb9x3qu4Im8nHsGoL91Pk7HJqDbG16aGiZFGt5nvk4OTi9NGXELfxQZj4vxQm/WuqueDFbQUJ26v8eJJr02/vt+mZsuZjXDAefpNx+X6rOf2e1lrsq1BsMZA2QJVZixiDzorP2f+Q45u0aFcN2f93B3F3mVK3+XQ6PQtNW5jtv5guWLL+DVujPBbJuUYgJ36Eg8x8ZAysQ5tp/EfFsvETcvWs3Hdieu649Y39JIbmIEdju17lgdXv4N6/j4H7cRaD9f47U9azwm7cRc3xCtilaZNBohHMEAM0rap+fRenCFPRqe7NmMX5/DDWjhcwZThODdem7zAHGwRIxxb/Yghxm+z3PkJYv+bYRO2Wcd5bJgojidukx0nFQf49WIc8zTm+EdyjriBKd9qsy1+rNPLcnEOP/24GscxNRbz+uZizNXTe/HC86XF+CEH5zrKnJvEM22TOfKD1jWcXTk5c0HycnjyYjFlnRqTmMb8jTZyi7Qfo86t+q4n14cr/PfJ2uSF7eRhU4RNGTZVm0zCC7GPc1O3ySBsEc/gi2ck73hSsUzdk+oZ4AmuMIwRX5iXGZm3l+NybO6GTmOP/JixGBsOvVfnzbWfU3WmabP+tG0eTxfb6cNmaFOvMc/9YgkGPVdt/l1t5NTENuIaOS+5PjEI/nw7zs8YNlPYzGGztMktrDOv9B3Ppc3PS18Yg5GztjnXI6aYrU0u4ZM1b37ngz84M/IbKUy7spgjPsGz2dvkI1ZipP7Uo5M4Mkebujlnm/ycq66jnfZYsUf1KXbZvTR/7jg/Tz0jDLq9eLNH1RPrfF71xR7m1OdtkyHyZ/KH8nniKTHPfG3mLuUe56z7ME65xbdqrMaJX/KB5qTEPp8U98QX8mHycKOr3PnvRb/zhy3QJq9w88/F2QXb5I8y5+T8zHmLT8wD0SFxBD7Ia4lVxDhYIcYwn/NVnVeP/z5P1cNILMCEr6ouvlgbP+VQ/ieGNXjKF2pzHYWYRgwk7+fY/BUtlZuSl5JX5PfLxfH7+f/yWa6vb0w4uK6jX/6+eSq6fkdxgH7TTfyho/Se9vP7xUcYtXCb18U5Oi7WE+eJneg0hslR4Z72+l+kTa45J77AAlxzLVq9TLVVfkhdB8OxcUz1oz/5KvP4mDYuvio2HVDttF8Uk8MWb3N/VB1PUPeDR9i1QvELh2+t+7yt+ry19m2XaJMxym+rexPPTVj375l5didUrCJOwRe8wA3zRPI25oyeLo7gzga1LzeFN7izZGyXcu9hy7QZi2DQSB7NFo/0L7/297qOfvWzbJtcW67N/baO9b18m/1j0QrFI/HLim3mrXAFXzDk+8WllWK7ctgqYau2uabLeq5HixkYhSG7l/7jgPbYh0MT1HVwboLartZmzIRJ2CPfd3b1iymeBa5gAU7hwepRtkabHJGLUw93lK1eDDF3Lt9mXmjNNnmxVpv7tmu3mS+i0/gkjySHpA9sGuESm7y4s06bPru6OCOnJT+3bvWJS3JZOCMOwiMswiiaig90fJpiHZ6sV23HtskRddTFG+vGzMHQ+GmLOdMUB7VXx3oBMdH01X79NvNdYrttqq34Qz5q+jq/QZtzY+b9rZVQX27sjdp/s9pj09bFJ762XJP5mA2LUVilLq6J18QRl1W96YoRrufcVtXnuDZNxls49QOfY9XFHPEczmxUrNk4tpvoo824yrH82rdrzPJi1lnI571aY1667kvMY05mszaf0fWDr9dEiyV/1CbbsAM33KO4AqPEMyPxDe3HAGMy5+P3Tn4PhRObh21R492yzbpYiFWYJ54R12zVZuwitpH7wzjncG6pYoi1VD8u/uCQtRP+b0kOzW9j/ZYWzzy7Bev5i2uscbMG2u+CzVWZo8McrLit+GJ9gdjMmgTrrx1ji/+iwJefjYlnJufdy9yVcRkz/39r37021xEsW/qGMTTfMR6IAcxlmH/g5/P35b9urHsXe2DPcGnlwaWd28a57cK2b7MfWqwv+o4VmGRfXDW6mCFfhSEY7PPdpY6Vr1bjvaPKrEmwhsB6MLmoxWN/q37ub1U5KW1oOW03ryM+cX9Ygwc44Tl4BrfW/s11fpG6Vr+u/8u6t+WrzDksxEsx4g71TEcXizBpUM936+oPR1ao57RNlRmbuFJMKR5dosqN3fPxnDyjfevz8PwfLkbJB8pZ4Y+YBU9wZcc2eYEf2LBTm1zBFJpP7/Fg57CfhO3SZgwjvyam+WnYrmG7he0etkeb5cvU/u7Vfs+wvcL2rq1j+j5cei92EVtYC71Pm/xR1/oH6+WwC2/2bZM/a1W8Y55luaqnzn5t8gRXrCWzXg2L1qr+tflZmxwxR279s+sbh7XNfivq/xj2b7OeuRsMkY+z/mDt0mqazQ/ng6uHB1iCI1iAA3ghFlBuLgM75Kjww1zKAW3mB/WHTdrIC71cOijfaY2C/4P4edQ50PeizbbmcbTB0IPqc9Dm+eoDu7Bl8up7zWo3VY0BH/nw65fuih/k4zDG9uA2GbNB1VGXLs9V9eWq5M22rbYYc0ibsYPz01V91zu0zbUC/pvI/9iNXAPHftlmHfEev978B9+eRvK15fP8H57/AvLfQDTbebrtmYqLxES/iuPD2tRgMY61DXJ6uHJ4m5wRX01VfMAOLME716CnYrVf+/7X/eLSkXVsbZ1coHkf1zkq7DdtttcPvophxD17VJlng1WYiwNHtxmPOC9OsrZ52uK7NRfWOGAr7phvGfe7mjaP7W9U94gxx4QdG3Zcm/M3NxbTfAY47/nRlOPDTqg+9IVnf6xr4dO1VY4VJ7appdYx+M2vXCX20GfafFKbsYnYRf1v11j4AphirQD98Zuqm4fyd1W/bTMuGsnT0H+5MrGO2A5jPqotTpxc13E9/3nkv5L8h6G2+nJtTDnF97rN+GfkP4ROa9PH59v/rk3mYOjpbbZR5n+G/OZJuy+KVdaWyVeKC+UvabIxmo/Q9pRqjyFY4veeNJn+3lr1zAed0Wa+UZyyVD1HOdIz24yR5OywwL4trccCHNirykfKrq/jXtmfqt+xFTuYuz4rys9uc67CPIZ5Czmov9e+Mpp9Tpu6fW7Yeb4fbf6OxDyBXJLfy1ir9sVQzo9gAP2n3/b/VhospsAIWktzaa2YAztwZZfqe+e65gV1XfXktqwx/n2brLgw7KI258wvbnNOxDy6Y2uX1Rdv4NMlYX+ofiauvv4YdmnYZW0y4XLf8TbvSQ7MfWHQlWFXtckxccfVbc6j4II1ZupijryaexqvrnNN2LWee5vMmLHqamuOQ3uaRUfFG/Jq8mt+L0ln6br807j5jybjAX1dF/bnNhlFt+k3LT+z6v3FZx92Q5sxg9hBbuv10lT6jhtnlqbf2CYTtMMXHBK/4NJNbcZHv6h6GHJz9X9Lm+dXrzrue7jGdWvYbdUvPaGP8lfDNWZ1MAbHsISWY8U01ea2Go/cE37QUGMSW7nW7W3689ZA00c66Rhb7mhTg98rn15uTl6L7z9f1cOdkd+B0n7xD8ZgyZ1t1pcD42PLX81abfV9V9XxGdwddk+bGkpL720zXhB7yB+Jw2g25vy16v+tTVZg04LVRtv7wu4P+3vYA23O8fhvHLm3B+P4obCHfc/DHql993RBMcL6OWu85bI2rXtwTo6Qtst90eztSrenLX44L5dm7kc+7Z9tsuHRNuMTGk7L5bXEFOIUPHisTV3Cgsfb7Ptfbe7PXp87pmOJuk+EPVmGE7SN3u9Vmm9eypySuRT9H99+3e6psKfDngl7NuzfbTKFzj/XZq6oLc2kf3zjHeoenqw++PniMPyy3sT/fPhPKgwR24hrbiiu4Ah/YI76PDeqfWX48nxde7sax8i1R/Tbb0Ktc8MKcezl9dxtxbZ8lOMrp2qNg3yV3Nh1xYF9al97/eDNPdX/C22eU5/GGwtmYRfuqKeOuQ7rvB6tOY//1jy6/63xHwf+P8CzwO6RuThbjLTuyromcw90XL7o/mICNpj3wA38eLFNTec703i+O92n+Xx3fj5mLF1t1OfPyxOJD+gG3ZRTOqV0m37TdFpu7nuEPdjwUtjLtCDsP96lNrXdfLZ5bRx4LY5fD3sj7E3vX9hbYf9rU+vFAbhzRN3P21VXm8urzju+v23mr+SPxBN8+pF1zXz/WavMOTHHe2Hvh31Q7bS3fgBjsObDNtngnmngaaXZNP6DavtRmzr0cdgnbeoMzf/Ud6tN7aXBOII/5vbpyudtagvmYI97ou/ijS/amt9oMtf0ZZva/VWbWk1zxQb0H49o8pQ1BmPhm/JH6cmoLrWZRutHvdXr8zu6OPCNqDM6bEzYUJfxjFiGP08/6bR8Pr+Wvp9fWsvn1LZX7WkmLae7F5ZWv1D6T+NouTb4Qm9mr/Mz1H24H9zod3l/8mPazlcaeXf1Tc/pvDzOxdU/PpivNk65GP43pkxbXKHZtPK+6k8b89pyOfR60OU9XVD8uK/qN13WU1//5mesLzDH03ap/RjAT6c32NJF+XDYeF1q9shv8TerOiM5KrqqjAbTYnpNSz+o93r8aD9B2De7/F2I3zn6nQoNW6o0VH11+dv0l/bSzzPrmJ7eUm31wa/kZ9Jx5+i6uhN22ZaOTxT7E4d9q0s/mN99Q2n0iN+qjJ88SZfaSs+eq3HZnlFjWrT6nLT6H7nOZF0yQvlkVUbjrV/x/w606sHSMPrl2D5Nok2Td7k/RZf1lO1Y5dau+h8T6yL5w/zTKbv0CfmD9GyqOJ66S52he/xG/uM0XWoXX1aOXK582i61jh9MD3ap8+rtWX1NFzZ9lzpH78yjztCldmlrTld7OvXtKJ+xy5w6DTTfunztK5upS/3h89JAbWgcXZO/p1MzR51Zwr7T5Rjc13e71DG5c3Vn7bK9cfAP5UDkLugU35QvxCc370uP6Q5fkw6pRyvlPGiQ/5ykSXxh86ojvzMx5ywfP1uX+jR7l+uUrGUyT8wH5YvKn/CJNy79nKNL/aOD/o/ab6/lPvipc3apmfqkjXTty9rSL7G8OFwueK7Snrm71AYaQYfmieN5w+brcj71e7Gdv3SFvphrdW6BsAW79CfpCr3zbssNLNRlu4Wr7SKlccZt3z3MU5rZL90cU+PR5tc1FvkEPuXspXX+K1J+xG8aFq2xaM/3nK/qyj1/Xr6M/heta/A5F4vt4l0yY4kuGeJ3E34HJ58wqPO0ze8lrq5r7Vhrkfio363P1udFG/mQ9M515ILonHyHvMeSpWVi46VK85aO7TJhy4Yt12XexTokc7e7lrbx50Y0z5Y2Lt+l3tI741uhjuXGrQmSH1+0dIJuWK/k3Ifl89ArfhDtMSb6Y47ws/LFxPFyDnLPfvdv/bFcDj9wotI0mknzPijfi1bRLL6ZeurwFW8o7du2/Vrb6KJ+VuyyPt2jfzTs+93Xfq/jEW1zvFKXfuI9NbZ9arz31DhpHz+Xv+wafObF6zl4HvrFIp/RyrSjy/N/qXt3DzRu59KH+8u349f5Twxr/Pw/rjk55x4qzeTf0T2+o7lGvqRYWt5BzoA/yCfSL72kidOW5qxYurNqHK/WpXbS0dW7jMHp1xpdxv9TVRsaxb/UL/+Qtu/0/8Zhyx+VY5Yz0NZcn1yBOUw+4E7VjtbS3DW79Ofkj/mS5iTNTYqn6eVP6tms1eU+rV079tcp/eSXyjnwVeklzaaZ6rkmXeYzul+57HVLR/mU9m35mOtGm/XCxnaZm5C3ptu0k4aan5yudJt+0136u37sbxC2YZdsoLPa7FO5ce+od5W+8Inkj/muk1RbMbZY21qb2etZvFH38APnS6P4dFPXc3LfntVGsd04bJOwTbvU409LV+gLH3uz2P9Rl7pM2zYvvXUt16HTYn++F/+QVvJT6Zq6W4RtGbZV2I9LL+RntZEreLO0luZqO1e1pxGzl2bQTj4lf3HrON4mbFvvaZfH9uVvaS1tnrmuT8+2D9uh2uwYtpP3pEu9nL80EyNeq3H8pMu5TnlOsTdNnqf0hu6cXufoI23cu3xP8fwucfzTsF27PK/ellXXlp+IG7t1ySeaaa3LuN+ixfHuXTLplWKQPAwN3qPLa9FKuQQaT0/p6jF1foeqs2fYXvVsbqmc8k2lrXKkcq+e1bKl2/zLvbv0N233Cdu3y9+cHVR+46N1Hdejf3SS9orD3y99/nfpHL0bLm0er7SST4xb8rynVls+Hx+VztO9Z0rb1N8v7Gf1nZFD+XG1naSuTdNuKF27vnw9x/Kkfh87Tr+6nPOiRfwiOjby+yQauXPpkC0tEpce0KUfSafoHd2iQ/zMA0rfziuNG7/a8x9/3qUvORI78uEODPtF2EFd6qN22qtv/oZvKR/I5+MDrlrvtH3+mNzbcGnhFDUO+weXxhzSpWaNxNaHxvEvw37Vpe+3QemJ869WnZE5uRPLF6V36mrLJz2sS52erjRqvdIlfR3eZUzLN+OX8SH5knSUXrxeukRzJq16P6p269R5uvPrsCOqDV+DNo2be6pxj63z15YOvVbttP9hnVePPzS2dJFe0ldrP+jXkfWu06nNS3/oGA07yrtZ54/uUr/oGL0b8flmqT6OqTo0ZdnSmANLW26t9+7Yevec5w+O8yvbnNcX29EdcfJxXc6hLFha4DwN2rH0h/bp96jSCbnGtet5eX72N65jWk1D5qh3nsbRLW2O77IP+Sv6JZclThYvWzdOGz13cSydojsnhJ3Ypf44lj/k651eGqfvDet+T6p7/m3VP7E+R3lhfdLcoSrbpc7r8+S6Dt07pUuf5vv17Oi353Rq7SsbU7pCX7TdtdrTtdPCftel3pwedkbYmV1qDB/5jCo/q0s9+2bVcT/mhcwT0TZrzcf9X2lpjLzt2bE9J+zcsPO61J/zu+SWOuoqo03Kl6rr0jjvn9hw3HxIlxp0Ve1fVbqxTGkSbXJ+x9qfvPbpzIW1pUkXljaZS+H78I/4SWLipvb5Qb/v0hd6tTThwi7b8MP4UeJf8ynmRbyfq5bW8EHojfzdRV1q1sVdas7ZNS52QJWxXUubaNe4+fku30vvJ136uDSCPtAU2rJh2SXuq0s/kl5OXceH1fk/1v6lXWoQvaJJb1Vdbf5Q59W7rK7p2tfVe0sDvOv0hw7xhSYtbbq86tEvcZ/5aHkzvo1cFr3QVix6RZd1xIXyYdrSJrowtrRAjPuTegePq/6dN44rfe5d+hv0h/Zc3eU7tUO1oUP0iF9yTdi11YYP8qcu/SP/weD3Rv7v4boo+3PYX7r0346pMRmD+FMbGrZQ7R9d1zAe2rFxtTuuNOawGv+f6prz1XednpmTm7i+O/yK67v0LfhoYlzPzBpW8ZJ8lHf9hi614fHSOPrmPbkx7KYudW7h6uPz0iTadLNnHnZrbW8Lu72ehWeya13L7wrNAdChO7rUInERH0XuS2wqN3dnl3MW5qqtfborju/uUnusnbH+1f+cWL/qvD7l5MWEi1V/4lh5snuqrT7EqbTJ/8Tww8zv0Bx6Q4/4QffG9q/V5m9h94Xd36Xu0FY6ZHz0xbP5e9gDXeqOfh7sUrscP1TnxYV8I34RzaE3/Kvh2ndO3G9MxiMvaI7AHPoWpeeuLW8lVuOXPBz2D/fgGYY9GvaYz65Ln0XZv7qMj2jVf0qLHCt/okvNoDX8nZmq7o5V/8A692SX7V4tHaMv8mTarl5j0dcf6/xM1dfvq81Tsf902DNd+gN4Lc4x1mc98y5147G6B74TjeJn4Ts9kp+S9xC32Odv0Cw+Dv37R2ngczVmGvp8bF8IezHsJWPuMkdPw17xPLr0FVcobRJHvWqMVd8cgTa0ima9XnU2rnrTVf9iQvMe/E06p/4bdU9vVl/yaLSFX+R9n6ra6OOD0jb+13+7nJfgq/EbvPP8KHMT95Tu0TfaRo/U46Npd0TVpw/q3lkaTuPk8MbW9qV6DneWdn5SuoHt4pe3utS5/3X5H52jay2W3BmfhT91TX02/K4zS9+slfbbeP9N4/8A3u5S62ge3wD7+QfygeYxbirtortjqs6eVU8sal2PGJOeyfNtVfXoD42kv9tUe+MS//Kt+GP8JDEh1ou5sP/CysvJz42pPuim+QJ+1731Xr/TpQ79tJ7HCVW2TJV7v73ntIKu0bd3u8zpyO3I+8j984/e67JMbCRGer9LneVbTVrnlPMlrTv1uzo6JZ6jW6eVnr1QOvZBl7okjqMddIMOWiNKK7X3Gzv98XXE37NVe3kw/dF7WixHRtc+9J2r/vQrTqM59IjufBz2SZc69qnvnGddz+GLLrVOPm3legabV1t9yBHKBTxY+87xrxervtWzxtF/7/mt7mP13nh/+ERfhn3Vpda8VLrF6BO/jF7QOXmsUcPhEw7n3J/3UFxnTlLf/qfB/zkpGz2c5WOGUxscDw1nX/rRnvbRPTkwOjRuHUyX+vJk1bm06vWibT9sENYMp861w6l5XWyHh7Mf+shvojdyb3w52kcDtaM18vhrl3YZ23jDGQeK98RN9vlZM9Y5OqTu+MOpTRMMp76pQxufqv6/OZx1nJ9wONtMNJz69UbVeaz21XU8cWy/NZzPTAxH58QxtIpm8d0uqevIn9Gcu0tXJol2k4ZNNpz6NPlwapTtFMPp8xnPlDVuW74Of+jG0ihapd5l1U4d5+mb+Ilfxr+Yaji1aurh1Gxt6a538+SqQxf4lXwp/tjZpVPTRJtpw6YbznWK1udZm/dlMefj0je/mbAG1u8F/FbAnPD0w6lvdG4Gn1PYjMPJcJrDtxA70hoaJdflmGaJf8RBMw2nbtF345MzskbTHKu4V/6N1veqjfp0kB7OPJx6xS+bZTh9Rv4mTbNOx9ob87a0686qw6e9pp7Jd+L4u8NZLl6iLTSG7zPrcGqia/D9+Dn8M3Eff02cdW7Vny3qzB42x3BqGv2ja+I2OkgD5eXpA52gqbvXPVjTIk/I36T7e9VzwYE5o7+5hvMznLc+87njeJ7h9Mv8X6C50YUq975yXceY+bA31tjmDZsv7HvD6cs5nn84dYyeKaeDzi0Q+wsOp1/Fh+Jjiakc0yK+Fq0QJ4oX6YD3RFyjzDn+2ULDqSveH/rh/Zczmqba0xl5G1pHd35Zx4/We+ld827Sj4VLQ56t95lWLDKcukNzxEZyT/wH2sKnoS/6WbveW3OI3y3m8n204/94FxcdzrzUYsOpica+cY2DTqj3h3rXaZuxLD6c/gsdNc4JS1uWqHNt6SBfask6N1lpwlLD6Uvpl24uHbZM2LLDqRvLVT9LVDvtly/doAMrVN0Vq86S1S9dGNESsePypT3L1/s9RWnf98NWKhO70R26Kx8vntZ2mrrmjqUz9INfRCucoy90ytq/lYcz/lupNMSaIzqyynCu4ZDH+qjqflZ+ID/u2qqrjTz1dXXuyGpj3Yc4i45YpyAu0A+Ne7M0gR5sUe+0d9tYzFNa72FOUgy26nDGZNrcUH1491er93+Oer/mqfd8q3qHjiwf7Ijq57Z6X44vfRDDrV596EsOx/wiLTDfRSvEaydV/Tvq/b653vG/Vl/3lZ9yePkJ/Cx96GuN2K4ZtlZpwdrDGcfqy/GcpQ+04arSjVNLO+jZOnVdWkATxLfiOz6U8+sOpy9DC2jEWaUZc5RuzFbXd7xMaYWxrDecvs9+NVY+zb/Kx1HONxLr8VX4KU+UlixQ2nJxacnY4Zxv+lX3df7XuqgZS3O+Kt3h19AZesPP+T+s29JjeJxNm3W4FVUXhzHhnjMz51hgYGCgomIHGIgKBoKo2IooJgbYndiin92CgYrY2NiCWIit2N2diPmtl/XeR/9Yz9Tee/bMWe9vrbXn3q3qbdrMFPZxS5s2Y2pt2nwS25nj+KPY/zr2v4rtLWFbx7ltwrYN2y7s6rh2e9jJce29sJY4t0rYrPU892pY37AFwxrR7vOwG2J/sbBvYv/D2C4Utn20fzO274etHvs7hO1Yz+vc/yPHuDn2bw3bKa51CxsY1q6e9+X+/cPmoH9sd47taj4X8/4yzg2K7S7OnWeY2TazhO0atm7Y4LC3mG9sdwtbJ2z3sO5hi8f5zmGHtWT7nvZZL6wZtlbY2rafh/1ot37Y/mELtot5hC0c9nmMUcT1L2K7QWx7he3hHG8K+6yW/ed2zFt5X2EdmFvbNm3eaZvjlXG8YdjZcW2+eh6fbbvTYrt+bBeq57aj96t4t7zP2H4b2/mZb2wvD5strFMc7xm2aNifMe9JYfeF7RXHe3vtgTgeH/ZHS/ZnnO+wmNNNYV15P3G8cVzrGtshsV0s7LJavifeV++wQd5zl7Dlwh6Lfo+G3RX794ftw+8b20vCnnY87tsm9pcP6xm2Rti+cb5P2H5hr8f1fWIO+4btH8dDwx6PNiPi/HmxPThs29hfOuzMsEPjeHzYw9w/7BH3N41+w8KWrOf+AR4fGHZQ2GZhB9fz2R6t5bPRj/0JYZvH+eXCpsQ9WuK4R9jhYVeGjfJ5eK5JYc9Fm2tr2e5BfCz6PRTbJ2zTO+yQOHdo2GFhz8TxtLCusX9HbPfjHYQ9FbZUPcc+xLaHhx0ZxyPDusT+EfZ/oZbPwLNs6fP0a32+uHZR2OK8T9mG6wH11IYb4/g63lHYG2HHuz1Bbr5SK+j3SthrtWRgs1pqBlt0g/0+sb+J7Y6MPkeFHR3WJuzXltSFY9SdY8OOUxuOx9fjN34+rN6SfU4IO7GeWvWlc7gtrp3i/f6J7Uthq8b5eWvZj/5oxFxhc6opw8NOCusf114KeyXsZLUAHTgl7FQYUyvQidPDRkW7F8PObZe6srPt11EP0IV5mWP0GR72Ti31izFmse3uclqoJZ/G/tiwLTw3i22asg/zPZwvWnRG2JlqB89zbC01c0Q9deassO1CP/q1Sx05y/ML1NOHzqqpKWH/CzvHd8L454bdGGMdE/ZXS7aD4420O/RDWL9drofbv5vzOi/s/LCd9NsDa3nu+1qev6CeWnKn4wxxrAtje5F991Kv0K0HYx73t6QmXawGoAWXhF0adlk9NQAtuDxsxWh3dtjy6gwacze/YRxPj3fSLewR9Q29ucJ+jHWxY3d2zCvDNqnnuxjTku/m5xjrgbALwn5RC55SF3gWdGJkPfVkVNgyYX3DVgh7KO49OMa4vCWZ/DXaToapsJ/UjsPVjxXrqQdbhE2v5VhX1XPsl9STl2Esjq8Ju7aefel3RC25Hx12XT05X7WW3F/vuRt45ui/N9rfks8wQX25KrZl2GFhT7rPufei3Zyxfb6Wc1u+nho0pp5aNU0teV3e0Y0XmafbPl67Mdr2w+/ryeZWsnRTPfWB8/Qdo+7cHMfXx/aW2N4adhs+U0/NetEx0Rxi8cYtmW+8733uCBsXdmfYXfXUF7QFPUFL7g67J+zeejJ+n+dojw7cX08tuF1d2wjfqafGPBD2IL9r2MNhj9iHe57XLvVloXbZlj7M/9F66sXJ7qMxj3EPnjPsJLVgQC11pH1ce7ye3BNX55YTtABm4Y925Ez0I/cgP/qglvqCpqAnxPEJ9cxrOPeRmsR47R1/fq8vKDP3hU3k3dQyXsPoL/H801oyX0Ev2tZTw863HW3QDLatusE+/clVyL/Qik/ieKtasvW9GoEe7YavxLkX5Hcj+w63L8+9kHPkGB2j//98Pxd5/yfqmXON8JkG24ccZ1LYk/XUF/KTmWrJP5qCHqAVK6sX8P5UnHs6bAWeM2wVz3HtmXrqxFD7PisTXbUxnkP3yD3QE/SDvugN9+Be6MKFtcxfyGOebcnciFg/Odo9FzYl7PmwF/D7enIMz+jIOTwDGlTLWL9SPXXnkFrmKeRAaNCztdQHNOOlsJfDXgl7tZ7nXqtnbkFeAeOvh02tp471c8yra5lnkGO8YR/avxn2Vtjb9dQItOKosF5h3WuZo7wT194Ne6+enL9fT06J7bAN1+QhC9cyFxkbNrWWtQvcowUfaOzD1E3u0x+uj3K8D+vJ/EeO+Xctx+V+6AMaRE7TUW2CezTh47D54vjHlszxf9HfydM/qWce82k9tQKdGOcx5z/zPtwP3fs8tl/Uc+wv66kRX9UzdyGvaPgemAsah1agaw/Y/mv78IzXq4XfhM0eNls9NQT9QCMWVT/Ih9C0QbZFa06z7eO2R7fgCBbntS+51A8tqU+0RRfIL8idqKXIIdAQdGK4feGKXIg2aDn8oSlnOkdqnbae5xw6QU5/Rtzn6bA16nkdLUHP1nB/YNvMt8hj6NuqK9/Wk2H4/aklNQQtoVaj1uphf/SQvOTnlmxHG2LgesTIWsbV7+oZW4ndsEm+/33YD2E/1jMvIK5eajviHUz8VE/ufw4bip+oA7+E/Ro2rZ55IvkCcYC8YEQt85zf6skw/KIZ6MGM+qWW7ZgD+ccD6gN8TncOl8r5srH/ez01AW0gF6DGeNn4/G5s56plboEOkGtsWMv8gjwDLegf51bmN67lNc4T44n58P1HPVn+s566AfeMBfPP+C7QN7SO/b/qqQV/h/0T1qZIfXnJ/en2/Y256sfwDLPoAbowU7SbOWyWsFnDZgubvUitgHdq+mPsc5RMUKNcG897TUtqCbEfvmGF62M9B7dtZALu4O8W21E3rFlP5lhrgH+4hVlie9si4zv8bxe2bS3nM945wRf5S7si+W/Vg0Vsv1Qtx17F8ZnDPc6jJfrUiuSU3KFeZP5QFMkqnBLHyjiuwhphzbA5irz2sG3ZP9X5zhnHc4XNXWTuP8IxOtmWPsT7xz2eJ6x9WIeweR2f+8xXZH0wf2wX8Bjf3sJ8g7jfwb4di/T9X+Rnufg9Tg9btiWZhM0Fi4yxC8V24SLbPBE2wXj/fNhpLakzzHuC9+BeMI12EOvJMw6Pdp2pC1tyPMZdpMjaolORY3Ty/bC20TE47E3e3S5rjxHyvoh9L5Nd+OdZn/dZeN4ffSa4p55ifGI+6yKsuwys5bVFi8wL/qxlXo527FzL6x0dm7EWK7KOgW/yiv3tQ/uhagn5wavyQ1wmf2C+6BTrGA/LMTqweKEWtOR6xEh1YoJaQd6wRJH1A6xOl8PORdYBozX2ySlYE5mxNlKkRqAVf5AzqA1T1JZpagG5wLPuLxV9li5SD15QJ7hXlyJzCXKLI80JmOeS3meJejIF37e5f4uMwTrME9NhfKzn0A00Y5mwZdUMtGO5sHpc6xrb5cNWKDIGrxjblXimItcPZpdF7gGfu9iG66sUeS/u0xrX2R4ts6vKLdvV3D9ZDSDWrl7k/hpFagx5B3nB6l7n2upeh3lylG5F5iw89z/mAq1joQ0Nue9uu27yCvf3yz6cr1mkXnBtLdtyHzRpnGPS5zGfBe0hl6APfdd2zAdtM5/8owUdZH2dIusOcgD4JEenXthHVmCnR7RZN6xn2HpFnlu/yPMfBYefhM3fkvdc1zYboFlFcrkkazphD7XkeiU5PnVCT7UBjSDGEmtZs2B8uO1dpGadYx/Ggu8N3M6I5/WMxRvGuY3CNna7SZFroGjHXo5Fuz5F8g7L6Mf0/4xHe+63qByTW8D/5bJ9rfd60fttWmTuQbuXnQ9tyCPIKZ7xOdAecn3y983lkL5s+xa5btmvyLUBmPqrlvn2ZrQJ27zI3OL3Ws6DXAPdQr/QFPL6V2Sf9QrWFlhDXLeW+f4oz3MfYjtMv+a7Y95oU1XL9QHWMl/2ORh7mH23KHLNkdrhh2gzsZbroOQso2u5Dso53scUcwPOkQMtYZ9+zolnIi+5wedmrYa1YXIE6npyiE9bMpcmv98yzg9QF7YqMp/Yusicn7yBnIEcnfVO1htYdzzO8dAg1iOpR/hmsU2ResK5bYs8j6ZsV2SegMZsp86gKzCFtmxlP/pvr1btUKSeoCXUEKx/oAfkEDsWqUHoD2zOo8aQn6BraNRORdawA4vMa2asd9RTQ3aOc4NsT9sZuhbHuxbZD/7r6s5g9YQ8AS3drchca/fY7lFkvzW8B9oxWO2hz55hezkGuoP+7B37Q4rcUrfsU2Q+T15P233D9isyd98/tkPVwLr6hgYN87l72J++C9czZrIWwXPvLZsHqENz2meY72tP28AkeoQusZ5B7F5A/0dDWBdAR872HuQW64d93y6/H5A3kVs8YR9yC+LwgWrY+jLPfdCZg9SxRdSxg9Wyb+UYHUVPnlcPaANLbey3kH0HFv++y7b+1jzvIUXem5yfcQ+yPXkAcZq8AKavVlt+N1fgGnkQYzHOWeoAOVgf9W0j9w8NO6zIXIV3ju6PsC3zI0dC37nOuuXh1gzXyyV89pHPTdWCq9Waqc6LGoq1grfr/9YM7B+ubjEOuQn8kxugAUfE9siwo4p8D+Q0R6txxxSpeWgIuoiOjPL6FM+hmWjoKOfWeu0qz430nmgha6jUPKyTHBvnjgs7XobRBnSEfOOEsBNlZjfPs35wgrrBNXKJ4fJ8UpF8U1tQY5xcZH7CMXnJ3eoBukBtQI3AmiT5BeuT5BinFKkfp8ol3JOXwDzt0IrTilzj5DsrvH/muHX5p75grswZPTw97Iwi26NB5DHd1YEz1YL9ZH+wc1nNPozFGghrGiNkHNaZz87OCT7gEQ6oAfaRb9qfZZ9F6lmTFPKCRgyV6fbFvzUK/ck/WEugD/kAcZO8+YBa+ui6MjvMe7WX0/PsA8twTDw8W07/p98fKNecO1t++db5iN8L1pdhWGF+5xTJNmt/l8jJuWHnhZ1fpOYOlOVv1QDexwWOT5sLvc8FtkerYZ5agXxgotrSy7bEPOoHagdyBWoP6o7xfitpI5NH/Cc3P0J/Pss5jtDf8X8YWkIenpN7NBH2Yf2iImsb3sPtvgvyAHJ68nm+X7Z3DeFimWRccovXbUebyjwBji8pkmXYhnFyhM1k+VKvX2YbrpNPkEv8Yh0Cy5d6nXaXh11R5BidnUN/jfPoEn8XQEwkjo53n/r9yjgeGTZKJoiFV8X26rBritSA7ex3bZHfKo+xL/nFlp4fXSTvcH9dket3cEF8h9U1HJPraAfHxH2uXx/bG8LGFKk3NxY5r7FFsn5TkfkFrKETN8f+LWG3ht3mPufQixnfMuw/yvFuD7vDtuOc252xvatIDeC5365l3cR3y3H67Nc+wyPqBvzDN3rwjZqETg1x3LuLXDdsXWtEj+4pUg8GuX+vY5BD3FekxtzPb1Ikn2eqBQ/E8YNhDxWpEw+HPVJkrsG8iJHwB4ePFsk6+tDedo/Zb7uWXPdjbYEcHF7phz6Qn9Cvo31ZYyEH6NKSecAuPtPjRbJL32narzLCN/0HzFnh5hzPwzaMowdXyB1xF36JP8Sh/X1+5t/L9ujAn+bsxPAJcTwx7IkidQF9QB+p7agJJ3Ec9lTY00XqAdzC7NnyTH7D+gG6R/3yTJH5O2sMz8b+5LDnitQO/k6Dv+tozd3hj33yeb4rTilSL56Tbzgnti9dzxqEGoJ1Q3ICuCPeH2JbvoewbsA3C/bZ0hZGif/kAdOtB6gFuN+Bsg/v6APMP89vEfZikfyjFy+5/7Jtr1LjRsp+K7tst3QfHl8pkl3ydK7BOeuQ1A3wTfwmPhOvyQGoE8gDXg17Lez1sKkev1FkPs5aI3/bALdvFsnxW0XmEW8XyTt8wjn5PvUDucA7Ye+GvVcku7SHX9bz3i8yV/8g7MOwj8I+LpJtuP6kSJ7Rrk+LZGtPx7zdtnAMP+TbXCcGw+LXnp/Bue3x+8+K9DN87CGZI4/cQ9/FD2Hs8yJ5xZe+0J8YE50ZZ5+B+i9rgaxTwBr6gV6hIV/KwVf0LdLvvymyHWzSbybnw7yIw8Rj6n44HeKcd3F+cALfcD6bvxk14nvOC41GA78N+y7s++LftQDyYLiFR3KDH4qsDVu/J7Elx6Lvj/ZnzY6YzLreZ74zeCS/+amw9qFdIav1jNtwSoxFFzh3rvf8pUg+fy2S12lufyuSZ/ICahu0Ew0hX5tuO9qw7kIuRO4w0ff5u2339x0dZm4wY83f/n8Wua54mO8B7eJbBesZxPLXnBN5Nrk18Zg1o7/00b+LXAf8p0itICdAL9qUef5vdYS1Rr5NwOtMZcbw0V5Da+g3c5m5//Vqyq+uAxDn0QzygGucx+Weh310YJboO2uZ3yj4Bss3SupxGIf12eLa7GFty2Sbur5dmWuIxGdyfDgmdhOjW8rkFF6J4cNtw1jETdYJ0BXWCNCWWpm/PxrAegI5Q+uaAveiVmA8Yni9TI1AK4oy1wnwIca4xeu0g3nYL+O4KpN5aoJG7DfL7DtHmbkA86XeoO7gHPET3uGeXJ/8/TTHQnPQh8dlCP7RkGdtT1wmN2ddDJbRgYH6GL87a3dryQnrjdTmxHni/Zxl+iZjowUwh8awjjBXmZrGOF841jivMw80Ye5oM0+Z64ToxhPyx324HxpAPo6/to92HcLmLZNXrsM8TM9Xpj8TXyd7v/nL7LNAWMcy29CWdTruuWCZ7c+3DzH4G1mC2afll1qeOp66YaEyf4+Fy2SU+EsuT90K4xfJGKzB6SJl8k5f1h838v7oF4yisRf6jmAZrjqVyRkxd5Rrf8x10TLHmCy/v6uN1BXoI9zCL2t57/sbEyMWK5PVxe07xfnSfmnnCaMwTJyGTeLrEj7Lb7a7TkbhmvktXuZ12IRLWGcNgO8JrGUuUWYMJ5YT22H9KM9zrnOZLBPb4RmO35RlYic5M7EUDpYscx8GlyqTtVnd5xzsL11mTB/gPnEe5uEYnmG4Vk8+6Der1+EInmCffJg8nHx8bn2YNahj7UP7E2WcOh/2Wlnk3MmeZ02AeoHcg5oenSDXJy6hCzDfBS1gfvK9XFjXMnP2MT7DnfahPdygF+QDrDdSy6Al5DSsCaJTdTWFfrd6L+bHd797fR60h34z2aZFTYFhtIGc4gDb0oeYRmwjzi1fZpxZoUz2iU/wT4xgvY7vDCvG+ZXCVi7TPx+3DTUy+Tx5NvUC3ziIt3v6rvFZcgR0gRye2LtKmfdEF4h36ATrDqw/oG+ren012YAtWIH91cPWKDOWn2Yf7r+/9+kW17qrDWjAmmXqAJqAfsBlR8elLXF2rTL3f/Z9UL/0tC19yP33lS9yHfSN50EDiN3EfTSB7+gcoxesN7I2gY6Q3//stem2P9ft2mWuh9ztt4TBvjfe31P+Tg2ZhFcYXafMd9SjzLwaHteN/Z5h65XJ4uLqTSd55XwnYzPcbm4fzv3jMRpxhO+D8dcx/qM95AAzeT/6oQet3zfeMl4T79fX/5uyR468klvW2lk72yCu9QrrXSbDK9tmQ89vVGYdT65/gqx8Jb/k0vj1HHILn3C8cZm5PXn9a14njsIsvG5i/IXXPsZc2tFv07C+Yf3CNpPX5fSHhY0NtGU8aofbnANzoX6nDudvhmG+jxrQmuvf5pZj4jb8wSH60z/2Nw/bQh2A71tklT7EeL7f0Z64zPOv4Pt4z+tb+q4bzhktZC0BPRwQx1uhPXL9jv12llEYIt/ZpkwtGCD7tCU/3tr+8Em+sLbj0o+a6gm5nFvmtpW71WV1uzL70Jc8gevb22Zb++zgvZnDT/KwY5nrcT1kidqYGEsuQN5AvYROope0pc9OZa5HoAFnyiPxmRg/MPZ3DhtUZowlXsLmE7JMfoBuvmP+sYv3Z+xdwwaH7VYmoxNleXfP7VFmzIUR+CQn38k5oTGLqi3EaeI1NTjrstQarAXAHjEapvaUc9hdS/66y2AbOSWWvmE85dxM9iX2wib583dy2VdtWEJdWE9dgHl4HSOzxFniK3k2OTZxea+wvcOGlMnrPnI5xPP7uM86HHUxffYts1YeJW9wt19s9w8bWiY78Aajm7p9w/0T5X20WoBOEHf39v7DymzbV15X8R4n/Yd56vkDyoxTxCv0k/z8Jq9xf+bx4X+47yKz5PLk17BDffuh8zqwTG45Zp+YC8Nz2Bb20YDStgeVyWXpfk19oC2xlHWrUna5vqXG/sFyTE3wptx3sN97sg6PcMox+2jtIWVqD899aJkadpjcU5cTc6l7Dy9zPWR1+SUuEh9ZRzrCtlvL5JEyelTY0WHHlJmjP2cfcm78G5aPDTvOPjB/fJkacIx9T7DNkY69tfPjOU4skzOY6Smj+Cl8HiL/1OOsWbBeAZfnqhPk/tvLFtzDP/GZNUNqgQ1lESZhi3qK+ohn+NJ25CSsO1KDDJfnk8JOLs3Xi+SP+/0i3zzjKWGnlpk/kDutJVvr+QyDfB605xXrcNYG4LGTzJ4WdnqZa2FnlLnOPrPneZ9nlqlbA73fZfJNTo4GvG1chuW3zLNHyCbcsH9W2Nlh/9MvzimTU+Ls2/L2ipyyhVX2zw07L+z8MpmCp83dXhB2YZl8EoOJ4dTllSwRM4md5FHL2oa8/CSZZXxYI+cjh+vlnMgHiKnEyttk9aIy2V3JeVxcpu6Tf1NH055YDs/wB7PEcWJiF1m6JOxS+x7o9cs0mDvI/YO8zrnv5Y18gefiXuSyrOsR03gHrHXzHoiZA/RpmNzS/od6z8t9byv77rby+ncyST78oxqK/o6070r2v8I2tIVTatmvZYFYtaa/K7/vobYhfyafx8fxdXiAR1i8sswceqQ+TwznOrGQuhLuj9T39tSX6QfLo8KuKjMuXl2m3y5m+4fldIRMPSJXcIpOwCp8XVMmY8S3a8uMcbxD3t94NbJSJwc5B9iaLn9wuL3zXMwxRoddV2aOTR7+jOzv6XNwTJym7h3t/GkPw+gVTJ9oW1i7PuyGsDFlrlvB2h+ufRFnibvU1Ze7f2OZte9Yjf0X7PeWfW8qk6mby+SRXJlck/h5vb8/LBDvhrhPTgynt5QZ+4iB2Kuew8fxdeJAa6x9XZ5fl7m35Bq+iS/EFmLjrbF/m3OCNdrdXmasgyuY4h4weIfG/rgy+aPeZL3rExnZy2dq+lx3lsnaXdrdYfeUyeO9YfeV2Z/alTy0r2362ff+MrlEU+BwrO2YOzH9Tq/3s+34MtlFsx4Ie9DzB9uO68RB2INF+IKZteWaOEsbrtPnIXw67JGwR8vkEj5h7LEymaPN42ETyuR0YpmsktPD1hP27W3/hxxvUtiTYU+FPV0mi8TM1lgLo894/VnbwCk5Kznl5DJZPN7tc2UySs1MXUj9ho/DKvnrn8ZA+JkS2+ft90LYi2EvlZmjf6rOsb4GB+TxL+M7Ya+Wyctr+JY22XPEdTgkzhPPYWkB53eq7brbhrbETfJingVOd7bPr8ZJ4iX9Bno/YiNxkVg5NbZv+GzoDrESHUJX9vB54Rd2O/scA50H7L5sHIXfK2SYOMoxOTVrV9yH2Axf+B1xBA75vkN+S7xiy28Ko3DzljEJHq7yPOfo9yb7ZbL/tvucoxbgOwP1D3ncO2Hvhr0X9n6ZzO3vODD6QZlxkFhMH/pSN8HNLbafkeOWySqxmDhMrLrHMT8qk+GLbMd4MEmsgR24+dh2n5TJLttPwz4rk9mbjMH4OTGQ70kXOYdXZbO1H5x/HvZF2JeODw9fhX0d9k2Z/HzrMc//XZk5yE2+swds87X9iFXketRu1L3wDMvfh/0Q9qPXiSm0Yd5w+lPYz2Xy+0uZevWr732SbWB0WthvzomxWSO+wHm9Y5/ptvnde3Av4vKKvhN+I/inzuc9US/+UWbcISay1ktNC4fwAZesbRPTYefPMrlDA+B+ouyz7kR9O80YS15OnKUmxf/JXclHyUvRAfyf+AbLbYyP9P+rTP7hGob+LjPnhOt/nNPmPgvzR2OYK9pBngqTrBe1qZJR8t2Zqhxj5iqPOQ97tKEOnaXKfbazhs1WZexsXS9+QTZnj/Ntw9pVud9iWzSN+E3uga/jx7BSqzJu4lsPyQR1A3UjeTD5MNzVq8yJ4YV4g7/CCHzw+xZVxsSySv/tZ9v3vU9V5TH3hidYJ+4RuxtV+gWxvRn7c4TNGTZX2NxV5uXkguSisEDOTF9i52f6HP42T7RtXyUXbPED9skXye2on+ACJuAVtmCsQ5W+P2+V4xO7YGa+OJ4/bIGwjlXOAd+HgQXjeKGwhb2+iG0m2B8WiGMj9eWffc5zvM7YT/peOoUtWqVGLVZl/OJbFDUXueFc3oO5HKu/HefYRzn+83KwOP5SpW/CAMz8YZ/J+iftOkebJauMl/j9UlVysHSV+5zD318yJxwuK+S/XeL6Mt4H/37M65f4PvmdiAH4Hf65bGyXC+ta5fnT5IU4Bm/Et+WrbNdV/19C3++hz+K75L0cEwuJVcQx4hnxagW54H7kkTBBLIORFT3P/ljH7ixTY9xyvFKVuSvMEIe2Ny6hucQtYha6j0/CD99TWT84RH7wK3iazWvkLyvH8Sphq4atFra6+2uEdQvrXuXfMuxm7GO9kr8l4u8A+dtF1phYe4A9mHzL+zMP1pWIE8SbT51LW/mAYep+mObvKlgX5jtSJ+fOGPjemlUyCsfEIjSLYxi9Q74+lbE5ZHxO+VyrSl7RiQXklTkxN+I6+k+MIQbA9jkywHzv8h6Mu3aV8YAY19v3Rns0gTizpn2YFxzDM3UfLK6Dj1R5nnPUb7wr9Ir6nXi2bpXxjXY9q2RxvSrjz/pV1ntoPvXh0TI10r7oAjpBLIFXYugEtzBMzCFvI+7Ql1yU3I2c9mH7TNVXJzo2fMM5edsp9p3q9Sv0aY7JXzeIdr3CelfJOf2Ii+SWME7++ZN+wG8F09QIcP2FeSn5KbzC7YZVrlPzHYp1bdp39h78Tmg6et7L89yXNTPqdPrB4mrO9Wq3PBv8biTDs1b/ssUzvOJ8YRL+iFUbG582MV71MWbBLCzCKv3hcQXbtjOe8czX+J4+1m82rfIbKX/TwLdOOHxAZvaSCbiEn7f1EfLIm/VrOONbI98ZP9LnPnW7tvsd5BM24YA6sK/XaddPnjsaD6i5Jpmjnud9uN/csgKL+Olmtu8ftjma6jiLqBMLyFjrehQ1Ijkb/G0ZNqBKjj6VJe51m/eDH/Iu6txFZIJ7koORExI3t6oynsHI1lUytY1MTrcNfMEJjBAj0Xi0nn3i5uVuYfJy/R4+vnJO/RyP2Hmobb6QrR/0Y/yZvAouaQubR5f/1moLOy/uA7/EeGI+6zh8s2RdBzaIo5vLHzyx/oOfEde2rZLBxeSJvjBMLkjutZ3tiIPbh+1Q5TXyRdY/iX/kmuSE5IzkpsSiHW27U5UxdmCVcXZnGSIuD6qSw12q1Bu0aka9GceDw3arMvceb068u+PtEbZn2F7+TsRI4in32NU5XCcPL/su6bN32JAq4yhM7hO2b9h+YfvLFBwOlUNy0JlljJg5m8dLeX0T39/Gbpe2LxxQc5Djo91t5ZHYR15D/FtWBlmTGBbHB4QdqM8fVCWLa+jzm+n3bA/2+tvy+qZ+TdyBI+IN+eH88gRXDxjLiGnEqUJO+skp8zok7NCww6pce3vMPrQ7XKa4fkTYkfiMbA7Q2Ie/o8OOCTs27Dj7HO/vxO9FjkgMZP0IfUWDyZtO8FlhGyZpe6Lt0XPWX6gFp8rSjHWMKlnFF6Z6Dn3lucgrhlf5t0l8k+N73A8yAy+s37BG84j+wdoFa4noP/kvMYPvavSfV99kPWY1WYGp/jJPW/qQi5GXkY/B40lVMkluSo53hmy1ly/8++SwU/Qr8lJ4O1U+lvM6W+II8zutylx0sP6N7hNjic+wyNoTa1B8Fybfb+88rvE5W8c4yWfm3Z3ub3OGTMwqE7Bxphzg+6erG7N7vK3+jv8vb/8RXoMXYtZZcoEWvCsXH8vDl/Jxl2sdrF2eHef/F3ZO2Llh54WdX2WeQi1FfLkg7EKZOVsWDtLf8XsYI787wRzvoji+2H4r6/PkepeEXVplHspvSB5CnnCh/o1fwxKxZi59iraXObey+jd/Qud76PeXh11RZZ6FfxJHiD997XNl2MiwUVXqN36+tdth7nc3Tk5yzQe++/s+1rENcYjci7WG4c7vqir/doa/obnXfIbchdyNnOgnOSIGwAD+z7XP9WG+S3az70T9fRU5edh+u+mjJ7tt9VM091j9/wx9ntr+6ip1gXfysHGD+HFNHF8bNrrK2Evsoj49WX8nf9pe/7muyprtD+PSKV6/Vt+73mPms7P8TDHusH+DY+D7Y6rMsW50n+3YKnm4qco4QcwirtD/5io5uaVKf8aXiW+7yStzIi8jV8PviSW3ht1WZQ1FvsZ1uIAlGOrjtXaOebvzuNH9sZ7f0eMRjtNHn4cP4gF+f0eVzLAd5z6MUYPBGDncGPNAcjHiz/y2J7e6s0p2WJegFmK/8hifw/fQdmIQ8Yc6jbyRfJL8jRhBTIFTar935RsOV3Ys7kOMuKvKmgdu+trvXPveXSWP5HowtprH8Ai7MAkjMLOQ11f1ebrbFqbhoJ/XYA0ej/OePbwfc7inypqKMe+tkr37wu4PGx/2QJWxi3gHx/D8YJXxgzms47WHbPtwlTnaI1VyNsm4hf7i/3BADcH6F+sTvT1m/9Eq2Ybrx6pk5fGwCWETw56oslbh3KQqYxKcwuvhvj/G+FY9mLFOaZ/HHIcxnvQ5YL61joIX6qqnwp72d3jM+TKPHuoA9Q28PVMlsxs4Vi/HZp7PVvm89CWmT66STeLIc2FTeN4q2WcMcr0Xwl4MeynsZbevVMkqzBLv4JW4Q7yBR1h8Ney1KvM54tbrYVPD3rAd/MATjMIq6zmMxZhoCoy+GfaW27fD3qmSX/iDu3erjIU8Azy/V2VcfNv+tL3BOEO8gbMbZA1OYXRG7e2WWAV7+Cx84JP4IjGENQLW+snh3o9zH4R9WCWD8Ac/ZxmPqOOG2of1hWP0v8P8/fgd4aE11sIkuQ/c4LswAmPEC3wXfz/eucAlbBD/8C34w6fXtz3b4e7DE34LU8e6rsL6Cnnfcc4Hnj5iLlXy80nYp1XOh5yM+AhT8EQcfdDfkt94vAzB0qU+F/Mmt8G/yB2JregIue1P+j/tP4vjz6vk4Av9Bd/A52GOuPClbT6zzVe2oyahNoEfagfix97OHZ/fwLb0wX+JU9QmxAZiCJxRaxCTiFXEtK/tT1/WxlnTxn+H6o/4K/GTOPq3sYvYyjxh65uwb6v8Vs3fqvDtesaaeZVjERvg5LsqvwvQhm8D39sfDWC9fTHj8w9VsvRjlfGJ2EWt84/zgilqrh19NsaFh5+qZAYWYKKP14hRcA4rMAND+7sPLzAGM6xF4L+ss//Mbx72a5X7bKdVGafQcjhB16iN8MXfwqbbhziEr3e3bUf3T3DdAw7hinU26mx8kfwMVtg/zuNhxjJiGnU436+o5xn/d+/xh/uco75jTYFcljqAdV6+fXH9zyp1lPHhEW6ILeTXf1XJwt9V5n/wABf/+IxoOCzxXnobv2nzpX1gAv+FC+LEMPuxFse6ArkTmkkeg6/CBPkmbHKec/jxs/oDvgQzxG/05XPv1aYReUojr8/cyHwP3yVOzNJIJibZf9Y4nq2R1wc7R3hAw+GDWIG2o/WzR7u2Ye0aWfvz3WgZx0YPPvF5hvl7f+14XCOv2805wNp1PssuzgnfhjPiyq76IyyQ3+Hz/E0yfzfZ0sgYU2ukn5I74s9cgwvafuc5/Pl1WYCJM2zf1Ws/eYxvw8g7XqMt7MBIvfEvJ7d6jva32wdG4ONdz+/vNf5mY4ixoIgxyrCqkf7fiG2zkbGBGMF1mJmjkQzN2cj9af62+BXszBXn5g6bp5GctW9kvsiYjIePn69v812oQ5ybN2y+xr/1/OX6InpJ/fKM/g8H1ONoOnqOTrOmgP/DJrnajLwzxlqgkXMhXvC3JPy9JrkaORv5Yse4tmAjuVgotgs7h/mc/yKNXA+j/XD9Fb+lDzEEhohL9OtgvzaO2amRnBA/4Aathye4WjSuLRa2eNgSjZwHc0DP8dcn9T/8Eg1H+zs30t/x9SVjfyn7cC/YZf0OPx8kH1Orf/OUXe1Pv6XDujSSq2Ua6dODvDdj7GofxiB/pE7l7zRgYCeZYH8Pjy/0N4ejZWOs5Ry/q/zB4fKNbD/Ecb+Wsak+2xven+toBzksud16tjvFZ0Ar8P3dvdcK3g9eVpAVYjpx8xP3qae2koHdZWfF6LNS2MqN3F8lbNVGMgE/5F3ESnI62J7iudWizephazSSN2IpaxOs01FfUWcR17rFte5hazZyzWGMa9wwQA20ViPXIDjPdThbW9bWCesRtm5Yz7D15HH9sA3CejUyH3pan+8tOx3st2HYRo28TjtymCvkifwEhmCJdYhKtuH6M9vAGvHkGN//xnFtk7A+YZs2kiuYOsbfiTbUMq11DHUiNRg1H8zB3vGugZErUd/3jf79wjZz3v3DNm9kzbZFI98RvJH/wR/aO0EutozrA5zPvXK7VdjWYdvIE75EbGr159H6/1+ySh/i4bax3U5WF5TDTm63lw0YIa+BA3jorO91kSXqD2oYYhVxihg1s36Jf+7QyPfN2jd/J8WawpnmXTCyo5zc6XvjHewUxwPtuzN8hu3SyLyMOPit7PBM8EO+fpR9yVOJdWjBszKzvPNhvF0byQE8Li9PtBkctps+i++iV+RrN8vM7o3Mq/B16hxqHHJO6i5qtaXsgz7ByB5ywnh7hu0VtnfYEPdXkBdyOu7Xzfbj5KM1brDGME4fhQniE7zsE7Zv2H5wq+/P4bl9fJ/j9EPYGep1OKOOHmY74hjnD5CtDWQIDg90/0D9Ht86SF+jf9Px1tNX4QZfxsfIeeeWFdYEO9p/G/syhyNlBD74eynuQ5wlbh3q9Rm1ks+1ttuD3d9WhvBhuFnL5+Y9FT7DxrJyiHOn7aGN5O8w+x/eSP762x792MS58qxH2Gcz+5Bjwt6J8kich8kr1Q905GDnynt/UV+FwyN9HzzjNH9rNA4eeT/ENPIwYhf6zbhoHLGSvO6oRsbYoxvJGbx97ncE/iaCdUjWHFhjPKaRzNDnW/0cJmDr2LDjGvm3Hnyr5Zsta2asPcPnMt7re9k6vpF8sWaN7xJzuMb4resm8EQM29X3yXtFI4i7X/k85ACta+F7ytcJcf3EsOGN5HAmn40ah7jTupZxUpw7uZEcwuMpjWQPBlnzID7RnjyQ+ARPp7rt5j7XTmtk29PDzvC+tH9LdvldfvW3ObORjI1o5NoC+g6TZ3Ec9r9G5nOs11EvnaP/wA3fE1lv5VvmXPoJMaS/WsdYXKcda7Jobkf9rr8Mnat/EKeIV9t7HZ+kLie/IlcgBrBOT07/vn62gP6L35/XSJbwUfLL8/X1Q/Qvfq9F9ePFZeaCRnKGL5P3kWcRJ9Agct+etr3Q9vg9cZQ4S4yDz4t8fxeHXeL483rPSxsZA8iRWv9ege+mxJZz9ZvL7E/fyxsZB65o5PibeY8BvlvG/VEtPtdxYaaT22P06SvDRjayRvlBnac9Pt/GNtg3+jjfkfjm08F6A9+n/hgVba4Ku7qRcZBvbPwm8zkX9A8WiDvXNDJ+w8kQ29KHuPmDPMDCtfrliT7rIN8R/o/v4+ejY3tdI9vCACwQb54xFtEGzeH4FY8nyxF5Hxxd30gOTpKFG2RhTCPjzjn/8fMz9XXiA3q2vudg4kb9BD1f2370hwXW5M6RCzgZ28jxiCUH6p8XqC1H2Y4aCZ5uamSNP8z5/OL1Dvpqb/ujpbBFuyPtRw7wirUHOSL1EesEzBF/JE+7Wb+lDiF3hx1yeWLXX/4eMLa1/sZ6AmsJ5Hkb689wDncwRzzgPdyib/LNkG+kfBcvZaXSj2/VrzmH1qynrx4hE9So1MzUvXBG/9t878RqzvFMfCM+VH9fUp+nL3U19Tj14yjn3cpAG9twfax+go+wjtBVfyMnI74QW273HfNtj3qQmp78j/a0JT+7I2xcI3mABTT/K8e8Us7u9PpdYXc3Mj/j7y74rZZ2PMbt73MQO7q4bWWTmo21k0lqDPtP+R54H/dEm3vD7mtkvtc6xv36NcyM5/cPe9B2D4U9LFcny9Dh9oddYtNuznuKHBGXONfd87zb7f0ND9Z/Wb96JI4fDXtMnyc2EBcel5vLPEdM2ESO8M+HZAd/Z7wJcW6i/bhOvfGAmk8uz+/CvWATRuGmKRPEsV9kEubIiz6QOWIEseJnuaMdGkU9TM1BToVvEgdZp2Y97jvrEXSL+oDcj9hFDNvSZ0GLn7Xuh0N8F+7hn3gDd080cv4Xyd7xskV8GquP029S2JNhTzUyPm3u70IseLqRGvmZvv6l/vZMI/Wd2NTbfvDLeyPPIhbCNGyjP7wH3gd9n7X/ZHyC37yR7Z8PeyHsxUbygp9wD2qcGd9S2NoHfmDjlUbqLHU2usta2KuN5OE570E/NKCnz9zi3BmTmvy1RtborzeSM3gjN4LPqxybe0xtZI4Jz6yTcP1q28AwLFM74fP4O6y8EfZm2FuNrJefkiPW9lhzIJa8HdfeaSQnrTHj3UbyBFfjHeM9fMk2J9mOvIr6B1Y+CPuwkdx9FPbxf8594PEnjWSTMamZbrA9vvynXH3K791IJmALv6d2Ye34d58Bv0Ez19XniD3UNfz+5AutuTZb6oFejsFYTxlD0JQ/3X9K7YO1+fSZA9TEvnJxjwzBEnUV/Y5Um2CMWPWBvr2+v/Xz+gw+QMyAbTSA3AxOYIQ49bn7xJZ+tqUeoRb5IuxL+7S2/8o+jHWw/Q6yz9eNZOqbRnJF/IMP8pPxxooZ33IbyQi+Dw/U5Pg67C5uv/Mcj+eAr4/lkHYj7cd7u0it+jbsu7Dvw34I+zHsp0bGL3Iw6ueNjH2TjS/4PBxRt1BfkD/B0M+NZIN5UctQ0+DrxJY9HBvtJi7B0S+2h8MV7X+196cN666sE7Gm86t9WtfFptkfXn5rpL+zPz3s90ayRLs/bMsxjBGL/gz7q5GaAIesdRCDiWfEL+oS1gP+DvvH9m2amYvBDgzN1Ew24K2b5+mzp/u0ndk2tJ2lmRzN2kx+YGw2z8Ea58a7hTF4YQ0BjV7Xfc6Rw6Ll5LHwg9+28nSA52aPcds2k8l2zfTFltjWwuphRTPPl830uSq2DY/x/WYztfBiGeNe+DLj4Kcv619zNJOTOZupw9xjrrC5m+nrLd57sm1o+4X+id/PE+fa254YRdyd32towGa2xadhhXi8ke3I9ahBenhtCfugJzC7rf7XoZkcsYVBWCRGzRvH8zUztyPHgyv8Fj7m/08fmNreNuQSCzTT/9F+8lHqBPJT2u/gPWnDdTQcpvBneIHpXW3bMdosGLZQM2MAdQ21EDFi4WZy8LLckoMtEuc6NXN9YNFm+vh0x77aPvg4vo7fLxbHi4ct0UyWaAd/+D3xBg46N/N4ScdbKrZLNzNWUNuspj8/qK/CADHhH/34E328tbY/zfasqe3lvbgH92MNgZqIdTtyNOp/NIExuzRzfI7RCq6zJrdMM2MoLN3g2Og9eT31wLJxfbmwrmHLh60QtmIzc3ly+if1WTQYf1wprq0ctoocrCoLK9p3tWbmNOfr56s4Lv3+NJYR7xgLP8e/V5cdGFojrFsz58V9yA+7N9NvycOox9vJHON3sw+8wci3crKm57gGY8/LATHrQ3NA8kbW0sgdN3V87kMtQs65rz5NLnapvozv48/0ZxzySLglrsAYMYBYsFa0XTtsHX30K/v3CFs3rGfYes0cu6vjUyNQB8LC+s3U3V8d+wWZgwt0+n39eYOwXralDzo7wRyWGn+K8+Hd9NL/F9Gv8W8YYkwYg8nejk882NBnwP/hEo7gG/8ebds75PMV/XSjsI3tQ261SWz7eG5T+/Vtpp73a+b+Zp7nHLHgFxns30xONm8mX3CyRTO5wcfv0s9pt2XYAPmCA2IDuRxrDtfp+xyP9z11sS3xibzvVMejlhvn+yX3O9FrxKe/ZXBmOTzRNtd6zHliNexQ01AHvWNtwd/PsNbA+sLKcoNffqEPz+E5fHuSzK0oB3C2VdjWcgKXaPdTsgBD7WVlm2byAlvbhm3XzNgwl/uryfuK+iD6jY4fLxv4Nb66rX2Id+Sj28vUDnJ1vAywdrpjHO8UNrCZMY82+N3OsR3k/i6x3TVscDP/xo+/KeLv2uGMPO5gmdmtmQzBCXEArWbeu4ft4ZyZL4wTH3rK0zr66p7NzJvwcfrShuvEkd/MYVl376jPLG4f+uLv5MrUtf1kbk7vR15FfkadtJdMc0/acL2VzfflYSFZ66Vf9pLV0fLT1zm9ab9eski/T/TT+/UnfBJ/Z52DPIsYB+fEnz9klTF7O8YAn+0er98rq9fqr8P13dNlAY3pIq/vyCxxg/ixt/yM/s989tDf28jZx7abzX5wQuyiP/EDrd67mX6PbxITqDUutkbFx3jn+BmMECuGNDNHgotu+uty8rBPM/18ouPCxb7NjDP4Kf33C9s/bKi+s508PGkfGF3N64xLDBoWdkAz/R/fJ0YdqA/jy2fLLuPDLXEPZln7IIciltCWPgc18zrtDlMH8Hv+b2hu5zPQcafITE/9mhjGnPfS53e0Leyg5VxHzx+RnaEy28NnHCxr9OtnG9oeDHthh4YdFna4Pt/JfsfJE8ygC/8HzqaH/XicTZoJ2Fbj9oe/lKLU++79mmUo+pMhFSlRMpO5hEKUlFCGVAilAR2O4WSez3FyzIdMyZAhpJQQkowHHfM8i/+6z7q/q7qude397r3Ws5+9n/u31tr7a8NqXd1Zlbq6e8Naxv7uYQeHnRF2ZtiYsF3Cdg77Mnx+Dvs1rG38Pie2R4atG/uvx/b+sNfC9ovfm4UdELY/44c1CJsb5w6M7W5hY2P/sNjuFHZ22D5h++p7TthKYXVhv4ffrrHdM+z0sCFhj8axhrF9P7ZjYzsu7D+x/2fYh2EH6cvczw27JY7tEdt/VtJ3fNiEsLfj98TY9qxmDLGMw/lJYec57gTPbx62KH5v4fbWsHfC/qjkb/bPj3MXhE0OO97jnJ9cyXlMDbsAP/0PCb+hYV/EfofYNgvbOqxp2GphT8Xxv4YND7swbLs49pewk/TbNqx92IVhp4RdFDY7/J4Puzrs2rDbwy5inDg3Kuwor3li2D2eG6bv8Dh2cdglPI/mdXWXhU1pnuMz9qVhW4Z1cq59wwaH9Q9b1qKu7riwyS3yPH7bh10W9rewEWGtwo6t5tpzbebwdCXPTwm7POyKsCvDrgrbIGz9sOOcb+Owj8N/ZGxP9X6+it/zw452va8OGxC2tJK+jb2fHcKuqeZz4Pe1YT/F+d7V5HJOJRldV99L9L3O+VwfdkM1dXGj89o4rFvYTWE3O/dV1NPZYZPCXg6bE8/kmDjX3bmhB3SCPvBtpD/a4PrM46WImR+2HeeryXpDud27mpr5e9g/YLyamkE7vWDd7dRqahktoIlbjd9HtsephX+F3VZNfifqg+9o44lFE7eH3aHfZOMmOu6dYU9E3ONhbZzbnc7vd/W5LOyu+H0368814/df1Mc47/HfPJOw+5w/eWRadXluuN/jjWUCDV3setavGYwfXk19dK2qEbWwTexXjGteTU2116+5x9HjxWHHM2YlNfdA2LCwWY7BWGvEdvWwI6vJ8Syv8WD8fijsYRk91TkxX5jEd1Vj13T+V8gQ+kAnsH9CNTmeLoP4PFJNbdzkbzhsKYvMnzm1CPsl4t6sZP5GL5c5DxieEfZoNXP2D3Jfjd+vVlKz1zon5tMpjv0Y9lslY280/gp9HtN/lM++Y/h9T26tZL4YGPZ42Gn64DsorLVz5Dy55Qj48TjnqSFohFrzvTqa5NgdKllz4H6mrD1pDPG3ydFYWYElNDHP+4QNmEUH1J9esjXV3095/umwZ6qpgVmy92w1NYAWntOXmOerqaXZ1awX493nGNp5wZhNPT/b+TVyvpxHT5OdLxqYU81cAfvoe1rM/9ywB8IeitzwVeTmH5snmzB6aDXZgrFnwq5Ab2HPWkN6hO1kHemqP4z34/lV8jfjcJ58umM18+vc2L7I8wubH/ZSNdmGz1leC86+ruSanlJJ3TAmTK5STc4XVFMbL4e9Am/VZPkt4+EVTVBP0NQNlWR0rufx6xHbhWGvhb1eTSZhmbxP/tyomjn0DcdGNz+rhV/N7/jQvyyKbR+uW83aB8sw3S6sSzVrGPmavE3vsRZzq2Tfco0+7bStqlmXFzPPajI/wLhzHf8afZZUk3U4p7Zeagy/eX48R87DNDwvjLVuGsdebZH++L5dzX6rqdpYYvyOxpE30cMycy/cvRP2bth71XwWrfV5P+wDmRvovJk/uR0NUAfg7tuw8ZXU60DnjT7+U826+KHjMN6G1axtR1Tymujjo7CPq/nceeZwjabQHnpFB2hgaTX1QQ/2guc43kufRp4fr89/q9l33ee9U1uoMZ94T1O91v4+l9sd91PHoPagUdj+LOzzsC/CvqymtvaKe7hK7cx2f+9K5tmTwzpXk+uvqpn3L7F2wP8UY/B/WT+0w/mO1dTeY16L3P51NXX2TTU1wPjkdHI4ORTur5apMc75W+PI16/rx318571873XR30sxj1fCFlRSH2jwJu+BNaE2/uAasVY/VlNv+NGPjg7bv5I9Gbqgr6EHov5Q9+lb8cH3p9j/OeyXavrjS7+IbtACfdYwnzH3/6ss/VbNnox3ETQN77AGk9NkhvX83bV+wjk3cd6/e2yJPDyhH/zD/rJq6uc77xG2J4QNqmRtYF7UMtinh6G+/BH2Z1hdkX0G80fTgyOmc9h5lZw380cTDcJvpbCGReqiUZHauN97oI7AJoyiFzTykfNbOXwbhzUJWyVsVcdYxW1Tx0ZTzYqsR2gGLaAPdEKPRt3mHWRzz8E4vrxDfWRfSR9IX0ktusu5oZ1/6482VityfdAEDJP/mxdZX0bST1ayFlAH6FdYT2oJx3i3uND6w3sN7y3NZKG/PDDmdfKJFtDBFV6Xa7YoctxKkb0QmqBf4J3nQtfyY2OHyxQ6qRapG7SBnopieUxnfcoi/dAA2rnZ66Hl773ORV6L/PdN2HuV9CXmVdcbRmrGNZFHcvEIOfybXLJPziank7eJIXamjPGb/cv1J271IrW0RpH9GtqgJq4Zv9cqMg7/tWN/nSLvnzpDLV+3SC4Zl334Xa/Id4i9qvneXYR9HuN9Usm1J0c+6fn/q2btmObx+t6duXEt5oCeWjom7w5LwtaP3xuEbRi2uEXq460W2S/xTkB/Re1d5PM6Tx3h00DdwD/+txjTVP7Ryyy36OdLayY9wkZqZ2XjG7rfKqy15xjzXced5biMRV+5Tdi2ldTF+2qD2I2N3ySsTdj/hW1aZA94u2y8Z3380THQ3mZFzok5bOv4HP9KzmCaHE5NIGe3LbLfIudV5L6J+2gB/snp5Pz5ss9vctkX+jHuCxF3VNiAStYT+rfNi9Qa10LD+KxTTb8R8nq0WpmnP0bsFkXWlWvVCPWd2r6wkv0X86b32bLIeOI4910lfWGTWrAV+aySvQu93WJj35L1JWrmcvmq1wDvL1PUQLuwrYusaWj0K/lrrx64FtfpUGTt6RjbbcyX9OrkzG3DOoVt57w6G9MlbHtzNd+G+PZEXeuqLzH05eRufOB8B1lHX9Qw9EbvRO2ghuzouNSABnHPxwbjW1dSi8SgTWo5vSy1ndzN+wo9Tbc419058R4y2jHxJYa+q5HjMx/qCnl8pyK1ixanV1JT1BeeQY8imceH71HNKvlNamc5b2Xs3sbvIvf1LLO/qzmps89vpnqixlI3qB/0WG30Z4x5sgrfJ8gytYJ3+UPMB194jHPkVnoPci05mxzfWebnOtaL7rc1j5PPO6oB2KCm7FZkDSD/7x62R9ieYXuRs8J6hr2hXtaR3S30ZbuP+/vKUem9/yKPW6qT3bU9PdZDBrdyn+1+Rb4T8T5EXzdDbXEfvBP96H3vX+Q+x3jv5X2ad98DZGxdNUBtqNfEGs6PvpG6RZ2ktjwjMwfGuYOMofad5rNlvF5xrLf5jN7iDp/9vvoeXGQ8+Zx8T5+CHvr4fHr5fBZ6Dz+reZ4RdYT+hFpziPHEkstXLZbz203OmS+a+M2YpWp2spqgb7/DeXKcbxLMfYZs84zplT6VQeKaqPkGbrn+e2qt/ptZD+PQRmO13kTrZNyhYYcVmf876Udd4B6pk7O939nO+3H1h476hl+/sMPVERo6gvUK6x92lOMevcJ1OD6gyFi0iUbnqgFyJjWDXoP8Tx4k/9f3Hw95DN19q154Lx4YPscU2eu/WV3+DtxZjX2tZqgRTdQnPoPi2LHqBs2Q8waHDQk7Tl3tLg97qK29jGknm0PDjg87wZgTw4bJEeeG6ztDbbfV/yRjhqoL9IEW0AH9zMnOY5jXIQegU755UTtGqAPyJXn0FM6FjVA3cErcwTJ+WpEM0luRp6lVfHOi/4IvtNxZTWxtTB91MLJIbmGTerOD9zXY+e/rPRwih9QWcic9CflzVPweXeQ9UmvI6+iC3E89oi5RJ6i71M85nj9d9s8IO7PId5He6mOmY9OvUSNgnN6HOjtlBa2u7bPbVn1QM8bE/lncS5H6Qyu8a/N3lXep4ZX0q9fWOfqP9Rr0aLz3HCbX/dUNGqDWoGNiqU1HqoNxYefKfn9/j1cr1NbRPodWjoOOJqgZYiYWWXuoO5M8dp7G/vlFamKevF8QvyeH/aXIvopjL6mjj9XXPq4xbF9YpIYuCvtrkWvG74uL1EVPuT1OLvcwln00+7D6hKFLXDO0cKkMXxb2t7Ap8oUm4Ii1qrpGg+VkL+fN/C+Xm9EyR+z68gmb3ANM8LcPvtf3Vh8jHXewccRfUWQ/1d5Y6gSaqzoP4q4sUjNXFckzvvRi+I00jrxKr0EtpDfp4G90O0Lfc4y/usj3i3X0JR/D9JnOG6Z/lWvuZQvvlzkP1Y+aQlxXxzvE++B+eIc/wzE7a9Ry1gB9LFMj1xTJMPG8+zAXdDNVlmGa69DbUb+uDbuuSK0Qc71j8PfClav5Ds54NxSpixvDbgq7ucjzQ2MthoT9vUiGYRldUI8bei/UG2oNdQ0dwjgaQR/oAi2gA2pEQ2M3dZ8t7yDUF+oOPVk/fbkWvd0/itTLLUXqBI38s8i+aWqRnA+SN/aP8fdnsoxWyJvwf7Hr8or57CU1xncDflOHiKfOXOB5WCWf0p/cWqQG4P8q61b9WFwbPuGamB2K5TUJftHNv4rl9YK8vq/XvM76x99Z+BsL36VuM3Zvx2onTzADC/A8wJz7eHU5xzA62efDc4JlmIfnZeZ3Ysmp6AXNwhDsN5UvGCGvkhvQPfmB7xi8w/PN5fb4fUfYnVyzyJxCraPHJKeQX9AeGuTZ1//9mO+KzB/eqWFTfSZ3h91TJLv/LnKOaK+987g37L6waWH3hz3gHOH5QedwkvN4KOzhsOlhjxSZo+nhYHtG2KPG3OsYXfTDB17J54+FPR72RNhMr/Nk2FNF5nW4hFVYh3m+9cIpPPPe/XRsnwmbVSTH5Pp+nicW5v/h/qaeh+1ni9QBekBzt3jsPI8d5nF4hU/y/W6uN7+fC3s+bHaRHMMUteANGYVVYgZ5HqbJMeSag9znGKzC6RTH5hqF5/F7oUhmGZe/ZaAJtDHHa/I+f5F+c8NelBe4mafv/LCX9GcsYpj/AuL1x/eVIt8Z+K7Nu8mrxhO7MOy1sNe1V4zh/qg9x7rurDl57Q1j8EEbcEdtoudaVKRWYOnNInkiX8D4aT5H5thcds6Wn5HGEc/3V/7uwncuYhcbT/2kjr4VtiTs7bB3PLfY5wL71An4p4ei12xrzCLnSF5HJ+86vymuE+O9V2Qe5/2e71h8m3o/fn/g8/9PkZy/q/8VxnxYZI2gVozXB99x7nPsoyI1A//oklpCnoB7+jt6GnI2bE7Ql5iPi9QBelhaJOfwzLsGeuhr3ETHamPMTMf4b9gnYZ8WqQVy/2dhn4d94bl+jsuYA9xnDrs6H2rPl2FfOQZ8oY+v3X/D5/9NkbzAzQJzMv+/YpNq9iR8b1mgL3zC6rdF6o1+g3wHs+TB74rkaLEMkctfcG1ZY/LQ90VyeYMsvO0c9nYe5HFydAfnypzRF/zD/g9Fvi/Qr5BPmTfaJg/A653OiVr+Y5E6gEFy+kh9YRqe4Qjm5+v/kzHwg35/LrJ+Mu6G3gv9CvngF32J+TXstyIZJ0/8XizX/1zHQ3Noj9wPy/C5LOyPIvP2n+6zrSvz3Lv6nuQ8me/j1j7eNT5w7Abhv5IxHGO/YZm1gJoBy7BNLofhrl6rUZnXhmXeWfi2tXKZDMM87DaO303CVglbNaxpmX5HG7ex47Y2FkaJh0uY/0JrVia3h+uHBj61flA7YBTGVyvTh5jPPda8zOMtymSgUiaD1dgWZb5b8l2EvoLfsPmtTJVlcgibtTL5ZP97f3+j7+pl8r14hRgYphf5xmOMR66Fe5iHyzXK5BQu1yyTU+ZFfaeekGvIOe2d93zXcq3YX7vM8U6UTfLdWGPay+WtrvtdzvdNuYQx4t+WPfLkozJ4k+yhO5iFeXRCfeBbGDWN78JLjPnVsX733up5+sCxOU8+5t2Vd3b6/nXKZGhdfRvI3JMy8ZTMTZNB9E7uHOP9LnLMe5zrB7JJPH3HO8bgTz+yXpl9xTLHZGzYbVmmZtaX0w3CNgzbSGY416pMTZFj6W9mOl7rsI3LzJP4kys3KVMX3F+bsP+T+8PlEXY/td+HXba7uL9pnNusTGYx9ps7btsy9cAWttnfPPa3CNuyzLy6ulyz/7K/4QrmYX+xx2+XPdiAN3I5DFLj+Tsd+Zu/2z0q57/K+FZlsnmbPC82dp5jtiuT4R9kt9D/efc5Rt+xdZl9x/P6XSa3N8gu/0eNv4kPsUearW/7MvNVhzK1AMsdy+yf0Qu5cZv4vW1YpzL98d2uzLw6V57flvPfjCP+OOMLGb9Jn3ccs7PjMgaco6EzHI/a1MU1h2f47SvDT7nPunfx/PayTs89XYbpUehlYLBrmblzhzJ5ggv6Jnp5+g3qFznhf71NmexuYP5GS9PcTpf1xo5HP9HNXNy9zPqwTC0Qv1OZ4+HfwzE3Ug87l6kVNPOQc6B+Mg9yOX02fchqxqCJOfb4fF8if7eV5WYy3FaN4XuLa7mLa9tCDuGxYt6eL9vwsECmK8bMlqM5svyGPozBWPQmcLBr2G5yCc+XyzV8k6evlH3i0E9pjv9Z7uBvhnMln/a2z6Hfwe8vjtdA3/Zei+tQw5krsbvLJO/IB8shDJ7gPjH4wzGa2aPMOZBnyf03yyh88v2EbyczvMc9w/Yyl1Krqa38nZRvcnyX3FsfngO9ahf5491ypt9MGJfcSY9LHuspu23MZ/yGx33KZBJe4Gs9j5MjZ8lwIzmeJu/369/YGHyf0P8R5wKb+8b5/cpkln77J+dzrzFcZy911NBrbKZeyM3MhXH3j+0BYQc6F+oOWj0orJdsw2FvWT84rE+Zuf6QMvPsofqSaw+T42flFp7ptelP4H2O/X3fMs/hy7X6GU9/zjX+18849hGe28LxuQe+B/FOTT9Ov/+/vy+UyT0c8Y5JTwhbj/iNAb3AbH0/Au/kWnIu/Wb/MnvaheqE/oNehJ73Tp8n7MLtUWFHhw2Qdbgl5w6M7TFhg8KOLZNR+BwcNiTsOPnur89Q/Y+X3VecV0tjqK+s681yR+wM50ptJz/Si/A3GP5W1EwOfjLmfjmjT9hO9pn/UvnkXeoE15Rn30VWYIA44uHiRLmGb8aGOfp0ajy5EWapx+TvYWW+a9FrPKXPgXLGOMPDTirzWpt5vZPDTimTi9bO5wTH3Exf+ox1ZRR+N/a6feSS+TeXVZilv2hjHMdOleERxrb22EEeh63TwkbKHWyPkjv24X2014Hp08tk9AiZ5F0SLkd7DebfyGc4vVieT8mDN7qGM1zTQXILL/BIXqO/oJ+mxxgkMwPlp6OxZ5TJ6atyC8/z1HwD1xs/GGW8M2M7JuyssLPDzgkbK8cDvQY8HumcYJb6Pq7M/vUV8+y5YeNX4HeoMRPK5H5imXww7o9uj/Ya9AqTws4r8/sm3zn5rkmuIvfCPn0GvcdUOTvKOZ4fdkHYZJ5j2IVhF5UZB9/kbZ4X30feMg8+I+tDvO628jBMDmH52hXyNbmdnuJh2WfttpfFLt4XMfQiT5ub4ZF8TF7+a5nfOvj7Du9z5MqPzWsnyM9or9/bcekPyIv0C7yf8E2Evu/iMvWFdmALxgbox9iHyiK6uUQ/cjpx3Z0DPtwn99BTv0tlmffJz50fGiTfo8ON3OcY/RB9UVNjuN4lssVzf8hcjR4uC/tbmTqaEnZ52BVlaqiTzx6+qdfkuw5yP0h+jpYnOOHvkfRRfI+4Urau0ibKAMeuDrvGuewtP+NlFLavddyjXP8h+vH9ge/gfEvHlxyMPq4Lu75MfbTUl1zcfwWWx8vhULdXOR9y9yvqkH71hjI5YXujc5jg/K+Sv1PlgG9+3Ospxt5kHPmyn343h/097B9l8rpUDsll1PM+rjvfnmEQFm+RTXp7+mL60k/kkbX/p2s71fkM91ofywZ+t4b9K+w2GTpRX75vP2beg7vbZe+OsDvD7iqzjpAfH5NFmOwvs7BEH0B9IGfeXWZPsJHs3SND/w67N+y+sGlh94c9EPZgmSwTO1rWLjcOjmH4Ia/9gLXw4TIZhU/y+/Qy8z15nz7mMMc5zX24OEaGyD+8w7Vwf7K/13Lt4ZnvdcPMQXAJn4+45uTGdjJw5QrnZoQ9WqY+yLdDHOdSawA8Phb2eJmsDnVe18oUbPEudo3xzAWdkWPRAEzD8xOOMdNzu+lLnaS21skcY5LnnjTuqTJ7F/oRtPB0mfn3Gf1WZJwt7F6oD77wOqtMfj801xLzbNhzYc97fnbYC8ZQc+aUmcfhlnfSJ8ynfXxG45wX3yJaOr+5ZXIKKy+GzQubH/ZSmbWCecEvvQx5DU7h+y5j4WxB2Mtl5jT0M9yYVxwbv1fL5A526SfgaJQ+cAdLsEePQg7fwLHnOjfO03vQ26K3fv5G+431v9trwDg8LiyT20O93hHuk3/pT17zPH4Pu/+6NsXz/bwf5jpeXaAPNIUu0NUb+jLOorA3wxazFmFLPPZ22Dth75b5dzL+pgez6AQuj3d94BG23yuTdViCv/c9hh7Q0GR/cxw9fOD+f8qs6d+ph0flgrFhGz2Qt2EfDUww9sOwj8pkHNYneS36cb7FXGccvdDHZbIMr0vD/hv2SZm5fzdjP/b8VH3h7mn9Pw37LOzzsC/CvixT39QJeiy0Rd7c3nMw/6yxXxk/zPPkVTTwddg3ZfJJXn1R36XO7WV9vvXeH/VZ/8uYF7X5HmPOrZw3Wvgu7PsyeYT3H8rMpz+WWd+f9jmjFzTwV+cDy/B+gL7EPOCcOY+O0QB8wdmOxlAXRuqPLmCLPEuupv+GfXSDNm5zzve55R7gG86pBfRB1BS+BXLtn8qsCz+XqWXiYf6XsF/L7N/7OSd4/a1MfmEc1n8vU4f99F3msT/C/nT/DePqatFb13Kf7Uq19GsY20a15Os1e3N0AGNoYWy5vL/gHAziC/No4gn32aKP6z1+tnGMRe8O0yvHdRrXcn1Y9xmu1QzX9XqvQ834UP+P/M1xmIdtcij5HP6+8nyT8F2lljGwDvPkzVVryTaMo48vPDbV8/QR1Au4h3kY/1K/prX0/Vy/ZrG/Wi3nDrvkhTv0b17L+kEe5PsdNQPfv7ulx6YnvVM2bjWGWDTVopaaQBswj27hnnwN45VaWjWsqOV7Yp1+9Enk1OmOX9ZSezV9ieH5Xujzhnlq1uq1ZBuuezmfHY1/wfNr1DInvy6Tz/h+Mss+vzQGvulhDtEXRuGY7zp83+Hdmn6Pd4kRnl+mzy/urymTcEvORh/Unmn6/64fvMLtWrU8tkR/tLF2Lfv5Xx2XMcn35B2e7x/6rlNLDaOPhY65zPOn608cvQ15mL4E9tEA7608S54pOYn+iX6Ed7nP5PIsz8HMRf7+VFa/kMWl+nNujPvPebyVa8sak4/RIXzC47ph68nllzL4pDzSm62sFlrWlv+tlPft9YxdP2wD92H8EePR7ZXuMw48ry+fxGzouOic+kadox+BRXrxxuqP624U1iqsdS1zN3WP3EwfR65A63C9cZzfJKwNTIdtqg7Qw2a15Bq+b5FnWG5rDLGb63OL68aazHBut8snnG6h78ZqgfPUEfjmWugO/vG/Q/YWyN/X8kCd2LKWzNzj+YdljdpD7/6g+9QY+h/y7BK5pKfbqpZ1YS0ZbmdeXqQvDG5dS263cL7t1SBzotehr8G/QW25Hoi52+tyjQ5hHcO2Cds2rFPYdrU8hw/1h3e5C+SLb9b8HYRv2LzT1r8jdg7/LrVc789ljZ6TWrHQevGBz5JnyjsG8ee7vcD95+V7jHw/pw62j7G7hu1Qy3GbynVr2eQYzO0oV8yRufJdZxWZ3FHf1nJ9tgyjl6myCaM3en1qUjf5hFP6fPI0DOJLru/uvc+U2bayB3fdzKs160F3Y+g1yPv0Eq2cC3Mi1//sPW3v9bjWzcZQG16UV95H0Sn1jH6JnoTv5dNllZzcvZa63FFmm5gPeB776dtNbl8wDkbhaIHcsv+DDNXJC7qjz3hHpteUPXTIcc5vZ96FW7RAn/GGrMPV3fq0k7uVY/jGdckiNeIytbCmzDL+TmE9wnY2BmZ3qWWfxbss32F2jd+7he1eS42hNerWSDVxv/unlcvfB6apBdj9UE5hmX2ONTbf0GOwheH6PmUPn+ts15M149jKxj8r0+TIrjK4Z9hebuGStflf7izzOMf2rmU9oC7803nMlLXn1QU66Rm/9wnbV9boAypeZ0OvwXs57w28P6wiK7zv0Ue+KnPdPM75lmptv7D9a5n/YXRV+fmv97m99w1nB9SSn/k+z/scm/77B/nl+ZAbeX7kcOrexvLF+t7ieXJoB3k7sJa9CvmEnMua/eS6kfcOqmW+hjv462VMR1mdJ2tbyVhHz8NOb31gk9z7u0x2kjHYOjisjz5wvLZxh9TynZHrH+ocOP6mc1/gPMnH2+jfW27b+RsWH5THw+J337B+Xn8Xr7vQmkz+PLyW+a+rDJCjbpSRl3ymz3sM3o5YgTXWidjVHeNI97f392zzCbmE9e1fy3hie7rfX97xaeIY3R3nKBk8upba2UP+Bxg3sJackUdbq6fGMsb9tJTZQj/YIX9u5DHij6nlePurj/W9v8MdgxzLsyBHs+7kyANde5iEzXWNX1+em8p3G+N4htj3an0/z7GPRsjh+6oxuN3E8cjjg2r5fY9ve/XfrPuag242jjmS2+hB3nGeB8ro5rLUVh/O06tS/9eRN3Jkk7pkZWdZOVYu4ZPcOTi2Q8KOczwYHVrLfAzfPWTrYHnbyTHYX6kuNbSZvjvrz/sgGuvl2MeHnSDH7ZzbibEdFjbc+aCpP41hXPR8UtjJtczTzXzWPHd6WGow9feUOHZqLfPaiFrWz4GuGbVrPVnbR9729tmfVsvc/ZE5pqXr11i/I+W05jOGpyM8drjbI93f03PsU5dhlh5jQ+fBNXs6D+J4t6WffEQm6AFghB6Wfvl689NInwXrupLPCb7hHO5b6IMv+ZS82qK2vJfd3GP8w69hXT7vYbXl37Do+Y53HUaFja5lzqtz7U50/bj+InMfc2pQl76nyw3MnOF6nelxjo2Rlb6yw5pSb8+SiTH6n+Q67+61f5OFkx2Xc2iH2oJ+yCvkDt7VqVl8P+CbFjWP3uox8wnPnZxyigz09Pmc7ZpS5zo5RmfH6+K5c4yDq26ycLjrvoPnGI/rdJebsbI1yDjGOFXf/p4bIRPs72Vcd8c9wH3GYd1/c+2PkrGerucB+ox0zQ9wHc72/qgr1JcGrvu4Wq7ZWa5DX9eW/NCoLr8nkUfICWidmrKN58+qLa83nDtMfsgzMMT5wa7hubXMHeP1YQ69PYcPeYZaTA3f2rUlZjfnM0S/hnmbdRO835VkeLR88Jvr9PBarVwjnjv1pIuMsKawwLoOdA1G6NfNfd5ZeF/hPZUaV19n+rs+rNMw58ez2t941nCiXJ3qWvP8T3ef7aRa5lTu+TzHGOxzrb+3scYdagzPlTzOd4NtXQtyN895d9evo+twsM9vvM/waOfEmOTjY/VnLdrVln+bO9f5DHV+rMMo7+P8Wmqe7RjXBK2e6fZ4j49zPeBqd9diJ/3PdK15XvRS5JSJapTv22gJjbEmPPM2PneOoZUBzmWU9zPJZzPGZ7Cb15uozwS3w93f33rJO9Bw53yiazXR58Qz7eMzolYe5nPt67Pl2Hivw/XuUR9ben8ne4+TVlj/ST63U32u5/msWf+t/X2gz22cxxp5fC19GznWMXJxhtffdYW1GeXab+OcG/mMx3k/3Fc/nwX331Dexnr/9e/w1GS+sfE+xHe2YY6BP9+wePfhnQle4RYGh3m9cT6Dk3wOBzn/M3w+9TVhjPOe5PExnvt/HlG9AQ==
        </DataArray>
        <DataArray type="Int32" Name="offsets" format="binary">
          AgAAAACAAAAwHAAAxywAAPYJAAA=eJwl3QPTXF3XqNEnyfli3bFt27Zt27Zt27Zt27Zt2zgj9Vb1+AlXdffea80Z5L///gtKCEITjghEJhoxiUN8EpGUFKQmHRnJQnZykZcCFKYYJSlDeSpRlRrUph4NaUJzWtGWDnSmGz3pQ38GMZQRjGYcE5nCdGYxlwUsZhkrWcN6NrGVHexmHwc5wnFOcZYLXOYaN7nDfR7xlBe85h0f+cJ3fvGXwIH+++//CE4owhJAJKISg9jEIyFJSE4q0pKBzGQjJ3nITyGKUoLSlKMiVahOLerSgMY0oyVtaE8nutKD3vRjIEMYzijGMoHJTGMmc5jPIpaygtWsYyNb2M4u9nKAwxzjJGc4zyWucoPb3OMhT3jOK97ygc984yd/CBT4v//+H8EISRjCE5EoRCcWcUlAYpKRkjSkJxNZyUFu8lGQIhSnFGWpQGWqUZM61KcRTWlBa9rRkS50pxd9GcBghjGSMYxnElOZwWzmsZAlLGcVa9nAZraxkz3s5xBHOcFpznGRK1znFnd5wGOe8ZI3vOcTX/nBb/4L4kNQQhCacEQgMtGISRzik4ikpCA16chIFrKTi7wUoDDFKEkZylOJqtSgNvVoSBOa04q2dKAz3ehJH/oziKGMYDTjmMgUpjOLuSxgMctYyRrWs4mt7GA3+zjIEY5zirNc4DLXuMkd7vOIp7zgNe/4yBe+84u/BP5/+ic4oQhLAJGISgxiE4+EJCE5qUhLBjKTjZzkIT+FKEoJSlOOilShOrWoSwMa04yWtKE9nehKD3rTj4EMYTijGMsEJjONmcxhPotYygpWs46NbGE7u9jLAQ5zjJOc4TyXuMoNbnOPhzzhOa94ywc+842f/CHQ/+mfYIQkDOGJSBSiE4u4JCAxyUhJGtKTiazkIDf5KEgRilOKslSgMtWoSR3q04imtKA17ehIF7rTi74MYDDDGMkYxjOJqcxgNvNYyBKWs4q1bGAz29jJHvZziKOc4DTnuMgVrnOLuzzgMc94yRve84mv/OD3//3viz8IQQlBaMIRgchEIyZxiE8ikpKC1KQjI1nITi7yUoDCFKMkZShPJapSg9rUoyFNaE4r2tKBznSjJ33ozyCGMoLRjGMiU5jOLOaygMUsYyVrWM8mtrKD3ezjIEc4zinOcoHLXOMmd7jPI57ygte84yNf+M4v/hI4mP4JTijCEkAkohKD2MQjIUlITirSkoHMZCMnechPIYpSgtKUoyJVqE4t6tKAxjSjJW1oTye60oPe9GMgQxjOKMYygclMYyZzmM8ilrKC1axjI1vYzi72coDDHOMkZzjPJa5yg9vc4yFPeM4r3vKBz3zjJ38IFFz/BCMkYQhPRKIQnVjEJQGJSUZK0pCeTGQlB7nJR0GKUJxSlKUClalGTepQn0Y0pQWtaUdHutCdXvRlAIMZxkjGMJ5JTGUGs5nHQpawnFWsZQOb2cZO9rCfQxzlBKc5x0WucJ1b3OUBj3nGS97wnk985Qe/g//vR38QghKC0IQjApGJRkziEJ9EJCUFqUlHRrKQnVzkpQCFKUZJylCeSlSlBrWpR0Oa0JxWtKUDnelGT/rQn0EMZQSjGcdEpjCdWcxlAYtZxkrWsJ5NbGUHu9nHQY5wnFOc5QKXucZN7nCfRzzlBa95x0e+8J1f/CVwSP0TnFCEJYBIRCUGsYlHQpKQnFSkJQOZyUZO8pCfQhSlBKUpR0WqUJ1a1KUBjWlGS9rQnk50pQe96cdAhjCcUYxlApOZxkzmMJ9FLGUFq1nHRrawnV3s5QCHOcZJznCeS1zlBre5x0Oe8JxXvOUDn/nGT/4QKJT+CUZIwhCeiEQhOrGISwISk4yUpCE9mchKDnKTj4IUoTilKEsFKlONmtShPo1oSgta046OdKE7vejLAAYzjJGMYTyTmMoMZjOPhSxhOatYywY2s42d7GE/hzjKCU5zjotc4Tq3uMsDHvOMl7zhPZ/4yg9+h/rfH/4gBCUEoQlHBCITjZjEIT6JSEoKUpOOjGQhO7nISwEKU4ySlKE8lahKDWpTj4Y0oTmtaEsHOtONnvShP4MYyghGM46JTGE6s5jLAhazjJWsYT2b2MoOdrOPgxzhOKc4ywUuc42b3OE+j3jKC17zjo984Tu/+EvgMPonOKEISwCRiEoMYhOPhCQhOalISwYyk42c5CE/hShKCUpTjopUoTq1qEsDGtOMlrShPZ3oSg9604+BDGE4oxjLBCYzjZnMYT6LWMoKVrOOjWxhO7vYywEOc4yTnOE8l7jKDW5zj4c84TmveMsHPvONn/whUFj9E4yQhCE8EYlCdGIRlwQkJhkpSUN6MpGVHOQmHwUpQnFKUZYKVKYaNalDfRrRlBa0ph0d6UJ3etGXAQxmGCMZw3gmMZUZzGYeC1nCclaxlg1sZhs72cN+DnGUE5zmHBe5wnVucZcHPOYZL3nDez7xlR/8Dvu/h31BCEoIQhOOCEQmGjGJQ3wSkZQUpCYdGclCdnKRlwIUphglKUN5KlGVGtSmHg1pQnNa0ZYOdKYbPelDfwYxlBGMZhwTmcJ0ZjGXBSxmGStZw3o2sZUd7GYfBznCcU5xlgtc5ho3ucN9HvGUF7zmHR/5wnd+8ZfA4fVPcEIRlgAiEZUYxCYeCUlCclKRlgxkJhs5yUN+ClGUEpSmHBWpQnVqUZcGNKYZLWlDezrRlR70ph8DGcJwRjGWCUxmGjOZw3wWsZQVrGYdG9nCdnaxlwMc5hgnOcN5LnGVG9zmHg95wnNe8ZYPfOYbP/lDoAD9E4yQhCE8EYlCdGIRlwQkJhkpSUN6MpGVHOQmHwUpQnFKUZYKVKYaNalDfRrRlBa0ph0d6UJ3etGXAQxmGCMZw3gmMZUZzGYeC1nCclaxlg1sZhs72cN+DnGUE5zmHBe5wnVucZcHPOYZL3nDez7xlR/8Dvjfg/4gBCUEoQlHBCITjZjEIT6JSEoKUpOOjGQhO7nISwEKU4ySlKE8lahKDWpTj4Y0oTmtaEsHOtONnvShP4MYyghGM46JTGE6s5jLAhazjJWsYT2b2MoOdrOPgxzhOKc4ywUuc42b3OE+j3jKC17zjo984Tu/+EvgiPonOKEISwCRiEoMYhOPhCQhOalISwYyk42c5CE/hShKCUpTjopUoTq1qEsDGtOMlrShPZ3oSg9604+BDGE4oxjLBCYzjZnMYT6LWMoKVrOOjWxhO7vYywEOc4yTnOE8l7jKDW5zj4c84TmveMsHPvONn/whUCT9E4yQhCE8EYlCdGIRlwQkJhkpSUN6MpGVHOQmHwUpQnFKUZYKVKYaNalDfRrRlBa0ph0d6UJ3etGXAQxmGCMZw3gmMZUZzGYeC1nCclaxlg1sZhs72cN+DnGUE5zmHBe5wnVucZcHPOYZL3nDez7xlR/8jvS/l3xBCEoIQhOOCEQmGjGJQ3wSkZQUpCYdGclCdnKRlwIUphglKUN5KlGVGtSmHg1pQnNa0ZYOdKYbPelDfwYxlBGMZhwTmcJ0ZjGXBSxmGStZw3o2sZUd7GYfBznCcU5xlgtc5ho3ucN9HvGUF7zmHR/5wnd+8ZfAUfRPcEIRlgAiEZUYxCYeCUlCclKRlgxkJhs5yUN+ClGUEpSmHBWpQnVqUZcGNKYZLWlDezrRlR70ph8DGcJwRjGWCUxmGjOZw3wWsZQVrGYdG9nCdnaxlwMc5hgnOcN5LnGVG9zmHg95wnNe8ZYPfOYbP/lDoKj6JxghCUN4IhKF6MQiLglITDJSkob0ZCIrOchNPgpShOKUoiwVqEw1alKH+jSiKS1oTTs60oXu9KIvAxjMMEYyhvFMYiozmM08FrKE5axiLRvYzDZ2sof9HOIoJzjNOS5yhevc4i4PeMwzXvKG93ziKz/4HfV/L/iDEJQQhCYcEYhMNGISh/gkIikpSE06MpKF7OQiLwUoTDFKUobyVKIqNahNPRrShOa0oi0d6Ew3etKH/gxiKCMYzTgmMoXpzGIuC1jMMlayhvVsYis72M0+DnKE45ziLBe4zDVucof7POIpL3jNOz7yhe/84i+Bo+uf4IQiLAFEIioxiE08EpKE5KQiLRnITDZykof8FKIoJShNOSpSherUoi4NaEwzWtKG9nSiKz3oTT8GMoThjGIsE5jMNGYyh/ksYikrWM06NrKF7exiLwc4zDFOcobzXOIqN7jNPR7yhOe84i0f+Mw3fvKHQDH0TzBCEobwRCQK0YlFXBKQmGSkJA3pyURWcpCbfBSkCMUpRVkqUJlq1KQO9WlEU1rQmnZ0pAvd6UVfBjCYYYxkDOOZxFRmMJt5LGQJy1nFWjawmW3sZA/7OcRRTnCac1zkCte5xV0e8JhnvOQN7/nEV37wO8b/DvcEISghCE04IhCZaMQkDvFJRFJSkJp0ZCQL2clFXgpQmGKUpAzlqURValCbejSkCc1pRVs60Jlu9KQP/RnEUEYwmnFMZArTmcVcFrCYZaxkDevZxFZ2sJt9HOQIxznFWS5wmWvc5A73ecRTXvCad3zkC9/5xV8Cx9I/wQlFWAKIRFRiEJt4JCQJyUlFWjKQmWzkJA/5KURRSlCaclSkCtWpRV0a0JhmtKQN7elEV3rQm34MZAjDGcVYJjCZacxkDvNZxFJWsJp1bGQL29nFXg5wmGOc5AznucRVbnCbezzkCc95xVs+8Jlv/OQPgWLrn2CEJAzhiUgUohOLuCQgMclISRrSk4ms5CA3+ShIEYpTirJUoDLVqEkd6tOIprSgNe3oSBe604u+DGAwwxjJGMYzianMYDbzWMgSlrOKtWxgM9vYyR72c4ijnOA057jIFa5zi7s84DHPeMkb3vOJr/zgd+z/HewLQlBCEJpwRCAy0YhJHOKTiKSkIDXpyEgWspOLvBSgMMUoSRnKU4mq1KA29WhIE5rTirZ0oDPd6Ekf+jOIoYxgNOOYyBSmM4u5LGAxy1jJGtazia3sYDf7OMgRjnOKs1zgMte4yR3u84invOA17/jIF77zi78Ejqt/ghOKsAQQiajEIDbxSEgSkpOKtGQgM9nISR7yU4iilKA05ahIFapTi7o0oDHNaEkb2tOJrvSgN/0YyBCGM4qxTGAy05jJHOaziKWsYDXr2MgWtrOLvRzgMMc4yRnOc4mr3OA293jIE57zird84DPf+MkfAsXTP8EISRjCE5EoRCcWcUlAYpKRkjSkJxNZyUFu8lGQIhSnFGWpQGWqUZM61KcRTWlBa9rRkS50pxd9GcBghjGSMYxnElOZwWzmsZAlLGcVa9nAZraxkz3s5xBHOcFpznGRK1znFnd5wGOe8ZI3vOcTX/nBb/4d6g1CUEIQmnBEIDLRiEkc4pOIpKQgNenISBayk4u8FKAwxShJGcpTiarUoDb1aEgTmtOKtnSgM93oSR/6M4ihjGA045jIFKYzi7ksYDHLWMka1rOJrexgN/s4yBGOc4qzXOAy17jJHe7ziKe84DXv+MgXvvOLvwROoH+CE4qwBBCJqMQgNvFISBKSk4q0ZCAz2chJHvJTiKKUoDTlqEgVqlOLujSgMc1oSRva04mu9KA3/RjIEIYzirFMYDLTmMkc5rOIpaxgNevYyBa2s4u9HOAwxzjJGc5ziavc4Db3eMgTnvOKt3zgM9/4yR8CJdQ/wQhJGMITkShEJxZxSUBikpGSNKQnE1nJQW7yUZAiFKcUZalAZapRkzrUpxFNaUFr2tGRLnSnF30ZwGCGMZIxjGcSU5nBbOaxkCUsZxVr2cBmtrGTPeznEEc5wWnOcZErXOcWd3nAY57xkje85xNf+cFv/h3oD0JQQhCacEQgMtGISRzik4ikpCA16chIFrKTi7wUoDDFKEkZylOJqtSgNvVoSBOa04q2dKAz3ehJH/oziKGMYDTjmMgUpjOLuSxgMctYyRrWs4mt7GA3+zjIEY5zirNc4DLXuMkd7vOIp7zgNe/4yBe+84u/BE6sf4ITirAEEImoxCA28UhIEpKTirRkIDPZyEke8lOIopSgNOWoSBWqU4u6NKAxzWhJG9rTia70oDf9GMgQhjOKsUxgMtOYyRzms4ilrGA169jIFrazi70c4DDHOMkZznOJq9zgNvd4yBOe84q3fOAz3/jJHwIl0T/BCEkYwhORKEQnFnFJQGKSkZI0pCcTWclBbvJRkCIUpxRlqUBlqlGTOtSnEU1pQWva0ZEudKcXfRnAYIYxkjGMZxJTmcFs5rGQJSxnFWvZwGa2sZM97OcQRznBac5xkStc5xZ3ecBjnvGSN7znE1/5wW/+XeYJQlBCEJpwRCAy0YhJHOKTiKSkIDXpyEgWspOLvBSgMMUoSRnKU4mq1KA29WhIE5rTirZ0oDPd6Ekf+jOIoYxgNOOYyBSmM4u5LGAxy1jJGtazia3sYDf7OMgRjnOKs1zgMte4yR3u84invOA17/jIF77zi78ETqZ/ghOKsAQQiajEIDbxSEgSkpOKtGQgM9nISR7yU4iilKA05ahIFapTi7o0oDHNaEkb2tOJrvSgN/0YyBCGM4qxTGAy05jJHOaziKWsYDXr2MgWtrOLvRzgMMc4yRnOc4mr3OA293jIE57zird84DPf+MkfAiXXP8EISRjCE5EoRCcWcUlAYpKRkjSkJxNZyUFu8lGQIhSnFGWpQGWqUZM61KcRTWlBa9rRkS50pxd9GcBghjGSMYxnElOZwWzmsZAlLGcVa9nAZraxkz3s5xBHOcFpznGRK1znFnd5wGOe8ZI3vOcTX/nBb/5d5AtCUEIQmnBEIDLRiEkc4pOIpKQgNenISBayk4u8FKAwxShJGcpTiarUoDb1aEgTmtOKtnSgM93oSR/6M4ihjGA045jIFKYzi7ksYDHLWMka1rOJrexgN/s4yBGOc4qzXOAy17jJHe7ziKe84DXv+MgXvvOLvwROqX+CE4qwBBCJqMQgNvFISBKSk4q0ZCAz2chJHvJTiKKUoDTlqEgVqlOLujSgMc1oSRva04mu9KA3/RjIEIYzirFMYDLTmMkc5rOIpaxgNevYyBa2s4u9HOAwxzjJGc5ziavc4Db3eMgTnvOKt3zgM9/4yR8CpdI/wQhJGMITkShEJxZxSUBikpGSNKQnE1nJQW7yUZAiFKcUZalAZapRkzrUpxFNaUFr2tGRLnSnF30ZwGCGMZIxjGcSU5nBbOaxkCUsZxVr2cBmtrGTPeznEEc5wWnOcZErXOcWd3nAY57xkje85xNf+cFv/l3iDUJQQhCacEQgMtGISRzik4ikpCA16chIFrKTi7wUoDDFKEkZylOJqtSgNvVoSBOa04q2dKAz3ehJH/oziKGMYDTjmMgUpjOLuSxgMctYyRrWs4mt7GA3+zjIEY5zirNc4DLXuMkd7vOIp7zgNe/4yBe+84u/BE6jf4ITirAEEImoxCA28UhIEpKTirRkIDPZyEke8lOIopSgNOWoSBWqU4u6NKAxzWhJG9rTia70oDf9GMgQhjOKsUxgMtOYyRzms4ilrGA169jIFrazi70c4DDHOMkZznOJq9zgNvd4yBOe84q3fOAz3/jJHwKl1T/BCEkYwhORKEQnFnFJQGKSkZI0pCcTWclBbvJRkCIUpxRlqUBlqlGTOtSnEU1pQWva0ZEudKcXfRnAYIYxkjGMZxJTmcFs5rGQJSxnFWvZwGa2sZM97OcQRznBac5xkStc5xZ3ecBjnvGSN7znE1/5wW/+XeAPQlBCEJpwRCAy0YhJHOKTiKSkIDXpyEgWspOLvBSgMMUoSRnKU4mq1KA29WhIE5rTirZ0oDPd6Ekf+jOIoYxgNOOYyBSmM4u5LGAxy1jJGtazia3sYDf7OMgRjnOKs1zgMte4yR3u84invOA17/jIF77zi78ETq9/ghOKsAQQiajEIDbxSEgSkpOKtGQgM9nISR7yU4iilKA05ahIFapTi7o0oDHNaEkb2tOJrvSgN/0YyBCGM4qxTGAy05jJHOaziKWsYDXr2MgWtrOLvRzgMMc4yRnOc4mr3OA293jIE57zird84DPf+MkfAmXQP8EISRjCE5EoRCcWcUlAYpKRkjSkJxNZyUFu8lGQIhSnFGWpQGWqUZM61KcRTWlBa9rRkS50pxd9GcBghjGSMYxnElOZwWzmsZAlLGcVa9nAZraxkz3s5xBHOcFpznGRK1znFnd5wGOe8ZI3vOcTX/nBb/4N7whCUEIQmnBEIDLRiEkc4pOIpKQgNenISBayk4u8FKAwxShJGcpTiarUoDb1aEgTmtOKtnSgM93oSR/6M4ihjGA045jIFKYzi7ksYDHLWMka1rOJrexgN/s4yBGOc4qzXOAy17jJHe7ziKe84DXv+MgXvvOLvwTOpH+CE4qwBBCJqMQgNvFISBKSk4q0ZCAz2chJHvJTiKKUoDTlqEgVqlOLujSgMc1oSRva04mu9KA3/RjIEIYzirFMYDLTmMkc5rOIpaxgNevYyBa2s4u9HOAwxzjJGc5ziavc4Db3eMgTnvOKt3zgM9/4yR8CZdY/wQhJGMITkShEJxZxSUBikpGSNKQnE1nJQW7yUZAiFKcUZalAZapRkzrUpxFNaUFr2tGRLnSnF30ZwGCGMZIxjGcSU5nBbOaxkCUsZxVr2cBmtrGTPeznEEc5wWnOcZErXOcWd3nAY57xkje85xNf+cFv/g3uCUJQQhCacEQgMtGISRzik4ikpCA16chIFrKTi7wUoDDFKEkZylOJqtSgNvVoSBOa04q2dKAz3ehJH/oziKGMYDTjmMgUpjOLuSxgMctYyRrWs4mt7GA3+zjIEY5zirNc4DLXuMkd7vOIp7zgNe/4yBe+84u/BM6qf4ITirAEEImoxCA28UhIEpKTirRkIDPZyEke8lOIopSgNOWoSBWqU4u6NKAxzWhJG9rTia70oDf9GMgQhjOKsUxgMtOYyRzms4ilrGA169jIFrazi70c4DDHOMkZznOJq9zgNvd4yBOe84q3fOAz3/jJHwJl0z/BCEkYwhORKEQnFnFJQGKSkZI0pCcTWclBbvJRkCIUpxRlqUBlqlGTOtSnEU1pQWva0ZEudKcXfRnAYIYxkjGMZxJTmcFs5rGQJSxnFWvZwGa2sZM97OcQRznBac5xkStc5xZ3ecBjnvGSN7znE1/5wW/+De0KQlBCEJpwRCAy0YhJHOKTiKSkIDXpyEgWspOLvBSgMMUoSRnKU4mq1KA29WhIE5rTirZ0oDPd6Ekf+jOIoYxgNOOYyBSmM4u5LGAxy1jJGtazia3sYDf7OMgRjnOKs1zgMte4yR3u84invOA17/jIF77zi78EzqF/ghOKsAQQiajEIDbxSEgSkpOKtGQgM9nISR7yU4iilKA05ahIFapTi7o0oDHNaEkb2tOJrvSgN/0YyBCGM4qxTGAy05jJHOaziKWsYDXr2MgWtrOLvRzgMMc4yRnOc4mr3OA293jIE57zird84DPf+MkfAuXUP8EISRjCE5EoRCcWcUlAYpKRkjSkJxNZyUFu8lGQIhSnFGWpQGWqUZM61KcRTWlBa9rRkS50pxd9GcBghjGSMYxnElOZwWzmsZAlLGcVa9nAZraxkz3s5xBHOcFpznGRK1znFnd5wGOe8ZI3vOcTX/nBb/4N7AtCUEIQmnBEIDLRiEkc4pOIpKQgNenISBayk4u8FKAwxShJGcpTiarUoDb1aEgTmtOKtnSgM93oSR/6M4ihjGA045jIFKYzi7ksYDHLWMka1rOJrexgN/s4yBGOc4qzXOAy17jJHe7ziKe84DXv+MgXvvOLvwTOrX+CE4qwBBCJqMQgNvFISBKSk4q0ZCAz2chJHvJTiKKUoDTlqEgVqlOLujSgMc1oSRva04mu9KA3/RjIEIYzirFMYDLTmMkc5rOIpaxgNevYyBa2s4u9HOAwxzjJGc5ziavc4Db3eMgTnvOKt3zgM9/4yR8C5dE/wQhJGMITkShEJxZxSUBikpGSNKQnE1nJQW7yUZAiFKcUZalAZapRkzrUpxFNaUFr2tGRLnSnF30ZwGCGMZIxjGcSU5nBbOaxkCUsZxVr2cBmtrGTPeznEEc5wWnOcZErXOcWd3nAY57xkje85xNf+cFv/g3rDEJQQhCacEQgMtGISRzik4ikpCA16chIFrKTi7wUoDDFKEkZylOJqtSgNvVoSBOa04q2dKAz3ehJH/oziKGMYDTjmMgUpjOLuSxgMctYyRrWs4mt7GA3+zjIEY5zirNc4DLXuMkd7vOIp7zgNe/4yBe+84u/BM6nf4ITirAEEImoxCA28UhIEpKTirRkIDPZyEke8lOIopSgNOWoSBWqU4u6NKAxzWhJG9rTia70oDf9GMgQhjOKsUxgMtOYyRzms4ilrGA169jIFrazi70c4DDHOMkZznOJq9zgNvd4yBOe84q3fOAz3/jJHwLl1z/BCEkYwhORKEQnFnFJQGKSkZI0pCcTWclBbvJRkCIUpxRlqUBlqlGTOtSnEU1pQWva0ZEudKcXfRnAYIYxkjGMZxJTmcFs5rGQJSxnFWvZwGa2sZM97OcQRznBac5xkStc5xZ3ecBjnvGSN7znE1/5wW/+DeoNQlBCEJpwRCAy0YhJHOKTiKSkIDXpyEgWspOLvBSgMMUoSRnKU4mq1KA29WhIE5rTirZ0oDPd6Ekf+jOIoYxgNOOYyBSmM4u5LGAxy1jJGtazia3sYDf7OMgRjnOKs1zgMte4yR3u84invOA17/jIF77zi78ELqh/ghOKsAQQiajEIDbxSEgSkpOKtGQgM9nISR7yU4iilKA05ahIFapTi7o0oDHNaEkb2tOJrvSgN/0YyBCGM4qxTGAy05jJHOaziKWsYDXr2MgWtrOLvRzgMMc4yRnOc4mr3OA293jIE57zird84DPf+MkfAhXSP8EISRjCE5EoRCcWcUlAYpKRkjSkJxNZyUFu8lGQIhSnFGWpQGWqUZM61KcRTWlBa9rRkS50pxd9GcBghjGSMYxnElOZwWzmsZAlLGcVa9nAZraxkz3s5xBHOcFpznGRK1znFnd5wGOe8ZI3vOcTX/nBb/4N6Q5CUEIQmnBEIDLRiEkc4pOIpKQgNenISBayk4u8FKAwxShJGcpTiarUoDb1aEgTmtOKtnSgM93oSR/6M4ihjGA045jIFKYzi7ksYDHLWMka1rOJrexgN/s4yBGOc4qzXOAy17jJHe7ziKe84DXv+MgXvvOLvwQuon+CE4qwBBCJqMQgNvFISBKSk4q0ZCAz2chJHvJTiKKUoDTlqEgVqlOLujSgMc1oSRva04mu9KA3/RjIEIYzirFMYDLTmMkc5rOIpaxgNevYyBa2s4u9HOAwxzjJGc5ziavc4Db3eMgTnvOKt3zgM9/4yR8CFdU/wQhJGMITkShEJxZxSUBikpGSNKQnE1nJQW7yUZAiFKcUZalAZapRkzrUpxFNaUFr2tGRLnSnF30ZwGCGMZIxjGcSU5nBbOaxkCUsZxVr2cBmtrGTPeznEEc5wWnOcZErXOcWd3nAY57xkje85xNf+cFv/g3oD0JQQhCacEQgMtGISRzik4ikpCA16chIFrKTi7wUoDDFKEkZylOJqtSgNvVoSBOa04q2dKAz3ehJH/oziKGMYDTjmMgUpjOLuSxgMctYyRrWs4mt7GA3+zjIEY5zirNc4DLXuMkd7vOIp7zgNe/4yBe+84u/BC6uf4ITirAEEImoxCA28UhIEpKTirRkIDPZyEke8lOIopSgNOWoSBWqU4u6NKAxzWhJG9rTia70oDf9GMgQhjOKsUxgMtOYyRzms4ilrGA169jIFrazi70c4DDHOMkZznOJq9zgNvd4yBOe84q3fOAz3/jJHwKV0D/BCEkYwhORKEQnFnFJQGKSkZI0pCcTWclBbvJRkCIUpxRlqUBlqlGTOtSnEU1pQWva0ZEudKcXfRnAYIYxkjGMZxJTmcFs5rGQJSxnFWvZwGa2sZM97OcQRznBac5xkStc5xZ3ecBjnvGSN7znE1/5wW/+LecIQlBCEJpwRCAy0YhJHOKTiKSkIDXpyEgWspOLvBSgMMUoSRnKU4mq1KA29WhIE5rTirZ0oDPd6Ekf+jOIoYxgNOOYyBSmM4u5LGAxy1jJGtazia3sYDf7OMgRjnOKs1zgMte4yR3u84invOA17/jIF77zi78ELqV/ghOKsAQQiajEIDbxSEgSkpOKtGQgM9nISR7yU4iilKA05ahIFapTi7o0oDHNaEkb2tOJrvSgN/0YyBCGM4qxTGAy05jJHOaziKWsYDXr2MgWtrOLvRzgMMc4yRnOc4mr3OA293jIE57zird84DPf+MkfApXWP8EISRjCE5EoRCcWcUlAYpKRkjSkJxNZyUFu8lGQIhSnFGWpQGWqUZM61KcRTWlBa9rRkS50pxd9GcBghjGSMYxnElOZwWzmsZAlLGcVa9nAZraxkz3s5xBHOcFpznGRK1znFnd5wGOe8ZI3vOcTX/nBb/4t5glCUEIQmnBEIDLRiEkc4pOIpKQgNenISBayk4u8FKAwxShJGcpTiarUoDb1aEgTmtOKtnSgM93oSR/6M4ihjGA045jIFKYzi7ksYDHLWMka1rOJrexgN/s4yBGOc4qzXOAy17jJHe7ziKe84DXv+MgXvvOLvwQuq3+CE4qwBBCJqMQgNvFISBKSk4q0ZCAz2chJHvJTiKKUoDTlqEgVqlOLujSgMc1oSRva04mu9KA3/RjIEIYzirFMYDLTmMkc5rOIpaxgNevYyBa2s4u9HOAwxzjJGc5ziavc4Db3eMgTnvOKt3zgM9/4yR8CldM/wQhJGMITkShEJxZxSUBikpGSNKQnE1nJQW7yUZAiFKcUZalAZapRkzrUpxFNaUFr2tGRLnSnF30ZwGCGMZIxjGcSU5nBbOaxkCUsZxVr2cBmtrGTPeznEEc5wWnOcZErXOcWd3nAY57xkje85xNf+cFv/i3lCkJQQhCacEQgMtGISRzik4ikpCA16chIFrKTi7wUoDDFKEkZylOJqtSgNvVoSBOa04q2dKAz3ehJH/oziKGMYDTjmMgUpjOLuSxgMctYyRrWs4mt7GA3+zjIEY5zirNc4DLXuMkd7vOIp7zgNe/4yBe+84u/BK6gf4ITirAEEImoxCA28UhIEpKTirRkIDPZyEke8lOIopSgNOWoSBWqU4u6NKAxzWhJG9rTia70oDf9GMgQhjOKsUxgMtOYyRzms4ilrGA169jIFrazi70c4DDHOMkZznOJq9zgNvd4yBOe84q3fOAz3/jJHwJV1D/BCEkYwhORKEQnFnFJQGKSkZI0pCcTWclBbvJRkCIUpxRlqUBlqlGTOtSnEU1pQWva0ZEudKcXfRnAYIYxkjGMZxJTmcFs5rGQJSxnFWvZwGa2sZM97OcQRznBac5xkStc5xZ3ecBjnvGSN7znE1/5wW/+LeQLQlBCEJpwRCAy0YhJHOKTiKSkIDXpyEgWspOLvBSgMMUoSRnKU4mq1KA29WhIE5rTirZ0oDPd6Ekf+jOIoYxgNOOYyBSmM4u5LGAxy1jJGtazia3sYDf7OMgRjnOKs1zgMte4yR3u84invOA17/jIF77zi78Erqx/ghOKsAQQiajEIDbxSEgSkpOKtGQgM9nISR7yU4iilKA05ahIFapTi7o0oDHNaEkb2tOJrvSgN/0YyBCGM4qxTGAy05jJHOaziKWsYDXr2MgWtrOLvRzgMMc4yRnOc4mr3OA293jIE57zird84DPf+MkfAlXRP8EISRjCE5EoRCcWcUlAYpKRkjSkJxNZyUFu8lGQIhSnFGWpQGWqUZM61KcRTWlBa9rRkS50pxd9GcBghjGSMYxnElOZwWzmsZAlLGcVa9nAZraxkz3s5xBHOcFpznGRK1znFnd5wGOe8ZI3vOcTX/nBb/4t4wxCUEIQmnBEIDLRiEkc4pOIpKQgNenISBayk4u8FKAwxShJGcpTiarUoDb1aEgTmtOKtnSgM93oSR/6M4ihjGA045jIFKYzi7ksYDHLWMka1rOJrexgN/s4yBGOc4qzXOAy17jJHe7ziKe84DXv+MgXvvOLvwSupn+CE4qwBBCJqMQgNvFISBKSk4q0ZCAz2chJHvJTiKKUoDTlqEgVqlOLujSgMc1oSRva04mu9KA3/RjIEIYzirFMYDLTmMkc5rOIpaxgNevYyBa2s4u9HOAwxzjJGc5ziavc4Db3eMgTnvOKt3zgM9/4yR8CVdc/wQhJGMITkShEJxZxSUBikpGSNKQnE1nJQW7yUZAiFKcUZalAZapRkzrUpxFNaUFr2tGRLnSnF30ZwGCGMZIxjGcSU5nBbOaxkCUsZxVr2cBmtrGTPeznEEc5wWnOcZErXOcWd3nAY57xkje85xNf+cFv/i3iDUJQQhCacEQgMtGISRzik4ikpCA16chIFrKTi7wUoDDFKEkZylOJqtSgNvVoSBOa04q2dKAz3ehJH/oziKGMYDTjmMgUpjOLuSxgMctYyRrWs4mt7GA3+zjIEY5zirNc4DLXuMkd7vOIp7zgNe/4yBe+84u/BK6pf4ITirAEEImoxCA28UhIEpKTirRkIDPZyEke8lOIopSgNOWoSBWqU4u6NKAxzWhJG9rTia70oDf9GMgQhjOKsUxgMtOYyRzms4ilrGA169jIFrazi70c4DDHOMkZznOJq9zgNvd4yBOe84q3fOAz3/jJHwLV0j/BCEkYwhORKEQnFnFJQGKSkZI0pCcTWclBbvJRkCIUpxRlqUBlqlGTOtSnEU1pQWva0ZEudKcXfRnAYIYxkjGMZxJTmcFs5rGQJSxnFWvZwGa2sZM97OcQRznBac5xkStc5xZ3ecBjnvGSN7znE1/5wW/+LeEOQlBCEJpwRCAy0YhJHOKTiKSkIDXpyEgWspOLvBSgMMUoSRnKU4mq1KA29WhIE5rTirZ0oDPd6Ekf+jOIoYxgNOOYyBSmM4u5LGAxy1jJGtazia3sYDf7OMgRjnOKs1zgMte4yR3u84invOA17/jIF77zi78ErqN/ghOKsAQQiajEIDbxSEgSkpOKtGQgM9nISR7yU4iilKA05ahIFapTi7o0oDHNaEkb2tOJrvSgN/0YyBCGM4qxTGAy05jJHOaziKWsYDXr2MgWtrOLvRzgMMc4yRnOc4mr3OA293jIE57zird84DPf+MkfAtXVP8EISRjCE5EoRCcWcUlAYpKRkjSkJxNZyUFu8lGQIhSnFGWpQGWqUZM61KcRTWlBa9rRkS50pxd9GcBghjGSMYxnElOZwWzmsZAlLGcVa9nAZraxkz3s5xBHOcFpznGRK1znFnd5wGOe8ZI3vOcTX/nBb/6r999//x+WROF8eJwN09OCGIABALBrt9Xt1bZt27Zt27Zt27Zt27Ztc3nIJ+Q/9QMCghGSMAQSkShEJxZxSUBikpGSNKQnE1nJQW7yUZAiFKcUZalAZapRkzrUpxFNaUFr2tGRLnSnF30ZwGCGMZIxjGcSU5nBbOaxkCUsZxVr2cBmtrGTPeznEEc5wWnOcZErXOcWd3nAY57xkje85xNf+cFv/hG0QUDA/whBaMIRgchEIyZxiE8ikpKC1KQjI1nITi7yUoDCFKMkZShPJapSg9rUoyFNaE4r2tKBznSjJ33ozyCGMoLRjGMiU5jOLOaygMUsYyVrWM8mtrKD3ezjIEc4zinOcoHLXOMmd7jPI57ygte84yNf+M4v/hKkYUDAfwlOKMISnkhEJQaxiUdCkpCcVKQlA5nJRk7ykJ9CFKUEpSlHRapQnVrUpQGNaUZL2tCeTnSlB73px0CGMJxRjGUCk5nGTOYwn0UsZQWrWcdGtrCdXezlAIc5xknOcJ5LXOUGt7nHQ57wnFe85QOf+cZP/hDQKCDgPwQjJGEIJCJRiE4s4pKAxCQjJWlITyaykoPc5KMgRShOKcpSgcpUoyZ1qE8jmtKC1rSjI13oTi/6MoDBDGMkYxjPJKYyg9nMYyFLWM4q1rKBzWxjJ3vYzyGOcoLTnOMiV7jOLe7ygMc84yVveM8nvvKD3/wjaGP/CUFowhGByEQjJnGITyKSkoLUpCMjWchOLvJSgMIUoyRlKE8lqlKD2tSjIU1oTiva0oHOdKMnfejPIIYygtGMYyJTmM4s5rKAxSxjJWtYzya2soPd7OMgRzjOKc5ygctc4yZ3uM8jnvKC17zjI1/4zi/+EqSJ/wQnFGEJTySiEoPYxCMhSUhOKtKSgcxkIyd5yE8hilKC0pSjIlWoTi3q0oDGNKMlbWhPJ7rSg970YyBDGM4oxjKByUxjJnOYzyKWsoLVrGMjW9jOLvZygMMc4yRnOM8lrnKD29zjIU94zive8oHPfOMnfwho6j/BCEkYAolIFKITi7gkIDHJSEka0pOJrOQgN/koSBGKU4qyVKAy1ahJHerTiKa0oDXt6EgXutOLvgxgMMMYyRjGM4mpzGA281jIEpazirVsYDPb2Mke9nOIo5zgNOe4yBWuc4u7POAxz3jJG97zia/84Df/CNrMf0IQmnBEIDLRiEkc4pOIpKQgNenISBayk4u8FKAwxShJGcpTiarUoDb1aEgTmtOKtnSgM93oSR/6M4ihjGA045jIFKYzi7ksYDHLWMka1rOJrexgN/s4yBGOc4qzXOAy17jJHe7ziKe84DXv+MgXvvOLvwRp7j/BCUVYwhOJqMQgNvFISBKSk4q0ZCAz2chJHvJTiKKUoDTlqEgVqlOLujSgMc1oSRva04mu9KA3/RjIEIYzirFMYDLTmMkc5rOIpaxgNevYyBa2s4u9HOAwxzjJGc5ziavc4Db3eMgTnvOKt3zgM9/4yR8CWvhPMEIShkAiEoXoxCIuCUhMMlKShvRkIis5yE0+ClKE4pSiLBWoTDVqUof6NKIpLWhNOzrShe70oi8DGMwwRjKG8UxiKjOYzTwWsoTlrGItG9jMNnayh/0c4ignOM05LnKF69ziLg94zDNe8ob3fOIrP/jNP4K29J8QhCYcEYhMNGISh/gkIikpSE06MpKF7OQiLwUoTDFKUobyVKIqNahNPRrShOa0oi0d6Ew3etKH/gxiKCMYzTgmMoXpzGIuC1jMMlayhvVsYis72M0+DnKE45ziLBe4zDVucof7POIpL3jNOz7yhe/84i9BWvlPcEIRlvBEIioxiE08EpKE5KQiLRnITDZykof8FKIoJShNOSpSherUoi4NaEwzWtKG9nSiKz3oTT8GMoThjGIsE5jMNGYyh/ksYikrWM06NrKF7exiLwc4zDFOcobzXOIqN7jNPR7yhOe84i0f+Mw3fvKHgNb+E4yQhCGQiEQhOrGISwISk4yUpCE9mchKDnKTj4IUoTilKEsFKlONmtShPo1oSgta046OdKE7vejLAAYzjJGMYTyTmMoMZjOPhSxhOatYywY2s42d7GE/hzjKCU5zjotc4Tq3uMsDHvOMl7zhPZ/4yg9+84+gbfwnBKEJRwQiE42YxCE+iUhKClKTjoxkITu5yEsBClOMkpShPJWoSg1qU4+GNKE5rWhLBzrTjZ70oT+DGMoIRjOOiUxhOrOYywIWs4yVrGE9m9jKDnazj4Mc4TinOMsFLnONm9zhPo94ygte846PfOE7v/hLkLb+E5xQhCU8kYhKDGITj4QkITmpSEsGMpONnOQhP4UoSglKU46KVKE6tahLAxrTjJa0oT2d6EoPetOPgQxhOKMYywQmM42ZzGE+i1jKClazjo1sYTu72MsBDnOMk5zhPJe4yg1uc4+HPOE5r3jLBz7zjZ/8IaCd/wQjJGEIJCJRiE4s4pKAxCQjJWlITyaykoPc5KMgRShOKcpSgcpUoyZ1qE8jmtKC1rSjI13oTi/6MoDBDGMkYxjPJKYyg9nMYyFLWM4q1rKBzWxjJ3vYzyGOcoLTnOMiV7jOLe7ygMc84yVveM8nvvKD3/wjaHv/CUFowhGByEQjJnGITyKSkoLUpCMjWchOLvJSgMIUoyRlKE8lqlKD2tSjIU1oTiva0oHOdKMnfejPIIYygtGMYyJTmM4s5rKAxSxjJWtYzya2soPd7OMgRzjOKc5ygctc4yZ3uM8jnvKC17zjI1/4zi/+EqSD/wQnFGEJTySiEoPYxCMhSUhOKtKSgcxkIyd5yE8hilKC0pSjIlWoTi3q0oDGNKMlbWhPJ7rSg970YyBDGM4oxjKByUxjJnOYzyKWsoLVrGMjW9jOLvZygMMc4yRnOM8lrnKD29zjIU94zive8oHPfOMnfwjo6D/BCEkYAolIFKITi7gkIDHJSEka0pOJrOQgN/koSBGKU4qyVKAy1ahJHerTiKa0oDXt6EgXutOLvgxgMMMYyRjGM4mpzGA281jIEpazirVsYDPb2Mke9nOIo5zgNOe4yBWuc4u7POAxz3jJG97zia/84Df/CNrJf0IQmnBEIDLRiEkc4pOIpKQgNenISBayk4u8FKAwxShJGcpTiarUoDb1aEgTmtOKtnSgM93oSR/6M4ihjGA045jIFKYzi7ksYDHLWMka1rOJrexgN/s4yBGOc4qzXOAy17jJHe7ziKe84DXv+MgXvvOLvwTp7D/BCUVYwhOJqMQgNvFISBKSk4q0ZCAz2chJHvJTiKKUoDTlqEgVqlOLujSgMc1oSRva04mu9KA3/RjIEIYzirFMYDLTmMkc5rOIpaxgNevYyBa2s4u9HOAwxzjJGc5ziavc4Db3eMgTnvOKt3zgM9/4yR8CuvhPMEIShkAiEoXoxCIuCUjM/wEflmlP
        </DataArray>
      </Polys>
    </Piece>
  </PolyData>
</VTKFile>
