# Supplementary material for: Testing the function of dromaeosaurid (Dinosauria, Theropoda) ‘sickle claws’ through musculoskeletal modelling and optimization
Source: PeerJ. 2019 Aug 28;7:e7577. doi: 10.7717/peerj.7577 (PMC6717499; doi:10.7717/peerj.7577)
Supplement: File S1 — See the included README document for an overview of the files. [file peerj-07-7577-s002.zip › Bishop, Supplementary Code and Files/OpenSim Model/Geometry/Metatarsals.vtp]

<?xml version="1.0"?>
<VTKFile type="PolyData" version="0.1" byte_order="LittleEndian" compressor="vtkZLibDataCompressor">
  <PolyData>
    <Piece NumberOfPoints="33496" NumberOfVerts="0" NumberOfLines="0" NumberOfStrips="0" NumberOfPolys="66976">
      <PointData>
      </PointData>
      <CellData>
      </CellData>
      <Points>
        <DataArray type="Float32" NumberOfComponents="3" format="binary">
          DQAAAACAAAAgIgAAAmwAABVsAADPawAAhG0AACdyAAA6bwAAqm4AAI9vAAB3bgAAqG8AABpuAACLbQAAmh0AAA==eJwUm2dUlFfbhTWW2F5b7FFj16ixYI3dC2yI9C4iSlN6GXqbQZqACAiIKIioiCXG3qNYYmxRgWnMDMwMIvYSNUaNxu98v3iYdeY8p9z33tdeLBwbIghP0DDw4X4G+0Vwdkc9l1bt53plJC1V9TSuO0DRjjhujW+g6OMBNHWxLPqngW89D9ByJoYZMxvoVn8Ay8p4bss0DIg7wDGPOGZdrefYK/GsjcPWq57fvjtAwfVYvnQ0ED6vgp4j45GFGZj23W6O9UvgRKkBE/0upJsjcbHQUfRhPwfuR7A4Q8f1p1UMkEQwdp2W5eb7KWkTTUeNjn8zDjDpQgyPAnWsWHIQ599ieH1ExbstVXTpF830DSrOfbefu2OjKe+povOXfVxfHcGbbxpQpVdyYqeEFe10OH+/j1ORETgodHxzcx+ZUyPJmNKATXIFn5IjWSL2aDFxF+esIxgyWIfvsV3sOR7HoB8MLBlQySHTODaNM1Dcei8X98fQb6Oeoqi9uH2OYOsvSv75Yy+LPSKYMklFO1UlffIlnI5REfZFjGkTwWqtmmz/Kgw3JDRZaXgcXkXu+QTMS7S4dzzAhZIE/julYfXR/ZyaG09L93pGva1iUm0seUFqEtbu59zISMbdU3P0/H6KW0UTdUHNkdgDTBgRz6xYHZJJBwmTRfLBWssY9wOsTYvmSxs9AbP34OEfy12DHpl6Nz0/RvNsop6pygoir8Sw6AexHr+DVGyPYnKFhsmfD7Cnkzj/8nqCWh3kTdsYLh9Rst1yL2tHRTO2SsnqsZVcWRHFXV8lBV/28H51HHlL1Ph2qcKxRyyNkSrkS/Zxv0s8P7moqdlZydqd4cw/W4/Lnb2kTZTwb1g96+buY8FYCf/c0hD6ppLH7yQsq1Tyw/zdnHocjtdeFU/u7uauMRwrmYpXmyqIHxPDN3P0fLNmF7a6KAYub6T17nKqy6LYbdrIqc+7sP8cg8e3egzqKsy7xHIvp5HbJftJeR3Hu12N7Lyxn7JN4QyPVPNYs4uB6eHkXlPzYexuQm6F8/ZoPZcbd7H0VgQr4sQeA/fg/DKS6HlKRlbvJtkmlsAlKk53r8RWGU71FvHd7yspeRCO8r4KSa+92D9Iwr9UT/HT3bQdI2VeUyNeHyowxCWx5Iue/k8qKHieiN8iA+br9zDsVBLJBXp+77+X6XtjmGRez/zuBzk2Kh69r54eZ6vweRTLk1w9D//eR8UJcbZlWhKeHMCnOIEVFTr6OYs+tUikcrYWs7oqDkkSiQ3XMXLmfjq1SWCsVT3DLu/DY2ECH26rSey0F93pBM7m1LNPUon9y3AG9NByefEelFnheM/R0PrXPcx8Is6/lZafsvcyIkrCnAgNK6N2YFYlwbRBg+2S7XT9Q3y3rJ7049upco5gWg8lOwdXoH4YhfdjBeve76JTfiRfOypRX6wg9xsJ257XYxdbDgXhrD+j5ktyuaidSGpP63hUvYMb66Jo/q2Ba+Y7xBlHsvlfHUEp27lRJCGyh4571Xvo8C6cozvrUQzbieRRHCu/KOn1aCef9sah2i3uLrKM7kJ/3sar+KXzTgZ6Ct2oUYpxlSR+G8nBL3IeHS6lOFFCgbcCVVYZbZdJ8J2qoGByKWNFnSR4K4l5W0Yr/3D6hKqYpdhJuYm49wAV6pgyfPZHc+23Rk7MLYOxUYRGNHBhfxnuH6J4TiOLfXZyZnYMk6frmXR3J2lDYyk8p2dRXhnFnknokvW8sK/EQzz3FLX6ynwfc74ksUnMOb16L712hTMwWYXbiF1Eh8bTLk7Fpim7KFEmcD9PjeXtXQR5xZN8QsWlfRWYy2Jp9VCJtdluwobH8cczJZs6VGC2JJrBYj03/67CrD6azBsN1LY/wIDrCfhO0rBC6JJzlwSOiXvp5bSfNLkEtmrJHFlF2wtRlOi1dBf1Nr1NHBX7tcxOOkj3rXE8uazBfulBJvRPpF+agf8d2M2c8HjexBlYZbIHw7IECs43IrXYj3lhIma/1Qtd2cMI0QtJfbVcyNlDeVIi8/+u59zsvSiV8fgfbGDpygPMaRXDqnQtO9YfZMydcCaPFbW3aBtu34s+faRm771tvFaFc1V897f4EkqmhyO/paZTq+2MuBuGe6UK+wMlvBkdzq3Fal5PELW0L5Ic5KScLaI6LJp++XKODyhCPSKayEo5J4q38ljc9Vd/NW0n7SS2IoLpvXW8/bOE2g0R3DynZc34HUw9GsFbhRbv8lJig8NRV6jJ0pSiGS3B9nU9mhulfD4s7s6iHl3tDiIDJfwSL6du2DZawiL4eYGcMM1WMhdFMspKjmN6MaM+JtH0pIFhFpW0/5DE7QYdoU/2UjRMSutzDdx7I7TicjQT1unpsmArXtIoTsU1MjpkK3d7ic/rGtFkFmMWF0nASR3qV6Wk1UfwcqiOW+13Mmp/AoX7DKw5Wk52xySeWhv44couik2S6LPMwMPicvySoph0sQFdXCkWBRGk9BOeuK4c8/ORKEwauNG0k0N3Eng5W00Z5VwZm8RDoZnu78tZuy6S74MVRK0v55uTUZyOVNAo28ndxGg+1gsdOFtO1a0Y/uis5IPoi3MbY5n6Xk/GvXKs98fy/bcGUcM7OTE9irRhjfi67CY2QcKqL1pUrYVHxAnG6KuiZtce5t2OY6lWha/9Xq6cDsdhnIZC6910sJZwrbWWsx4VFD2JYsvFRsYG72XgngTuzDAwz68Sc7sE1KI+nw7bi0YmZU9eAx+jy1ntJWWn6DvN7XK+tZdy5rtGLrTsIkxo7Ixf1XRbs5vO3aR4Zuq4kLKH9t2l/CvWtm/WbqpjwxgzWU312a3kfw3jjfC4uXO3YhkWhn6zmmkrizh8OZwtvhoSOxZz4Fw48fs0BN4uYti1SCSZch7KS3i/LZIbu+T0ub+dtGoJPxfJUc/Zjnq/hPtrtBTeKkZ+XILsRy0T25bQcjICez+d0JFtGN5Eke7ciO3C7bR0DOfmuHpy04qJ7izqM1eFqdC0CeXhdMuSk9BQyKj8MIY4K7jfsYh+NWH49lVg86mAVgcT+LxaxUDHEhJ7xNNfpsRkwXaKTOL5K1xJV802zqWE4XFBIc54K7Y2YZRolQSNFLU3MwzPKUruiX09FvUgTWzgw8mtpIm++2Js4FFBEX2kERQd03Gz21aa3kh511/ooXcJ236ScfVDAztmlfBnPxldjzVSPWcbTRuiSTnSyKNLOxj/IgZJlZ4P00q5opMQqFaQ87KcQ8Ijnh5VMDZA6OE5CSmiv7q22QpJ4RRsliMbuJWqrFie/Wwg5802yo7F8n6eAb/u2znWMZ6n1wy0dyjBsTqSdR8buFuxh1XDpSTsbSTGYQ+9+kaQN0XHV3UFgaIGbGL0OFUJph0npWCv8Ojh5WJPiRw6ocdk4T5y2ieSF6LHc3AV0lwpxv2NvMjfSVFSDCvva1iUe5Bd+6RM9tIS6bmDaylSDlhqkeSW4uMg5XtRJ75FO/DqmkRAmBqVvoTCXlIubqknKW87Ob2TeFyops+PO+g3Q4p5UgNXnHZjCIjn+1d6uq7ex5EmKc3SRjL/2MGZ36QsrmjEY1wZcRops0sbqBfvys2KQPtOx5K/CkkU3tpLrqWNexHf/BuG6cl6Wh4XMtM3DIvjaibfKcB5fShX2ot6uL+ZpqhQRoxToa3IpaxHKB+nqDi2dDP5+yQcGaUjYlIhj09K2B2pw+HdFt7XhxPgqkXpX8DUnqJ+RqqY51aAZnAYh79Xov1RjJkfxsT3Cm4uK6BtXAxthDaurcnnztdYgu/Kxb7zUX6IZWGj0NKpW3AfEUHAKDk32xbR9bmE+iFyjr4pYJ5rPIYNCqqu51MQHE92hqjt+DwC/o7kTWgje3IKKOkZxZuzjRwx20LX2xEM3tHAoOItvDsl4dJZHeMP59NSFMGtjTq2rCimSCuhqkWDT0YZZleFnr/ToL60k9fZEob9o+HNwF20/TGMlpUq5mqKGHJLwqs4OWmij8xtI2nlJSf1zDYs1sTz+yQl/4lzbtmWwD9nlQyNLSSyTSIdTFW43ylilEcsPvMNDC3bymHzGH47psfRupiffaT0mmxgsdCZFMEJLkLPW10pZqu436QyPbF1xZxDyjqRv0Yd3kbP4iT+vSdq+3wJnoVS0j7psY8rYUR6FJ6f5Ryp2cHSjAi+vSSeC3aI+osWd6ngbNx2Oi2JZWCRgqt2JdxYHs1wtZzyYSWkucYwbZCCg/8W0+piIlbNBlz1O8gYn8CLepGVVpfSNjGJzUcNJJwrpbE0id/tDcT+vBPvhVKODxXje5bxTXoiQfcNhFmX8ThESkaKnnv3yxi5W0pjmJ4vrqWCgUUOeqVg/j+lPJ4RTbKHgm9Hl9FYk0SPoHqedhCee0qK5F4Dh96VMaZciulLHSZ+O4kLlBJgpqPThHKef43DQWh+L7NdXLBJ5JiFmnWnyhj2Yzz/CG6ZMbAcn78SGHDAQNaGnWS8jGN7jIGjXwXjeYfTS7BoclAmlXvD+KVWaFd4FhX/htP1RAN/fszCTBHOAZErN3pv4s2xMAa/0HK3aROHr4XT6pqOntU5mB0O5YKvmpGd8wi7HcrmeyoGfckjd0IYS6fWM1LUdrNnKEmt61g0KItDO0KZGl2Hy5ps7sSHYFJTh2NYFrNMwljeW8nfzoXk+8Ywf4acv6ryiG2IYsjTOvQ++QQcjaLiZh1XF+dhmZDIdVMjDkMKKNPEs36ukfsOBYw1SWTUKCMWXoWE7Y5k47dCbzcXsqdEwtAiLf/kbcVCGUnDrw0s1BbjKHzqZ48Gxi0pwbkmnA2lWmz7bOGKcyiDbNSk1W7GY0AY3qhJdd1C7udwvkuqY7TFZrrXCqZaUEePZTlI0yI4ObGOz6dzmGAt+NlWsNDvBeRfjsRmhJya4EJeboxk9tc6Oi8sYO1TCdEdBSNd3cLzX8IZFivnaVQBtiIjZO+sY9e4XDJcosgMryPxUw6fjNFkP6xjietmxjwTGWRDI4dV2+g1MJpOvfXUPShEfSaKPwrkpD8vJrufyIkv5eh+KqRFcFRmHzmH84QmXI0j8JCCfmsKmeUcy6WlCm7lFZExUMZPqxvZ1rSVlx2SsF2m5qvrNmInSXm1tZ5HvUvoFZXES8t6XqwUtd0+ieZR9RTv3cm1dbG0v6zg99+2Mz03idQ6AzZtd3BEZLfd7YwsCtvO7UvCCwL1yPXb6WgmpdUSAyF3d2B9Q8pMLx1tRpXy61YpZ7vrOLe9jJ+qRU+16Pg8r4yDY6VMstRwtXUZg4WH/tangYA22zn/j5Txtg2EW+zgV+ELDiN1tL+wHfMCKTNuaHg/Toy5LOW3JxpW39lG+7cJdCgwcKSygsU3QjB3VeLglUNQSQjp8QomJGzCflwof4QpCDkjztwvmOqeSn6OzuLYkWCyHshFrWTRs0MIC6UKJD7ZpA0OIW+/kufN2eQ7hpAzXc2sL9lcLwxmpK+K6ZdFT03zp99tOe8sNnAq2J8elxTMcU1hxzk/oVUK2t1MxmduBFPcGvn6VzYdOoRzubuGc2cLiL4STtB7DUu3FtL4UzgTSjQ83L+FIc/DkMs0xMXmM6YojP5+GnrOysPxWAjjIuTs3JXNlVWh2AvWetxK1GdLEK77lCSWZjLvfBAXVinwbJVJyJdI6ifV8eTjJq6/k5D6oBG/2xtxPCghc7Se6T4ZdLIKJ+KnRlTtN9L2lmChRB3dfsmmWh5Kz/tarrTNpqRNMCe7CCZMzeTQ1iA2v1QzZ/lGlg4NYrVg2lZ9NnLsWgAjwlTsVqdR0TaAz2dUTApM5fCPAbx1UtJbnUrAywhiCupo0uUSQgx7Eup4nZ+N4XUUP06tQzZyE4N9o/CtrSXiZRYkhJNrLse6Xz6aGeG0NpFz6GkukjwJpffqaI7NQyKYcKaujvSsHJJ7hNNWzLPXfhMVd2IYbWLg0eBCFjhEsyJCT8PyAu64xGHf2si0+VtoNTKeDdON/G6Wj25CLD9tM2CclM/T4zGE2Ik8WLqF+Ayhwz2NeE7PY96cBNr4GLENzOV6XhzVg4zc+T6XUbNi6Kusw+G7HKaOlPI5Ss2ygeK+eiWx20PF8co8LojMEiLOp/fSXLKPJ3FN6Hb/3CIWBybg2UnMY1XEjrdxpF40kD+5mGOv4th5xUDUkK2CIeKxmaZkccZWJnWRInNSsy0+nxGHE5F8NpC8ZRtBV6XMiRIs97yIU0lSeg8w0O5WIc+Xi/HLtfxycic2J6XcW6JhwdEits6Vol9Wz1Ixf9FGKY/u1mN6UejzsCROmai5eHUrujCRtQeoCC4S/L85niqjAdNF28k9kcDCDkYaKGHCsxhO9DVQFFZE89sksn7WsFm6k4ABUtYM07LrvshckmD+3KojXpeGRW4InQXL3Q5II2doML0adWi+pAqfCmDZpTpaRqYKTgzE/motBaNS6dIUiGxmHQdi0ri/J4glO2o4LXrqhFMIFmNqiB+QzII9IWzqXcOcHhu4nu3PmyYlB0+ksPahhDMRNawoTebK7+GsGFtDWcoGLCLCqO5fQ753MhNOBLBhlxpc0zg1Ioifr2mwnZLOCU0QkpNaTi1Mx+unIHqd1/J1bhphumBCZulE7k3HYn8I135sYFF0Oj4t/liM1hIdLmPxeT/yZ2gYsFLKibH+tFLUC32XIRW6NOxGPVeOi/4aEsKdpnoWL8zCyyDmPK2m6/kswSGBvBmi4ui4DO5cDUSjU7CtPIPksUEcylAS6bGRCUMDGN5bwTJJKtWX/XE7JHQgMYUuo8JYVlvDYPcMNKXh9GhfS1D0Rrr/FkpyWC3nr2wkTRrID/PlhCxPZ0BjAFdnyuk3Pg3J+RAqZ9WyMyiD4gXBGEpquSdJJzlKaE5jDdVT0/lmchhuIm/eOJfKpPOhXOvRKFgijQ/zJdxeq4c26XRyC8GmUYNKaEWVSyhON7T0byM0tjmELc1aDj7eSOZQCXUVetZ9TWWmTzBp/9bzb91GQlKCaH5fT4N3Bv3qRG28qSWlOYOKkgiOfqrh2TcbmYnQh0m1LF2fgWV8FOZetSRu2sjALvE86Gik/wzB/25xrBN95NyuiIt/ROOyyIC8IpvxE2Np1hp4cjuL9zbRmE40sDAzC0NhDMdSDOj35uCYEs2j7oIJL24iNi5K9JyeKztzKL8ay/EXglHfbaJaaIvdVjkz2hTQVR+K5e9yvjPbzIWHscy5IqenIheNOozh9bV8GZzN8/0xjAsxUHA2l8bKaF4909N/Zx6TxiQwf6WRKZZbqC4UuQkl3w9NxyRA5DUnFZZv0jF3TmKl8KlJuRlcmBdD0SA5T2JysQiTEmym5v6JbB6tl1JUrubloByeH0hiUKAKZckmMp4kIvMyEnxoMyeEp19xNrLiTi7GdBlPgxqY+FsuxdEy+oxu4PyAfIZ7yRguMuNh+zwed07C+oqKI0sKmRqUiFN3FavnFtD4RMru0HpWKbKR/CfFpKOGXSNyKGqTwNeRStqlFrA4IAHrOUqWBm+hT2YsP5sbmC547MPYGGqS9fTy34ZmdjxFgvO7W22j42IZ39Y0UKEtoJOpjItljUTf2YL5ZykWY/Xs/7GQmH+lDPDQ0sqjmIixMnoMFVwxZiu7pstoc0dHL8tievaRUfZOy17TbWS1k4kcouXS0CKSBEscHqgla+lWgoOljDCrx9JjC4NKpIRvqmf6xzwinktJ3aTha3M+10xkODfrWPXbNsGeMvKXCyYZvJUdXdbT55yWouFRrJ3vRxtxVj/8GU3PtX68FTzzKj6SxKG+ZM1QM2p6NB3G+bLmtBLltWhs3/qSel+F/FUsZl39iO2g5FuxV2meH4v7qnglTSb+SgB5/9Uy5+8NeK33YZ2DiuthIocNCOKz6PHWuzKYbh3I+fkKwaLp9LzlxyXBkBfXJNEqzE/wSR0DJsbT/FMAnpJaevsnkjM/mlA70eN9YziyLZp3beRoLOPgU6TwWsGcXWM5lhPKro563t1KxnFKKA4HG7n7XQqtToZR6iFy3MQUep7151qSlimmIqOPD6R9kQ7rLyKvmAYQ46Aj+X9J1BqD2OXfQJJxAyVPA5l2Q8dpkw2cuBnI2yAxxjKFcz2DefFjLU3904S2BbNMVsOXhynM0YYwQVpD6w+p5JYF0jlHzQdjOud+CaCVhYKI4jSyl/lz4m8Vl2s2MDUjiD++qaXf5xR0v/jTu7yO4SeTOfPEn836Oqa3bODukACyNLXEaGQM6RDI6KhayozJ+E0IxnyiFtf5GRQMiAQHwY0laQScjGC/6NPKzFR6TYgk87YB/80pvG8nETyk59RfKcxrHYbZ0QZuzMwg+mgEIVNqmdozk8SSKPLLall9NJNIZQSP/Gu5NCSLx9GRHLunZ9K4jVg2R1J9QM+r85l8/jGadusM5J3ZyJjjEZg1NvJYkUXIMwndCxtp/SaT6FNCY4WHvv6UTe3rEGxva7AX2vXybBQZo40cO5VKbV0Mgx4bue4lvGBKNBezjBwV5zxVF0fXljqMh9K4OC4BXY4c85HpNM2N50kHORaDMxjwfSz7ReYd8stmDLI45gw3skTkkbDeUVhI9byIzcZkYxipKjnZqXl0+DWMO20U2J3IJ7drDJ3Oi/0+E/P4x+ArMuCV7plYqCTMTq/lb7HOy3FS2mcYWLNuC6M/Cp4Xmh91aAtT9FKkfQz4xeWztiaenoKpri3MwVVowimhUV3mb+JnkVmG2GtZ9WYLoRNkTFRr+V2wnM8LKWXXNYT3L+T+LCl33hnQLM7lq0xKwUEDPXzyMLmWxGONgd+nFDLSW0a0fQOhYVvokJbEf5ONXDqdx5+ir0Ou6zioLWT7r1KhmfX8OU1oeGcZI+I1ZJ7djHykjE5zGvm0pIjeNjIKZ2j5lJvDic0y/lulo9/dTdglyui1WIei32ZWrJGx75OGEQ+zeTpVijFGzYXDm/GpD8T0ZCNq6yjeLw1iZqrIrR9ixH0HszNcT2id0JCnvpz4Vc6nsEDSgtbTbbKc2d2DiY/2xVXcXQ/XYNZZBPD7U9HXZ8LRLQ4iTlnLsCoJjsLHP8lqWTY6kmbTQG5OrKVeHy1SrT+90moJWxmFW4k3A9YqKXoZRtUxb6a4q3gg6nrqf158s1zFW9NQZqnWYflQzcF98VypX0dIsgr1+wTarlyPn7mGuefj2DN6Hd8sqefb/2J4fXMdjhc0/PxV1F1SEE/S62jzNZ3MP9dhJzKyZFQc2XW+BKbJ2R4TzZ2+63HLr+NESQzXLkWhTpRj9TWSsClRDC+W0/xZgv2gGBzNFDSci2DpJn/aedUj9drAnv8F0HRCw+PmZN75BxC3SkNYSAoljwPwF9l/05ENGNr6M+WYkps7NvDyph/ZkWqq1yRj0t+PirNy7gpfHd/Pn78P1bF9sozKSyL3hdaQPSSB+7+EcsO6hofXErjRKoQmxxrayJKwfxnDBMFac+xj6Sd8vNpcwdvmKM55x9HrJyWZP8RQ8IM/u0trqbgaw+f+QfxlpePeylSSzQKpCNFy+EsKBdNFfhS8VJCWwjD7ECT1IttmpzJhfxgBZiJTf4rDq3Mo9/xEPaQliOwQTvQkAydSExn2XkJxTA0TbqYypJWEDtTw0x+C90wjeXWxhlftUmnbL5zXTjX06JWGuSaUdj/VoP6YgrnQk92PG2jzYw4eGyKZ0UnPrLObcD8VwUDB0o+FloZ4xrBc1NXzSSnUOkVTHlqLo30q0VuiqJlQy08TUkhbkYj9tSbBxYLVTeLxnNfEH+VpkJHIib1N2P+axh77BL7ImjhzUEbG43h+WN9EWaUU50lxrF7RxAN34au6cMJ/q+FBVAbyfFEHXerY+iyZynex5Byu41DOBvL2yAiYrUW+JIte/8pot0THvPBMFv0m45VMR9ikbLIkybT/q5FLPTdyYUGy4NlGbn/aSMesZLZ+aSC/OINw0Y+ZHQ18apWNfrCM9t+KnJK7iRl5MmSfGunyTDBMk4ycR42sWJrFC7FuucgyObczyesho1aroZ93Hq1eJ3AzQsnZxM2YrU/i20SRefU59FQlYBakpKUxl6rcBFZ7Ch1Oz2OESSI33Y2cScmnf7aMJRsacBH60C5eRsLsRuoz8lgeLMNpfCMdj4rsaS3jQaqWrUNz8UmW4XBAx8dhIudOtaQyR8Uzy8UM87Pk4HUlf/9jhn2mJTfSlIzaswTXSGsy7OuwjFhK+2ZrzvjVYW4rxl+w4fH+WtwOLuHwGAdC85UED7Wn8pwdn94rMDezZe0ne8bPVHDkjB1vAq3Zt0KF4owFLZNtMLxR0A5LHN/a8KxIhdc0K2aed6D5go7nG60YY+fE6gENdLtpzawzjiwQNVYTbkV53kpkgnP+2ePK80tuND5SC59xI/KqK+u+qLH5z4XIZS7cuabiS4kz3RPtqZfW0uuMFcmD7GkTWkc3Uxs0Z23Jtqxj9mIrOu2xomGEnFGqpRzeZUX+bTnp/uY4vrFk5xAFp2uXkHnNioLRctZVLebcr848i9CS/9Se+wNdGfhGy2cTR4LsXKjep6NPgx2VTfa8OaIm9pMtb+440KFGxbdV4nxeOCK1qsd5vAMXE225FavkRYg1XW7aMSZWxaMOthi+c6HQu465Rnu693bCuLmOSX3siW9xIlJ44pSLtrhec2HcLwr6Zzpz44wzfcV9rejhzGCDE90iFPS6I95zaBU9v9Egj1nF1EWr8PtBS260G2cGuNF9oIZmi5Vcv+hJ03dqjp0MYI7EC7NBKgpFDu6U7EVvWzW3E4J5OXctUYM0lHzw5dY3noLd66nz98ND5sknFw2TR/szHm9eCb0akxJC2icvBnZTsk8fiOMXb4ZZKRh0LJjn09fi6aLi4c8+NEav4Z6JmjE5XuxYvhaTgSqs53uxeLgnzdk6dl/2pcPMtZw8K+pB681r+RpsU7SYTvdhsbj72PNKzIpcOBbtjcVMA8cfr2GOmy+da0R/PVzLqV98aB5nxPNPD7LHrqU0Q82BSl9uBK7BakU9v9/z5tMITwLE+d8/5otJyVoifVW8MVnHiTMeXAxQ4zx1LWNPraEuSMWmf9ZQW+PLMpUGTCK5VbqODv10zL8rof1FL1A10tfUm3l/e/NO8FhyPy+WLvTi/BI9vVt7cm2MP9H1jTQPDWGEYh3T+zdikiAyd8l6npxvQGcbStHYNWyW6Bj00pM9w9eyJbyBl5u8sO/hSfINFVt+9KN6gQ+t8tWk2ETgd96bOtN6LEaEY2HmzTh3Nf0Wh9Hpr0AGi56NSAjDRDDwdZs6Al3DWbrLnTC5mp0W7nw+vpp54ruHxfm0feJOl6kaxpWvZlQvX6qvyblYHsGHrr7kb1RQUxzFa+sQhipEfo+PoMkimvk/NAmviqGyRzTT5jfx63eCAVwi6XTBiO2ZaDxG+PKdYOCLOeG8bOeD3xIN26LCUIt7kb6up12LhBPTgvl9tpwBI4LJ3BbIAWUd1s4hNM8OpNJc8Mm8IMYe8CLuHwWX4/1JfOOJzzMlAT0DqA6I5b5XE5NfxPBBEc2N/k1cmxLHtb2x/CC8wGF0POcaAvjvby0fnJJ52TmItG4N7B2XTEmbELafaORNehLD3gTxLqaRsMPx2OcGUfa1gd6XEpnpL+F6VyMTJsfieD6SwJ1Cb73iaBoTx0SRo/vMjCRjrGAVmZIOr+I4MGk9K4wKLrxPJKBWwpe3BkKex3OkTSSS32tYUSvDdU84m5bX0M5exoVZseTNbEKbIbypdQw7jIJLHWU8fhPJZTcjY/Kl+NyKpo3BSMntJC7eiaRJYuSF8Mmxn4P483oDq4pk3A+IIOh6Dd83p9P9p3isauWU35dR9V08X/yFXhmSOfE5lpW1dUSuF/nrmchi3Rsw993InDbJlBYbKX20ATySuf4/I9tHpPJDjDijkwY+vxOc8yyS0sVGXr6S0fhGws0sA11jkwnYHsn2vkYWrdjAutB4Pg6QExa/EVvrONrV1XG0KJM7Ios+DqzjoelGBj4P5XBKDS7t0qk2RtLrbQ2/jk2j6lI0y7fUosxO411tNG7FtYRcSIfuUez7Xy2aRencck/A44yRfm6ZxC+Pw26lEa9xmSg7xNP3/9l+fha5abHc22RktCYdL9Nozov1N/tnMOGVONvBRjrP2UjSlGR+6a3j2UORrVYk4/tjA/08N6JTy7AfriXu2Eb2t5bxRfS+Tat0djtJWTdXhbO5YI8xiTiOV9DSlE5aXKLI+Qr6Vabx9Eocd5cZ+WdZNgmeMp69bCR7ew5ttFIyFxoI77kZ85QYki4aiNidiXuPRL59ZyR55UakVUkk/m6k6+pMgg9K+VJUz09bc7FbIuPMJy3J1fl0Wu5MyS4jh/Mt8bjqyATBcmGGFVTfd2bFYgNvDlvRHGeNXjDzRck8gjrZcGOyBoPlXEbNsOWYWT0Pzefy8qAN07pqsZ89h+Ze1pyaKZhWNpfX56zJ+qzFzG8O78fZ8P6p0OQlK2j8bEVvYz19S80prrASGUuNabU5N4Y78bazgt/PLsTxX3uhx3LOHICSHxz41FPBrGELOdNKeNbaWhRHlxD91Jmgv2rRWgkP3S+ef64l79gyTBqtMGtqZMiPi+l0yoo0ZwP5/cxwbLFkW2s9rkdMMf/Xlqd+Dxgo/PfwCTtRf838ULAEk8G2RI5uxrBzEZ8q7Gn37AF+Z5fxfLMjzf9rJqZpOecuORAy8yGK+eYobzmx+PuH5O234OlkKxT3NGhnL0VTbMnXU1q+Ni1iurslo0ZqyJmzmMafnBieoaH3ZHtiFzjgoqmnf4ityBFWZLdWMWK6OdHTLTHeVqObvpi2Rkvs7eoZEbmU1xMs0fdV82SqGVXdLakLrafHI7GXTdZM3V6H1QNz5hRY8/mAnIoyCxI7OPGiRx2p5xbhHGKDg7SOa5NXEHTaluXbayn9sILx922YWF7LuTfL0c2xExqlxmuVNWU9LCm6rSVopimO4l09L2p472lGwF8OVP6jIfhfGxq72JOwU8Okb63pJDR/4Cg5d/o78e7cKhKO1/GyuyNH4lfT5kQdshkOHOvizmQ/HU7ObrwOXC1YtIF9AauYoHBn3LUGvKet5M5eJ84e0NJmhB2fxzrxvU6JW6QjOZuc8BunpuQXUae/2LM5SfDbrRUUv7Ol5p6OaZssaBpiz5/CNxM2WVKRvZKaNYInlzhw/4MLZ5tqaVHYUXt9JTHaWtq72jFgigcPBhl5+MgRL7GGVU/0uPs4csPPg8L5Br5InDnTYw39hY+PbrOK3HMezD+sQPnZlWM/eXLkqIJr09zodXoVRy6pyLR2o/o/d/J3CA3XreRU6Wry0lWk3VlFmqUbg9vLie7mRNoMdzZayhl6x4lJk9xxOKLgwQRXMv9wo/N+JQMuumK4spKeexXMWOnCJ5EBAwoNnD3hK3h7PXcuGDD54M3iH9bR9FjPUhNfzpm5US449tJ9B7quXcWLr42Epjrw+b+VvDjeyJjB9nSauppbATqWfnLn+hoPXgqePJ+yBtfU1diGa1ki2ES52YPP8VpmL/KkyNedY9ZaIt3cOdzWi3zbeuYHBBJfsIbKrQ38fW4tVQvW8/yjnGlD/fj0dR3aaQr0z3xpbvDjhejlQ0/W0ZjlyW8VSg5eW0/8cx/kpXISLEPpEyvGa+qYfDuU5hxvVlzWsnmB8OUsL96JGlj/yR/74158ytfgNjiI96t9GTRbwZRB65k+2ZfxQQq8nvigHuZHZrjgVd+1BLQPYJqXgisOnuS4+XHHXUFMnhfXVL7YjWrA/3gwN176MsdLx6JhYThmBXPxzzoqZocKf/BH9XcdbinBDHP2w3yintHegTS+8EW9VuS1J/7oEsLZ+L6OWV3CqYwMZY7wI+2PYYztGs74ZXLGtQnF0TGa4OoHlLX4cc40lgV3HhCg98dWF0O/rs3MrVjP4X3ReL41MoUEZkUGIFlYy5vjcTj3D6HquIFvHoaQ2zEMUxMjG5pCqRYedydZeE11MO/bxhIQ34SfLgprkb1PFDYhPxXN+/1xdL/QxJFtkdz9Xwx7v6nj1QcpLxdGMdC2lsdjpIy/IDLy8Dpmvkhi0AIZYb2bmP1ZxvoUKYkhTZQWJfPjcpHjJjVxauIG/pucxIDsJqRDkgVHJGIe0cSiXjL+q0rgQkUTN84n0y8qiSf7mygftUFoWgLfWSv47kYyowrjaSmQc167gcehUVyuqiV9USLyAxFYyWs4p03EZ1wkofNqSXsdT8qvEgbfr+GjNJ6XVyOoza5l24dYBk+N5Y3gt4IkwS2VSVQlGPm9KZvWwVJ6vzOw+sEmBvwmxaPFwIbobJw3R6O4YqRGn4zZ00RaX1HRv7uU3B+TRB5VMbJcRkqdyL/XlNiLOXM3JpJnp2TX78kUmScxOFrJ8kEpVHRJZHaOgvz2KfzVXca2oiYOxacyUCdj+3sjilcpTHKTMdSyiTtzUzCJSeSSYFQ/aRb77snwedSA14RsFHuSOTxcT7t36SStTEb1UM/MqxlYJ8r4Z5qGUttMfNJlrHhYT6dvNzJKMFDhf1pOytP469dkdl3V0fd/aYzKEez0r44Tv6ZzoZ+MuefUvAzKQHVSisNHFT9M3sgvr2W4yDUErsigxjwZiwta3lxOR90xiYq2SgpiU5EeSMa/p4E771OxVSaTI7LDSb9U/E4mE9Ksx3pXCmkmycQdNNBazH+5ToYhz8CgXzbi85+UnYLluhgzSXltx37/JjrcXsac4bZ0bDHyqXIJ5r2s2Ck1sHTkQrrUWBJzQM+z5wvFnDastzMQZ7qEqgPWGH81omy1iPF9rfBwrWdOuwXczbEkPkFN248LyVxkSUF5PfIzC1krPv83S0P/pQuI3WJFrZUG1eF5vGtrKXRMw0YnuGFrzR9/6Pmnbjbdb1jx3yYDH+VzsNCLDHzMQG7v2Uxob8V4lYLSnGXcGGaF52sF64+acuqEJR/mqej8BEZlWbE3V8m0ZwupOGCJzWUFnR8uImWlFb9r5YTaLWLMSBv0beVcTxNckWhDnWBj7/Vw+Iotf4+U87qNKRZj7ZjytYUvdqZ8c9eOOcEt/Nd/MV1T7Nl9/hEDJIuwDLfhQXYzZdmmdK+xIaviIQ0R0KKxJnhVMxarFlKZ54D2cROr/Zaj2ebM/A7NzH67gjGz7Fju0sjGnOV4eTjw1F1ksfVmZAxyYt5/gpP3m/Khrwu398rpsMaU6Ynu1Kuesdt5Gcf2u9Ez+Rmjo5eik6xi5phn5BSZ08vZmbVnn7Bs/lKG6FxoPvWE2SvMOXDPhTWeT5EVLeXaUDdCOz+msLMV6kBXhk14RNJQS95vdyNqzCPuf2/N9Qpbtmc/pPcDM7zu2zO/Uws17kux3miP4r2esubl9FluR2IbI3F1y/i8w5a7h/RIjeJZv4qruiZ8RtnR1Xs1rTqIvQ93QO3twcxpD8hNdyBMYknmkUbi1y4UvCP8u4uOu042vLNahcn9Wr752ZritFXkfaxlq70tBadX0jWjFhMPG0Y8tSWlp2DFDsuoNnPAuU0tT6YvJb7cnvArNazqZo5ttR2vvqklKHIFFqedCL1cQ8lYC/yWOvLFWMNDB1F3vR1JrRL5S7ecD1fccV7yiMLTNvhtWUW/+S2MCrJh/CgPwva2cG+mHc6rncj7s4lisxV4fXVj7b0nHPBbQbm3OwlXnnI6xQJpWzfmLnpKqXQ5zYPWctbbiNsKFwL2eVKW08TKehf+i1yDdFkTbn5OzEx0oelTE5UjrYh0cCMgTsu2VFeulfvxVvkQ1WA3ioetY+a4Fpq/c0Wyex0pAx9iqF3JxV0utJqtZ8QPNnSpdQZ9A2a7baiOdMUlu5FzubasG7aSLRVapjo6077UlTbOGtYMdWHqz2v4TV8n9M2ectfVTAiuY4ipHWs3OXJ8p5y2/9mTaOpMp0Vy9r5x4MSZAFaOb8J6njed1gQxVd/E/84KpvglAGdjE96jPRlzZB21po9RZDkJjlxP0sRHIle6UCH144v8EccHuhA0dBXugvcunHahq9jDzzd0vHJ3olOy2ItKTn6sE5lWK7H7VU7f75wZf9ULzWY5JxfaU9TRkxdiPR2WOXCkrScXZ8kZPcyO8g+rOeWlYeLwtYREu+Nk0kjqHBd6slrkJT2KuSIn/b2KBQcaOST4dl1gGJ4lDxjV1wfHGAnpdx/QprsvKe4SFtHM8fHenBOsuO3Hx6xxtGXCSA/iPIQXlKzmQJ0He1c3ErbDnexbwQy/raBjkDsH8oN58lyBvc9KZl0MZW43peCsVQSZ+GAhGMZUFcaHSYJ5VstZ7B/OzGfrGHFDz+k367g/aj35DqJ3nvgxMN8PC5HjLI+uZ4y/D6c6NTD7Y4BgHMFCzU38tWYN6tJ1OL80st95DRfv+bGuaxP6dE8GCLZ7onjASOka3FT+jIpUsLvPGoacC2RnjIKr7deyI3IdfZKFfpZ4MjjOh1/dhZcF+5BY6SvOXehtB288CoLp/4eRQQl+WIeF8mJ4E8cj/Pk0PJSfBbf8TzDs48IA/hRavfVlEP3mBOF+1MDJ/YHs8A5gxnQDZjcDKG8MZkS4kcCtAexpFySYy0hAuT+9NCHMzJWj/xJIr4dBLNwqNLlNIPc3hLBIKWdItT/tl3nyZrOSEbfXkv1nOIeeGTl9MgTpyQiOrhA9WBVKY1gEk7KEp28I5taWcAabNJGZF0TjBcFaCiPmhYF80y2ANr0aMRRHIB8dQE1eAxlx0fgtCGXYQjmKf4Mp/uyFyScFP/zuSbHah+YdCr5We/Ha1RtH4R0+H705YxWOZVwT9sEBtI2JR+/dhKFzAgU749mwuolVJkl8WJnICPG52ZMEJEnxqBMf8Kl1MJFDE7kV/4AxykDeTIsn4/QD3LUB6G6LdZQIza9IoNwzioZudRz6IZ5bWXE4vFAw6lkcZr1jkZ2UY10dz5ApogdF7jtfIGXWD0HinGrYbyflsX8g33WsxbZSRqsB0bS8NdBqTDppQxLpcVbBwYws0uYk4Cz6q2NcJtZ3Epleo0D7ZSNTq8KRr6vBfmEibx6EUbqzhoC3cVRFxNHHR4F3ZCJrc+MZ/lBB1x+lFG2Po9MTOXPypPjNCSN+Wg3zBkoZPE/CeE+hpROlZNyI4MNvNUw6JcVL7OGxOLfNtsn0sYpnwd4mvndIIbo5AX11EzXnNnDxYRyjNzUJ79oAw6Q8eKREu34jtwYJxhulYo8ylpxeCSSeU/L0u0SaxsWybIGc2QOTuDpVyo0kI3t2ZKFbIKW/0Od5/dJYYSqlSrzrZp90hr+VMna1moroVF5myyiMqacXaZSviqdQquDD4Fye7o0ltVhOjOdmXmbGcz1Jwa2TOVwulPLXb/W8HRzHgMtSrNprMG+J5n+jBR+GavgnOo7EvslcWGAkPDed/JMyrngYkR7LYPi9ZDxvNYoaTMF5VzJbavSsH7GBu3eS0dY38L1dGgMvJLNweCMFYemkfHQm6e1TBnqBzs2Vr5JnfNlqSlvblRyrfsb+kwvpYOFE9bSntJ2xkF5VDvxg94Sx5WL8z07CF55Ss9eUtek2FPk18++EOZhUW7PVrJmKU/OYkGPDQxfBJ1VzhTY4sWeclsqBs7jytwOdhP/2ufUz0/sLH+mj44vFz/QcY0W+jYFP5+ch0Vsyf7yeV7HzeTfBhpXGBrS2s2nJs+XOZx3Td83C9aI1v33bwMCec4jMseJ0sJG7TXO5a2rFYVsjV17Np/GjLVVxKlZnzaNDvD1eVUoed5vPiQRbxhcpuVk6nzcTLRl4V0dEyULOzbXkxxNauj1aQGKkM9MslaR8v4Brex0J1SmRKuex4zdnkgNVFK+dR7ncjiu3FEwbvQCzTzYcFXl/sG4B+Y/sOZH///9rPJdD3zti80zBwG4LaB5iy7PQFrwE65Z8Epzh9Yi8pAXk3LOHg7WMGyt4b70dkRF15DmZMe+eKx6mSvYsXCh4fiUr4hSUCTbrYO5CW1EzF3ULef2vK3NGPqM2Zwkn3N3wq32Glftijm1z5aDrM74tXUSLiQsW258y8/hihgn4bfnrCT3eLiK62pXFm2o5+sCcW/vcKPhay1LBJwPbr8ToUkvgTyvweGVLxH817Om8nGNtPXC/8Iw7w5cz4LYHDd8/Y2bhCuRDXMiZ28KugBWkuDijC33ElMPLuTVqFYsqG7jV4ERiswvfjnrIH6ctGXXHlavDmnn53Iqek93oOvEhk69Yc074qfaOgYQWe6qOrWL8TiPySDvB/25UFhp49tkWP60rfqsNXPWyQS5442Z1HdaDljDMbxXfmMlRTVqKcpIbvd3qCNi4jHMTPWmdLeehh5Pg2jXkime/Ps74rFrDd4PkxA5zJH/6elwXGWn6KrjJbBW9buvJcLGnYKg/K248IKZ+NWHb17G62wN89O7kmHsyuo0B00PuvLvtiftBPdE1HuwQ2u4uclBMlfBuVy+u3jcyW7eSz64+SOuNNJe6U93eh7K7IiP7uTHq7mp2PZeTM0Jwy9S1vIxp4btuDgwMXMv0LY/wn27P0kcSvn/QzO5ZnlRmhzMm6SEHjR4U5IfR62ozfTYIz1riw0+1jyi77UjOfW/it7aw5pkTltG+DF32iOW+zoyp8sZ910P+d92Z4rFePChrJnWlM8OyfOjW0MyEla50feSBTchDSn+xp1OSJ8bzD+n+uyNhrutZY6dg0eeVKBf54jpbQfislfSatZ7d8xQU33DhQnt/XvorsNgk5tnvj2umgglOgqmG+HPdx8iatj5Ezwxklcjaa2x88asK5MxeBa3Gr0KyK5Cf8oQn7llNh9ZBpK9SkDvDiwWTQnjxYzO//LKWu9OCefRnM1bFHpRtCOKNu4EOvwbzfmQIQcON3DocRFG7SILEGsy/+pNzQ8Lv0YKFTgm22RhF8GcFn0b74ZEdxpu+CjYe8uN5SAjTOytYXrGe++Zh5H0xsOVjOIb2IfS0NnCo1f//rSqEFfMMNA+P4IT4vfBmE39Y+5H8bzx9c1R4/xpC9z+F74xQcfB1ILXyBLqZqNkWHUT8mDiWblXyvSSEgY4x2AitWOoh5lbFUDdVSW/XIOzPBnKySs/ywlCOlESRUNpEzPYw5n2MoH3/JvzV4bjqYlG5PGC4SQhr30YzaPEDbs4PJnZWDK27PGCDVyi6PuE41BiYbhFN98Wh3JptIFgSxcvX4nmWgU7XY8AugaoWBaOTZJxzl5JzTk1qGxkjbWT8005D0TwZvn1laJ2EZ3km8+lQEjPFfmeMT2GS4IBxeU1Y7trAujZSmvrWk/5nDPFvk/B7reaiczyNxxPZ+bOa9q9iOWcnw/Klhu7jovjntozlKi1bBS+sXSU8sV7DatMYJBbJOL4w8ENDMrU7Zcw5Knztd+HvrWQYhzZxUfz80i2ZWXoDMw5IublNxmMnI60+JdL9ejLfnhf6L93A6R3JlCwRrDUjmdOnkzlS0MiFg8l8E5iMRaqWY/pUjjRIWZmtZnLNBnYlyOjhXU+tOoUdwTKmSTUM7SOlX6OM9l3FOndL8XBNxnaalhWaFDzE/Nvm6vh0M4WOacn8X0dnHRZV9vhhu0XXXtduUQSRbl5ABBEREBEREAEp6c6ZwVXXxFbE7nbtWteutWWCoYZu7Fh19Xe+v4d/7jMP3Hvuued8Pu87zwCndDUo5y8jylNGuz7lDIheSt43Kct91XyKXYKzvQxLuyJGnhBjE/3bY00JJeI8j+yD+fN2NSsDjRkk9qnhiyreahljrwzk3bhq9mkbM23bbMpn1VPuaUNDzhyatBqYecpK+MU8fCfXk/rAFLXdXI6tq8dsmDnuXvP4IBzw5XhznnaZg8/4eq55WGBf7klv2zpOvbUg6Nps2g+rx9HQijEPvdi3tJI1fxojKZpDu50VDBTjOfnnbIyOVZD+2Rj36DloNZXgH2KCwnU2cypKCP9mwuGxXiS+KiXK1wSD9h6s217OnUmmtLz2oMcJDQZXTLhu7c7Vwxp+3jYlMm8mz38vJm2fJa1+n8mR1yXMOWTJ/rqF2AqHWp9gRpr7AoY6qBldYoZqaCAZI8S8pZhy0sWH5EkqTBMt2V3rw85xSu6usebKT2+6XnxF7zkO9CqdT5eQJlZMciD8vj96fzfR13MqWRH+3KxqYsRw0aHanrT2qiN1qjXtzD2oDq6lfycrDvdz59fIGobUWRE51YMDVQV0k9oyYJgnqhmFmGdb8H25ByYhKi5kWSIJm4fO5QbU+5043SaYEb81samNK+6bAxncpYkDoS7stVlIlUsjd+pdeb47gBWdRLbXzMD3sx/6swV7/zKTqjw/ZkleoSx1oVVLEFbHmthp7sKqEYtQFTYhaXBBX6yN91Ob0Y915kHuIgYsaWbHn8409QsjS7+ZO/tdKLYTuXa5mfQrzpjNDOKzyGH38zNwFw7TsqaAU/+6UmcfyEXhOE3HXbCYEcXIBAWmUbPYnRZFk7WCYUeFz1pE8ritgpZCd4Z8CxBa/4rzv7jx4Zp4RoomTm5z5kz1Av5e38SgIicKPoUw81wDVfrufA8NJbZ1Ax31POlzLYwfXxtwPunOl/uxbKhvIuXvGWjnR+MX3cTWHTMZoB3H2DFNvH49k4q789nTsx59k5mEdgwg26SejVvd8DbxJ6tfA3l7XdHPDqZNhhzdi760ywwiUXjKzSI/YkyCefCggHeu4lpvQlj0tYDe3p6Mc43kmacC/wg3KrqHM1steCl8FseDw1HaKLinN5PTZ8IYJfZXS28vrghHLnldB+tmM0I8F0+Pai7/5c7yEH/GTarCvq0neTfnYfVbJd8GzUJ/lw+WRhUUBbrRpZcvk4+Wc1k9i6ddw3iqJ+dGsWCr6Fj079Thr/HG5148Ou/r+PRuDj1vxFIvFfeoM4dWrWI46VWLx/F5XJkfzRfHOmaenYvF0cVMWFTL67c+vPwpMqFVOWs953GhQyxO4nld7zyXuiXxrF+nIHLlXJa/jKXFVEH0oHnCBWJYm6lgYpiYh5AYLucrWGjvzsGEOKT3FOwc6MGwlTF0T6zh4b753EiOw2FoLX+s8GVanwj6H6/DWXCaz/LFHBdj9uvpzbt/Ixgqxtx7tRdLzaP5T2Tyf/6hNF1czJiwco6nhqHXJ4EPeXLmDVnEIId4Io/JWd8umJagRHr0ULDyTBAfdDLY90DJ9lZhNOmnoRJdOa3DInabZ+DwWclD2xBubEij//pKgrtFYXQ3iWj3SlobRKJVnsDYXpUkOUWwXicRxeMKhi5cjIVJJhu8VXiNDODo4iw6nFKhvuBHz/hs5ncoJCw0AKO+2UjvqxjyOoaq1GzqxhXieCKK3TdS+b63goALiTzQSuZRb+HLs6KQzE5mtLKCG/ExfE9MASM5pMbzzioNA9Gbz80TUP4nXLSPGs8pIezIllDfTs3T66GEvMmmU0Ihp/8JoY06E6vXSnxHxGO/OZtln1WkJcYz8Pcs5tuoKK1NpJVTJoFlFUwR87R+cDZ/i+x945zEp0rh7+oK9k5OoFVBBjtslegbJHLvcTrPbyt49Vs8P2RZxFYp+TQ1kxS7DKJTKggtS6N9NxmdFwmf+i2N0xelDAwX3bcvDbWflE/J5fhcymBzlZTh6zS4R2QI75Fw41M5gacyedxXQtrUCmJVWRz63+8k/lfOuNJsdq2XwaJSEhyl/LZAhtOJMt4IT7XbKGNHVBmuFVLaxciQrizl/qNsShKEe4su1t0qYZyWhM9i/t9/zOJliZSSxUXcK8mi7SvBGxfK6XpLxnstcc7LamSVSzmmkpK7Xk37HBlvegk2mFzE9vWi81e78y6ghnMKC65fnUuH0XXc/WlCv3bzqHet5cFXYzo0eNNpTC3fnEzwPuRPSv9qtHsbEzpkAT3KK/EqNcJKx492hZWMEcdbRZ/6/V3O/Q9GJI304e+jFYzsYkzBH74MvFOBS6ERaStmUXmqjJ4ZZqw/LPzlP+Gh34wZ4e7N2pJSwkqN2X/Yhzd1pah/N2bjN09eXS/ja5IJ6s5z6HWvjDElok8/e7PFVU2Ps2Z4P5zLHxZFLPjLlDUj5zE5QI2rxAwbAx+MZhYSet9c9JY3IzMKCdhlDhd8adlbyLksc1w6+NLxlYpbWyxwDpzLpNaNaJnZoD16Po/3Kfj00ZZVcb5U9FPRysiKAVqhPNhTyL93hHf7hpKYpsblqwmd3odRebmQyjBTLlydh/bxRhTG1mwM8aPHrCb891qR1H8+Ny81Yh1vSZ/Y+ZhENNG7CUK7+zLxUyMbJtrT7XAQhjkKurZzwuVZILOXKbCe5Mg7sf9XmyrpHS5882cAww/JGacjvOz0AiZPknNutTNxq/x5crUA2/lOZLQN4rJrMxV/TMNzQwhGT5oZ6TGNjT2CuXu/mVC18OK0UFKPNDLtihvF28I4t7SJn49d8Z26iC1GTZxpcOXM4Bg2d2nhsYczkaFRTL/bjNZq4aFuMQTkNAsXciHySiSuO5sw7T+TNQ1RnBrYjPeFGfQqj6QusJmiZy64SaMZX6WgssqRa4+isTyp4GCOA53mx2Llq2DCHEcaPEJYH66gfY0zY0JC2Ci6plXADNZMCmLHVTlp8dN5uTCYxxvrMY33oFvXeOqb6zESnBUli+XjvQbiSz0Ee8Vgsq2RLcWzuLc2ioLSBta98MAlNBijEXKxrmdyZ8JCjEMKKNaaxQp1GHOWyvGs8KBfbiJv94vxKH0JXJ2M13sF+3cIJmpIxGy16ILB/ugGSwhzrGHeuNmsqs/msnEtmhkeSLZm8fzXWma6z+aOTRJpaTUop/nRr3siPta1PBroy/HD8UzxrmH3Jj/cIuJY1LqOw0k+NNnFsvpCNUXL/AnaGcmfL4VbbZ1Nm83hLEiUE23rxRmtOEqq5Zw+G8CSLdFEiTWw+lQAvVaE0kdbzsBTs9l4NY7p2pUkTwhl+eoEzgdUEmgQxsApmZjWC+9bHYjN1QxcDlUhLQii+FAWduFVtOkURL5RGvO7VTNi00IK7qeT+Ws1XW8H0kY7hucGcuanLWJErGCeHnJajobiahBFmImce8khJJxMZaWbkg/7AnhQlcpSFyUTmgJpVZ3MuMcKLLUDufdJyjf3Cl42hWLgK6XfgwoSZ4YzqJ9MdFcFVQ4RaAdk0WRfSfqHaO59z2bUkErCn0QhM8pi6EUVlkPCGfAuk5CDKnYvX4T+YQlbBxTy/uscSu5JMPMpxFTs+7jb2fSpU/FlxVxaSpP5kixn5K/Roj/SuTq8kj9mx/H9fBKVFwr453MctztKsaov5+PgJLLnSvgrvgJZh0Q6BUlYOr2CRudkvgq36vhDw7L6GO6PkrHzTDmjsqIZvFvKlrJyRjrEkj9UhrJ/Cd3Lk5msJyN6TgmDDyawdaqMF5Gl7JibRHc9Keu3lhOZksK0B1KO/SyidVIiW9eJPF9WxIO/4/jwWcra+GLc6uIY11vGk0QNWpOyybKVUb+yjPRfshgyUYq6UxE346KIeiLlSDfRU94xfBkh5fcqNVfuC8++IWH/u3IKR6XzRjhaB7NystakkdNawu/2FeTvzSDwkowjemU8PxmNQYSMgpYylpgJlomU0f9YKeM7x3P2gIyFUzRsuh2NllxGp9YaVvot5oNdJg7FBTxoXMKgWfPo1LuRkGoLxsyfz4GOjVjtMaelnRdPetTSJdMUv2fCm9rVkHPPhPXHPCncWcOI3maktPHFaEYd5/eYkLRiPqefl2Px2Aje+PFcUcHq20a86TCXjWsraTAUniVcpu3oYh68MWHFrWDSckvwEb2jJ9ac/9gSGtYbY+K5EM+1pfT5ZIRsbAhuP1QEnbDkyplgOp4s5FC+Ob5iTZt1LWT3CwuuCMfx612Ey0lTaiLm83GFcCgXMz6E+1LiX8SkSFPy+i6gxLOZsV3t8Oy6gKeOzTT/tOHBFH8q65pY2B9yNwl+amyiqK81NvMDeTOlmbu61rjeCGBpThO/51lyxsifrc+aGGhug2TuIt6tVZHibM3LAaG06JeglS3G3CWcZ6L3zx405EZCGImOxTyJM2LSn4Esy2/m5UFbJPWBfDjcjEmdHUt6zGWLVQN/7rfgeXYQBvqFzPO1ZMDrBey+r2Rub1At8OfOeiWnutsSdzCAT4kqjo235pJtECtOKDn43Y42j4JQj1Gh98OWIZUhzC5Q4jzfHgOPaDJftbBrvD0ndWNRXWhBa5ADru/FmjvVwupvcPJOEI1vmln5tz2agyEcG9nCebUDmrAQ1pm0oN5jh/70CPruV7LNygHPSxHcTlXS2teRaT5hhJ5RYl3twAhlDJd8FOx54sXpvXGk/Kmg1Gk2Af3jaN7ejHPwdAb0T+D7r838NdaFT+ujhbvU0//EHPb/E4zz4kYujnbjujSRzZ8VJH2cw7SuKcJDlFw+NYe4b2Kfj1Dyfv5cPhj7Y+H2ikeTZ1Eqi2DCzAZ+7PPEoFU8N6Y3ourqjkVhCGfrC8h/74VfZgZbxjQyMX4a+7WzsB/UwIruzqSkCxYd2cCjTEd69ckg7EANz9VzebwulZOmtaS19+HRrjT2rqkh6vk8Ns9OJO++grcpPmScjmeU6L5BgwWPDBN7+aKaQMGlkngJUYWFnG+OJWFRMkE9q8lYtJA3x1LQyanmw/YFnNyVwthWdXTt6M2AtumkpteS/Ncc8k1Tee5bRb6nyEl1MjX/+/zkmlBs0hOZI5xOItjBYm8yPVUK4r/4kzRAis15NdaG4dTqS/lFsE3vb4vY6plN2PhqXDr6MqxdFr3sq3nXx4+jldkU76pipL0fQxQZGDVUc8PGFwPtDDIPVfPgvB8tj9N4/Ec1KdcCSMpMIfuXGhQz/TGZlo7NQyWhzv6o/FO5O1OJXrLY62/TWHZLyZQh8+lWI2V7tyJCewo/kiRzYJycZRNisZmeyMcNBVzaFIunKhGn3nI+XIli52AJL/pXcepyIPtFF3vtr6J7ywLqM6S88lMzb0sQdp1ltH2tJrtXCL/VS4n9tRiT74vp7CdjwuASoiyjUaTKmFxQhIVgpZgeMi50LmKH4UJerJTi7aWmdX0AeTaCsWcXseFIANNbZMR/LeWJNJL/nGScci9h77lYQg5J0Qwo50O3JFzfSsn4qSHIJ55iA8H9jeV0eBiP03YJ3u8LuaOXwMG9c1gYX4OFhQmaxrnYeNTwPt+Yho9eDJxbLRzXhFYKT0w7VZNdL5jzD+G9x2pZ523K91ELUVdVYHTeiONtF1B6uoLOF414ecKPA9Uazoks3Z/sy+tnGtLfGhHZOozt1Sq++ViwvO9CLpwoZPMvFky8FcBXz0J+fWTB4d/mUZBeLfrUmCUh8xm/rRrLYcYMOePLVDG3cd+MiHFbiNV/9Vw7ayoyJ4QycfzhjClEBvFKU8faMhMKTgTzvkbDv0lGFGcFsVxTju5GIzKehTCkqZycRUaEXAonckopTYMNiRQ+/OfEUvoPNKLgcxgpg8qoTTHki8hGo8llvOpvxCf3RFJ7lVHWVYfT++O5ObgMa71J+F5PILS9hlnvdFj+2JshnUrQ3mTCuwNerPtazNmuplS9C6DVgGIic0R3nA0k9KOK8+Os6FcbRK/GBpasMeNgViCPpzSyuK25cPIA2rdvYPsrU6ad8mdYq0betzHH85wvuuoCjqsc6HlL7OGkApZ/smdUqB9vXqt4+Jslj1cLztNVseC9FblBURzvpORbvh238hcz01JJ8w8HboyK5NEaJblH7BiyLAijt820Ogo7n0bhNFf4+EojlrZEc9VLyd0MY+4cj6LPMeGqOaYUl4RBsBLvsGm0NEfgNFXJuqNOVBgLbhTX0jxyZvOXxfh/qOdLKy+sIiNIXtjCzXjhOPXiZ6ubKTCyxv1CGPURLWh72zKwJhXjc3IkSifGbE3ly3gFdkkuPN6ajK5Czp/tp2Ovm8CrWMHbzzzI6h1ByC/N9Ng2g2vrEhmZVk/fQ7Pp9ymaYdUKLn6dQcKTWLapFRw+4YrebzEY3lJQN8aNgQ5p5D5WsvyhN1Z6aeTfUzLzuhca90gyo6tZd2e+cMxw9kur2Fg4n3M1kUw/UsWZLH8MTJL4ZVUdyg9zqLmWTWiXGu7K5pDYXsKPYYIDv81njWcWSw6ocDrvS8Iv6URvqSKvZwjdNClsvFRFBcEUn0wS917FrupgCq5k0f55Ff+99meNSxKy/+Qsn7cI14PpXClV0iJZQGh8GkbDanAX5482llLfpZK/24eyNERC445KjLUW0UUmod3CSnI9wtDJFLy0qpzFJ8KYckjGvS8aOl+LoOyYhNHXC1l+ayGa7hImhhZi/jmIqmVSLFwq2HMhCsNUKUt/ryB2SSTjBcv90FTw6MhiuvWR0L+uguvlMey2lmB6oIJOXeKpqJWgXliBw9NYpleKHNulwdrcl8ObZXTPLsczcD5SjYyQGRou3vNj1RYZR82KeZsXSNXoLLIvqRjTHMSty5mkLBe8bR+I6+/Z7BgqeOlVIKNui3wbU8rpb4t5uUHGtQ8adOyjeOSwiBt+jbTqaM61gcG8FD5bXWmOvrUv1ZIalsYZU/OPH19SangdZUzI1UDmn6ll9AgTHiQuYHBZHUcKTNBXhvBKXUn/60b0+jWIG+8raS414oxlPP9truHqJQO+5iTwbE8tC1INSRuexK5nNSRNNyBrfSQjDEtp9WYKmscRzB9dxuJVBtxIXsyWsWVUBE7Bc+ACrDUaWl0wYqBZILoPyzE7ZMS1kIXYPtcg221Ebpc4Po0o42u4Ll8HxZKmX0qaUpc0acz/n/PhZT12v4zgun0Jv601oCZtPiWCOS3/NWbND38O9ShhaZExVVl+/98vIw6Je/zpQ68xJfQ0NGH3L75c6FLKyJPG1L2N4h+xR3ZW2DBAbzG9A5RsqrVlWJcQHPc34xJszff3i5B2a2Gaiw3juoSyMEAwp5UV4+oW8SS5ib5LLRh3JBx532Z2Blhi8Ws4/8kb0WSYC6cLEj3cTPFqG8E/Qbw3a8ZomxVxX5P4510dP1uMWJ6aQNqpOs6eNiLAJJG0C/XcrhX3sjwSq0IlPussGTYlimCRV0/3ies+jGRyrpKEN9ZsTg/H6JgC3bcuaGlHsvenAuuG6YTPiBR8r6DvWFfaTYrhumBCWQdrcpPjBP+3MPq9YN1+cbzObibzFyu6dA8lbUELzxIgVHztjWphwg57LhSHY7xARdtKCx64hWP1ScXeX8xx2byIk+5y3rR2p1NkPAtnKnCud+awbjyJP+V0ip3GF6NEnhXI2f7JiVHXw7nfu4WsXU5ojodS2qGFvf9MQ68omuPxLXT3mMab94uZvL2FNeGOKMT9XrNt4XOaE3W/x3IsV0HWRSfeGSQyN0HOuzpHbLbE836rnPSYqbwMSuR5fzkxmxzweRiN+UcFaUbOtLkYy/LbIvecXXA/K9zph4KhfVwITEugZG7T/3+OsZd9Ev3ym7AOduH7lkgcPzWjv9+ZL9/Dqd7dzLrj03nUKosgTyU8nEl4aTb345QUrnLF0lbCvI4q4QyzWDogiYNbFXQ+78qXxck8sxBcN2wGB8+msG+Dgp7XXbl3KpuNFQrOlDrRqiGTU7EKnIqdMXLO4qyTgmLEnGxIYkPfBj56e+DumMIA33q6D/LE5XKK8JgGViXMotsVMQ/FDcx5PotQ6wxeFtRS4T+bhJBM/iiooV/eHDp9S6XjOwU+Tm7cik9n0BUxhmhXnl/IYK6BCv0380lYkkErcWxWPI+K1plc16/mtejbc8PF+A/UEjbFh+djU5j+QnDRMl/ML0jQMq9i5mFxvFeK3KmS+DhfZltJGd6zikUbfHh5WMLmr5VcHu3PvSESFtwuZMW7cGz+93dB0wu5ly9cM0tKamUh7m3mMbpAxqM/NTx7H8qFDzIeFJWx+Uy4eIYyvBeVUzrKm7Z/y6gS+fnXER8cuuaQGqch5O5cdKfLGLqoguf75/H4m4zOt8ow3iK4ulMOf10vZevYQE7+kGFUUspJwbqL02T8s6Ucav3J+kdGzwcii8wWEDUgkys/lPymiUDZPocRJ0o5nxfGvc45lGwqQ/fVIvZtkjBuayF9wxagnSCj5HA5OlsD2V0h4/5yDc3HFjKjWErMkgqkF0OYOnwB8epGHLQsaNdnIRHxTcJLLbjUsJDiDTU4HDPm6LYQul+soemWMfmDFnHnYR2/qkz4sSaMfuvrWTfNlH5eYXTMqMNtiwk1i6IZJbK3f4URqmMx2AmXeb7BkIwuUdStqmGF8NYBi2PYeKaO10uMCfKK41BiPWFVxsQNi+NuXS0z54nvORzHSL1SQldOoptHPDLLEnRu6ZB1JxZTG+G/HUX2OsaQYFtCapAeLf/FMMWtGMlhXQYZRRA+S7CcryH2dyN5IV7X72HAySMRdPhPxd8nBH/+E0HR/kJkX41R/4zgZ5yaMZGCOaeHc16mZsc/xlwSzHlUeH18jBFfAkO5Yi8c9tlUrlyIRJ3axOpxFlxLj+R2RiPjnpsR+kcEQXvriEkw4YYmkkn5tViuEDmfGs7btbUo3xqjsItnqF4T+gvMidsYS+TDJjbNsyDgXDzj65s48NWCO5PDKHlRSZzg4YEfFxFSUcGqMCNuVEWz8YiC1L5WuLhE8tfnZhLbWHMtJ4rhtFBWZg2XFqOf2MyCV5Zs9Y2hLErBP6PsWD4jnbyyAuzbiH75PQ3lqQJSjpgRODiVlX4FOGabMLFtEvfXFTC40or9ixN4928BXXOt0bqRwNJ74ntaLHBvEF78qICTne3xCknkUGMBMb52uExMZOvtZkoOTsPbM547U1oI++FIzD/xqES/mA50Zv2NOEpXt3Dqmx0/clNY+qIA/Zd2xHRL49Kvcp63cUDtl4KDuO7yKgf0b4q8NVVyYsM0FMbJzE2RU9DfiZawTP4S3BWxdipLTDJJ+iInd4Y9z//NQvuMgvP5DpiMT0JrcjOdTJy5sSYF0xtNVDZMo0PbZBaHNvPzvCMdKlIpCKxj5eXZnDuSzLIndUQbebF+TzY9B9azdZfI1dpMcjT1GGS70KUyi9o+9TwZ70pBtwSK6hTcvjOLSzfj+flYwXKPmQRtS2RpqYIve9yIPy8RrqNE1t2JNnkSfstWsqLHdPpYplB3ugDZP7YsyUijQLuRTy0unBmbwefFDdiEzOC5ewbt1Q2oh02n03IZqx5U0n3ATCrXyPjPuZLgb9MZMERG/tMqbDUufPohMvZQPYoPrtRpZeA+XUli61k8P5lGk+DnG198cBU5nDdZxYb7c4VnyGieVcGbjCC+J8q4ekBkxcRFnNoq43xEOX5fg9jwXUq2XSUOd+ZStlpGaaDIsVpvMkTmjAkopURkiMFkKVLtSu5uDEbSS8bL42r85viy7LGUuSvVtG/2Y1mYlMdt1bQJmo/bZxkqeRGnfvXmSoOM4WOKUFp7oWeeQ7ROMU0TZ9O0VErHXYXMcPZmk0rK1aRCylJm03majITJaq76zyF4uDiOULO5fC41PcX8JFbweb4fEo2U3rlinJYLSBTjnLiyjDNtfPn7sYQBRwvxNPJnZ1k4JueEn4o99bhvOGOPV2PdVnjTqkgql1TzwlOw5bdYLnwuJ7DrZDZmx/F7m3I+dtOjVXUMjV3KGeI8mUc/F6N9tI4NXUwoPh7Pk+Zyimt1GSjcZ/l3DTV1k7gVvJh5diXk20whThVNTpKakYmTkT2NwWNTIbbNepxcE83U5YVUndenYuFiei1UM6nMgDdbo/gRpiZu4hQi/4ji1IJC7A8ZkPcymnOpKm78YoB3rvCmrgquFpljUBDNsWIFZcnmnDSPwCG/gZUdzLDShKI63sBmSzOeFsTw+nwDuTGmDPkYQ0VjI2dbzDh6LI4J8xtZrmXGo84JxOU081eJFeFHE/lR1ITPKUsGjE2i4kEzo3rZkWCXwB8WLfxUwYp/Erg/uQXvO/a0WhJNiEMVJ5wNGJQVS0m3KiI6T6FXXTR2Ayq5IuZhnNFi9rtV0TnaEJOO0cwLq6bGwxAz3ThG7VNwwdKA5Rtj+Jih5PIoQ4rFeXaKfdTplD5edxIZ+5dgm0c6WFkJl3+gpHNrXW6dSeDeHhXXmnUImBnPRic5p8KEX1yNI/qAnNWdTXknj+GGjYKgYzbkXU7gQkkzwzva8nVXHBH+LYx7YcvGQzFsCG+hod6GVr2iKfuzha9d4cKwsP+fc0tvK/R0w8jQU5Fy0oagB8kULC3g9DVrfjxL4o+gArTsLHlkHEfDIzkWZ8T8HIunV5BcZJk9x6tiedtewRhzB7R8MuhzSM6LP22xsEnjvsjSvbo2HJ6agVGOnBWfxbVGpuBh2szxB3ZY2KbxMLoJI5GfsjGp/Hq/iWndYI1FMl0dm4mysiVgUwqb7OU4t56GUV02f7RV8vdpR+6sS8ciRM5fz+1Iu5zOMJkcgw8O7CiUkDmjFhfBipe6Sdg0qo6OR2ai3iDBwqiWFV1m0XNiGv96yrGd7si21VLeDK3h7F8z+NZKhrJvNca3ZyKJk4h9Vs2v5+ZSHp2DtkEJ3ZI8mOqdw7URxcwwc8cxMQcH0xJi9rsRGJ1FU301kyvmEmKcw5pQDf989KLZNwePJWXciZtN9swcpq7TcL3BA5f3EtaYVhOh8aLcSbBZWjWqtZ7Mi8thcXIpXQI9eeeWQ97KUn7VmcPLyBy6LBVON9qd4r0y5D/VPN/nzct9Mj7MUNM2bDZPRBbtWVPMug4+nNTNQXO+mFtpc4gbmkrXkirC4yYT4JDGt0PVVKzVx3uT6NBXVfTbMpnvPZNwvVyJy0Y9rrxNwPC1YKqxesQp41k6qop9/07myoZgntVW0GePkeCiGKJ7VFBmo0+4VzS/9C1n6mp9DjpFMPp+JQlvDZFME8zQqZKV0wwZ9yyWIVtV9Lmmx6OJcSxbWkhpjq5w13A8u6nI07HmcVUCwf1E17zRI6EinnyVnFCvKQzsEY/PAwUv2+tTuicG/XMqmsfr03POYqYvLmRJmhEWMxYze68Kf5nJ///OacrvDVh8McVtdhI3NzfQYm2Kr24y2Ysa+fbTjKqEaNGt9TTtNMFMO5r+BwX/6FrQ62UU8w83knhPsMTvqbxNrWOH0givf1K4alfLhgKRY41JZP2sZcRZQwIig4m5Ust3MxOyzsdRuVaOrqsNZ4RDXWyloDDBioTOYvzBcq4+siTKKI2NHeTCA8CtRzL70+V4mOixfmUyufICnr6fzLuliVxyldPeVh+/9qm8KW7ig9VUlkams6u8kY0/HXjeNZXNHZu42NqKNUVpzM9q5OF9KwalpbKURv40seBT9xQMjtczwNiEYa1iCPZt5lmqJZ2OpxGjLGBSmiW7S1NoTC9goI8V72wy0Jkj9oXgwLxZGRjayem13pR8wQ9fuysxMXahzfFMbj5X0NF9BsNaMqk2VbDC2hL9zDRWjGoirN808oQbaqY0MaPBHK/aBG5GNHLS1Uzs12SqhjXx8pEFU6vS2XZczpnB05gXKEXbVkV44HQCXmQzWreej7860XOFhN4T6vDEmagPYu+Pqaf93qkkaUu4GluHwf0ZpA2QUvlbLT4V03EfKKVT/1pcBztxaLwUrVsqPs7yYGYrKdGCk/OLZnNslIRhwq9jb3qwaLcU5w/VdC4UTBWbyQPDOpZ38sBtbjbST7VIDs1iTbcsPj2u41mOG4NG5jDdo5yQ47N51iLDOqYC56eu2DyTkdm6Et+Vs7gyPAfHN4I9BKtsn5fDiawSbnycQdXsHLaOKcaHmczQyWHhwHLeBbsiaf6fK5WjiXNhz9wcLiWViNyYTZpwtEFj1Qz+MovvLjLazyykq40baRX/Yww15vUz0UuVsmafiq51bvS8JjxI9MU7C1fabJNx1qCSaAdP9MTYprtXMNfCi8TeOfg0lpOS6UF+HzHO3kWMO+zBJf0clowtQiXGnJCfROrdKqouT6aqMIHh66v5NmEKFzxSOK2s5HcjPc4MCGdU93Ia8g1JaxXB6wEaXvxmyP5+YbwcquFogSHrh6TQ57GG3V10aBiVygVFOXeUOhTEprH4oYbTZyay+V4siT3EvHXRZ/9R0SkiE94ZTCJ/gtj7u1Rst9blqVqsn7lFtNk6kf0BSXx1L8IsfQJV9xNZuVjNt/ETWfMmgQHtxJ76aECxfoJwUTny7caETo7H9qycne8NuSfcJCZZQetCI5ZfzKZFZFfeUl3cF0koelBBQclkwnZL+CYc87qTHst/SNkZWIZfnCFOailByRpuGhuxtUpKw/Qywr8b03+4lLP55UwqELmqLeXv1ArqOhlgk5TGDsH5bkYTGdIuFdcKJdnHJvC4OI38ESp2fdZGSyeDGmkjZal2BM3LpKS0gU4bHHgn+Fw7sYEjryBcP5U2CU0UdrAhSpbNNXslB62s+DA8i5IYBU+G2fDjfiZT2ig4528mnCONR7ICOucaMeRgOiWWci4d1idrr8iKawX83K7PmfVpJDjKcW3Q40FiMnfuNbGuzorNsyS0xNShTrPH7JmEZ/NqubHMjvAFEhz/q2WOkS1H86Vc+SlYdKoli32lVJhXobXanM4RUjZlV2ESYIWW6EHXDQr+uAc7JBIeWahIPWiIerRU9EMho1caMPq1hELDQsZ5G/N0pWDp2mq07joy8xcZWXuqUDU5sfSTlD6xVTT+6khrTxkHxlRROdCdk3VS+i2sovcAwc/dpXgm1VC1wZY2U6VkOtcwYaM9wRIpwWOr2fkEOv0h4YV+Ha12OJLzRcIu81r6TZ3KWC0Zy2+U8XSfLSeKpZxQlpIw2xqvQqlwYA3mJtb0E3vTIKWY3cVOyIQvpDoU0+jtiFwlY9/GEp7snMaoMzKGrCpFb6gjm4/KyN5RRqIYc+YnGYa/lJF+zYmFA2SkNxWStHsam8R5lOZFHDw/DWfR3aeFU1QHOxMiXGPsvyr+zXX5//d4Z1wqoMXNls5XpMQVlXC3zgKdO1Jm5ZYR9cIC18k5ZOeX0OaaN3mdhWd9V/Jbzmy+DM0g7JyStk4enPk1izljVbRN9+TUDin/ni3nSbkhqWKu9HUqmXHRiP2bpbRxq2DzMBOqZiVT/XcF+WN02To+GeuL5WwZMAmtw5lcHFHB1Q2TaCjOYoFBObUvdbh1JwN5n3JieukQ+jaR/yo0XNXosN47Bq3AIuIT9ehmGsuZZDUz6nSxeZ/Ae8MSCtZM5NP5JM4PKqF38ATO5SZiYl/M6R8TCJmUzBXLYva81mZFpwRmTi8mYYgOXjdTuDRAzqHLoiv1ssX6qWXPKRPq8jP51aKWDreMOJmYIRirju7DTRhjnEX8HNERn0xZvzoLn/BqvrQx4NGRTIyeVxHlp49VeAZnLlSj0Z1CqxNJ/Pu+DJVmIgNepNKnsYKJgsO7OWewtGMl/Rfokjc3na2fymkUTL70RhpJryvxF1nR0y6N3rsKeLLQgNzr6XwT+ZP9uyEFwt/zhFN3Oz6ZEbMy+S4cv1UPfRpOZTJsiYLDrfUodkrBJbaAbcJ92uxMI295DdNaGXCrZyYpqTWklBhw/aZM+KOG/uemsfo3CbLSKnKeGTBgfLbIpBqa9YyY5CrhSWY13iuNuBYqRewwIidP5exNCZNXqCi9a0fXSCk3u6jp72DH/HIJA70K0fazIsxD+Ol1NYFdrOhuI2XvcDWf421YsVPK7Ro1/p+mCC+UYruxiOHek9FpFq/3LebIqinEOEo4uruWrvctuVCVheOZOu5GWkBsNus0dYRPsuaCyIFhq2t4Ptmcx8ps1h6uRWeCOSc+SvhlTA3hvlb0HZHDs3MlJOpMx8E6BypKGXjNhfhzErSG1LL4rDWXnkvRFZnzdLI9c/dKcXOr5nOyA1/8pUwcXk2bTBsGPpGSq1eC1U1r/MX4J6UX4XDQhp9bpDw1Kcb2iCV7WkvYsEVJnZctSVLh16MrSfxpytRjUuJryvE9ZUbU7zLarS4RXTKVUD8Zu3uVcSjDnriBORwrVLP3vCtD1snYfLyQhz9m0KFaRpTYy9v3unDpUTIbj6vw3DeBUe7J7HqoJPjwRJ5aJnFadPTsGxNZapTJ8veV7G/RY5hVBlMVhdyKHY9nQgZztqtwitXmXZt0JuoVcq1xPBtPZqPVXXj3Gm2WrZWwb2YJGTYTGSh4Rja4mG3XtbkVnU2CnwrV7xOZNieLvqeVnOgt9o52FiN/V1GoPYHjARICbVRc6G3N5xAJlu4qsiZZMMw/ndXLFaTc0EH7SCqqS3K2TdAlbmcqE8IE7y3TobQ2Hf0WOXeadMkV13qtVUXuJn0WHJaw+rTgjXADug1Mx/uqmm0LxuPbM4PIS0W8NR5PryWZtLuvZvyc8dScy+JAr0qcY/Rwa5XJpTw5QeJnf/pIGW+lZvS9yUwT/DY7Sk2Zky5tOqfQd7iCpYsmof2/z5B1UlKlnEiplpRpSzQ0vxEeEZ/IXMFdkV8n0fa2lOfOGnyjzXghuOi2bTnGHiYMei7h1rYq8ayNaHdAivXJYjybzVjxQ2Sav1gPurr4ZKdyRFJE3Pnx3PmUQvZ6sS86arP8SzIu0iIS47RJyMriqJiT6dMM6OORw6DSMno3uvJIeOKkjaX8uUf4Zr9URj8p49H3CQS0yWDZxzLeF05A1TOdB19KkXefgEVVJjnaxZz1Gs8YhyxCE0sY0UWbTUWCVwdpePN+CiXtZHz6oxR16hR8n4qu/KsYw6EmHBf3+L//DfH0nimPHkv4+41gXTNbXt2TcGhgIS+s9JjgJ6FzpQb/85P4N0hKsUsZvd7pcui6BNtlZTw0noT+VineFuX8c3IKneulOA4t5Vi9MXfuSnG6XMqLbDOCBRd9TVaxs0KfuFspjL9ezF/O2tgkxlLUV7Cclx7uulK8upVyN2cS8aslPM4uFRk+keK2Ejpaa1CG6KA+msnGjmUMtZhAp7wMRvUrpdpCm0+JmcQ8lXN/qDESkeG6m5Xs6zmRVX9lM29mGX/7TaSXYRaHx2uwXTQR21dSHs4pQ9FTnyHC3/cv0jD6r8kcE12ZbF3OzSILEkTWtbUtYlmIOd07SxnztJCs5v+9pyRF8a6Ijv8acn6vhNkLCpk6ZBLev0joOrqQYcMmsl2s53naag4XTiS1lYxw8xIuuBpxwVzKz8FVjCwx4WuYlJWnxdoeqsuNbxLkVkWEuusQNFIw4b5inO7p8LCrDLcFpQx7ZUjfvjLsbUsICTNgSotwf6pZe8eUg/0zSS1VcKPnJLJKUml4WUhm0XjyKlNY+biUOrMJNDxJZXdDCffF2jP5KxnDkhKCh05g2DiR4S1KVqn1iB8kYb+viqTQSViESohoW8SK8An0DM7miEZNn5/jqRb8Jqsuxv+DLiZvpTz5rYQvxvrkL0vDaqIYs2Q8Jscz+FhezNeI8az6W6wBnVIGNeqxVCubx0VFNFwfz9TtyWT5leKoPoRWZhIVz0tEhx7ixv4kDq4p4VP8YYJ0U4TzlxJ66CAr1icx5G0Jzd8OoJ2UxbYLavLiD+GzLxGrTUpu/jjExs+JVPVR4drtCPaGqdj1E7524wjOi5KRDhCZ+eAIPpuTePBMQcDYQ3S7nMDVtkranN1P1e5E7n8oJq9sH1ZfEjjduoh/nXawcXE8vwmPOHx5P7vDE5ieV0TWqn0MmZZA6n4Fxff2MEQdz4TVCtwjdnNpSRqfsxV8e7KbjQvj6RtUyArX/YTsiMfuuRyzWzso9c1GVVmE4bODDPyWxcXfivHtcJikbqnsa1fGSdUhKh4ncWWWks0bD/PDQcKA1cU0X9uDj0ka3e6rOBJ+lNJhmfS/raFz7E56hafSL66MDurtHE1OxKVzCS/tD7DcMp5bajl/OucTUpRCN5mClSP380EvjfL1ZQSrDhKZm83l8cIxDQ4Rcjob42dFuK0+QM93WXR4pKZb34NcKM7G9Zuaxq57KcjOJvm8mg5u+3CeHc8F4QJWQ7aTWxTHE2MFnc7nkRcYT7shclr+3UbKdsFL2UruaeXTKiQV7Rw5SkU+DRtSmI8Cqy776DkwA9N/lLxovx+b3Cw+G2uI2nCAFSPi6HpbyZMVm+jVNQ7tlwpq7m5i4sFE5jmI9XxnIw21ceR+VPDp23aOj09jl7ccS8UWvuqJNR9Uhl1eHgnf0vjgrcHgl3yuH0hnSYKCF8p8Au7FoXNNzpmR27iUEM+M5wVk2W7FaFcWBnNVdPPZwaqELMbkljJ+/WEqPmfRT/j1Ee/DaKmyyBbdvWnJXkatSiV2loLb3/YwrGciJ9eWsC4tl1uN8XTKLma1aS7DHiTg2kM8l5R1TG0QTDtYyZ0v6/l6M471g+RMureBva8S2LOpBJ/QteT9msQBkYFuPXLxXJDEnqJXrOi/gYxrmZh/1BC6YSvH6zIJ/KxhpP8WvEVWt3bVsHnddk7ejqNwnJzlbbagSUrH3U+DT80OwoW/uNUX0Tcnj8iOUlq5lNIzeTsHNkmIs1Hz9+et2PpK2KxdhMX1nVy7FcvD7Qoc769j75VEZoW8ov3NtTi/jaTKUcE+x2V87RfH8aNy/hos7mVFHF6phazN2UDUg1ie35ez9EsumytjOR4mOOePXK5IowiaqySw+Q+Wimf3pncBbe+uJXRGAp+PvsLRP5eQbok0v3/JwsOredQhnkz/IgKSc0k6FM+bW0X0OLWOg1/SWFGgYdjMjciOp9PXT07+wI0EXM1miUzFIqvNtJuUxKLLr7D/JOb8cQKXm18hz1tPy/AE9rUU0Lp7Pvlu6aS+kWNcspUqwcwGTRrUTvl0aBtPV9HFkiXLmCjW3vuLxeRGrEDxKo4WwbG3Jq5Fu3UsQx0LCVSs5kNjDGudVERJ19Bragzf7F5hNXoFzxOjaXEo4ET8CkzmRbO+v+Cx31egH5SA6Y2XfDmzigazJO49/d/fe1zFncwUPK6UMa9wPZ/EGrO1VHJErJNRNzOp8VPgN3k9va2Fw54twf/frRwSHNsojg3WrCZ8hnh9XTE6zhvps0ZCvkpJzvwVvJ0jwf6QkkHJK6m5n82jcwr+D36KZml4nByadViU6duG1bXXToxVV127g1BUPFVERQUURMVAAenunBlSxFxr7dZV114711hacqgpZuhGMVZd93t+339zDDMv7/vc131d53XAp5uJ9Lon4ddexTib7adoqoTQukISc/Yz7F4U8YMK+V35K33OSFg+o5i5qkNohkgwMygidudhDOs9+ThVydn3MRyJ8WD5OCWLtFE813nyc5mSF3sl2AS78K1IjsUcCV/0XNkdV0D2eikHk12pmFTC4E8RlN1zI9xJwdbz4djNdeVWTAmlI8IYtc8bQ5sC7Bt3YnbHlQd/5XGtUcpfv3iS1iaHHU3RvCtxwehzEQXDI/l+2oXn9YXMNo/i4FIPll4rxqsxFuet2ziyvwi1XRCBl915dV3c//VY9nxz42JjIU4ZMdQFe3DhRhEm7ePRD/LjcHw26Vvi2TwggKFHstHLimPh0gjmu5XyccluXD9GctWrlDUbdtF5cSjSTA0GHXaSHuHDTpci7g7dzbdkXzKScmjfawct08Mou5bHs167OLVHwhsDDUv37Oe+uO+P2+Q4DNhF3d5IfOzldMhJEjOQ0LRSw89b9hDUQ8qxQjWbt+5F30DKrXA1n7/vpvNRZ3Zb5LNhRzhNh1z4eWseA6sjMKv15GhQNj+GSWnTI4ivs9WEHxGf3xPMvnYazst243/Xi7qmYkYs386kmgC271Txp3IXV30j6JyfR9fvsbRpHc76rnkc+y2WyE+hPF+ZR05TEpNeRZDenIdpn+0saCXBwqqAeVFJNM6VYtJQxODtOyjbEM7Q23nUvNiBv1kICVNziTPZwYqHoWxS5mL8egdty8Ip2JLPYL2dDDGRohmrpq/fPk65O6ALErra5szd/Q7MvaTAw9yVw/+5kL1MSYbKj7k9nJjzcwldXntzt5sjp48Wcd/Zm7h8N1zjVRSpfJnr4chdTxX+x7ZR9aM9Wu9i0isceDPLBfnoXKzq/NjYxpnRd3NRX/HnRPI2vCLz6dgvFItFLni05KD+KZB1k525/zyX4k5B9DuxjQGt8vlvhRtdJjoRYJzPt04eDFM78od9Pi9krvh6unHqjgLdtlDCN7hi8EsuU1/6oml2pf5ODst7B/DFOIDkcXmU/OtHmz9c+NRKXH9OMOHDPYk0V1Mc6I+3nxeXDqh5nBiI2Qd/WlI1xP4VxUYHbzIc1SwcH0avj76MT1GzNF/KuFxv9shVeFtK6bPUj0E5aprbR1OY6cOLwlyuee6k2/xA6npoUGTGk6PzY8TSHLRJibh/CSP8Winr+23HqiScQxe13A+P5dhyCcn5Gq5v3cf+gCj+HVfKiQ6/UnEqguijpTTZJOE/KJL8vaX0893JVbHbw3qosRu6lyaPKLKvyJG+3MGlJCuU33JQZS+iarAFbVvyeLx/AYZr1vKoQw5DO5tj52HJnt9zMJIv4ZSvFbMX5bNmrQUD61ZiW5NP75JlmJ21pDQkj2nnVsADB2Q95Vh52FPcZisN++Uc2LEZmek6On/MZX2IDZcXb6C9No/cZFuunXfEanc+R9o7ExO9lTOr5XQd4IjFga1ceaNk8xwnnCe7MvhSLr/WevPwuhOfFymER3rx7bfNdN1UxEmnrRSvdSJjqJy30gBC//RlRoWGrIGBmNj44x9bym9dA8g87c+ELaVk+QRxSu7J2y05xLQJYkhAJL6/FLLyUjB35nhgZqvk58gIkgKC6KGfg22FjJibwZTczuFUHxnyNWEMsdfyRj8WV4NIWsm1bHoWg+0lf/ou16BMjuaMnYxwFw0jM6UsbI7iRpEWc6NYuiSHEjpDywcrCU/Ph2JtqCXCNpIBQ2VsC1Xz97/b6SV8xudRIWcCduAYL+H1X6WcS9vOnSoJxz6U8jwjAauTUbQfrsWzOIHiLytIjC+h5PNcLLZb8O9zFRMzZ2Mcu5L2K9UM8p9DU72t0GU2+6xW0OJmwZrb+ez4OJ8hv67gtkJJbRsTQh+sYO0bBc2282izYgUR2UrWyODOFgsOepUQNHYp326v5OZSBZmjzIg7swLL2gL0tpjRw2YFLlkK5N0WcmzwSi5OU9JnvCnMtaQyppi+1ua8er2FyYE6LletoWK4I8a3dPwxfx1Hklcw87uSzycX0uWlFbZrSqh4tJwGdyuutS9mTsAKHk60ps+JEgYYWpB40ZKRZSUEvF7G4Pe2nDYsojJ1DddWW/J7PyUbpi6l8LkN2wuyeVi8hKUp1hSLXX70kxUjD6/mxsNsYpeZMyNuA4sW59LWZjUOi6y5/kMebyasoiZ1Lcd9c7AbbsW6prWsHpfD70ssmDByAyHDy7j5zZLkvevZl6Sm4boVM5Tr8Puu4K2LNb2W2dDvr3x6ideTlFsp7CdncIYT3zJWYXQpjzadrThzfAuju+dTenctwUu3sfiDinW9XfDt4sTRQiV5s1y53GYzA4apRU6sY8+SzVw6oeKOpx02i+2xPqRm0uP1WMU48KQwH49BLlid2EK2iYbmeDvahtnjYi60Z7yOg7udkD7IR3J0C5oYd5qH5rP/9jbMT7hyf3Y+Hx46cWyxO8mm+XyOdkQ/0oVfz+UR4+eOXT83OqYITxjpxpRKb/bpZ/OxrZQe792JEM8SOsBd7L4njxR5BOe5UpYdxNu7+dz96o6mgw++9jmsPBNE+zxvzoq87mofRqtJfrgm5jDSIpjLH/2wHJvDhVWhXGr0If2LmNezEP5Il6A6XYRZOwmWIoO8fIpJ+DkSbaQ/PxrlkjspCP0xAfQuz8GtTwhvFvpyVi58+5k7iW5htMwsoGaxG3qFPjywz+WhiciRbb5sq86h/5pAXEf6oRS533DaE0MDf/b0zudAuDs2l73Y/TWbVXNCaBLPts4tl9SjPpzo7Idji5qC0xL6DRKZ65RLynWRq8khrDpfSrc9cQSZinsVXNT/VQwt+4KwsM4hbYWU8L8DeFGXS2b3QB72CyNlZB6z10iZEBFKh3m5KIbEM2peKIsMctlyOxaN8Jb+Gbkkno6hpI2MRVuK0Z2LZcURKQsURaRtjybJUULFwkKmbpLRp5OEO/YF1BlFYxAu4ewmLVvexRPSXcqgKC0Nj+Po+7eMtMFq9tyL472elJ2ditjVNZEpVda861+NyU+L0C63RLapHOdP87j1zAKXAB23bhpzuYcFP2zTIpkxB8nPFlwz1KFMmMvhnSvRSyrgj2oThuxdxfH5OeR7LOZC8GoGW1Rx9MoC9Aasppd5FT1Oz+fhCwuCp+q467QAuzobUrtX8+jsYhJmWPPYqJKZDxdjvsuSTVot2woXEZi5ktTcUtwnQuDitZier2KfdBkmFesYbF3N4cXmJNvYEHyngtG1S2i1eQ0dx1ZgcmQZnW0smXBDxWyVGYVF65lXWoV903L05qxjyugqNo1dzrGr1nyPL2XneHOM167n1NocNk9dSXLzNt4+ykf3p/DOueu5OKGCPuErWWq9EeOpVcQdt+DW0zW8aKemaM9KzO97suBMOUfOb+SSvi27bivoYWlFw951ZN5V0iprFZo5zhQm5dM63B5fCyeUYh+Xhm9m1mhnXkTlY+62Cf1HnlyV6chbuJUuOleuVqkpPC727rkLT1zzOdxnI76Cyb3D80l/uxHVFxeUgfmsm7OZit3bsHyno8DdjsdP3TFtyOOozoUTh6P4bYMWk8OhSAZEsslby+50wSefpORvLUX5Qor/1FBmT9Hy6nM05rYSojZrObxXymrxM6OmUi4WxGG/TUraD1ruZcXz4pwE81tFlAVFsLE8nIvThfaeBXHtWiSvXLTcORlPYQcZv4Yp8apN5M1kC0bp63BJNaHGaBXflUp+UhkRuW81OS0KWt8wwvvCSkaaafkxdh4T3lpxfFwxkxcZY7plFf/olbB45WxmlNrQPq2ASafmYLhuHV5i98fnmlHWz5aGJ1UEKJdwru0GJuTksKHPCqb9vJG+ublMO7iUzZecmWog5+fi5RwZu5Vtf1RxyX8V43ptJsqljpITZnzz9KbWTceFZge0ZZ78Fa+l0sGJirPu+PxYRWzkWupS7Zlmq6btkw3kzdnCqw5q/snaROZHB4ZPET58aB2GvQJR3ilHlb6ZISX27PYv48IMG+GdDtj2ryRhkA0rRm/F2UZF3Q8OpO724Lt/BR/32mE2wwft9zJ6zrbHNtObV+Va/EdtY8wBP6bWCn9O3sLgzv48uF5K32JfwgtC+EuRz6dJvph8j2LHT0WMOhbEb7dEH2xbzKxfA7ENlBA/TkuZ4P3VW2Ws1JXgfFTGFwMZlp0UhHhKCBNsyupS2t7Zzq0sKXtbaVmujaWPsYzPs5QUHAvjwQ8ymroqWL4vnAnXJbS/ruX9hRiuusm4b6MgUiLF8LSMv08qWHAimjtGVtx7piJy8iymDV3FX/fUdLcxIj3Kku2HS+kUMIsvp61plBWypsaYv6baYGpbRLdWxgQqrbl9W8OQbwbUjbbl5q5CAp4Y01LhwowTDRT7LUC+agOTrOpY+cCEq1e38eBBOc0rDDDbsAXLgQXMzliIQ/0WdPX5XHdcQtaMrdjG1jNmrCnur+3xaVePt2Sx4Ghbfv+7BovfF+Kp3kibxfn88NFUdJmNLBJnPip4IZFhm1GZyDHKWoTxGmec98gZX7WMVAdXcu0baH9qMTXH7TlvVYNOu5J94VtI86/m3zJLvs12oCishhwjSyR5HhSOKGB7/lJCcz2Iza+lo/Cq77Pc8Z5ay7FMK+F5/rgOqkKdt5Y3Rpsp/KmQkK+bOLHOHt3PBTht2MS5EZvZbZnHsqvLmPvDNvp0ycdlzFrcyx0YW5THRS9bZBeCkepqeXjcnERNIKVNtYzqtYKkl8EoBtci0a3gyDRP1tyREz5jJdqPHqILyXHrsZxvEjcagkUmnrDD3SqUXWsKOFHrgKQkiN4n5Xx54sAUTRgnP+jQXXLle8cIfHvpWLfIDy5GktlVx+v+vjx8HU47Mx3vRvrw3TOKs2uKqFY409lLgu2XIuwFw9+N9eedyOIFlV5YzYpiZ6yW6W7BmMyWceVXBdMOReKxWcaCQ0oWOkQy6qiUVX1KeP08nCurZEhDVERdD0e10QrzNeU47Z3Nx4ereBJVzrx6I8Erq9jnWSZ2fRbOFvY82lLBBIkBl5bYUny5it/Xz+J+1SpWH9by8wNDvHusQiV8IDHYCM2F1Rx4qaPzMUOuzrTisURLnxojzD8LTxP+0MNDMPZLSx4J316mm8WlYasJT1MxtZ8R+n+u5vmMYswTZwvesKextYpOlgZMK3AWnbSEO4kGjMt0YuX6EgrWG3J/hTXHhpcQcmIWb/60IX9pMT1bCd87vhHb3iqkgQaEqjaxuFIOaxewsJMfF0/JRbdZQ+ezgbReU0uf2pW8c/RHd7MWmzUip6y9WTq2hueXrAkM9qRnYz5e5raMGxHCsU0FDDaxY5ZJEGmdCtgXtp5v2cF08y3gfMd1yB6LntxQRem6Vcy4FUJ7TzlR7d2pnSzjp1elyKw8WOEURmmtVpyV6Fi/yfhvpoqXvt6Yz5XiqipGNjSAwLEyzm1Xc7t9GMUlUtpJNSx/G8z0BTKSFqmwPRfCZ/GZv7Rq4rcEoBK/z3tZBfEDZ+Mp2UCnpEp2thiQ57Ueu0s6Zrfoc3fSOrLiywgYaYBK+G/I61Ju/KlPcWcn7qWoMN2lz0LB5/cL1IybbMA5/Q2EtagYv8iAlt6bmNRQhPeq2ahubmBUpxp8Jszi8IaNOKmqeNVkyKu2qwVnVzK6dDZawfwJnuJ8ephw4idX/vq1gbC9i7A4s411fgU80FuMyt+Fh6IHZS5ewOWsQPwFTw57bso5Zyfmf5dje8SM7ybOPO5QwA+3l3DhJ0fmnS0k6dA89Jq2IHMppMHQhLIJHkKT+dQdWccFwd49Kmt5mW3BsRFunK2uwO+F6NClXkwSLLHi3hbGBISxa24ZSQ7OaGURdPuuo1WQC/dHRuC+rIzPk7fRLzOShnFlxP/kRFOmhP2/CgY7upWp3ySsi9XRLHZi7qMoTO10/HnNnWMi3w8M01Ed58bGgggGPdSx8Zob3yUyuvdSEqJzx3aEyPcJCnjuhiJRRspNhcg/VwYOFXv4XwGxL7eSc1AmtFHEUN0qsnQR9IsupPaSLf2GRTL0t0I63VzHfKXgW3clczc4k5It40RXJRmTHcmri8Tln0KGeLvzQiYj+WcFGYe3cUbcz9INheyKEywQE8Xz+4Xs370G+xaRPXtKSHrjwkK5hPSDxZiZutM3Qcp6sWtb9dy5UCv6WHMl8vezOPbPJtJ+1LC1SJ/CQZvp+YOa7B4GSGo2sFyt5s53fQxF/1Jdq0S/qyFZ7TdxUV7LLyeNkVlsw22dgtvzDQTbOrHWrZgLGiN6SANpO7GAsEhrbGOkvDQpo1N/W9qUSuhzRHT/DC82tmwj83QlthMN+a7nQumFCrodNyB8twMfX6oZcFKfSZO2cOWFmqNp+iTXeNFloIYRZ6cy95oji8vqkIbOYdQAT/pO03HCbQa3OnpQ1lsrNDEDeUIop12qeV9hSNVeNwbdbKD3Vhjs60H77AZMWcAZAw/WHmrg8dj5jMoOZPCKPH7bakTCjUAk1nk8CJmNXYk/PZ/mCd3NYsYbb54eklO+yYjQhGBCRe4c6qmP+34v4h428FRcNTjIh5NxDcROWMx9vQDBRSKj75ii0QtmV0yd0MFSTNeFciu9lpkBS4m7HUaMfTVpUyxpfyeUKJsautqsxEP0vSUnC4mUWzNK5ceS/XJumS7HollC3toKTmdYkTxAwrj5ZYx4tJnlbaP5MlJF79EOWNlK+T61GJ8jW2hVLqMwTsNLGycC97mjOleNbScj8tp7Une8hjl3jNh13o850TXEtRjS4uXM21dl6GmEhxQ60fo/NR+t9Cnr5sfgnuI6AyYzScxuaKtSOozR50uRD79Qzq8fp/NcnPOvByswmm5AcH9/eozPZ3TZfNoP8cPNv4GdXxbR5rOMP6QlVPy0jLYG0STGK3D1NyfmeRBOInNjf7DEqiWE+OUF3FhtRZt+wbRbWED7uFVMfCyl3LScZx5W3Be9sYAKNBst2LNZSqeVOqbVb6TRUMJqlY6J7Rwx/zGao+5qjjx1oKIhio0dith4bj17xrgxr7WWMPeZHHzsyT09LUtDppNoacdlawVrDxriHOnLzhUKFKsniZ33wM2uhHOHpzNmuTvvNpRwYeBM/P/ypepJAXcvTeHqQn9ujVUxZ/VE7t/05YLo6Z32TuLUHE+UPgXcWmiM/FkYcxJreHTdGOfH4fwi5j7hzSzOvQhlj2kNlzJm8biLC6felVL2oz59RrnipdTi8HUmdgcDyIrNQxdtwKyhbrzPK8AwZj737aOw7l/ATGuR9VXB2G7J48Z6Y/qIvVM9LmTCOzNq/5HyaWARboFLsbsj+NVYzpu3yzjXRcr81YW0CV7M0h0B2E6Vs2miOft6RTH5RTULnyzkXVgwlYEFzBG52V9osr9bAWtbFpBfJeFQN8FjC1Zyd5GM8baCbTqsobxMRnW0kpxD9iyXRHN+joqU9lbcbRfNd6kSA0/RQZMFqwQr2P7Eju9HZBRFCYapW8egWhkXEpQ4uWzkQit3zvUs5d+MGTze48VlCwXqAVNZV+SJHUqqc6fS2dKPq2IWv7+eyJ00Hx5vLiHhx8kMNAigY1wRSd8nMPBpIPN3FHFQPh6bi+Es/b2GJ0/nsu9pBMl3q1kWMofOxwMZG5CHo99Mbi0NonZRHnb+BnxUhWLztZahXvO5GhZFwNxq+gyEjfmBGJ2tZ6DXIhbryRhqoGPtmkW0Ez3xRw8de9zmM3uHhMruVcwKMueGrYxl6Jhz0Ywrd2UY15Zyqv1SvneTsd5YxfTC+WKHZOw7qWRt2QJWinnZX1YQsQCRvZGMyCogf4YVLe+CMPxSzh/dp7PiX0/ObiqhtvU0JG382f9ZzuF5U3iWJ6XLIg0XVhuy2V900pZ8/vl9CTfiAlHfzWNN8HT2/xPJWMG6eYLx/jORkF1VwONU4ZPhUdzsWICJrT57/xbz/aGIDY1GtOskci27mB+HmXJG8Myn+cWkLzZij0JKD7EXt70W8KfoRyeWKzjwbiGbZ4SK3lOANnA1ZcGCkf4uoilsGZ/Notmq1HB2mCXeHwX/RJYK35lPVr4EVUoBvw1dzv6+Mu4uLSL3vhXdeobjOLIQwxtrGGMfiMXPordaTcbEJgyTyEo+FMykYZ2EjZ0qGOJiyKRu0bx01OB8YxkuB6Vc3F9C8z1DVD5Suu4p5qeD+qhGyoQ3aDFquxCpt4zpn0u50nsxHfxk9L+iwS9lEQ/1Zdju0mAfuYBxv0SyoW0NCn0TDBf4sbtOi1mrqdz9I4JlXkVszRvLnZAoHGersFsynmTnEN6nFpLy+zg+t5YQKxhSc2g6f76W8qKPlldL5vHqfQC3+gmvmDyBzO5S9lsUsX7RNMw+RLLwunj2KeMwNg5m3ZEi1r0eR2JlKNf0lSwvGsslbSBNVXIuF02kn56EAW2Kedp7PNeMgshbrsQw/nexU/78PLGQLQYXadM+khVXlAQl/E5LrC+/F8qR7vuN4MO+tK8rIKPPb0zq68fEfXIe+B2nm2sg30bmY3jrBKbbAnCdlU/K/pMk6gJIqvofn+xDGxFGRKiGUVXH0EyP4MctBfxy7jitpvhT/CqfkOSTqC4Fsd5DzcpLe2g71lfweB4+6/YQKO6zvI2a0Z/3YnLIhQX/FBCuL+HqKle+VhZy/QcpqZN9me9ZzLtHuzn12geHuGI6T9/Fwc+epLbKw2LNdixGBjLDUoXhlL3UTBC9vVcp7QbuJklk2USHPH6a+ysTLKOwzNWQIj/EwG3eHGilwPt9Ars6ehOzOJsVDdEs/O5Nbr6C0eEJWEhC8TXI5YVBAqblUfRp0XBZbz+HgqUcd1XRtu8e3t31wq6zCrVOxqxvHmI+2ewujWBWlCff07KZNy0M7/G+HPo3i0sl0UzpHYFzLy3VAxPo8p87A/craTc3jK37pDwVs/50LB7XCVZ87arggdVsfEXvnTIqj/9cLRizwJ4OX5RU5m/GYdRWLnuXMHqSC0cubeHBVdGtqu1p+9iZGVvFvJ46cqnci2sbRf8d4UifYjcedC6l2tGZaRbuLLmp4e9DrrT/5M+mC2IH9aWY7fPhhIuaz+0l9EhZyUDHQpZlzcP7gCW/CLZ85TiXwSMt6RNRgHnAPBymWnBQaKntu8V8GbAOjEt5YmbBu/ZrsRP7ZXXFhvuj7UnOzKX3cCv0N9hQYJnD1rsW9Oluy5VhOfj4CYZf4oDJVw19927gzUw3LFz+570ejDESDFZfypgxgSR5BFJzM5fnPYI5c2MtZ7XCt+fOpcnagl47S3nb0Zg3O635sVCFycnlJLywRm1ZRXWXxYS/tGF4ZSUzTJfw0c4X7wll3NZzQLPWiexD+ZTv3MjTB1swtZQzYeVGAt9sY744w0ULNxD6lw8/OOczbo7oCOK7d03zmRHrjM0bP7Ztz8VbZMsX/0D0DomeO8QV1ZBAVtXocGvlzBbLYNwC5PiJPmQTFYJRnpaIHX7klQRx0lXLl0x/ZL8Hky0RWannwdWMCJ4nasm9FMKNjrZU+ZdxK8wA9w42aDzKuNjPEMnb1Qw6X0rrBYb45low/bCcpYkmtOQ68GB1FS4/WjOmuyOu5/NQjLZBUhvCx1Q522UuZEZH8OtNLQckQUROkeBopcUzTEKvfZGUbNNyROS5ntaWroHl6MUYIJu+jm8vNQwca4D5vLVcyFSTHmDAq89raP9Iwz/hBpgM34a/cSEJV+bjNG4jelPqSFy2GE9reyLm1vP7xEUMr/bDeoGcLoqNmEf5s6VFTkL71WwcH8if3QqYr7Zi3wEfso7mk3ZwK6OnyIjaqqb9pGC03SR0mV3E+KgA7qbb0O+PUgrOGPBu/FbudVRwZa0h5644sGdOCXPbGFH8fhXx4v0F/rMIlErJ/KQlxXArB8dGYaTV8XyZM2X+Ufx1XEd8jCsfLCVM+1DE7C0ezC8U/p+npG6BG+3/tWX7zVK+GxiwbrITB3o18HfofIY1eNJnpJyOxdZ8HunL91w5Tyss+DzFkSg7BcZvDEhK9+HUqAZ+FXpzSHEj8WUDLS4LGd7FnY3nG5gebopxp2jaBakY+dgOf3tPCgZrsGuYxv3WXvQfrWZb72m0P+FOw6xCevSfzcYbHrTLFMxsvYjk0Z7IZ6j4fnQaSQ89iOxXSt+/pmP60p2x4jpbh85gRYSE4rQCXCeasvgPGdmeCvRvbWLwNhlfQ0o4qdvAb6OimXNIxeNe67g0I5oBMjWfztgSpwpg2IZ6Dpydx0FZONsH1DKiwYTC2f44ehXzh/VETG2DuBFejNcP44k7JLLJPI8S51ns2RBAT7WcnK6TCZ8SzavEEtKXLOfNgCD2/aPiVLsJdOst5axPOSOWGPPrVQkb+iv40F+8f9Cf1zWiTw20oWWyJ1LBeLOPTCPU2p1bmxqYvMuMg6e9SJ2uopPBVIYP9eWFrphj3VoYl+zDXmURRye9x/10APesi8XcW7A6E4THaA0PhzZzx9Cf1qc1zDFu5kKWyFyJGv2D7xjpEkL79aX0Pt2A57VA3p8pJWN6PZc7BVC/ppTXUxvxN4zAdl4aw3fVIE8P5cyJNH74UEuNawinfkpjwPwaxil9GCdXEjWlhquL/WitUDFlRTV33/uwzUzJ9XtVXMgO5ddzaoyPNwkvDUE3UY30VTMTysKINFXRd1Mzh59FowzLo/jHZk7XSrmck8fB8c3IBZ9sXJXLNMNmtCNDyeqoJca/nrnNPqjPq0kWz3LjciSKOUqWtmmmvpuUwKcKipya6Lle7PZEFcMGNDH8gBchs0t4mPQOuz5hbExPRVVZhd5z4T9D1TgaNbE5NQjFpFKCTCppExPK2Bgtpy5XYqYORfFfKbpBFSwd5kmrbwru329m3CovdhxTsLjte1ppvZCJ7rN4/HtGL5KSf1vOhhHNyH6JwnyLnDjrZkycJYz8loe9fjNVbzzZaqAmqGsTKpkX9ytUuGY04GzmyVgfJVdaN3G1uw9pbgr692zh1SjRxS4XMmPeO0yz/Yl6V8i90PfMxYvEfkqMoxuYMMoLW7cSImIbcXrkT55nAYOWvsNsSzDTdpUwQP6eU8f8ybpbgunpFlpV+nHuUio3japoSg4i+0oqdjurkBcFcKRRvP+omsRPQaTnZVHbrYl14f5YLshmy5pGMoMCiJC+pelCI65/CC/1TSXknZa5D8I4Y53KPQPRJ1Mi6bsjlUHNGuIeu/JtdwZ7+9TQZ78bSy9k0L+0kguf3WnXJp2sl1VEjg/CbXMay/xq+bjVFZvdb4n6VMO65674pmfSVnRFp6deGOoV0k7ZwLguXhjsLyTpVT3t8zxpLpBzbnw9Rxx9yfonlTuSahS33aiMyiLDtBqbp270rc+iU6taitXujPyUzUyjGoZtiuDQJQ2fujQKvUuw+kNNnHkjMQujeCs4edYOHUOEJyhqRCctKWNSaSThaVqi9pRjZx5MfbKGL2nlBC8PJEGrpo1dBeEJEVhoxU69qIen4Xy6qsU2qQ7b7VGoy7V0rKvF7FAsq6uzaezYjL8sjreDsxhR00TKhnjaCo6a+EcToQdCiYnUEPSkkTYzgrhUqeHUv2K+Ui9S8ooYOqyR7ye8+fuvQn4/30Sb914o9Yr5OKeZ9lUJPD9UzLKeDQQeT8T9WTGu0fVEdk1kS0EJTpb1OHUPYOdgOXb2wh+O+xJoV0Ar02aexvnSbo2ctxZNzFkTzZ5z2QwSus3eEI20+i1HezbTNiUGWXAWz4TP3NgUyEyFggmmLXwjhA8fFBwyek/CTU/RM0uIL23CzCyMG0tKuHf4HYUfwrjtkcqJGA0KjyBSa3P42llJ3hHBDyNycbcvQSILwrImm+3zFXQ+EULJ5lR6fqjAf3QgLuK7b0wrcU0IhglvKW3XRPJQwbQVqaQ8Kcez1pPW09NYN64SyXRPDjeI12Hl9BsgurN3AWljaqiZ5klsfQGmwbXYnvEU/bOIzUKfdfs9Kd6eSeW5MqyE3qJS35Ldp4zgdG9OPMzEPFkLNz2YPDGHB0W1yBd4YiXLFf5Yg9MmscvNxfxeVkOD1pPjnYuxK6ul1WsvXnRTEN+zDvNGd1ZUZvJxaQU3mtwxv57FssBKTizyZO/GLHZdK6eb0OfPE9I507mSaRu98HbMxWVjHU3bvTgzNIc5dvV8rPPmt+Jc7u6pZ98xXzxaZ7H1l0Z83bx5V6ASuVaPZqQ3ge5KjryvIy/SE+vjKn672UyWgydN0XkMeiv2LsID+7U5DCuuoos8Ars36ZQ+aWD4uFBWq9PxLW3g4/EwHixMZ8mdevy7+nHPSY2ySy0TBvvQ5rySHZ61tDz1Eeeuote0Og6Le14YVMLLP+rp088L369F9LKqZ/Nob1Z9ziJyQQNvvnux2+MtedcaxL75iFmm45NSj2ycJ15F6azeWU9FG08GdE5nV686whu8+XlPAQv/aaQmzFOwSSGOoXUiJyPQb5XP1FnNjFT7Ydu9lORn9bT1CRNdQ47l1WYu9Q/mq5+c4rpmJKah9B6TT9L8Zjp5JTDmRgGdGxpIa52IRVkhzkMb+LMugadfC7kZ0ICTgS+tijRULGnCfLIP5zw0LG5pIHOwN41DNMhGN1PXHIl+cAnd3ZuJGiJhycMiAq2aKf8kIcqzhD+zm3BaHMZ/Lrl8yWvCtV043VMUKDq/o+0AP9QzlegiWhgT5kt8fCq65ArB3YFYLkrl9adycr75cmpgDmHBpWji/TCtzkL/sIaYez6UmWdRsUFL5twQfluTynm9UpaeCMZsRipJvXU4BAaS6JLK8Mel1IwQZ/LpLROcm2gr3g+bmso35zJaVvph6ZjK3wPLmRvtz+VNqWzaquPYOk+WGIqubSE8c543p9ukEeom8sLNHZ/XWby+UodxsTsznr+lS2E9qX28iO5ZyGOh51u3hf5Xy4k+XIl3rNDbvwVYJFdh28+XawcUVHStRFXgzYxlJdh4VbLwiTfGb0v4a08VnQeHsN5I9JrT73ga40vJTxq+fq5j9UUvJjqmscKyhlY73dk6Lp27djVozb1wLM/Da1Adrpe8ObxJjlNZA62WhXN1eibTOzRxSvhDkmc+O8/W826qJ22N5fjOqKZVkCfmvfLFM9YQt86X/NN5fBT6HyzxY/WSfALqG/lL9BeL8Bz+HN7EtGu+6M3OJHlsI3EzfEg5lEZQjzpOJPrT/2YaRtfq0PsQw0qXfOIviHOOikV3JJfM4iacp4TQu3Uhj3a8435wKBcfFJFz7R3GpsFsfVPEZcf3HImKpOr3XKJ6NzO4ox8GoncHpLznzfBAdggGjj35niEn/Titn8bnphoSrgfzoT4NvX71fDER59klmz1dy1i3xJ1dtpnk6eqxPeFGd4sMBtfWUSPOMCmlGMewatHhvNhSKBhyTBWmCwO5apbNiUNKxiR5M9laQax+DZM6+rNobgbHRebGPQvE61IGyzc2MuPvUDS7Nawy1P3//5o+rtAw+yctj6ND+XJPzY73pXwzDKBXRS61rxsZ/K8/0t9yuOncSFlIMHHvcvnjTBOHzSOQqoqQlzZjeE341c0czLuU0WezFzNa5xBpU45ZG29uDCril8gKMoP9mGgpesS1Spq2+pHkoMRsTAULPX0Z0+otn1aWYlXtSdereSxvVYnTBy+S32RwdqGOzBBPyovT2RNfxtKjEQzR09HUW+jQKZD/ppbitF6cydhgqlNL+Wpbhb+ZhNIjOpacrxIcIWF2jI5pbSvpcdyfVdM0zFVX80XPDb3+GWzdV0vifFd+/DuTkVZ1OMwKQSIYssWnmtBeYfzcrCVQv5Y+hOEwRYfrt2rGrIhl89t04b2NeN6IY2/3DBIHNxHlFscwr0wcrjTR7aSU2hotL1fUIjsgIXObjterawjoH01jT6HzesG6x+KYlJLHqOVNBF4N47LH/zrUO2z6RaI7kMWnV010sY/k04i3KKRNXMsMZOC3AuJ071BpIlhrkENlRRPvKqX03ZmFulczdjEyBl7MpNfpJq6L16+elTBsTBNDtTI+xCjpZNtI/awY+n1Q4na4gfr50RRuVNO4sIEjPcQ5N2Tzy5cK1gleDfNJp0r0Q4f1IXhPT0XSUcx0WCh+4wt4f6yEzw9D2Nw6H8eyYt48CeZWXD4PLyjQux2FNDqDlc8ayY6T0G9TOklGDfz7WMoGswxePWokxXIP5wJeM2xPKfnXd9Hb/Q3W17WMGrCbO/3ecDVIg3OAD7t/KCbvSxl5X70Z9qCYXxwreHPRlyElJVRNKodaf04+UWE8rgK7UQFEq9S0+lxJl6f+1J5Von5dRnorX+y+FNLvpI7Ey948di7Eol05rpaehG/K5ZeiSgZ3EF6kn8sWywpM7gov0ktDYlFGv4lBjBYZuvF9PYnXwnG205F6uoq2oyNxCtXRemgNrxyC+PNLKd1Eti6c5UXP/pksFGxv808ohWey6bOjifTHEgKuvUWW1cSzFRJe2WbTo63oGrcDGdc5nzNVQj+74vjzoArtonpCrsfQeq8ao5h6Ik7GcvQnFcnN9ewxiOHj4CLSRzfhnRJLYGkRM7waWdw5ln+7ltB/WyPBmV6sj0xnurOOh3I35lm/pUFdianI/V0DC0S/1eF+yJctyQUExWnpNsiXc6vkFNzX4p/nzii7DJraVTDhpRduCwp4WlVORaAXc57m49e7go8u3rg9yqfkWhkd6wMZba9mzK0y9OYH8uKrki9ROo5092Pc2WJq43Q0nk5ie18liw3ruJ25k8MfSmgMrsOx3y6GHBSc87yWH6xkmKzVYZFVzeNyf77Wacg4Vcssm90Y5KcyV3hRRqfdnPBNZ9+JRhrTdrJsXRrJtxt5/TGOR9karDbX4vhjAqOSSmkcVMOe6XH820OLxKSGNSmJfP+pFK/qanz2bCdadMMJs6oxObIdleDZDzdquNNxOzPDFPSzr+fPAYnMXK/E42odUYMTMA5SsnVBPTteS5i8KZN6e8ED2lg0N+Rk6TVR/yCO/1YUckzMonRjLJarCpld14jd+yRGntXSakEVqnc74LiOdZMrsQvZgS1aDF5VcdAqiMp5Rex9r6KhfTAbehUytZ0Kz+cBNB8t4MBdNcc6hzAuLYd5XYrZqBfKsxl5/DujiIYHu2h0fcNf9mWoJ+1Eu+Fv0vfpOLXIH28TBfeu6JCPS2LpFQ3mP4neZL8Tp2OCtUSGWhiEUOeg5bBJHe37R9K5Mo3Sl3Uo30j5RU9LhxN1/BkczdmBpSxorEM7NZr0MC3LHWupEZ72IaeUQatEry+R8scODcO7i/wN9+XjnzlYJTQQGebD5YJ0ercVv6O3P+3mv+XGETWBJ33YcCMb61zB5J+DmLQmmwslxXx+5YNiUD732uroU+ONWjzjIKHVw1Z+/NNZjr6Ya4V+ENeHlxD6UY1/aRAHWhQUvtbwcWcwSzYIT/qiwq5rINfyFQQ4acn5EETiahWSkVqCo5N4V6ri7LJaRil20r9cxYf+tfgGRxL7WnThY1X8Eyrh1vtUDone6ntIQr5gg9ERdVR0lHB8QxrXBtZyb5IEeb2GcvsG5vtE8/R7Ov/8Ifpd73gefExDX/TQZRcS0LVL42p+A5tDE/jhN5EXZY3I2+0g6ZKalJ6CzaTb+fOtCsvWdZQZRDAyugD9s81khkUxeEwh5z2aWbBrJ/2CdMwxriRivZjvwjKqO1Xg+FDKwcHiOp0acXsiZYJWyZVLjTzpFUOH5hw6jBHd8JgExZxcZgnW3b9GRur5VMom6Rj6Lpp2Z1LRuurIeiTDfV8qN3zLOFISiGp9FmdnKxhlEETWzreM6F3CDc9AFm3LRN9LwdXKALrMKeJdNzHvW/78vVROhKOGSccDWS2Vs0Sjwmp9AGcHi97aoMH0vB/mnqJHjNDS5U9/ckeUcHmGlrwOvtxYmUvN71pM/vEnT5OHtrsG7XYfDqxOQ95TR2VpAnNqUzh+toxT3gm4t07FCh3PPm3nQGAKB46X8Vnpxc1OedQtKyfMYwfTQxU8vleHYn4SY4UfRneq57y5jI+7Uvn8vILfhsv4npLK+oQqBqZJ6H0wlXGySsrNduD4pYCl7+qZZJ5ExaACjhXX8+pUEi3fRWcJqmfawEQsP8qpDG8QDC5hw8lUeieomWAbwY/bU3n1UcUOd4mYdSq/9lKJs4pmTm8FJ6MbGfJnCGbvM9BlNtJxWQz1kwpwCW1C+T2O+1eLcXvWwO6kOD5IFbQ2ayBjQTxGE3Pp69fElpMx+B/M5PqjJjzfbqdbRgadujbR7794HIozmLCiia+/x+NoVUREYQNzU/wZ3S6Xg2o1LYEydgt/TmwqwvhvKe/GqMiKKWTMTClBgtXt84poORKNyzEN398X08paxpjeGu6cErs005++PwruFft/dVkgP2YILRiUMsMzmhu3UmknLcVjcCwGe1OZkaPlmn0wzmflNNgqCXJPAHEdX79a0voKnTfpiLlYIVgqAYVGy6FlVei1SSRqkI44kU0VrcJJEL3pwycdmvBw0bPFPt4ppyVBShTFHBX967/7sXT3LeW8TS1uQbGsE53ORHRJh/HxfOqeRuq/9SzMiqVNQhpHRVc1XhLHxcpUZkvq8Lkm/PZ5Bt/vNnLDK5FRXm+JLG3ky/1AjNV5EKsiZkMIUyQ59DhSyJfZwVify8IvrIhdewPYm55OlmD6U78F0keShk2ZimP4c3dABmt/VZOan0Dvf1Lw6VzBq3MBvH/wlpkvlVi/ieaLKgVp70L67pNxeUAqoxcU4awnQ/cphdZHCnh8PoTHFGJzVEHlUQnt7pWS4FaK5+ZIQg9q6Jqn4VBsPBeXpDJYV4ZVr3g0Z9V42YredDCcwMhUzoou5jJYRlZcGvUH61BfjOZwtzQ6qWs4/3MMx0ansXNiHTdexFCyIA2zxfWop0Vz90EaX3Lq8dsbg7yuFGPnWjpti+H2v2kEvmhgzsXt/F2bxqpDjcwJkzLuvGDUVqI7GwneeKhA+6iB2PaJVFfn8nByI4u8tyNdlU/nfo0Mt0zAzjOPtJeNOO+XkjsoB5NJzdxN2UHCgzJeOpSj57KbDQbJWLo00vXsLiJPpJD1WyOh3jupikjGK6+BPuP2wcY3xHg04tN3Lxcv/43NuUZmDt/D3Ntv+Pi5gehZ8QTbCP+504jv6hC2C13fTlDSan8oXsZ5+PxVQJt6f+oGZ3O8rxqb8/6EbErjYaKGqq7BDI0V/ryzhMyrQZhkpNF5oRLTuEC2D8+gQ1cl43oFce1ZKn7C97yzQ1j1ayqLURPkJiXeN5X+OwSLfpeQEp/Kw4c6Ck+EoMrV8OrXMlYOSkLdNxn3jhpqqhOZrkymdxcN4913MDoomcbfVBR6RnF6cyr3xblsubKHvh9fsXiEkqite5i3+DUeZmr+FGdV/fw1Z0xVFC3ezaqrr3kbqeD03d2sXfWa4RYl2M0V/tA7hQCrYh7L4ul5NoUtn4sJF16RYZdC1/AiXE6KzLqcyniLSrol7aauq4orDrVIz0WTJLJA7l3OkVuxzNFLpf67YMp/Y5k8NZUx3kp69Y3hk4/wzJVKRnWXYX1fx+qRVbj/s5Nifzm/iJ6+eU4So4/ls6xXA2fTZWypEV76ookeI6N50bOYraua0CzdRetDYnb6dUyRiu92/Zvb//ubxUDxjH3f0L60hrmH9tDKIQWF8My5xvtYWJPCQk0j+Wf2sGJjGoNuNHKw/S52JxTyk+CQzYd3035lEV++1zE1aSd3FxejbVdPsmcCRWZvWR7cRM580W2tMrltoGKhbShXSjNpyc5ieKtQbo3MwrBdDraSUIavyKLD/ixMssLY/iSPVSdy0NiEMTAxlx99s5nwPJQjn3KQ5eUIPQSRnZCJ7noRnb5IWGKRSst/RTw/KSHWUGRun0LuTI9HNzqFxIVyTljFs3RjCvXCE679GMfBoBQSMuTcaS+jx91UcntqqXOL5Juvivr2Spo2SWidqmZJpJJzNyRYGqjZNk3BhVV+WLcX9+YqPNkhkrOHUjm/qJi2t6Kw9kjl+LgiHOaFsODZWz60zcfBO4TO7TL573wegV+CuemSyYGJchZV7ODo3GTOXdVxxnIHi48lc3d3ObYZicR/SWZ/sg7TzlJMdQrWBhZgHitl0U9K+EnOptMSPO+X8Icyny3HQnAIUtGqRGSJcSiGD5W8OaAmTE9Kd4mWH+6IXn03nDOrS5Hs1nGpqwz/bNEP4itQzhavHXU8ctfxwwQpMicdRVbltNslY7RCR+zjMi77BfNDpJpwUx0dTksJnJhGxa0aJryPYtNTwSOf1Lj3lXJuSSlFB9XMuRnNvyJ3bgwW7LQzhl6lWn7Jq+ZJeAIhs+Q8mtvIuwOJxAjNHx3UyCvNdrGbKfRT19Pj4g7m1SeztX8D29KT2PdXNo/ONOB6P4lnvXP5YNeAR8AONnplc2dcIxPjkuj09G865dby238J7I/NofhTI5NMd7L4eR5fRXeT9dhNxOk8Vj6qxzNrO0tyspB/biQ8OZiFJzJ49L6AuyJDp31JJ0dTRF6gHw8+pWLTT0ub5DD+6J3G+M9FGH4PQb0sjTs3S7C4F0K7Lul0iiqiY4Mvy4zS6f5Bw8E+Ydz4msu0uXkcvBfGaKN8vlrmExkXTnlHOcM+5BLgFcOrDynME9+dFBTBtwwFEXkl5HQIZ0pb0X3MlURaSynqrOZ+9xKmDJBgm1SCw/4CKozEPQ94y7yIQhJvBFMW/hanRtGFxoeRvrSEUzcUREaEU7iwhI7uJaz+L5Rxu4uoziyhm0UQmc0ZjOtWwszcfZw485Kr/xVjNX8v12SviPQuoVXRXg70fMXFwiI6O0QxRui5aHsFiapo3skFe3ys4q5g18dfUikvrKZnaRzBgam8SarA+nosrVTCx77U8HHoXra3qFjRUMMQwz3sstGwvn0NxqN3c1hoc9SeGr7rdrDsRQovujbiYbebk0YKfp9Wx7ShO1g+W4Xzh1pehG0XrCB81UywpZivTpfC0Ns19MxNxEORTJBLLds99mExP5lHjY18vfgr+iP/Rq+qkbSdUp7dEd5+QkOftdFcFhw+NlhN5MhAjESnG++nop88grexBextncvGBxFsvVnA84A8uvSKonFIEZ+UuUyQBbHslzy2JSrJqY4ka30JawWbLj0QSafxCopXFFO1TcLYUgXXeghGF572ZG8JBToxx9lRxLcvIsQ0h+Av4cxcWcyHvsWMErnzi2Ux1glyvAtDRJdL50lePiMPhdHTO41bjnLa14dgHpbOFN8C9t1JwFKro+VfJeUtcYzorKNceNTUT3Hoy3TkxquYtTqUo4pUJp5TkvEkhprDqaxJ1TCibxxZ/1fCWYc3eb9ve7gVK+6uw9024MR9FJcBg+EMGE6pu7srWnwUp1BvkzapuzdtknqTFHd4P7/v+xc5cvRJHrnv6zpPjsJJOS0rKjHoYcY/0yq4K7pv3TtzwodUMmFcOZ0uWzPXRs7EVDX79aypEseqNlSTucaYhlMKOh5T4KcS82ypwOtGBYY/zfmxNBWZiZZsY0tOj1DT8VEVHTQO7F+fSo5gj3233HnpX4GDro6XgW58qq5EFVXL0MlOtLcX13hX9Ms0O7qGl/PIuZFLU+24K2Zp5nAN0566MVw4prywAcdfXfhUmsXdjVqi7jrTcUkFrefU09fRkZjkHIYHaVlm5kCHw9l82iZ4ZoYtLZzkfMusI9Ddjsf95Wx9VYv+AtFTFgXYb9PQfJQhoU+yeWOSx5NEQy58F9w+Jp95YZc4+rKQa2bFjAozIyNPSdMsNZ+HmeEQV8aADJHznU2RtCqn95cS9r47RW1SGj/DKhgZa02YmYpk4ZlHj1pTc0vJi5QyHgVZsbdcSekABe0F8/9sJjJ5QjnTllpiPKySqvuljB5ozN/eoneWlNN8oTXrxNza5dWwvMyGJ4J5pv9Wyx4TTx51UXJSUsucSR6EPq1kc4s6uod40qu0gsCPdVzdZM2ybDnjzOvInOfI1+hkqrMa+WzqhGdBEn8lVTJ4rR1/igw0NGvC550b5z0lTJinZVOYLWPPyAm62ECMmWAhvULKxmh4MN2D30MS8QgSu2zijrwhkVsfGmgycuPKTglZSxuYlmKJxxw5c0aUEHzBggzxHP9bUYr+cAvarJfzsKCYsMcXuL0ol9v9ShmRY07fkxUseVPKKC8rlI8rCfuzFEd9C74NLyN8YBZXe5qz1Utk2NxM4fdmOAeW8DY/i/BjxqyRFXDgdR4z/EwwaVtER7s8+l41pP3RVHrlZJHZyZDC8lTcY3M41dEQf1kaF0Zkk29siMGHUi66lVNtb4zB33I69cjBqt8l4oJTmDskB95e4ka7FI4mZjHW3o7poh+TxLPeJObKI0EpMlfs/2rB+cFKhgvXc7htx5vXao64qej2zYZTHmqe7ldSvNuW+ffFXkxRi8+34sVsNeOGqllb58WQSWI2HtdyZYw1aWJ3XNpUM+qUPcpwGX5+deSJ+2byVTyrdAXXdlkwX6Lkw7lKZm135lC7NKKv6ah/4YC0VsXWjGritjigdlGjd6eK0B7O5NapGeSnRtHGmQMTq7Drq+JCiCPHf6siZaOKrH3upHRI49FW4cid3Dh7JA3JZh3LKmwxKyhhXVstf7x356BPChlXdZQd9STpQgqrxPfO/8eLX2ozWXJAy7Ye3vxyJ4PeD7T88Pfm+7UsRq3VojRxI+SghDt69WSOdSblZTq2G8Wx2Y4U+Waw+6SOcfkenGqexoJ1Ovod8uCacTqD3mnp8q870gdZqKdpCX3tSueKbOYIx0yzc2XkkizebNMyOPICJvGZ9Kss4Fgrc6a6yJlaXUrMIQuW+ctJEdn7xs+IC4JRL+kKGTvRhGL9Yv5bLnLb3IyCy3Jaf69kcZ0ZQxJKeCTJYYeLObeDSjlxKJs9kcY8myHHsGUWLzOsOT1eSYSyhK8DzDh5VUbl0GweS1xoIfb+UKtkfu/hhu+UCj6uTqLvchdsDSpw7iNl2RxrvFaJ5yLmZut+a9SfVbhtr+StjyWGIrev36slYYEDR1fK2BVWTW6YA/0+JBOmX4+yuytbF1Vyd1sdb8a6c3h7EU6KRmpaeiATbN9lkMhJCw8GCefaF91IVaQr2zdnoFeiZXpLd2zvp3P+rRaPUDc6HMqk1FLL1H0uRDfLZFG6ll6L3WjvKGF6VCMT//Lgu28ig+43kvvuIu0ysjiyORe7DZfIMkkhdVgh+k8NMSeNXmaZSOMu8eV6Ci3XZ+J0/xJJ61OQRuRS2tWM2yeLGVIoeGuRYHKjYlZ3z6H94Ev8W5HH6cxCnHpd4pZ+AT+HFvOh+hK/1uTz/s9C2gaYMbWDnBXCZ5rPM+L0/iwWF6biNtOIFbEZ3BiTSmTMJZobZ/JHTRoTZpowwEpO20P5XA425kyEHIfBhahP2GMYm8zJa4U0yWzo8qec63+rGNPKmdC+FXQ7nkiKrRNjDlbQrF7CfU97FrvIkFkoeT/FkUFPkslqqMRnhQ13dwjH/LsCU19HDOer+ftxKcN6OdAtScXcqyXUdHTgSH81mYfK2Jxpy/vnMsHQpXjY2LK/UUaz//t9wRM2BDmpCLauYe4rG4asVlMQXsWX4Q6YTq1iQaKSCfF2vK9WUzRMidktF+bNSMdiqfD6G84s0EtixqgqFhs6kZiexN4TVURccWNobTElto2M2u7Js1EleFxoxNvJC/M5xQyNb6RrkhfvB5fis6uRFh6ePMwqZUb7Rg6fdkFvRRLbHLW07+SK3EDKxisa2hV6sEbs2sWvGs799MBxZRYLV2lxee9Ex5OZ3H6jRX+AM7O1wm2P6pj9mxcRian8vknHirPefBqRzuI2OrS1ntxaIVzvq5begsN/zE9iTX41Xb874XYkCfugWiYkOdJ3cTLuy2q4V2Uk9l3OqtISutwxRBElur5fFnu9L/HP5TyMexVg9diImxcLiNlawK31F1k2KAvV4HyOeBvx3D2b05NS+WOfEav7ZJHcKIeul5i5N5Nf9mQwJ/4Scztk4+CRTqc/L2FxPZsDnTLFTLgxJVLJk305DJvpwfU9Slb2y+HWRzdW7lOS1iyb0rHWTBhTSctORey/YcOfrZUkZRVyyNeat79V8p9zAZ63LOn4XMVtcfzjBhuCxTxcPlvBihJrdpio2TNSzf2RViSI3L0aWcG7/WYYmsrZe6OEwCA7frqpObS4ilGuDtxuU/U/T6s3dsGsXRXhvyvZ38yF/j/UtL5ZwQh3wU7jq4h/UEnr3x1Y36eKkZvUTDT05sehBNqP1bJwkC+bxiegGa6jRaS3yLtELgouurDJkQqXIo6GamhzypXy9xL6vq0lVWTFkmkSbpXVsqhU5JhHPjF7NPzwdWVhTR777TUsUrphH5NLXJiGjBA/DvTKY9MnDX/29WNjUj7xjzQ49vdly695aAo07JjmwparUkx31ZFt4sP4iQWkXBIsIfXnI/ncqNSwztKLMeE51FZpkM/1omxvNmn9tNQ+vMi+c9n0Gl/A9TQjBrwWXRydSv+GSzi2TGNHdhrnMOJ9s3QivFK5E32JkP6peLTLoLiLyKtu4v2JGexcZIrvJhkDe6czSd+M2jUyortmstnOmDHb5Tz5I4M7WiPetUmhSXhRZAsTQrrKGZWQysZC4WVvCpk1q0DwmBE7o3Kpd8hkxS07SouS2fNbAV56DnQdlMyjiHyigy8Kr83k5mORdY8uskGWjknvHOrNTdi+QM7+/FwSErx4MFDJ2lZ59Kjw5PPPSoLMc4iZ4omrjWCJR7nc72WDwbFK2jfPJyvalnkzlUQa5BFwxYbZgZWUOuYyLcoZp59STghmchzpzJgNSTzKUtBhsAvj/pPC+ApWhdtiJFfxLbuagt7WdDBVEduxlp+JdtjLZNjHVyD/YEvsaxlDnBQoX9rDLhm3DRRsWGhP/CIVHZsVE9TekWk3VXjrFVOz1QbjpzK054o4fM2Gq3eUtOtSR+8SfwaZxjNldBOu/gHUvk2gV3QTgf/50ftCAp36NZFQ4UAzyzzummmpU3nitr+cXaYNfOrvzaGvZSQIzr+tcmGlSzGRkkYcRM7k+iVRuEPD2pOetIzJwP6alrWf3OncNpN7nloOrwvkelsxn1206C0IZIBtPqZirhZN9ePXGTm8naKlzRkf2m3IoYu+Fic9X3aEZ5G9W8t8Hx9eHEjhZKiOXzXeuIlrf9eowyfBl1nPZIT+1LHroDcFG1NZfUTH+67e3HGTYyO8RjrWhDTBG1vmlPFkpCEbzbLwf5HNV1Mzxot7u/JWDktVZjwtkjG1eR5P91jwykfGqhW5ePez45KhkldW+cJf7OkjVZKyNY9xhUa87pyPSmRORLIDXqlKmt3JoeR3e047KanLzEHq6cm7TCVBS/ORtXOgab2Mjr0rWbvfjh6+aoK/VLDlpQvZB6Qs/rWaC6LrR7hLyY+rwaPJldNxEuzW1PCP2pVkuQS9VVX0HueB4a4ybkc1cGG1P6d6lXBqsIZYWQAvdpVwvJ8Gy8/+fA0vxV14xNLv7qwWvLR+USNrv/sS1UnKfIMmWOaDw2wpGV91rJ3jy6Fniax+qyPRzptJt3Lpk6Yhda83ByMUInsbWClmvvUdBT+jBR+6B/Lb2XiOhzQxLSeAv1bEkSxc/tbRIHTFsaxY1kTdIw8uCS8/+kSDaosH6RPyqT6swW2oF3JZMtEtmzi+zY87fTIIED01o9aPxi1paLbruFzvT8R/6eR313EjzpeJL+JooROZs8aHlr7xvLXS0EUcu7dDFkWuWkZl+BNtnsnJ51pSvL0w/iOBbYKlw756sGpOIofaVqFdJjr3SwL9zqmY5WjEHft8nmfloZ5gQp+wvP85JwXGOF7Io8Q9BS+tCSO+i+e2KQUTAxPmXpDxZYGMCftMRe4J3jiYzEfBSy8XJVMzWs6XzcZs/SEn6XwKpT+MuN4jj/x/0mk7y5iVA/PpPTiTGZ+Em9/M5+qudPQHGRGflEP32Rl0GmHKts2FZGano5xtQv9/CrhWnEHbheL9FOG2QZlE/2mOaUgpFx7kYjzGAq2Y25eKPCQTrQlfVIE2NJNBZ63RF0w7onUG+j8sKRb+Wq3K4NxJe8wc1eysUrBnlB3X+qpJ2qHg3mUH1uyt4C8xB2dXOdJvaAXWGYmEPLJnQ4GCNwaJjJpqT8tBSnx6Z9Bquz0flold8M/EwsKB4l3CtdtncPOHFQ4X5KR+KSfiuDWLnsioHVnIaCsfAkWOqTqU8ny+L0Y/lFg9Kqb0ijej/1Ix0rOYelNfbrio+LiuDO0cP27rq1goGOiSuTV2H2X8d72YuRM8+Vdk46/CJ11OenDjFzWP35Wyt8yTK69V/NxXRoNg+xeeSjyH1TJ4iRfjAhM5G61lipsHe1tIiNqhJbXGk4DvCSTu1HDqiB+FY+N5M1WH/y5/5k2OY05LHdu++VFUkMgd4ybO1Qey7Gwpd+82cvJhADvKytDb1siuc4K9zcv5Q3h0hZ0H+WaJXOtVx8UIdzKqEzl6tQazI5507pYo2KqGUUcCuXQlS/iQFp8cfww3ZfOvcLFfV3jze/sEAiY2MlXhyd85CVxyaCA2xIimqFQGPkvhltKUWWJfunVK5eArM4aK2Xu6PI2HemZ0Ls9nnmDNOTtN0BuQx9EbSRyRmxLatoBVF5MZN8KYH/a5VBSn8mWACc4b85HnpuL/1ozhQcnYF6YzdpIFB1snExOVxpYd5nyvSuJETQqn2prQzaSAp6ezmNfbnMJRMtyXZ/HNyJAQtzxe6IpwNHdi0z0Jba2zRP864HhcStzaLMbJHbnwTEL3Txlsf+jI2H1SNILTtq6zYrPwrGNPC4j9ZMOENmIephfQIcOWzy8rmfI9A/UMO7p3UmLfNpvC6VZ0C1GQ9DWLG5HmrL4np3C4gkle9pT1U5EhHOTdCDv23FRSta0Qr/WO3HNX/u93wt6bOWATqMZjmYIvDxx5661m7B/lJN9wZ3JhIttXqtimcqfUJ5GOYyuZG2vP7/oyFqtLuGLszeQcFY0iZz+0FRwVLmHFARU5N3zwGhxP0s96eqz0pVYaR4fwOs4f9eNn6zhOXq9HYuXGj+4q5v1Zw7FZ/ow3i+WpiYZfDHz4/VA8oQ21bEnzpcghjpymGvzG+DHuYClKwf8rzD0536aQk/01HN/rg3RZERXCGcubvDhsWoDxSg2uDV5s/ywcubUGj3/9hffLcJrfxP2MAM4GJOHk18SVboEk64neX9fEgCXebDyUxKXmTWz/1QufNAm7HHTcsw7gdbKc5Vodneb582BpCqOzdByODqT3rlSS7XU8PR7EZ5t0znTVETY1kHO9hO+LfenT6MPOF2nk/KpjlOiU6FEpeEt1LMjxReaWyrmLOsYecWf9ihwM1RqKBzoR/iWJD3Pq6dbdgvJTZVhtzOHDNiMmkM5hvRS23zCil1Eqv52Uc7SXJWYdk9BbL2d3lQWOl5IwbZ3K4RvmyMySMNwgZ/hFMfMP8qgvSBYZYsrvUwqYWybjxUPxmfezOSE806O9MfeLcxjzIIViA2MMV4peOy5n7iwzttQU0S08g7fLzVizsphl67OY/sESj05l/Fwu5e4flnzQF8+lvYTaLpZsHVZKXa4UX9HdfnGVuE1Nx6erHWsOVXIpIhWTehuW6FVyY0M6mlUWHPi9nGPx+VzJsuLW75V4mBcz8rklKSMquLGiiF9NvFm+WckZv3zS39vx3U6GqXDP8EhbrCKUjO9UzMrpzsRmqjneQsHajk68fq9GPryC/as9kP6byL6tSnru9GRwagKn91UiC/Zh1ac4vCUVKNv6kLAvnvB6JfU+3tx0jGfQtkryi8T8PFVx63MJznpeFHirkJgW47nXjzNFKh7sqaAu3o9eDSpWL1aSrfCnKliF58VKAupErl6IZ7W4d4YHPZFNTKBsfBHf/Lw4aRyP5nsBn0s80StM4JeYOmyC7cjoJ+fAvhqU+114rlVjLVMhYIxOxmr+nVSF30A3qiVqhgmG/vOpK+0T1GwU96hwlB8LhsSxaFYjsVf80SyL5ZTIRnmYL8rkYh621DCzkxeblyWQ94+C3p5eDOyWgGdcBbYTg4Rzx3D/bjVPI4JZHR3NHpHDKUZBjF8Yw9Mxtax47cnzmDzW22p4mWqEPD6LuQ4SVp8y4nZKFn7Tk7DYYkzT2hxm35eydbbo7vBUjr2OodNRYzbfTSHhfazIdyMMvNPYLM71wL1L2L5OJ7pOuMlZM/bcKmR3oYy+LYwZuTgH/1bJeCwxZpEuh1OjZSjqzDBuVoJ3TjrGLy0wiC3jaoLo7s6W9MsqY97idJyaWxDil8zqwgyqDC2waSFjuWkWufts2ZdcwZwRKTgcthHnWkHnDql8yrQkz0PGoJl5SLtYkb1Fhl5yDs8mW2CVVkaHz7nkv7Mg/X45wZJcnKbb8L2VEjuDYvq5ODNpvwRZRjZFA104UJrImW5ZJE1xoF0HGWNCy/g215Iah3Lud89i1HsHbCMqOTs+hZ6CE3o5VbLGIAXbd/Y8bK/kRf80jt52oo1CScjUHA7scuTaCyVG07MZiyP/Hk3meJsy2gxx5/NMNU98ytiy2x2XehVn75UQs9SBrfNkPN9VS1+NK6MeqWl3WUXhWjexl2qap1RR2DaUn+MSCM9roturYAYFJTK6oYmZu4LpYh7PwsImbg31YFSSkvVRNcyY4oFemIrcSdVsaBVC+1txPFEUMmJJMJXxccTtLeDSrBC6Xk1g3IJCjqxzwfpIDqGfNZy09CavRT7G3hrOxXjycJqc+fk6eq4O4KfIAIm5jm+TvHnaK4EtE+p5sDmYAfGpGO7U4TXPhOLTuZjMF6x/y5jgPsIPukso/XIJDDI5ZJzE0Hfi9ZQMzAVTThpqRIRrJhdE767+z4jtynS+/h3Pk1bG+CzNwGdYHAEnjCiYn8OwO2mcuWtE6uhMvp5KwG2OMfceZiL5HseXiUb0PZ5JfGcpegbiZ0oz8JImYjTRmGa3sqjJTGCvvjEdRqbQMTaewtfCa4Lk7PITDHTIiJaHUkm7n0B9ByPSu6QhWyJFusSIz0NSye4kQf+pEZt6pDD4XylPxM/fr8ki5msykWHGHBUcPa51DP8lGfOLvYxMkeN+IpMPFsoZvSyZxvVGvCSVoe5JvJssmNlO5PGvcuKXmTK4WSEGfdPYaySu/WgqK34m81A46eumRPpNkRErnGv8HAlvhqVg5m5PjaWE9n/Jiaw0Z4ppKbq36YwKd2DmiWTclhZzZoMd54ZL2e6WwvPxdkxVSfj8WYbfcAu+75MxvDybke8sGddZRuJv2QxusiQsSEHTwlxc9Sz56ViOf0Q2wRmOpL+q4L+dSfRd4Mya6Apa+CcRE+HB7ZaJHHRQ0OeBFU7XZIwNyCfBxpdvd+IYK9xttbUPX8fH4zdBzT5nX/b4xhF6VIVbhCPNPqrYOrmEGWstaSOVsSksnyRjB572UdFMcN5ymWCbpSoCxhbQeZkjeW1VrDqdR+EmZ5Ks1Ly0KCP/qS9Np+Kwta6k5JgvFlaCMWYqsHfx56dvLG2WK+ni5semznH4BymJv+ZI743JmOXWsi3Xj56nlez4UsPgGl9eFVRyaEodD476M0f0holNHfsXeePTtpK0rvWMLPNhekEFw8/WU/XCF9eZKv6OqGZKR3+Uk1TY96pmjo3omtlidq4qOZnuQ4botSmVNWhve2LeRcXkZTVUtvLiSUQC95yqhdN5cFjwWN3sagyzAqhdGYukWxHvqgLY2zuWpj0ljJ4bQOUfsaw5XczYLd6c+xBP1cFqbg7w5t3QBE4NqWXS0lB21Zaz2068XnuZ86ll5OjXMdL3MlcMytm2uAYbF19CNhUSekjDmCuBfHSNYfaSOuZWBzH7TTTXm9Ujnx6IRWgMp13riT/rzu8X1RwwUZFu4MmfC9Vc+kPFHDN3Gl3U7J2hZOFbX7ZaKDA928BN8XxPx5UxeGkjPTr5UzehnAcLG5n/0RuNQzwnJlSx+5QfD4KKqFqlYUBQCG3lWVRs1bI0KpSbPjm4aDV0WhPCwcM5fBqspd2CQFopMvijUMvG125cXirh0IJqkhe487G3hIT/1Fw4EsTkqATKq5vo3OY6sRHxzL2uQx1zneiARPTW6mi+8RqOZxO5+1zHXrMAJr0QDC9pImyj+N66RMKfNDFpRwgjvkm4mNCEy+tLPMxIZ/1iKe/cLeiUUkL5wmQG77dAqS3hR46MFscskWhLGSy8YrSPKQfbJzM1SYqXcOoFa2S4vJOQ29mI/OI0hmUm8llnzqIlSUQ0Exk13JxjL5O4cSWGVeYWuNhLySqOIXWvKYfe5eI9JoHaqSYsX5rD2H8T+P2xCTZnc9n2OBH1MmPc1XI+qmU8HWSBf78k3OKT+eJjiTxCysMjyaTNNeOidxFS/XTSL5gx4kERV++kIrc1obebjJaNcupbidwrSEMbl8Q9wWyO7cvwGxlPUwcbvvqV8cImlrS9VnxdWsrG0FjcZhmx51sa30/L+GuiObNHi/vglMbkIhvSJojr3iPjkaE1zy9JGXhcxkjR0Vf7Sbl+NYk+i6zY1F9Br0vpmMjM2fWqmHB5MvuHWbC+vBiDrkn03mrOFjEb8wKTWL7IkhYDkvl2NZ3zzyyp909mnWEmt6wtMToufGhVvmAwc27/V0RgcynakxYUfyzG7LS458+smDWrgljRYVutrUWHVtBpdjZXjjgxwUpFd4dC/DMcSNqvYsr9QmY5WxNuICNiYB5Pfaz5U/BGt/U5zO3jQr23lG3u5Zx99v8z5OC0ajKlPngMjSdbV82JPU7cbSW87EEuv41w4dR+Ke41pQx/5ITaIgnbnDJGPHJkqvDNG4I/tx/zYZNweafuajbVezH4//78oWLfcW+OS1SEn67C6rM7laUJdFpZiPl4D77cUNE0rJjqSx4kiexMuF2I4Xc3eoq9dH9UyPqVftyMr6D+RD397ocQNCuO84uKGT8mlKB+sWSml9AzMZjinBi+9iqhzOwys8sSMLFtws78MmcnxFMS2MRxKx9mOao43Lua9Mn+ZI8sZJHofcWyILp+iyanoIGeTy/D+hL+sGpgfekVkiUl5G2uZ/cfl9F/WMorz3pWzArgY38V4xPLmXcxkH5HlWSILlns4M9/35TsO1PGvjnuTJqr5lCVGsf7HrwdqeaaiZqjHULpPCSZ1gubaHv3MmXvk2mToWNTWQgbrGTMeqcjZr0Pg+aX4CX88WnhNU5ZSPE+oqPX9FBYXE53l3JmvQnGoI2CHsvL2O4RQrvTCpyHKlhWFURKajnmk0o4cDkI7eAKPhiWMqS1uD8m2dzYrmVsuPAIMXvvu4lzSPfj65dYtohzfRkbjOMq0bHtdNi9DiF7VhqeI3R0mBFKUusMPsi0tOgXhGaDBGlNE3P1Ahi0P5b5+9W8iDKnxqiQiQ8jGW1mzgRtAdI3L7GvNyNAeJyiZyQha404sS2dat8EjAYJdnKW8fNTPL2FJx58n0rZtnji2lugUhSJvo/nzn5Lht8t4dc58bQRLL3Yv5gaXSzMNiP7aTJlYg4u9DXjdkUyJ8fEcKLIjAjbJMJ/S8Zwo43gpHJuHI/nyD9WtKgqI7FvMj+vW5LpUszXty/pLrPAKaqIVTsi+VhiibmumO4XI+kXZINqWiW3wzOZedaO7OvJDPXKY9IQZ14sUKEzyefGBxuO2SRz7lU2zbZZc/5+MnvCspht7Eypo5LffTKJ6O/E8X+VdOyeIXjFGtkyBdN+ScF9tQ3h2QpyX8jIMndh8xw13vNK+S4+f+goNbPEzAVdt2fFQinnB6TzyMGOce+l9O2fgaylHcsvS1kzLI1O1+ypfS+c+lMuhTdtCR4q58zNSjpfsua4ooJrq3OZF2PFsbMVoMsjoMKWgf2VnHiRwxBvGybOknPuazm9wpxwEW4erRL3oq8LQTOlOL8pJkPPmYNtk6hVl5DTGMDCnzEsTVByq94R7wdJbLhazORhjqyqSGLTi0KmJAahGhzLxk9FTF8URNYTwYn1JSjnBZCyQuzpTgXXbgWwc0AsZwZUEvjRjzv5sfhvrmD+ey+OjVdjf1zJvTB3ZNNV3PuWz8ojnlj8qsLkTgGOm0KZ1yaG/jvLMVsYwvvaaNo5KjhWEcxs8fyHtSonr96TwBwVgUequP3Tn2mrY/FyrWNhy1BiupZikdnAus8hBIaX8dm0Hv/JV+mQJOFBnY5rQwULTVSh6lhD7ZfLnPstibgOwkHCLmPrLjxyWxPfngZAUAz2HTXo6v2Iz43lr//79673AtAbFMvyf8qY9S0Q9cxyzsc2MH9PAJdXKLh/poERlwPQfCkg/76GnysCsH1SxL2/NfxiKjKnKot1Q7Xc/+zLzqgkBixo4obgh4kbU6hy0dFkHyy8VMrH+03Y+IQIF47j58smlDcC2DAjlvomLTXrA5i+NJbKY4K1TIPoslfc/3k67quCeaMfw8JTOm50DuFsj1g2z2ri82RzTpoXMvisyOJ0c56+KmLHxkQsBlqwScyD7qOU5ptM6f8kj6ltpWQWm7H37wJCl8cQc9Wc8/6FXDSMZmW1GZO3F6B5FYXnTzNabygkTZdI9nITIrvK2GKZSOejZrhX5pPrlYDLVjMiOxbQ6x8JBzRWuHYWHO4nJS3PjBObxWc6SakcbSH6sJT+49PYOdMC7YBSXuxPYfcBwRj9Sjinn0qRgTULksuw804go6UV9rdK2VqfwDtXC8J+KebAlBjaPzWn7Hshvp/FOYeYM6ZtEdfmxXH1hwVNcxRI9ArZbmVPQq2EjK2pbOxqR9hdCdu3JnPJ0Z5DCyUYWyRzXWfNnOUVrDBN442zHd9Tkpi/JJs2u+2IWZxMhiwHX+G/5ueSWNeUj3sLa349q+CfhlSG/eWEVZOUL+K7nsjc2GeSyPIThcQfdWXKVAkV+wq50NWN6Y8SeSPukf8+d5p9E/xsm09TmguyOxJa3ChivpMz3tukOA0rYsRSd9acUuPqo+CrvhszbNTsvl3OTV8X2sjUWHRX0KD0IzcxltkHSoiy9Gemk3ju8aWEan1pL7Jzf/8ywfCXCTtbTvNjwmWehgr3UAjGqSY/IpQTVxTcvKKmxwl/LtyLpaqsBg8PP7I6xTFibB3vCeb99XKOxtdzYXcwfSoVWPYW77cPYvctBUGn6rmcfAX51wTCJjaxb2MIu9PLiY6tY4aFD/19ywlOa2BOWQC5ghP1UhowHB/G5NmZ3LmjYdnjm5ityaJgpAZ32Q1WF2XR7IiGUUaXeS2YM6xSS5c/r9K2Po2ia1qGuF3htXDEYy5aeqmDMFifS2R/LYcbg7jTLp9tlRr0ldcY1SaSBZH19Bh+jbQzkfx41MDs1lfxi4ukbG09D+cGY7m1iKNrNUx8LBg+s5CUURq+nwrhkFUxzyMaGVYYRKp3Mod2NHGmIpCSLXImfddx4XsQt5el8PiRjt5HLvP7WTn/OOmYXBOKiS6FY4LVy1yv0HJsHP03NtH93hWGqmLY36mJKX9d43hNLH+qddTOD2WKbzSFS3Ws+RxM7MpodOJapo+xxCVTwvwP0RjHm2P4WMpfO6L5+4UFC8S+xoyTcMLEkr0xUkrSpMi3WTGjt5Rld+OZ0suStkVSOvknEP3RgvGxUiRt4vn0wZSvc5NZ+2sCvc+ZUFSbjbn4PqWNCW31cnBeEEt2H1OaD87lXccY0t+Lvp4vx0X9HKujxgzykHN+6TOMqo3J3iFj/8pn/9vTLXeSqDscz/tj5rQ7mkRC70QCjpvx18J8tui/YuAfZmwmH0WfKELmWBHTTfiUUsZo0ZXf6spxnyPj6mtjvhlkc7hXPCs7C5Z4m4TNp0RqvM34uKaQ6YOSmTFb8PPYMs6HyEnVF/1+uIwpu1LJWmiFWbiUK1EyfrG05EB2MXO/RlEbIZi/qQQ9yyj+fGFF+Fsp9w1S6N7VnAVuRegPlrFruBW3XZKQD0xj+HErxr0p4b7onkcd7Wk+QWSCQso0D1smB0uwlEkZ28yW41XJtDTOpZ21Fct7JqMVve9r6szJrUpeDM9gyDhnansqmeeZRqtcX2YbxvH9ZBrjq3wIXhPHFFk6/671YfveOP5onUZLI2vGCcb+Hp3GLxprCtOSmNsxg+VqOw4sTKJEnsn04bbM7JdMntgTH2xR3ExiTkkG9dE2TLeW8mJSCqoBNoxqmcQjt1RGPXTh/GEJ2oZ8bFKcGdtCyvLIAjZHOrMtUcKi2Dwmn3DC1lfKjCX5jOnghuKxitZVRayp9KDDWDU988oZr/LhzI84Op9qFA4fxKEDMXycpWRJViBzg2MoVKn4ku5Ls0gVMW2rsBAz/HNVNOeyG3h3NJgZh6Oxed3IXBd/BgmXIbWesNk+TEwvpfnuRtL1Q9D0LufWolKczgfyel0OD5ZrcSOIibcL/vf/uphIArHvVES6mejQ+CDWvsxk9E2RCddvsa5vCp3eaPBsd5Mdy+Q836vl3NVbWLvLqO2n5d+zV5E4xTO2TxMNV0I5czmK3v9oSD1hTN/lmXQWHXl9nTE7j2dw1yyaCQONGWmdzoP8GMJKjPm+Iwu94mguVxnz1jdLcHMUR84bM2NdJmmfImkvZttgaT5tx8TyoY0ZH4Ly0J6OZk6oKfeF//bbF8vJl6ZsmJdHm82RpC8zQW+icF6rOJYcNKezT7Hgajlhb0041yUXgzeRrBcMnKdfgumDBDbPtuFTeTm5KRK6a21xu6hgeUEi5jdsKIoR73dNZE5fG/rulFAZEc/wJFui2orn2yKB+DwbGvdJ+DItkZWfTDjaPpevsjhmmjnQbb5goS5RHBzhxMjuEk6XRHLuiSMl3xPJPxPN3pFWXNhTTq1XCh57XfnPVMkGwyws27nyFCV2mgzmCU/821kl+EX0Wk9bnGYm0WtcOlMuePJyYiVLT2Uypr0nG+IqGHYyHVeFO41nKynflsGXYb6Eb4vDqmUhO954kymPQ5eTz6t4X1box/FtZj5Dp3vhukNFx5lFHHcP4XpYNCV9K+k3I5h9g2IoSKvAKDeI3zfF4NdNQfP5HgzQT+TmfeH5pzw5ZJ5AiK6MwDx3rA6LTFpYzqq8YBKeVbAvRsGI0SF0bF9Jo2slv7wN4ZNSQQdtBdVPAvlUUkFP/TpkW4Oo1avkWq9aTh0IYqZjDP/sLuOUcSA3UmOQhZXz98VgjEXHzhMz3/PgFaacyaNknYYsxyv89iWf07WNtO95mckBebS102CxIxj93SVEP2vkjcEV9HaU0vO+grmi76TNS3mXWEb37pf58bMUhw3l7Eq9xgllJJ03abh96SoxuZEYZTSy7+/LtN8aRelx0a1rrpDxI5LEAY349LiKgZjVoT80dBCfv8grB+lTDeOaXWenVTpjVmvxzL+KUW0GCTO0JJf7UzEqlxYjtaw3D2buOxmSTzpavfChR1YGrV9osV5whYWTUxnTW8fPssvUdsjk83FxrMM18kYL51taR1ltKOvGC84/3ESC8Nl3bVP4V6kVO3+dTa9SmX1Oi4HHNSI+p7I5VOzpHlM6FiXz+nQULT3EHl1OotI3ik53TCnblYPh3Ccs/WiCWi+btkMeYyVej7HKwvTLEwZFWrJSK2Ho81gOdbdmj7GENz5x1H82Y1djASmL4vk314xpRgWcaopF/6QlHweVoHoew5+FDszNTGTPvCT+XmjKg0O5jHr2kt96WDOxoowJzSR4vzSjfXgRUaSwQmtPS1slJ79n8fy4AwfOKLCNiaVZph3z+iiYNSGOWRn2dHBS0PK02MHx9kjylXT+lM9C4RqdxHl17JdO2HVrEpeJ6z0gcqfRCel3CUePi4z4w43DqkQGCJZVxLlw5WciRzrncmugK5dbSPC1zmP2BA9Wz0rgyZtsTr/x5OmeeP6+lk3UQk+65cXTY3ou6be9GXEgnuKlCs5bBqFYF0PuzCpepwRjkBjN9s9VFLf2EvmjJsClgtbXvAnoryY+tYJm2V7sb69mUCcFLn8G8CWqEoVXLVc+BzCkKQaX2hpeZgkHcazgSMd6fpeGUJoq+Ndew7EzIVzplIesXEPI96vMjcvDS8y8l8l1Erbn47azkRk9r6E+XMC0zY20KLjDODHDtfY1vDa4zW8OkZh4V9Oxxx1GhEWx5Hg1Xff48Km+kqAJdZyedJXlm+XULtcR0uY2Pa9m0GGgBk3oTcH/mdQf1zB84x1GOshpJvbrljSYC7oMmkdqefdnKGrXTL6baLm4Ioi3IsunBwnGI5DdR2LQbtfyfM89hqTI+UVZg8E/d5lXmcJbo2rWtLnHoFupSC/XMHb6FY6MjyIxUEPPEcY8fp/Obx8iCSg2YtGrNHwaX3G9rTHaK2nMPB+FkZ4JwQuzqLQI59lAwVfOGez+9SGbjUxYp85EMfgRuw3N8JfmYZf8nMZnprS2zOVe+gsGLzEj7nEec0IiCFlrzJL8FAovRJE80pi0Y2kMjIymNtuII0aplNa+Ir6XMdMHpjD67StGfzYmql8OX4f/x957JuQV5HK9+j+GC8Zrs1Dkf/w91v5jwqvZcn7OEU7X25ZQSRkP3j1mqGAJ2/tltLR/+r+/Dxn6Vzk3hj7lqOi1ik2FZJ5IYextE5ptyiS99ROG9zXh/qcMni1/RqmxCfYR2Txa/BB1oyUXzcq5NywNQ1drhteX0k8XzS6JHZP1xcz7x1F31h5X0UHq2Bh8HRzY20aC/ow4frRyRHZIQWqXGCx6OZHipWDGr7GkjXRAc1QqvCqDwUMdmf1CQq1jOn8MckBvukLwTTQdG+1wzSnH924UFgvsSW8nHOdiDBM2u9LWKIEFL+W8tHXn8PV4fjuWQqvtbrhOS2BPt1TCA5wZ1iERpsp4Y+vMm7mJjBqXwplfnbALSaSbuF9/VTvSb0IlXSbIsF3nwMa9lRxqkKF6YIPMX8Ep3yTKb7ni1qxCzIXwvc1uxGxLxKZPHtum+wteieXN4yJeJ/khTY7lb/1Cmh6443Q5gZ8euVTvdGdRSiKu7xUEygP5fjuGwLUVhA0PJKGDilsWFcxID2JvdSUbf6mg4q/rbB5WyG7rBqab3aBNsyK+Cq+JabrGhAThNX714r0gwT/FvJqoIXxAACXXlCzOrqbPvkDGH1YS9baKPyMCmNxGhSRBTbuRoVjmRTHgcwNvpoVS3BRFr9P12PcSTnQxmrrsOp49uUKqXyF52xsJ2xVGq9c5LMpqpJab/J2ZjbShkc7Pb5B4P4WNZ7XILt1mdng8phqN4IQ7qHWxxDtpUMXcYd/5eGz2CR57f5N2lyMZZdnIu/JbzG4RSfn0BiaKY8tbR/FuUCOFVy/zb1Y0m27rSL5wl0yfaCYvqcE95CqOn6MxsteRpn+Fc9VRXC/WsvOxKe/e5DB67XOaJ5tgOCqHDV0i+G+IKfdccwjY+wh5mBE/jNM4v/Yljf5GfLiXgsvhl7SMNGHYSDnXv8Xwqa8xUy0z2LToJXoFRpzcnI7p9xdYZJsy5mUuzZo/Zsd2Mx6ezeP+6Sc8eyNY8VEWDeciGOpsTPN5mWg3vaD9JWNaPMikb/uXJO42oUV5NtlVL+l/1xjvqVn4G75icIMJPUJyWVMVzu/DTNgwIYfvUQ9IrzHm0EcZimuRZM43ZdPlbKa3e4bfd1OONMsVWf4ULOwYO6+c8OuPWKNvQXCqBIMFr6g5Z8mPCxJOJb7kTIQl6WLvFOGRTB0j9rplPq2a4qi5ac332nLUEUlseWPF+XNSpOeSUPxqxVhXKcVHJQy4YM3J6VLu6CRMlrvQ900Cu+pjaBjvQouNiaQ5RBPeyxWbLwnIE6IYut6F5/FKOnhlMy3KSTiskogrWcT/dEY2KpH9ZnFM6OVMnW8iGeUxvFpmR65wriOjJUg+2jLm33IOCiafXW1LtkE5fW0iWZdkI3i6jHtjo/m6yonAOQrsGl4RHugEhxV49xA//9SZRT0UIkcjGTbLmX/1JPglZtA90pt/vsZhY1HI30tdMT2sJvpkGb83eDCrYwVBlilMc/KiQE/0560UfjnjifyEgo5n5OyJ8yRH9OzS/gWsPOpGdE8VM73zONbDlVMTVcytzeO0zJW8/SpchGcVmfrwqDKOn3vLaPshmNXJ0RhYKxnc3J+D91Q4LVLj/Z8vfduosZyjor1hKN2Fx1/8t4n44Dt4tIrGdlYjs0WvdbCJoc8IDbK+t+k+PJqH0zRMPnudgCcxjLHQkb/lBqPEfdohWEv/yw06/RZLr6E6Zva+zM4PBSxsoxF9Esr1ycWMOtPI9e3XWbS0BOuHVWypvsqa06WMOltFuuQa+/8roeWtas42hdE0P4HD0Vq6Hr7Bdvs4Lq4S/Tv3JiET42j3UDCk71VUnqKXNmp5Y36Lh3ei+GV3FUkT7lBZE82e1tWC6YzR3EvDYv0D3DyMuf5vBsXd/qO32AXd8TSc6+4TNNIczcQCctZHwAkTZv+WhVfiMwzEXixblsW7qPv8qDPmn9PZONy9x043Yzx3pzP1zD2ka0zoFJvNX6ciUf5lRs6SPEI7PKNiiwnvf8kg1O0R3zwteL28iP2S55yKNqeyeyHHRCb49rFgvG8hVyZFEN7JmORRGey79IpmOitM3pfgU/CKjfG26D2XsCDyKeNe2nEtQcLW/c/5p5MtJ0MlrH/zDKcLZtxvkGIjf0Wq1ASHY8noyV5hWG/CiwdJ6Pa/RG1nRPuZqbR7+oLlOUbMGJTGnofPWdrPGPNWqfS58ozmMnPaTJZyID6S5Zmm2OXkMe1CIjfyrYlTlvKkbxRjV1gx6jdxDtnRFO6zxnKQ6NBhsYyusEHeWsKq4XF0VzhzrZ3wcf9c2tyz4ejpSsKk2cwvcWFefgInJqTS7Kg3Zbo4duzMw3mNF0suxhNRkse6i24M7ZXIszM5BEd60FIw54t7eQSK3hm8IB69MPE6MJj/B4+ryB14nByadVRW29eF9VrX7u7u7tbH7u7ujmsHII2gdHd3CSgh/Qbd+dINAord9e3f9xdnnHE4Z++115rzmQzSNkgZ86WA4EYHdnaWEudZxIcFJkhO1fInsBK7Jaac21JLSlMVb+fasqqhihlqDTR9tuaKYQ0FR2q42M+WtjNqOGNRTdNEV461FKH7tYKQV86Uji6hx+gKdstduHavhKq/lbwc6MiJkTG4+72i01kn0pSj6RbWiFTuzPfrZUyZXI+1vjPx68v4VNHA2BcubLtbSvWoBjaeccY6pZT9hxr52sODw7cKuf+rGs0mD85/K+T3/lq+ZHigc7uAd0Y1fAixx79HFV3a1jPB0IGPTRXo32pgdJwDulcqyVKpY5aLG/fGZeHc/AYLWz+2dU6k9ZcGKjr7MSxDzqgv9USm+XJpdyI9/OpZ182XkLeZSCrrycv0pWV7Jse6vuLmGV+q22Sg/KGea2WubOodw8ukFlrqXZm4PJpdc2twaePO8TNROHrUsmmrK20joihYV4veImXypBk4WISxuFKTk7py/DeFo3lZgy4OclxXhKHoqkXaeTk5Z0KZ9lWVxS8LkP55wW1fNTYuVrBY+wXt/qhSsqcQzfXP6fZYhfNjc2hMDaNyqAojFqcxsXMw+yepwOsUDJeHcHWkCrKfaVwW10t8lcm+nkqHggBsapX5szmNx2eeIQ4I0zupjE5+ztn1Kux/lMxy9+csUhL322Yw6mgoy7yf4tdKzs1JL5g6woDZS2WMmPCc38YGLB0v43qnUG6UqDJ5dQKzx75EV1kde8ciNsZFs2SgFgO3yunTKYq+Z1WJEWe3tUsIo/er81EqJ35aBK89NXhuL+deYzhbx5nwtKgMty2xbI0xZWZmKR914vhTaMoF0SfZC2IJ7qvGtX2JPG6dQGlbXVo+VHJuWjJakx9T/bWSAWtSyNqpz7Mf5TTefEl4kwEdLMrZHfWSgfMM2fhURvb+HDJTDKnsIUMnIovh93SY7FWBxYYEvuTrU2QuY5NqBg/2PWXBcDnzumYQeUGfdHUZc16lER9iiO7RKlT2p2E92pA5EVV8vJDOsp7GtNtaxdqX6bQebEL9lwqK/ZPxjjRCZlLJ+y/J7LUxxvxxJUZjUnlTZ0TwCylLmrP5+NCYWauk1JzKYnqgCYMLJSRpZPN4uSG931dTOSaPlRoGXKysYbh6MaXfDJnevpbQlyVkB5mQdVrKgl2FuO03I04hYer6EiaG2/JcU4rHv9lM2GTHXzcpN+xzWLTClqK9Ek45Z5O/1A5Vs2rq59fQ944FS0bWsmJTNZkP7Wi0rsLKrp4cC3vCqmPw6VfL1vt2GI6ppuVNLZ0nOeK1KAbVuXUsi3UixT6ac4G1FB51oktINJmr6ql0dOKuYzkeL8SMnHfkTnMF5ZXVLLzhTaB1JBL7Br63d6W0WxFjnJpp+enOxNIiNp14xWaJO9kLizltW8+SZDecM4pJ0W3g7FMPWi+LpMPORir6e9E4OxLT3EZ8pnkyyjOSn0OaqR7txfhPaczLfkP+eG9UXqdz59QbWo55csEvA0XIG4wO+vCzXybb8usY5ejCrxuJrHd6S0ORLzMXRbOx5hUGch92/Y7kw5tXZD73wcwkiosxTRxI9OTQKjl2d1oYr+9FfUcZD5a3cDFJma7z0jH55wX9Zqtwo1MmD8TsxO1WwcI4g22KEH4P1BazW8qeTkEY6Wry9FEJB9c84+AgLQaMLGWJaxB+N5TxnpnMfUkET76o8bVfEV96POefMWq4jFHgWhBM9iMttBSldNn7nNUTNdnnXYLZshfYTNFikJV4z7cXSP9q0vKnhEqdl7Qf85gt6yvpFJLIqZ+POd2jkrdtE1hupc3rWDl3LeXcP6rDzf2V7BmSTJOYl+LIcjY8iCLV7ymP1ap48DyFhV30ONs1kYQ5OSRcf8LgFdWsckjHxc+MlkkSBrTLo6ranPXm8YyMzKHXBAuOG8ST0zmPPw8smBwRz8rcIk7PtaDQvII60yxUnSx5ObecQ6pZqGlYMCO1nGChv+9r7Gi5LaOgOJd9tnZM1JKTtiaHhTssSb0Uj83lEto1WnJtSDzb/Iq4P8QW96ZYLu+uw+mePb5OlSzTb2BlrAUPvtaQElJBxForvJ1r2OBZzvg7zmgPiKb/S3G+fb1p9UmC/YlarE76sPmteOfjOhw7edPQMZ55Qts9Nzvzr0cZmk7VrO/uxLWGcgK/VTEgxwlt1yLubH7N5anuXJsbTfvCN0w18qAsMpr7Q1u48MeTpE+R7D1Xz3orB8YVVVLmUENjGy8GVxXQqVsdraw9Md2lYNjzOmzsvfByK+S9fj2eE1wx+VTM0OZG2ge7MXpzMe0XNWIU5Er96RJq170iqtiPtptjeXq3ie5Rvjx4Fo12cxNxan686xjDIFkjDxSuLHyQjV/iG6SZbsx7n0P/PW/YOtULS5d8QtJr+dXVk5TJ+XwxrWHycA+MdWUsf9OCnps77f9LYNv3FmK03VmkmUFp9xau3vCjJjyJJ9kNrEnxInphPFvFfts7K5MZls5mXx/+aClTo5LGTWVf/uQrY62UTa25Ly4S4Y8VWRTs9eGspzIfdmaRdMGPSf89wl7o/CfPMKZVKrPZK4lrfcL5p0wF9WFJuC8Oxe6MKtxNgDfh1P/7iEXnRV/PikDRRo2mpQlIB4ZTUKfG+vdyYi6FkWetRERUCotXRnDlvDrXhhbxruQlZdO0ub+ljFtjwrhsqEPSwHLOZIWSItNlxDQ5eUdiODnvMUZz5WyKi6XbDx3UD8t5rhrNKwNdgowq+XkrkQojPUxfV2K2Lont1vrM7VtFxZZkTq8QrDWwguVNokZvjDlsV8GUj4l8yNMjS0fOxs9ppPR6yrhXMlYOTSPv0xPS31bRiTQ6hduw3r+Yqke5zOhui3eDgq4nc9Gca0P7+iLaZGez+IMZnj4SOt0sQ55hg/RNFXdUS7FycuT96hjGKKoYuM2RJUKr6y1qMPd2ZHZAOV6rKlHJd8LKrQy/TlW8GO5C8nEJG9aWY5TnQuMfKacqyrm4yJVlpRL+fVjBx9ku3HtRxL/65WjMc8X8hIK0CxXCl12Qz1Iw4HUZ8XdsCBS81/daPhMn2rI6pYzm/oX0cLXl8KFSTuoX4LPWhStvo9i1tI6Dwi+mOkWLeWvgdY0z7/aV0X9vLQ+SvYi6mc05/1oyDnohHZyLvpbwvOPezPPMIeNSHXPeunNxSSG2Ws3YXPTEzz2f3F/NfNf14u+fXMznv6avjycVHxPwv93Ckz7e3PGTQ78WIgO9YVYiqk1veDrMhzUn4/AzqyNC4sFRCzm7w1tYfdqbDqMjyXr7it8tnlzrEEnBsFf86OKFvbaE0PMt3FX2Yu3cJH4tbOFHoAfd7ifhat8iaubH1jcpuIxv4riDHw7CjzpPbWKnth+7s1JZub+ZTRvcSWhJRiZpIVlZlezEBHYQyvn3ahz6JKdlQKjoOzXC1ifg4vOc3LEaZGnK+X33Bcfnq9CUloKVZhBNFcpo+WfTzjKOVd208VSVE+Achs87FUq88hjzyoc+UY+YnpRP+/t+7J+ris8pcQ6Wvow8b8SGpVLWDBY+9cOQGmMph7eGMee1OiZeckY7R7P0Py06D5YTIvh+d4M6g7cV821gCPUTBO9pFHHhbxB7HbT5vkHOUpVowlS1+XZfzqS2UQQJX3PplcCBETKi5j5h4XcZKumxpB17Qlh9BYnbpZzJNeZTTBkf70cj+y74p2MZ2SNiMPtiwBs9Ka8uJHM+2hLPJUW41CfxX4UFaVHF7JicxP2BljT9Lmba3WRs7Q2QdanG8V4GP8dacH17KfXNScxfay60o5Tmp4m8WmTOfu0yFg5IRvWKJRqnynAUTLB/qgVv71bRXWifmtwSZ5EjNu3J5/UzC+Z4VHL6Vy5jz5gx/nAVhgtzsLhuLn5W0e58Lq/nmLPUrpK+l7OZ2WhBN7Mqut0pENptzQnR/5fa52E5z5pBgkttF+QToDBn7xAJE2xL+PHMkgQxZ29/ZaP3wIno8/G0uV9KsLkjB3bF8/tQCa0qHTmSIGHvrBLU3lux50gZS0bnMC7Iiggl4WPbc5n33YkxR2MouVBJ/2Nifk1i6O5eieZuFyaliiz2pQq1M5ZUdanl+7YqNvVwxmuwlOD0UsYPtOVBUAmD2uSz+r0ryhEyittUElEuuOhLHBFqFQT0d8RzfxlWvcrY1ezCnCdRREXUM/GLK28nR7ExrI5TvRwxnR/DlK/1DP/phFtxMX3Vymj66sZx50gKDRsZn+TEsopozNWrWWrjQpJdFPY7XhFg4IzNhGhOpdRzcKwLrXcXky9mpPCLJ4qceKTRNdx94ckOVykv1tWwc6U7od+KuFRVg+UpD9wuFOG1rY4VJe74ZSuwVauh8q0bdYdjcR9ezdViV7zWxnBM+PXps66c14hFJaCS8/GeVAt/nPXiDZHzvenYPZ8pj5qZoeTDvXYJpDm84bqKL5amiZTPfIPbI3eSfkloP+Mtv2b7kLRJhrrvG3qpulOxNYabA2tIC3Cn61pR83c1BH3yZJpLLHELakm4rYxJ22xueHuh/l4Zm4IcrM286bZCmfYfk/n87SUtH9XxXyDjhXMAy+M06HBRRrLEjysiPx50kokcG0j4FG1KLsn53PcFG7ZqcnWKnBWBzxk6QYukjzLeHgihT381puYX4hzpx4d8VR7dKGT5b+Gzjurs9xWs4h/A7zbqws8UpBv4Y7pGjR6bFKiK7z400+bPdqHDj4JxuafBY41iwTxhPDFT56teEfv6h/JdqoF5vxLe7Q9lb3sNFpwppj7yOevmGPH7hBTjnbFY3Tem+x8JG+uisbUwJqBSQu+OcSyK0ES7dSmXn4Yxea4+7tUVHPkgYWC2JiuN5XQa+JI/n7VZPEJO5fxYpnd7wsV4GZH/ybiyRo9eYo9l0RJu5ov7oTL+1kr4tVEXm88ybqWJLLTgKf3uymiZmcQsYyMu7qnksFsScSsNuVBTia5jMlfbGhK3UMbVC5kcSDEgXOTBN17pdI43wilNwvJ7iajZG7J9tZRA0wT67TVieAcp8ULjooVOtjGVsiM8ndp4cyIMyzCwT2GSwgLXvyW01k7hQI4Zuw3jWTNa5POv5ixSjqfjxFRupljgckIw8JF87ota3Uirwr0wg4d9zPGcVEHv0emkvzHH9kcZz4ekUWpqgU+3Sg6ez+GLhRk6P+OJnpHNAB9Tvq+XcvpWKdd6WhMUEcfUfQUEDLHh1eM4PHcUciTTGAdFNX3+5NG+zJJC6wrep+ViNcqOuGnxKNoVEFppy67P8fQqyuW6nQsfj5WSVFqNS4szY8xL2XhG8K2lHekfJdQNyeNylS1pJ6vIGljGk+O2hKVWEnm/hI4b7JjxtpTOIxR8VHPgqlMpM7eX0N7YkaGlJUQuKmVVvgMxHUqoMi3mXII98rfFfPqjIHagPY45RZx7XMirFDsyz5Tgn1rIUWN7rlKKrui5o+ed6dQhnqeFZbi3dcK+IJYLw8voamXPRdsqFKtqcVhtQ/zQKm6eK2ZjlC3hgvcr1Ip5nWjDzfAK4joW4fbFmbKNMjSFLiv/caHSXE5qUzlrFvlzMSGOkVpNtDroj9dmCVdPNfEyxY/4lHjinzez/IorDXUlLFhWy2NHe57bF/KP+Rt0Gp1Zty8aiW4NjkPdOPw9EoPgBnxGCa34Fo+ntmAyTTeKxXlVxlViPMoDWZRUZI9qSvU8+KEahXPWa67+68ukLznYlzagLfFhpm02Q0rrRRbz4dDIXIrU65kzwwevMMGSUW8w9vJlxvlkNPu/oeKpL+NGZiNf9ArN2760E4xU36uRMx1cIEgwicVb0mN8ePM9kcvX6rhq5UuVNAnphXo+aXuzZGIa483e0NfLh9b6adzv9IagtmpsOCHnyF0/Ntc/IjU8gcCl/kx5/IggjQSC3H1p8Vdm2aZM5oi151pqYGhVzNjNgSgSNFC4FKO0z58uux+RIfKFXaI/OndVGdC3kE+H/fk9XZXUrAIiQgOwOKHMGtNk/rN0ZkSiEp/OpjChxYUvvZWJ/p2C2V5n/BoeMWFNIiGzAtH3UqXTd5HBVwUQ9E4Vp1YJgj8DmZb2BMM25dRe9BWZVo8V38qYttuHySf0CBhVTk0XP6a10+S6UgmjEkPgX2VWJ6Xhf84Dr2wlUuVpxDq6kRCpxN7LqUSI3LPsx2NKi8uw0fNFyVSXNSIjZF/1x6PqCUv6VHDgVQRLhuuztqScZ5HhKJ15QsC7ciJ7hrNjkBoRvwvoGxEm+EaVi9IEtL8/Y4VCjZhgBSPe+pJQZsCtLuUs2fKcy7f0USiXc/fWc+5l6xOjXs6O2hf8+KCJw7RSzjUEM3uONqGCUWuPvWRquAZjvhdjKA/i5Dp9rMbIGFyegNuHJwzQk2HTPYE26U/JOiqjxEVGXqwBrkJvhyyWMeeREdnqFbyRythw2oB56VImT5Qzvase3jUylgj+e/rcGGs1CbsFj1Z3MeG2qtCBqzL0rhgzM1lCIxLm/zLh4j4J+relzIszpktmJafs0jDZaYrCopzXKxLxfGjCClET/3sJ6P4STHW3lBOCg5f8o4edyG4++rl8X2NO+OZSDtaKntttxqKhZXSoleG3xQzNJ2Wcu5/Aw1BL1naLZ+yPXOJ3WzNSFodXWR6tlppSKs53/XI5J1/Y4Lpcwe1FOfzClj9FBWwfk8uZcTaEXi9llF8uyQ+N8RV+tOR4OpFBRvS8JUVjcCYpe22ofl+O6oRCCmJtRW4tZ8ZnBdnDrPn2I4428TkY/rZm+9s41N1z+TPUAe/9sTiHlTJQx4VZddmkHC3nsKozE//LYfFPwaAFLvRflcsQWTmvDJ3wKC/AOLKElXnOjM8sYOGZMvrsd2ahfz5TI0tFtnUg/GURvseLCFW2xz+niuN61VSF2jF1TRXJe8s5q2XP7wmVHB1czrnxviy4FkfitXrC7f2Y0yWW316v+DDfj5fL4jhk0UCl4JNW9yMxHfGK2d29uXckj7w7dYza5E3m93yO76ln71tvTJzyGOpZzyGRGUx1xDNCQ5QjvRhjkIO+8WuGXfdhr0su75c1c0HXl9c+cqb0fcN2FW9ujstmjN1r4iv9uCZ0td2FV/zp7c+x/xLZO6eRIAdfVm+Lp0f4a/ZvUWGUeh5u7bzJefWI/sMKaPdNZLvvKiz/mE/PDV7Cw5VRMUpjWIAf71dqoz1PZNV2L5n/R5P+fUtZNz4C965aTHgho7yLP+N7q7FztQLX+0HkhKkSFVbIxjbP0N6jypLWhRy/FsT0jpqYtC/BZVwEBUGPaBhfwN9Wz3hqosLKK8lcLwvm5b1H2BYmMvfhc9KrnuKRUs6RVWEEthFzlFbO5n6hfOugS5jIkhLPYOJKdLgXIqfnv88xbdZm/HU5+buDWf2vCi9cUxj4PpBJ9ip83JlMp8/P2Gj7FOuhckZZRLDj3lPhGXLsl0eSOP8Jf0/JedXpJdbjtVk7Sc7s8mcsLdNkerSM3WL9K/prEFtTROnxCAwvGJHYrpxkkVEf5jzlP61ybrQJ4X6fp9x4Vk7M4efwWp+T3jIcW0dy6J0ee/fIRY9Eor1LF7N7cuHhkZjH6vL+sZy1vyPoG6wruLCCjYeiiH+iT+w8GV4zpPTb/5RWgTLyz8ZzsIsh032lPHomQbmfBRMsShg+OJHKoRYsri9m1mU5x1oZk7lIKnJFJH3CTPiVKiHwYBS+zYasPyPF9EA87Sc+5tGMCqYMkxJ5xICPEin/6Cew8qsB81WlVLVKQmutCVNWSQgX/K3X2gRJfRWuHbL54GCEao9qzI9lcWC1Ka1HSLi9M53tx0xI85YQkZrBymmWfPgdj6oimZbD5qQ5i2/aJ/PqpxmD48R33TOInGmB7E45s6vSaRdvych2pVgfSOfzCStOfCph17sMcpPM+agSj8qfTKb1tyWlZzzBD/Jok2PDlpA44fH5/O1mTv+6au5UiZ6rs6D3rGquvCskZrE5c5pLaHNIsPtaM1IGlNNhahITbGzZoB/HJstCFPn2WE4QvdRQwK9wS/4bH0/2tizaX7BgxcF4DtzMZku0I4/PFDGtVwk7Hgt+2CDhoX01ej39WVccR7sfr3i10Z/WnyRsutTIh6GeLPoRTcW6WkoNPWh7M5aSbTVY3PHBrDyPjXENNG9wpyQsUnynnhffXHH8t4Swv4L9RF7r4FlMU0UtMY+8sA+LxaNTC/EdPbBZks9knWqOnHRnuUoB95qqaCjwoGp1LD1jWtgxxZ3DQkNin1Tx30s/cooS0NvwmuQbfrz+JLLJ/tdEjfOhWT2H/XXNLBDaVa6Xi8PwJnqIfHLvVzImEXWMqPFl4/QUomrrSXquxoKJRfSVeWL0RI3q5wq2TPRmopE6FWFF1B3w5lW9Go3FMkZf8qTXblUM8+U89vFkkpoac4bLWf3HnV5jlWiOz0Y3y4XjZ5X4sy2bOwZuXO6qhNKbHN73ciO0lQZLtGX8+OGOqYUGaqdlpK/0ZMJlTfqtkHH4iDtFZerkaQhvvevG1kkqyL7mkDDcly4zHom5SeLfO8FUqyoz3zSVTw7++JqpsUrsXeHjT4rYi8VvGbk/Ahh5VhWzL3J01d0ZNeQR8/MTMOjqwbMnKjzomczJE4H0a1TC6VQy1svc6GSlxLivKcw66MY8FXXGKwkPL/QjYIQ6VikyxrX1ZcTLR4yIT+TrkiCOntAm7LCcVo4hBHRWpt3JDDT83akcoMp7wVFb14ZQIdHm6t9Sjm8MIEbM42G/Mubc8cekiw6L+5Vx9KYf+zo85slToWlNzxhaocf+cRV0WROJy0hdioU2Hvz+kuFjhRZdLuOU/3P6Pzfk5lORX/KCubvmCfudyrndFMyFM0+5L/zU+UwQB3T0uKJdjtQ6iLVCZwLnCM/t/oyJvk8JnVuOfHYAX82fUHRdsFyk4LogHSx15SzeHYlZ38d8tZTTqzGCM0+1sTeRY/Q2nBkmOnw4X46iVRyflI340lWK2w0piTv1ePBTML5XBAnOJsxKKqNCsP61DoYwvQKj6bGs3m6AhdCife+iWfBYn2i1CuaFiAz7xIz/rlTyJiOTIXNMaTdSsNCqBHp3NqMyN56vC5K4fM6I8i8SVl1O5tpLG+6rxnNZNwfvB9Z82RlP+e8srjmb8qF3JTqd0hl32JToL/HQmMp+axPuTZIQEpxCeTczXr6MJ31nCqNHm7FAZL3r8zPZpGzL8K9FaMblkdzLjor4YmqXC24QmWtN/yIuvsun01Rr8lSqOHmviBPpViTvq6artBjVZ3accYpjqKqCaU727NIu40dBMc7pdmTZl9HNtYjfz6zZL56vEdlm7W9nodmxlK+rYOpvV6ZEZ6I0rJKH71z5WJqOZftKgoe5ohWQwfuuFZwLdCTbJIa4HxX8KBfPFMZTtb8Su51uvNaK4/ewKm7IPVkzM48jo2vJXeZBs4cci79VjJjrjquJjNpFVQz29Ka0ooCKgAaOxLnSxaSYoTerOCr1JWtSLBM6vOa+nTuvhZ/MG9bMjjBvurtGMmhsEx9DPDA+EMmiyQ3sfuKFdIeCqMmv8D/pJrKLqFmbN/Ts5o3ptlhu9axD190V6dskdOe95WmmO3LVfFwuv0ZZ6M+n0dls9mtGv8AX35npWDQ28/GsH+UGwgeuN7FbrozznUzqYwJpG6PMvn3ZLOwfyMXpj7jhlED/T16UX1XlW7zgn9fegrFUcD2aSLiGD/fdHvPtmJxztoE8vKzD681y9tQHsKhC6Im0iJs2fuS21yQ5rxhrY18ME9XZFSF0r9aHsrEalOwsxnOzF9//aLCmpJjOzYLXJqoz7rMM5U3PUBG89CkuhdR9fjTYqFJkUci1916M9Valdr2CgZUedHJ7hN8/hRw87ElokCrLrOQsnOWLzT8aOOfJ8HgaxN2H6ny6IqfBJITeemq0CpKTHh1Ej0Z1Hg8rppXmM+Yf1ebLPDmPPALJCdHCeFkpBiH+BC/V4kBRCZ2v+zHRUoeO48rB/yUjTmkzYkMZB5IjmeX5mD1m5SQcjSDvpDFHBknRNwinRHj97EYJ1fNe8n2LESfVpHw9F0HhYENCTaS8GSIj9YARWJazbHoMqxN0mZRbzs354YQk6vPTR8Y61yjaDtbnvkRGxcAYxr63pNEwj6xj8QzPsuSuXz4RWhI8j1tR+ScXr4NSgv+zItS7mDjVdN6NMsVHRUKbWVnce2DG3cflHPqeTKVMH+vnVfScmsbVGwbs3lbF7OoUruZZ0UfMu3tZBuFb7EmaJef8pHwyl9rzIkSKwjCfOW/taFmUwNHduZx9aof1wEROPMzm5Ctr/nlSwq+tOQS+tCZxbyXHtysYkm2J48Zq6g4WcVfLCt2VVdgPUAhftCV/rIIiyzwaRDapHJRPhjyXfuKdlR75rAnMZ/0BoQ9iX+8VeZi3EeuZmcYq71xK99ozsVcq2f/kkzXGnttLUojonUfIHQe0ouWs263AWteBhQMKOPVBwRNre9Zey0d6t5Ajx+05H1xA2zWF9El14uHBWKoNhY7fs6OgPAvXF7ms6G7PAb1M0Zd5bA+0Q2lcJp5ncsn7a89G9UTypxTyQM2BHgZ53ElU8GWJHUuHZRFwOIcrQseizDNYY5jN9f8cmZ8nGKBc5J+3jiwfm4RlRDF7ZjvSXnjr0MdFxG5zQr4hn/0HS7BXdmTUhQLeri8m8IED6REpQhMUeK5xpO2+VI7qFdGzwo7OB1LwSszhVA8nrmkUs6CVyA9iPac7J9MksqKFowNHxZy20lMwQbBTm4Y4orfXYDvInkVLFDT2K0Sp0Z5xKQp+XlZwo5sDFVcKcT+r4HqjEy0LFaI3Syne78aPvgV42widHODKt8YChnSpwBc31tsX8sOhkt+D3HiinUPEjkreZbqy9XweYZ8r6BjnRoB7Edlnqimf5EbgiCIs31Xyb6M3l9JkHMuuZWCuF77t5AS01HAg05s/XxPQtqpF95Edcy5Xs+5oFd/neOHxu5CBcY2M+uxF7MMC3pQ08eWMNy9mFDJbqxHVZHccnsXx8VA1J7o6kzcxj2WHS9E6446JdQ5V4VVYq3iQ/Uz0V3k13hHupLdKFH5YxSV1DwrCEhk+sZrdpqJWy3M4El7DvINOuCqVYWJfwWzBottmidzxpYlRY12x/pzDZ+M39Orjx/YBWYKHG7Ha4EfkPxmYxb7Cw9CXn5bCqz++Zv5zP9xHSxnxuVnouQseg9P49bqFU8V+3PVKJrdbIxkiV9Y1Sjkb8oqOh/3QmSmj+VwDg/vq8i5JTpbmC+7dUuZRRgqR6T6cT1emrV8y85X8aXNWjfED5bj19EbyWolPIcmcrnJnfbIy8n5J/Ml3Y5GdMi7C278f8eCQrRqXdBRsuObDnRGazL0lY1i4Fw+7a3H4mowTAzwZPVOT7h1KqF7hycSf6rRZXczdlx6sD1DCe0U+zo1ulIcr8290PqpHPdi9SZl5CwpYu8cNh2tKtIrKoXONO3oqSnwcksdvR3dWb1Uh8Zuo+VbB0feUibmQzqVyLxbsVMZzbAZdH3niskKZAUvTUPvHi0+xj8gIzedGbBAvwjW4USZDVhdMWr0qW08msLggmHOmWlwSWp1+PJA7jzXZvqeEJccCOJuty8gBcu4UBPB9zGMGiUw6Wui5SZAul5tk1KzyR0PkxD8G5Vy/HSL6ygRTrxLMLcI5LzdlrF0xHeYJBptuyuCvxUwzDOXXEiN0Hkix2xHNoaWGvG0r40lJJDPHm+G1rISQflEsmmTKk98l9Ap8SUAXU3YYlTJCLYqxSQaUOlegflvC/T36vAuq4ObVeFqfNmJ9fjkV2bFoj7biv6kFqGnJSV0vdLJdPiGC1zeKDJXmW4DJdykukULbVwq2vypFdtSK3f1y+dtRwhBPY9LFu5duS2bVaxN2tJWg3jeZKbq29AnPwN0mg0unbdl5NZ0hG9O5PdGWt8EZXOmcjkGkDW3UZGz1TqNskC3FK2Xsn5aBbIwN9bukvDNOw3eKDTGv4+lal4n/Zht07CWc2ZzB4b62uPeQ0i4ykz/nbVBXF3xFCllhNrz8N4tdndJQrrRhjnjfNq1URqnbiLpk8CU+mV46NmySprFlZDIDFtswfV06zR8S2bPLmr9zS3A0zmK68LXVH0p5NC8L7yoLfNaV8adfOhr7nYkfnoGJXylvdjiRXJxO0KQSYgycmP4wE4l+CQpnRzZXZpAyuJi6traoP8qhzY5M1t+0JX5UNvN/Z7J4hi2SjCxMXTLwvW3PVIs0gnXyMWgt9FB4Y8WwQpLC7DnzMYXgSwV8jbHju2oORXvy2bfUjtPKOXz4kEur6zZc3JGLrvDc0nU2zOiZwzm3VBrqrVH5kcvlwFSW2Djx2z+ZmR4lxF91JkmeRLeCUmqCnFjVKPRHcIZiuxP1mxKYfrIEl2ZXihwT+FlZwbp0Bz7MyuBMgIJ1dQ60r89k2XsFwfMd+NorExfrQjZdcMLrugzvkBK2znZm5j7h3cGleFsI33yfwOmf+VzcZE+idwJahXlkDrel03rhsd+zCfaxZa11Lt8ScrAYZ4tVTC4LvmRRPMmFsBWZnM8rQ3uBC0Wh6YRXldGw34dvF6Uc31nHjy2ehEwuYv2EBtI+uTCnXTp/88qZLK63vEzle045/l+c6T9AeLdOGfFDPVA+l4n7qmqyfnmgo5eFeu8aRmZ48rchAyXLGi7kufP3VxZb+1bT+okHr4flsDetGoWrF79ETQY8r6F3sw8nBiWwzKWOmqU++M8rIKzkFeedPMltW4h0RDMDLYS3Xs6mjV8Je8858fFALup3Sthg5ML8hfmcPVRO61fOyMfmMUajDOsnvih1kLJCpZ4TK3xZK3i+ons9h5b54LM/H41NTeT848PkTtmoptRRYeOC34E8jPa+geHuNI5WEPujios3HNFTF8wypphbdr6YZWTwM6aZonpfxvfNQk/RxI0N/syukWO5qJnGnf4ELJczVXjcXXHdaW4iF+ya6C0Y+nlDKvZVr4hZpYxmbA4FeZ6o7FImdHsel0XtCw6rcvyAgu2z3LkTrsrUUAUfFK6oGKjw+HAhN7xdeRWtRMupfFpOOjLitzJjqgrI1XOkx0llVEYWEDTMgQcNysT/SaRLV2+S2iqT/zqFgzM8WS2+1d8zReRQb5FjlBhqks+eZBfO/n6IgWEuk6+4sHqwEpOE76uI75psVcYiJJNmdU9K3ypR0ieLdQ1ibWeVeOWVRcfbzsSNVaJdlxz6jnNmjJMyvSclU37Dl6c1uqzdK6fHw2dM7a/Hz4dyygKDeLlemaELkpmV40nMfhW0LyRy1dITej3iYa9EDg11Y4Jcg6hdMnq3fkZekwp7RhWiHeDOyQAVXs5IYuobf/rPfcLUvzJS+j7DY70ZroZFTE4JRdvAjDKPImbEhtPGwYDRa2TCE8K4cvgx173kVAtf0HHUY66+nAXXwhl5y4jMmDIMrCNIrtblW6ScZWWhqMw2YtOxCr5sE6w8yIg1kyvYbBpPUrPIAlESPM7GYDrFjAFTJXi9l+EUYEaP9/FoZyTg1sGCh03xnP+UyNz/sf2/8Zzun0PINKHtFhVMOyvyWK4tDYo08nMz2NzWGmenYuYJNp0hOP90WhW36rL56WWL11MZKmGZ/Ohpzz3NPN7+V8CzBnumxOeyTlLI1he2OL2XE54qNDTFlmEpidw4mYHyUDvi1iTSOiaTeULDe9mlYuKSzORDNry/lcrzskRC3G2YNzeFgsnizFRt6JaTxAZpEr0W2WAoeGbE5kTuPbKlYpvQyZnZWM2zZ9rXdLol5/Hxrw33DyczrTSFe9q2tD6UjLRXOvLRttzakkT3oFTuHhRaVJDCiINp/Mm0wjQrn1FaSVRut6ZkcD7Gg1JQWmrN6pN57E9P4pHEmm1rctFZmCJm2Ykc6zT2di4V/erEyN1p5AQVsyLfFsvfKXw7lMGKhXaMKUrlwtis/+f2iXtSaHifSVGdHcrfsljUI59dc+xZbJjEajFj46Ps+OCajn9NDmOfODNyfiKrO5bhrmGPcc9k3omssuGyC58ykhg/spzNMhdK1yYSbVpOTTd7gu8nIvfJ5fRCN+Y8TOHdsko8rruxsX0yAy9U8uusK5duJ/NxWwVbX7txtG0CXStEdmp2w7g4EVtFJSsEr7ZJSme1ogq5YK/92RmMHVTF8UPebJ6aQeeoWn7P8uZBWiYmubXcsHbnoWYyWkpVuHb3Qut6Fnc/1HBsmDv6p1JZMEXw8EYP/iSk0HVkNW3PetLRWE73imqOufuhsklC99oGNnh6skMvkXV/qjmU6EWX20k4ZNaQ/tmDth2LUOnaSJaSD4s3CX2LfE2qhS/XUrKxONnECHsfsqoy2bvtNZvLPAieoMDgXBNqrn6MHZ9Ccloz9bf8uL01jszCZvoP9mfxzyQu3mxikrYSD3pl8Z/chQEJSuCYyWklNyL81TnhIKNrO2/efVPB36qQz01OPG+ryqV2Crq1OFBfqMR8WTq5Oq4sM1UmsZX43e3eFMcpMepjBkabXRl3X5mLwt/f53hz+YIq1kcUtBHsoF6hxIrD2cQ+82DAU2XspiZjkOVNVLISS7dk8LrAmS7BSmw4ncm4OCeUp+mSFlqGf19vjrXo0aGwjD2pXmxt0iK7qoS+BmLNo3TYEVhKRwd3oiJ1CP8smDDCjVmJahxoXcSLpc+Y39GInfOlzJobxGd3Q+7ek6K1MgTvSAPcC6UMXhzM/XMGXLgso7VuBJoRhixIlnLQ5CWqXcyYOKWIg61CCH5jyqDoIla+fc5doS0XRP5e9u9zep414PLdcibqhxH6zIAs9XJ0Z0cINjXi7epyYoKi+GlkwvenElbqxvMoywzLKSW8fRWDwtacrMYiHPvHcmmgObJFgo23RlMQaoZSfylXzkSxs7cZDkmCCU9GM/iVMZqfy6kfLsex3oz8axLSRkq56GbJLHFef8/L+V1vgb/Ipj83S5lbb86j1RIW/ZuAYY4Vh6/k4rRFzig7K5YV53GgawLZsy3ot7wY3SYpngvMGeFSwoDJUnaqm5K9qYyk9hJC803ZI/hwnI6UIBszhk0pZaJg4+ZYWyZfy+Tz60xu2Vjz9EoRx+WZuO215Hmc6MnZCbw4bUmH/aJutomU1FmyoKmQebsScdhiTcESCQqhUZpCkz3fF/O9OpUpMkvajS5m6u0Upggu7baiCIuvMjR6WrNrpgJFXhp6OtYs+VjIN8HJ49WsCREMH1ydRud/HTCfk8PW+EIiqxzQuZ+NQ58iNg1yQNk2izK7Qkb42PC0Zz7dhmXxSvD2y+w82gvtmvavDb9EzjpvkYFE1Gp5egGavwXnn7Sme3k+d8+k8uKDNc+7yijMTOHRcxvCD8jZ8SyVbf/a8nqc8N+H6cQ8s2FmejbHVqdTHGaN+bxMGh4ksNPTGkVYOu7b5Pw4bk2X8Zm88JAxe7oNYRMTUO6ezC5ja67ry2hUCE9NEPsSPjLFMJFL/Ww4M0f4/pUkVk0SGvtWzvdbWRTMsONevAzDjdnUnLOn9b5sQs4WcKDWCkd/Ce6DU+kkt2LTACnTnibTca8dB9yTeHlI8OcHcXZXkjGOzWCTkR3r1qbwV8xn/idv9gt9mx9TyxllH2rXp/PUrY4xL3xZtTmV6f6v///vqKmnorixt44AZU/mT0glsFMNiVqenP+axtR5NRRpeYk6pnIkpwa9FF+sPeMJyK3n8w838WwSHdq+xUfXB+fzqUw4WYf+TW38vcU6H9uQ4KjD6yQpFfdtCWmrzekwkd+P2TGkhxKLH+RytbUzMVfV+PpXQc+dzhw6r8YpMe9nbzuy44E2LxRSNm914OZhHX7kS5F3tydFS5NfK0sYZSE4t14Jjcg0PA2c2SxRYnKPNNp8EEz9S41u+kWkFrrTKVID66fF6I8UnDNCiw7rSrhi4EhLhAZql4vJO+HAnVoNlt4u5ofCkYHi/hjBBj1v+yCdpYuhsYwuQz3Jv6hDcaiMaXO9MP5Ph8XifLdu8eDSVG0cO8hZ88mfHXHaxA8ro+prIOsrdGglMsG7T8+InP+YDovL6PzRg8I2ejg9L+PuZk+WJj0lsa8c/bHhfA7TZbx3OTt6vmCa6hNyBdeNiAnlXoIhse/L6PgtjKldjMmeUsbUNuGsX63DoZYyJgeE86xMi/HfSonTCmfnbH36VMpwCwzl0xihUSLrNDyLpumCDliVM9ojnu5p5lzUlmC4WcbFOaZk2Uh49TGWGX0t+dgopWRrPC1K5tyPk7DxQTz7JebUDJNyYkQcTe1NcHIrZ6Y4m2eHjUWGlSIpDuW8liUxlRJ0whOYnWjF3xFysiQyyt9Z8m27jJZeUjqpWzFIRc7ijlLmSS1oP6UYa8ME7qmY0H9sOVPOSViVbsXloCzSbgkW7GdNvEMWqT1lTOpkTdi0TMzyJbyos2KfyHPNF1PZt9OKAw8UOExMIeWOFfr7ilj4PpW3YsavvUlnTEMCvpfFnE5K4O07OaofrVETzPA2K4HMcVb80yzl9DQ5MUrWPDRL5Ho7OSyxJsk3Cd9zUixiRD7tmozXaTn2G0QWbpNAjzXpVPa2w9UznS9zsxhtbEvHVmlI7qajOGbDYW85fdansNvfhpOWiZzqmcIcV2WWi/y1/54dJ2uV+Nw3n8/KtujFKrHmYx41W+zpo6bJoFQplSLTn26tyYxPUkq72fDouzqXzWToTLDmj74yn50KcNN3RnOeKrVLFay85MLiHepsdCjiT5Q9oyao4VShwMnLnpK7mihVSHmubc/sF5pMqhQe+s6BVRs06Lla9Ml2Rz63ecxnfykzT1hRkqnD1JdSXqZa02uuNlhLOWlrxYwsFf6uLmS7rT0d/tXgTPtiNv90ZXWMGqFniwi478bnLdqoLS9Fvt+DxidaHK8oocd9Tx5WarNI+PvnV5782q7KDdcE1txyxl6hyon1CZxpdOSVstABDTk2vZ3ZH6VJ2jcxm6OccatXZ1uGOFPBMENy1bi9Vo5Gd0fqndRZ4C2jb5ITT1J10HIrQ2d6IN/3qPJ5QwKRj1wJGK2GXpCcfg4uTHugxo31ctzXujFpjh7pop489eKdrS4mYq5N9vpwOfoxj4Jl9K/zwm7YYxY3y0jI9OXMMW3W5st49sKHY8908M+U4dzdh0v3nlCgLEM/whvrNk8IthPctcqXu7+eip6R8XiqByZDn+AlmGTOFw+2v9Yj6pgMh2fubDXUZsRHGauO+zFRYsSVRgljnwZy9rwxHWMk3BwahKzOgM3XpNj09OCukQHbPMUMpnti30mf8AAZY1eFUHjjCTeOybk/9Dm3WuvS9awcI+co/D6Y8UepELNPwQztbk5taykzLAIZ2N+MV5YS2o4IYvRpU+ZZSxhwIBCLF8bwoAy1jlE8+GzMifZlxCa9ZLfMnF3uYl51oihNNWf6bSmGg2Lo/N4M1TMl/GMUR98Cc5peKrB9H0XgGgsW3lLQkhlDH0ML7g4qZA/RdDMyY0qqBNNesZz1fML6yAqWFscz+KQVNpsL2NYtkTd7rLh7s5AQlySm3bRAt4eUZT4SLnS1ZqBjAnq/pPQJtWJMqbj+3/+InDNmkY7IEyVxnFxvTM+ccn7eFPf/CA25J2PyywTmTrChvbkC47ws8iNssC7IxXhlJs9rbVhrksaXpBRiG63J65YvsmEag4RuHF2cxvCZCShFWXPKOosjTom4WVjx4ZaUqMZEVsy0xVcpjRsd0zD9x5bmwhRmlaTwQEuJnKosNN0d+fZNmQLxTHKyHZ0UytRapHPzpC2HR6lwPSONtIc2lK1Xp9GyiGFd7BhgoMzzrRnE7bOj1xxlkmZncvQ/kQvHKnOkPpMtJbYYbNWg9wwZsbfsOPhanYtKMupELnwRrMkImZQR+rYcO6uJ608p+k5OHOqkyosDiRysdsTDWZ27hjJqU+3JE3P08Lic/zzt6O2iRXtfGX6zvSlv0WSKuK5d68vcj4+Z/VDGIC13VgdqsmFJCdYt7pxHh+tXZHjJ3Bjx7jHd+pezaVog3vv0OLK3HJf3AbyN1uJX/1LMVnnja6VNV7lg+88+pDzQYXX/MsoneHPQQ5Osr8UoclwJParH+oMyFt5wQ+8fM/aUFNN9zEtutDflfFUxe8OeM3OhKe8uFOO9IYRbX80xM5LieP8ZvgfNUW4nNEoriLOhelx2kgtufUGmv5jrCDkd2j/nj6M5LuL51cMCsFhrhsFvCX2C/TAU9yMTpfR18iMvy5QNhyXcuS3mYYcl7y9JqYuTEtDWUsypBPlQORM7mfMgpYgPLpEEhJnzZ0Exc1Li+H7KgtAfCnQ6xdPOwIK+Yi9nvIJIcrRgiqaM5JhAWuQmTFdIePgzDOWN1rQTDHnovuhnU2vq5qcx+YYMPaypHpTG4moJnXZbcmJBIVbPJHw8YkX16ixWXYrFUMUKibLgu4Xx/BdohY9KJklv4jDqaMViwaQP78YzTM2S6qsSplxKIuazDX0TE2htk8qJPtZcuJVCWCsJ049Z859dCvlin6orlfCyz6HMzJF355XQ88gloosDxUpK6HzM5vwaB969UGLugzy2dxTzpKbEZfMc0uKt6acucujbHDw72rJ7ohpdNBJoWWlLQz81WmUnUKqw5mNrdV4LXbpxzQbHIULz/0lC4449w7NU2SP833KHA8OOPeLOwiTe93fkV29lTkVlivm1Iu+eMmtzMuiw24ZZzUo424s5nmIjeFmJaeez8dCwJU5XiS4ncyiPsMPRT4sxP0Q2POLM4CE67Bsio02OM53ttfAfKuPFZxfqBqvz4HwRXn4unKnWoOFUMVoXXFh2TwW3zcL3fztRf0kd3VQZJ4JcWFqgxc3dMoIGuDNkjbaom4ylKz15+0yPj1ZlbAtyJTpBD0ONMvb+dOb7QV12XSqjV7ULG7doESV8UEXqw6nnT7EcVUbCDCe8tj7h9K4yLrdxpH+nJ7S+XUbyLSeSLR/TW7McroYRct2cQfkFWFk+xyNW6PZDBW5bXuA335y3qYWMPxLKXKG3ukH5om/CmXTGgu2+eXTQCeVMlTnnphXgtSkU0z1mWBxX8MQ8iIAyE1Q0JPTtGEzCYzN2S0T2HBXCAy9rHNRTOB0no0phQJdLFWjJ4pjz04p+y/LQW5NI8FQzRulJuPhPPJ7xlqjuyqDsWgTelpYoNDNZ/TKcqFRL8m5lMsb8JZf6WhPclE3hBDmDBlvxfnIuHR/F8aa1NfMvF+HUkM67i9bommWxrUJO9g5rRm7OIaYqAbSUmfU4DaNYB7igTHNSOh1GOrD3ziMW7ymkqZcNKinKFM4RTBVvw7Kxj7i+u5C6VFtulT3C0CCZY/9X0llGtZW/bbfuPnV3907dd9uZurdTd3daSlsSICG4hTjuUKCUGnVPgrtbqLu7zFTe3/95v52VlZDDOfd9XXtDWHz3I9FGRv+laWx2MtBxs4ya89LYddifDfvt2X8ugzujgwlLtaf9xnQ2DQjh11s7nnbP5Mm+EPb+kHHLLYXxFUHo30jpvjCX1zVCaZQrRZKUx3ynYD68tONuUToUhOLX2pNT8Sa+DzEw0s+ds5dMpJYYOHDOnYBYE2NmCqf/7kHRdRPp5X7s17qTu+oObWNPo1Y7cvd0Oetmh9LMx4uvS8y8Kown9S9PPk26wyfZSU40c8PRUcxMSDyZSi/W1rqDak8C6p1evNKYeTLzFF7vvNjvYuYv39NUe+ZNowZmJnU+xZeJPuzINuFpe5LErUpsN5v4t+YpXrbS8a6ihOL4M8y9oMV9fSnLp5+m3Ebkz0hx7+SXeRhr4HHdfK7Xu8q0UQbcRVeHuicx9IWez0XJjFp7nr21Deg/JHMz8hwrrVWoVZWMTDxJfwdfggMtLGt3ij4qFd1uVFIRfoqB9dS0LhDPcTzHZNTY5lSi23CevnMFe0RYKH2cxGdfXybOq6LdtgtkvlNxfr6Fyh8XiB5soPBLMpMuJzLXT0/6TTOjX57kpnhcJ/KnattJbj/3IO7WHV5kJzH+h/CaX5ncCLxCl45+dEjPwEN3lR7i3nzxzGCg9jKayVqOCreYPTiRQ5ka7jYqp/Xg0+war2VNhzIGtTnFmjUa0VHlrDckkjvLDwfBsRqrW/jl+lF3UhqlDrcp1BmY1iWZk+U3GV2uI2pbBYsWGOmfpccvtpTGjW4hb29gypZSujjfpucuA4+alNBRf4uDzbUcEV22tugKJ8VOPX4vZj7lIl13BXItMJXnP7Oo9PRja3YGsuM3GDffD5vpGfTsdJ2aq/y4HJbJt97X8UyRMWF0GQ0HC645K+Pyq1La6A2cPuZA7e6lfNzlR56LlLQ7hVi3CSJIJSN7ahk1XwVQtlSGbnAZj+8EkdZfwcVGFVjnB9DhiZzevcrJ/+TPrVmuTPhp4kyLMJpZpFR3yeW8nY4fi+1wWpwjOl/HhP52uHXIJaufgS4RCqrtqECWHUTX5WJPrdJptjmIehXO7Hto4sX1UHpvkJJcu5iBA8IJ3O3OxzQTx9b50+e2B4kFYqdWB5Ddz53O5WKGBbu9qulDuNrEqlFhVJuvpF1/E/XbhRN235tnYtf6p4cz/bYnw3eYGTczlvw7njzrIdh+TiSW5V6Yupix8o/idCcfIoRTnx8ZhzbZmyZOVfRrdoLR/kqmqyy0iY6nZ6Qnt1RmXgcnCF5wJ0z0QmK1BKI2GVh0shDv3dco3mog3reAYY+usLymyMZlRWwovkKgj4rhtS08kp/hzjE12rcV/HfhNE2fqrkbbcTx0EkCxinpU+8OzYdeYJlczcOuleSPOUvf7yoGnzdSZ2cSjlNV+BUZCXt9lt8jNRgCjfxVeo4/QvRMLTejiLrCqnw9W2yTWWS8RNx4AwEdUjg98QpfPQ3EfinizsGbeH7RUyO2hGOpN/gk7lODZBPJP66Q0ttA+YpiwhTXqTc5gNGHU0V3peF7Qs+7Vybs1De5Jzyu3lELp95GkK52pkBbyW51BHOMck7cKqOlyP4jr2Qiy0uZ2VaPzwI5S56X8cgcSNxBGfePp9JoYBAj58uo/DONvI6BjDJIKW+SzysrAyv+kTI2toDpXw1MXybl9IUCvuzVM0bjQM6QDFbKtFic7Vl9N5PSdC3f2jhQvSSDfz+qiR8g41C3dKTvdezr4MDqNxlcaaFHesWBOm/TeT/XwCp/e56MzCQnOpCUQAf6hKTT53wAb+baoT2biU+DMPYNcmLRNRNvx6pIuuhMwnoTUSK3/khw4oWYtw2/1fybp+D7ADOV74SDz7VnQY8sbMQ9qRdoxymnbB591RAfZ8emXtnU66ZmrbUXJ21NTGykZ1OMN3nzTZS8NXB9jhefNSZG1/bDMd6ODT5pTPgawa+NHgx6IfbreSAtW9gx8HAOdnFqPhRLOTQhl1/JGlY1ssf+bRafb+sJCLcnIDMTf3Gfrz7zwqqvmcCjxzlRLrx7uoWXL4PxnezGhTsW5k8PoWZ3NwrMFqouBNE6zIebuSZGSE8TMVpJrZsm5qcm8f2NgcUt8tCNukbqJQNzKgQH2lyjRbTwYuGwK6tHMe6dL132VTJ2dxzLryi5N8/CxK+xzKlUca3EyN5r58W+69h2qAyHBZcZ2FpHiU0Z1pcv8j1RR2yfIlLOJ3Bmto5/uxbjmnWCBUt1NFtTzNVzJ7kfaCCiTgau/hfhsoGXGzOp53GJOc/FrqnSqTwm5ralH32/ptF7wDXsa/kRKeb21ZLrNDMasN6SSveDV/GzMxA8LhXl4ctsLDKQ7lpAhzfXadvYj15P8wgvuE77YX7MTcrnmfSmmA8944U/LnQRzvvQHsf6mdxvH8CA7zIe9EmFzX5s7yon/VIpLou0hFST0aGshOa1Re5ttWf8X1nImvgzM8WO+8nZePv4kZTlyI3TZuofVHGgqcjDA2ZO1/OlYI+UE7mFbEWw/A0pizyKCIzQ82i5M9UiTfR854/phDMPhXef8dPy8pczQ7eK+Wytwam7K99sTAQN15LU0JWlM8z47I5k1GoXPjawcHBbKLc3uXBauFhovXC0+a70S7NQXhnKgwfO5F+p5OGpIHbdcuJu00pqPguke09nVsytJOp5MJ9DHPEfWk5MsZ4DLRWUXSznvpsfdwMVxGeXMzVIz8hSMWMdLagTBOutcGbwokouNQsgsLsL5cWVBNUN5GFjT/wvVjFmdww1d7rTzrOKaz2icfnmiv6jBd+YcOx8vQlYZ2Zz1hneXxCeJTo3TmRa72Qd9waWcnfeJVY3UXLaWMXEDWewaeTDqTF3kGw6ywyxX2nXqzidE0d0FwNrPiczNeQM5W2VnNdW0e3zKR5a+XJazH/Rq9OMr6HmQqyFt/0uw3UtbRJKeHErgZZ9tTSoW8a+8pPsea+llm8JV/ITGd3ZwKaWhQzfc5lBN/R8rFFE9WaX2H5Bz8GsInSHLlMszi13UBUvPRKQLvNlxRwLFT0TqLqnYd5nI936XibaRUvsnyZ+HLhITImeWeHFTHp+lRdT9NhO/9/vnK+yNNuA3+I0bKyv8FJwV2JWGvszLvGzwI/+uzM5sOUW78TxFnk676pu8bSNyJHrZuZMvUGQvcjNu2nkPD+F0VZkcY10ljgk8l4cF+zMoLXzKYLsxNfJzmHPpJssPO7IvydKic9yZ+Ao4fg3y8jb5s5NWwW7h5Vx+4UrLvsc6aYt47WXhi3/yWmmK+OaToeTcK5nFXn0+qGjyVwpsgYFpFzTsvCslDs/CnkguHLLYpHtVwrYaaPhWQMpZZ55+Kl96D9Uyu4XeTQx+mJuLbyyZgFvTinxs5Wic87DbbaWfUFSCqzz6fTIj2d/SQnqXMSE+FDMXR0w5YlsFzul/WSHe80S3h81MKGWPQfTinHJ16Ea7YT1BROf/lJSlmvH6PYlnJnij/VxBzZ/K2HQeT0Vz+SsO57MEls/7lupWT62jMWDA9gXquaPolJOXPBj1UYVU7eUc1C8dqqLGz8nCX90iMC+owPb1qYybmEE69Y4o+hfyUBrPzp1dmKNjeClnv6sGe1Gk15V1DoSydmhXvwTVcXqr8fptVlJ5kITxqEnydf5suiVEWvTSWq/8mTBf2Zir51hwEhP7pjMRI9IZLCDjv/KBBNOuczOtj4oy6v4NTIR/xxvZt6sQnY5Aas/lazbWMVJ10Tu2OvYccpE5JQL1Gum57XI6mfyi6wdo2HILSO1awof3CDy8FYeDatfIrSTgQ9LCuhY6xIRk/zYdiGLAc7XeBvux6LL6az1u8nfHnp6eBXypOF5cnL0bGwquFF7gcOvRTen53No6nn6dTQwyjGHWdqT1Hsv8qtbLr3CT1BcqWdAcS4PKxJ4Ilg3pFkKkZVX+Sh1Y/WnSvZ08GbkcXf6r7Uw5qIXvx+4kf+4kvr1PalR6MiFN6UcmefJoCQ5PRqXErbcE3UDBbNHlbFZ4cWNRnYULC/it0HDzDlSXtfOx7FYjeWXlG2O2Sw55sW+v6VkL8llTT1v3gyTEto5l39DPenrISXuUi5B5SrWdHHk8ZBSZh9xo57Yi60+pQQGu/AqVs4811Ju5fsyfrEMK2UJh9UqCubJ+e1bSkKImqKeLkzuV0n1SRreXXPB/0glm7UqSqY5kyut4OUcNTO2ymkXmMKuf5Ssj3LkTJWZ2Rd9aC+4euzVZCbP8KX/qP/fC4+tDfSUevE8TDBtmT9bV6loFVJOq4oAGggn2hpTwYuGQbTZoqK/pZz4tCCulrqjH1fF94hgFsvd2ftXFbcWhPKwzJPVwvsMOwJpoxV++txEcd1gBj1UUc2+nHouIUgW+vK7cSWz64eQ1EHJcNE1n0PiuNDChxGCt29GxrNmkTfPO5oZ0TmOnuu92d7JTKP+CTRtqUR9wETZyROYF6qoXF+J3u4Es31Etz0z8mNQAgvEfd+Zk8rLH6cpHmdg5aAUXrU+zff9aqYojawed5ofhXoGBSTDhwvY/GNgeYtUhjy7SN9DetrHmpk2+zyT7+uQHTVx4+tZ4eA6Fgl2+nooiUEd/HBdlyP28xqrvxnY45/NwDtXuLZAT8PkQhy2n+Oztx67+QX0a3UW33Z6njQtYu63M8yWiGx3TCO62UVmpxvobMni7pDLtDM4MuaNmV9pagx5ci48TeaMs4bGN+VM/y+ZRJOK9tvsiNBlktTZDXOllO2/M4lZ50KOyKL1bsIxq1z49ETKh+BMrnspqKGx4+rbDH53FOy8SuSnKouWFiea2Mj5/K4E+b9eTHpqR3TzbDz3CXcscuZ+h0qKuuqY2MqVdqmV3PIRM5YvRyJce0mcN78/yrDemcrnCSo8LslZVEtcW8FcIy0yIp1TafFAR0hrOdL2qWz8SzjuaHtSDcVMGaVl7GYZU4LSWOQgWPq1lKJGxXQWTnm10I1nz0xctw9iQCc3IkebmBzlzdD2btjPMeH2t5KkMBc+jDVxZJEP6TVkbPRM5/ZlNd0HyxjWQXTTeBXTPWScnpYmeFjNObHPOx9beB6kxvqbO9+rLMgvarCWefLwt+jKGlpKV8spUaZwroaBZxIvrlSYCG0cQkADb7yjxNy+DOSdrRvnu5vhaxisd8duWRUFX8Loba2lYngxb/T+TGqh5XOzEhxXBxJaqOWvc0XclQvmn+jO6LZmtt0OpdYKJTV/GXk5L4hbK5Xsa2ziTXEwK194U3zMRESrYEpOenNL7FTLmOP87e1FtKIKz54x5PurkeYauZsbyfoZgr1mmpgRF0nScTXBd4w4jYmmb5EXD5eaeVh8Eq29L3c/GqkRH0/gY1+mJ1uo++YsTRPV7D5WQfNVp1gkdv7k38JlSk7y428DQa5ppJyNZ95GA5caZbCrVwIHxF4sPpOGX+0E/hR+V1o7lZ/zxL6MNXBjew5rlpzjn2UGjkVm4W91lt6jDUR3zKGZ3RmqbPVsn5bPGs0JovvouTywgNGpcXx6rKPamEKCJp1g7l4DQ9xSkXxOJFS47fnVaUg4SZSdHaeVRdTP9OVTjpQeWYXY9FRTZ4k9ih3FDBL5FrZf9G+TDCZGKjh71Q7P3UWMWOzNl7sOJAcUc/EPb6Zvt+f85SKG/uNJ7dsyHKNKWFilZGWE4I3SMvQjfUjzcuTLk1I+nvOmVWNnphyuYM0LDV73FMRpywk5oOHqP05Ydayg7lAd3eu6Mn2BBUVJIGufuBDuaOLcJR0ZycLxq1fxaIWe27+8sVZY/i9L3qZ5c0NpIVGjJX+Lmr1nyzg2PJisxmqUWyuweRdHxiE1+wdX8CrsBF1vuuPRo4qnDgGs9HSjQ46FThv86TPQjfKbFubeF8zQTcX3oxWMah3OgvFqjm0ox6p6BOO6qOm7sZy3C8N4NcyT/1YkE/7yLKffeLOqRRUpU2Po3EbHl8bFDJkbS7N2Orp8KGJVTAzT/bU0bljCg8MxjFuhw/DaxGuHGJ65atkj+P9Km2hUIg8V+82s+BBFy7Eaxon3ovFJJLW0fG1UxidNAos6aqkdXorjwBOML9DyqmMJTR7FE9VZS8qSUqZdjaPZHgPNzJkcrnEK93UGQuMy+dnmJJPnG3Brmk2DiYksP6nHOs3M0AnnuCic06p6AeSeI7qVgfvt8jhQJ4m9j/SEJOdx0+MsZ7YbCCzPZMLSJE4dNlD7f5+jaX6BNGcDD9dlkmt1gYSeehrFFFA7MYH9HwRHBhZi/ieRzVv0fPqZz/dmiTxsKYPAEnrP0WDrKyF/RA7HljjR+aUEq5Bscj4KX/kg5f2AHFq4K9H7STmfnEP3iT6U7LBjZONsBlj5sL6mjLijxXTTuZMqcu/Sy2Ly3TwJbinnz30lPL3rjrWPHWwvYlEzJd8cHLjnK/jc5EPMIwnJd/MJM3uTkCnBs1Y+1wRX+DVwYIXIUqttvlRMcKC7LIPzxb5MaShjw750/nNS4jjOiS+nKlgcH8DRdgqsp5Tz+ruWGYJR5www09szksSjblj+M9F7fgiFv9w59cvEk3XBPC53RrXARJ9KJR0muRK+xES5yI/wcCdauVew6A8D8zwVBHQz47FCQ5bUiR2XTLQS7vJrnYIOi8zc8RI9ssWHaGsLu26EITd6YSM8ZX1gOAceeHPumolfX6NQjFdSd5I4h91R9Dvhy4GNlTzddpwWizQsel5K83nh5L3UcPBeCX3+C6XhOzXnF5fRoUi45EZ31B2r+FAriBoiF7JzxRxGx5Dxhwq3exVsPxnN9vo+zHAwkeAbgspVw6aBZRw0xTJhipZLuSVMf3ec3Qs1jJ5bRvCA47wW5/xzigmrzYHsUfjSqY6J87djmfdRSdf/fVau5XGixbX+q8TIt4eRtIv15fZ9IyMORJPdSc27DCOz1sRydYWK4HIjGY9j2DPeF38/C84BJ3ESLnbtu5HJQ8+zWPDJ0mcZ3HU5y57dBua3zOBY1TkiRB4ObPO/z36c5VuuFkNlMQt3xWGS6ugwoYjpP+MIWqWmSllBi80nWRGvo8HZYhZbzuIVqGPC8yI2Lz4FtTUsqTJybnUEmYK9Z99K4918sftWBqw+pjP/QTT54hyilmTguuA4DReJbD+RQ4MR5ylfYeDR6GxWzE7CNVRPmiwP9/XxxO4VzhWcy5sfSu7VsEO7KIdOzVWEbJFyv00OwVM98F0tvKl7IS5bvYjYKcWhUyGF4rpWdZczrG4qj+LU/AyVYdM3jaHhPixpJcd/bCp9iryZLfzu5/JCmv3ji7edK5emVNK0kReSOS60XFrBm0ae3OjmgqOiApc4L9KnuIpsrqTuE29G7XQlvano+i46iiRu7N5rIeiYhn/8HVn60cxinZaPqW5822Ai3uBLZAcP2orjI/lKwtM9eCzYVVY3iPkabzZfstDxi4Gr1ZXinlYyIdVAxDrBPWUWlnwMYeFAJT4yCwe3HyfO4s7r4WY2WIWzMMWLXQ9M5CaFMr+dJzmdzVyQhjFplycRjc2cnhWKzxEPOonj2/oQaokufreunOxjsTS6qUK6t4IPXWNZ1NITq8QqOjeLRiqu45JDVdhtiKKP6N/GB1P5WydmW+RbF9HXX6tFcW69BsOjctwPn+GPAwbyB2fisz2a21IDroMzODw/igCRsd1GZ6HcH8PRbQZGjs0ifWMU5wcYmPo0G8XYaGIma4gXM9NSdPTJCxpyfosZ/juWbas1RH4oo5r2BCOKhVtNzGPyqUTR5wYcNuUQdvQUuYIBRlTLJmn2aY6LuVrrk0nw49PsuKvD5WgRna6cxnu0nmNiNt6tOs3Y6ga0ulxejT1N+CU91zvm0zT+NF8WGpiyK5WUG2fRirkdo0xjzs9zHDwk3qs4g/0Dz6M6YqB9WTqhLc6wuLEBT+9clrw+wycbA2n+6ficOk8DbxUrTUZe+Edg5yFco8zIjZJwigQPtxtQyLF0W9qa7VnXWmRv6RF+Ca6eVqcQk+QI5hcSCrtmEzRBwb4oqXD8AnaJ/PdwsCe2WhF5fo7MjJRyXFXAx3RHTu+xJ+B6JoPtVdxqbo+36KBIZ282fLejXHTcm1RPfGs5cEOWzr0MZ14tlHCjfx5L4l1Yvl2CTZNcxsY7s/yqhCWeOUSL3G371Z7ckCKkw4UPRon3nVaEu6MT/JCyb2Eh/5mdaSJY6EZ8JhGuSurF2xF+L4veq3w52UYmrneauP/CcU/KKMlMpeKyB5uHy5h5P40gB08CJtmx6mcBY1vIOdBNyktTPtsOO2A+I2HP8HwWlclZcVqK5Z9C/G+6USEYbIm+kDq+HrT8w57+O4tYM82dNYMduLo2g/5JopvqyUg/mE53wbMfGjuwODKDIfE+2JslzOlZwJ6vHiSdl4j7nke3fz24HSujVYM07rb25exhTzr0raJZkJ6gjV6MEHxu/qBlWJAHr5tVcXyjDteGLjzdUskTLz3jH8s4J7xYO8OHG05umBSCnxM0zBnvyrNtJqZ4qRkZ6IaTlXCHtmq+tXLEKaiU2z99mN5JQaqyjHYtfNm+04m3mSY63tRzzcaVuSMsjL+hR5Plxv3zFja20XM8wgsPs+Cut2oOd/ZhTz8LKcI7skVmda9VhelKFP3F1z1oa+GLazRjRytZOsbCheRIrrr6kixyTPU8Eu1vJffllcz8Fk63uyr6/irHlBbFgZoaWgSWEeEodtZTzeXO5TTPjuSSWo/D9Dz6LAnkvWBKVVkerW/4k99UT9dr4h4NDiS6m4a8muUE9I+n9zqRxYInR7+PwF8nruPCZOq5RzLOW0fPNmb8z0Xw26Tnd1UyoVYxjMnT0+RjMrPeRVGWLbLIYqS1MYZbtzx5OqGKkMxgLMO9eNyvimWSIN7mqOgYZ2THvASuPlKx5KKR/LnxSLqJXhtnYkdEDBUdBFteNVFjSiyjxPeYEmvk2O5EXB9qOeFiYlF6HPHCEfoPzuPZ2fPYNdQzp7dww5AkCucKB5Nn8UwWy5n1Bq7fymDcjDgGbTaI2czE/etx9oocGzwujRFHz9M1Uc++zcl02p1AiocUa8F774RHuu2Qsqd6NimiE7IDnVhgLKdxTyXujZyR/VdO3jVvPJwknOuZz4NUBSEtHBg6NIMRBR60zhV+7Z3Jh4fu3Am3J2NUBlMr3fh3lwOfeqRTTeXKji0y4aJpVHvqxe7nCg6fKqP/Sw/+GeCMUfjC8DaeIsccaT86GUm4HtMdF/AVLLHYwKp6LvTIrmCHkw+7pA7MaFpM1PP//UzdjjElhWzZ4kqun7NwMRN3tXpyxRy+TLPw5oyBsb6uzFlroc4KP5Y39KBqlpknLSNZEiBY08aCz8QIevt50VZw3SNJOAd7GSiflEot6+PELDEQF5jGp6RYxjYzEFOegvuzWG419eLJbtE1FRGs9vemYY0qdg2PxH6qgfB+qXQoj+RWfS9ODKnieZ1A4ZCC07JF17w0YFffl13FFagu+GErvKCHOJ/sJSeopdWya7qJqx1OUMdKx+PbxdjlnmaJYO8JV8wkKuN4Y9DT8EAei37EcPuVnsyaubSrHUvyJz3VvuawwFo83ttARpdUTpae4FCcnqVByWz8Hs+7HxKGOxQwdJwrSQ4S1J75vEh2JuaBMMf1uYwQPPtOKaFveR4+du54jZGL3ErhVx03Qq1llJak4pom2GG0nES/FA5qXai+WY7JPYUz5R78biSn69sUija7Y7tCQrfZuVyscCRsioRWn3KZFOdERB0Zw0XGDhXMu/mMjOzIVH4PcSLL7MDmx2lsvOHENpkTz1eU89TZizHTvMWuCq4Q13uPUjDG/Uo2TfbAuoMXGwQnR972ZKxgodjhqSxd7EX2b7lgpWQianjhO02wepjgz2w90lhn9AkVfJnly5D+TsQfLef2Tl8Kyp2Y376CzFnCCzd6onAyESo492OBO6sMJjqd1dL3mzufxeP01NCzvTtHr1nodk9L8GsXbkkreXVeSYNwL941EZkm9acoXZxTnyq6tvJjqeCZ7ePEDHzwp+VET5IHmmnSIYLsnd5oiyxMGBEsnFXNsH9LkUzScniKmg5Jpfy3S83DBir6jCwnNlaN7UQdT+wLqeHhR+Z/OkaJHKve2Y+x/+jY3LWQ7vf0FL8V7rG3kv19whgqcnVffQs3Rofyu5OOa4VFVG8bTcVxHTeOFrK0bwxhSTriKeTg31FkSXT8rlmESnucuU113H9QhMu+SH4J3si5nMKgtvG0TNDTSsyS/+pYakwzoN+ZhWJpPDUEX0naZjNudALflordGZ/JXxNOYCrSMbx5Ib/7xfJ7op6T1/Mpv38c5Ujhmx7Z3Gl+nM5rDTRKTmfmkHieqfT4qPIIuRnL4o56npw1kz/nOJv2SOjTPx/nh67YJ0rYtSCX54JVpxyVUOGVwzb7vTTzk3AgLRfZlj3M/SphoXDMXqZdaKKdyJhRjsrNkXethYsml1HjroK3w5yZEFnOvKNOuJyQkrWwgIEtrClYLEVfs4CWA45SqpbR5Vgxh2LlpEyUIe9fTOtVCu50lbPjnxKU71xp3sWZbutMLEmQE77JhbO/jHTb7siKOs58HW5Cd0RB5UoX6rU2EXtLRtt+9hzvksGZLXKuXHegdvV0vg52ZNYQR74uTWbDeg+GfJWjVSQj++CGTTUFS5eaWdHUnaA/HBkjnvNSML7XCyW2X8u5oHfD+b4Ps2MrOPrOhccSHwL7VXIrwo1fxQocnwqPs/Km+SRnNq82cd0iuneklDIKSE9Q4R/owudjFcRq3Mj/7cqBVZX0tXdnZGc3Wgpm2FnuykMnR5JXlOGboqJ3DzeiR1lIqqfmRycP2vwh+L+RgS/b1Dz+YMSvupaOJzR8Vpv4+aeGL3kaNCLDiz5p6X5HT8i8XD420NNju55GXnk8N2ip2U1P4eJ8rCcIzj3mTe1iwQM9Avkx2pfN6RU8WxuAR3/hZTeMOHufoOZvPfXyc/jRNYr0eD3+XfLY6BrJupN6PrbOY/jcaDrMFww/L5uLf0bS3dtApDKTmUci+LODgckvs0m/EU9BXRXKbCPqRmFUbVTzd64Rj+9hhAyQ8F+LPJoX2bFHKuHzJdG5R2U0/dsRt5GChcxOjLWWc3dDCcNqK4ieLsdragkr1jjhs09Bqz/LyK7hzAGTI+bwUjruUHB0t2DL16ksru6CaYqMAY5paO/KuDzflak/jfgc8EDx1JXFXU1s6eSFdosLyzqZ+LbciwP9FYxcbObuIU+cLjuh32ti1S9PRjV2YkegiQG7BB/mSFi6qIA2k91JqO3JjBgLvUO9GXnai/2HLCRGeTPkpIKoSeVM/k+F9UyRYx8q6TDeXTirkqRnRhZ+9ePOdCVGwfxxonN/XPalToA4tyb+JDcRPPq3iRbVAqjbTskW70ryhmtx7edLrLwC19k65s33JWBYBf6FGoLXKmnZUfCMayiLg3zZdt1IfHYQjiOVpI80EVIawdmhKpz/LKfzcS1t66ixmV3G6pc65obpmL+9gLpjdLQTXqp9VcjcOgH0NOo4Lx6fftafIbWUtL1bSXybAPZ3U3NTOEu7wQHUqOfL8UwjW64H8HeUgQPWqXzrHsa7vgYSaqVwd1AoKeLx/5qmcmF8CL1GaigdWIbX+QiSAzT4x5fi2y+KJ0O0NA8pYcvVCLpZaXk/sYQm0ij8HuqxH5JLxytx3J6rRz8wH8O9INrL7BmzoIghst0MmyZjlbyYsf32EtpdRo60mNtddhJfbscOaSEDex1k3Th78t8WMl+1n4VnpFjZFBDc5gCtAyXcUmWj/ian3lIJ0hPZjFgu49YYKR87ZNFop5yoDRJk57KIWWRPi3F2uNfP5PoCRwyia0b+rOTKLBdi9nqheSH2d7Ar1W968TO8El+DM3ODHKm+IBnjGUcGvJNjsy6Fb3I5z7spKPkjmQvj5PjESJDXz8fVxoqINxLar88nvvM+HglmqPM7j5xX1hj2OvHuXxODHWV0fOaIXUgyDcqFB4U7U7+OiSEHPajt4MGNuRbmX3Cn3yYfHh6pZLvak1x3JTMd/vd/UjzRdlTyPLMCqWAP43YXBtyoxO+1gUd2npwfaaFAdPjq2h70amzBKteV3X/peNrdTKHRn67PdDyQm2nnFYjeS3RnkIlrdwPp/kvJ3uxKfkZG00xw1LUicc3rRlBpqxPzXkizpYFI87SU1i1mZssQkkSHdr0pnjM0mFPbtZw6KTL/RRD57TTUfltKjFMIB8ZrOCy+r80EU2jR4p1kYltkMLX2a5l3wMTslBDq5qrZ/sDI1WGh/DSrxHU34vg9mDgvX8blGFkdEoLS38ChxHRGV4rz8TLQ7F4qfh/CCdsjF7uTyuq1Mtrck3HdN5XTixzZUVNG8NMiZNvskT2wQ763kN7O9hRJHBjkLPr6uIwHq+w5mCt25F9r9s2WkFGQw083OYu7ybFNTaH76i0MqO3Ix+hk9vTdzOUHcgIvJJN1aBuLxfND22cxb5EED6OU4dcy8DsnYZSP8NaxmTQS/D79opwX+1KoiLJizxsZNpNTcSjcRxuTnCPNUki9s4861m4EpRmp/vQIJa1dyRL7OKX0KL8mCvY+bqT/FmuGtnUTfGbEs1AwZwcX0h4ZWTrdmao3Lji+NlJ/qhPKTR4EfzTS3vcIsnvuxHw2cmuyLUkKJ/rVNjM+TkLsEwUJ28y8bXKMgG3OHJos5rC3LX12yrh/pJgR7Z3pneDNhUOVhPZ3BeEbwYKFRj10o3Ntd6aLjLUW3lGhF/M5ysSvBZ4MVLuza7wJjb8XdyY4sXaV8N90V/atcCJBHA9p486y747sXmDGp5ErpzI82bPVwurhHvRLdyfssoWuD4SbCke6N9qE/U0dDZ+KHL5gYcp8JdO0Hsy+YWFfiZIEkaULXSyMWeEPWXraWCfz5E4Aa50MTI1NIXdPEGcr9ATKkukxJJhv/VTs9zYyfZ4Br01q/nhlJCLGl9cLVNQLEf01W82RUF8yFUbSnvgSKNew/WYJBQX+rPDWYHA2scFNRZ0KDS6XTFTV8WVFiJbPY82kpqqodkrDyDkldNnqR5BBKV5TyeD+Qfy7QEviFHEdbofTcYmWDX+V0H9UOLMiRHdPymOmMoQubQ3Uu5GD2j6Yqst6fj7I5UBGEFdEl6+S5KPcH8ZekelXnApYcyiClEV6/pwlsuWYyP+nYs8fZ3B3jcjkc8Jt92ex6WkIx2MMzPo7i0OSMHyGSsg5kssOXxl9/RypmpTMzY1WvD7qyM62yVzdsRefXiKX/HN5c28/977L6COcYlP5QXr96Ui9DinYaKypobRlx8EcDrw7yHCZLZ+3Z3M08DAfltlScDyHZU2O8KezlFqjCpi1XkqAwp4X19NR9HUgSOzepcvpZAr29O4jY9n1NGw6S4UL2tO4vIh/+2xlvpM9F/cVsf7XdkYp5ZxuWMrD9+tJXCPjSL0SPL6t49l9GafcSzizeBMLdjlhNcjEvAFbGFJDwVZHwbr3NqFLUvBHlYnngzZye6MjfTsl03vZTqZXV/B7uxll6lYG3VRgijHxYMkO/v1HyrcW+dRLXI1jdykdJuTR7ew6fLqK84vNZ+7j9XS9rsQn0EjSFA98vnoz7J2Ryp0e6Dx86CFyqftVN9L/8CDyUSVpL5zYmOjGkpBKDk5wJulvd2blVPLO04XA2Y48XpvMlWlODO+k4OJMM3lzndnX0RHF+mTq3XUmaqQjLURWVP94hOLjjugaiOOFtpz9R06FWyrZZ2yp46XkaZiRJ9fEfuz2wfONkdfHvbA8dybVYmTmOTca6pwZdK0cGwd3fGo6I1tWTliqyJX9njSxEvwToMZK7NR24e+P/D3J6ONDheiOo4u9OTZNybaCCrzzvOjUwINTC4QDDvahYzMVO5zLiVul54PZR2SD2N/rwTgl61i0wkzltyAuC34oG1TBMLmS992UuDaoJPeAD64NlZSNE3vRxJcpXw0c3J1G/nTRF/e1XBav/WbUMGaIDvMoM3W3GtD11jNL9OmH73quL9XTt0kyU6778fdrNbU+GZl4IZDjHzSsHl3KiDfRvInScXRgIa+cwtj6Q8OFoSZ2zgjjTGc9/cPMlAWFcGmbjtgvJmptEYz6n4GPp8VMdg5inDhu655B/5MiK7IEt53IZEZFEJZoBy51TWeJyOGwYQ5c2ZxOm5WHKbeT8ftoGp88D9NwkJxOB0qQX97NZsEWM1akEiix4dtuez5fK+JhyDreWKTcn1tI18D1+KjtmN6uiEkzNvHlnAP7txaz5ehqdnSwY15FFtcTPPjjsIyf0cVMvOZCbls5OaElTDi2hj3PJJwbk8nPzUf5kWbHrkYZvG51lLrWMmbWKeGaw1bqCo/632cIPzTfSrG3jGvhxax8JCGqv5yYkSVs+uJA6HUnWn4z8rtqF9u2KWj0h5lmb3eT18SJcmsTlmUurP/TCcesMvo0dGFNjDMIpm2vtkb5wBmbO0amHj5CXzs5vb1LGNTOhc5fPSkWjjZ+hyt3//d7Z9Hj9X65kD7Tm18///f3nm4My5RjrplKjxA7qld343dbkeFyXxLnu7GptYXzb33YM92dE54Wzln7cl7vjqfCQqrYM2V9H34L3k594SO8yo25GhNydGR/FjOqtVDcS0WhrycpuRbSh6m4ed+TRfNNzJ+lpPNSb1b3NjFZvFd3gyezhW/Wve/L9yovRiwxcdiiYVC0J+fmmDhWIfqnmzflA0y4ZngzSMxrhs5I2SFvNn73oX+G6GWFD+9KvPFuLHqqnxLHf1X0Si3l/VN3/m6sJvxyKUOaeoo5VJNmU4LNaw/uNTcwzpjCDuFxqQcN2HdLpVCq57a3nraCJbwTdbh/0nP5TgrPt2lo3EtPqjyZt721SPJEnr/IoO7AQPA00NKQRdaqQJYIhv8jxchfcb4cHupLXXcjZ/5S8vOeiobRZYzRG7ghvKKnvRk7Vx0tcjS8ELv/ZKWehOnCB/8qpcEKwXIr1Hz2LKPxjUBe7tRQNr0U9fsgFBoVTc4bqfU4kBM7tXyKFZzWzQ/bYA15ouujB/rj9oeehvfyqTM/hFaisysKC0j6HsKna3pGvs/Fum0Y0xL1KDrksUf0YPENw//9jxqHhHBatTIQeCuHytdhBBkNPHyZQe6rMH50MzD0RjY+teOI0EoY2yWfwF0SGqySUN2SR5/pR5measteWS5/77flhdkW77O5bNEeomMdCS2mZtGr2RG+hUhY+DSTgk2H6LxfTts5Kej9dxMnOm6NJYWI6TvE/ZBhd0x0986VzGoqE65bjKzlCi70cyB4XRGvekro9VJOflUJw/OEO+xwZPWBUvIvyHBYISfIJ4XEX07cUcvpaZdC35kKVu51QSGtYFE/Z/bXd6FypsjSOQqxCwqqepZRfYQj94OUNI0V3RGqIEDcx8tnRW4/dmbxv940zjLSMVrBqRsKzmeWUbLMgXsBTnRSltNouT2jnRSMvVmGKl2CewNXeos+ctsrJf+oKy9+GXFoJhOs7My95SbeNbGnVTtveh21UO+okjetfJA1t3AzzVfwvCtvnopzuO7GxT6+/PW1nMdid71EF7SsZ+LlVDXfc5V8STBSFaHmosjxLoI/94t9qV5XTY/sUubW8OFKfQ1N3Uqo7KSk0Ss1qogSxghfvvpLxcwHpawLVWL3QEfWsmTKI9X0rq4irn45fsk+DBirwupqGVHNvHkRpmRuVQV/lag5la1k8Tkj03ZomTDRFw/BaYNq6nlZ6SNmRPCwQof3fz4U7aikzUkVLvV9OTarAvksFS/vq2mUKfauzFd4nIZ/u5ZguKKm1Qg1A68akTn48U3mQ+ZSC63eB7LinoGt8nQuzQwg6bKBP4oz0CT6IQsRbGbKZF6+P7vvaRnSsJjHzcKYO8iApiCL+4IJb+bpeRWYw5VVKuZ3MnC4IpvZ90S3VhmYNi6d5kvDWP7IllO7c9giscN2pJRfJfk4l+2gkchzTZ98Oq3Yje1DKS+KCtiyeA/W52xpUZxL9/c2SKOk1FQVcOHdGmL3O9C6QzE1spby4LA9UuHLz/79h7m9FdgIznH514YoMWN3o8yEvDjE0mw5HzuWCuexoZtgKkVxCdnFByk3Cab6Wox1iDUZjk5UzjCRLRhhtZ0zmfeM/DK68HO7M+cvljOyrwubDY6suV1Ksxh7uvjJ+S+nBJ/nUiaMcOBoUhHxR/eht3JkrmspE6P28rS/I3dWlTIj5gDzhyro92cZHqYDfLdzYcKhCpbVcaVtAxeSl1fgIM4r9K4Tc7TlLHspY3ugF7W/Grk31xFzZy/C6pr4xyLc+r2C+6/KmB9+iIHTnHmRXM6auVZMEs4z5bfoqR4H+JjhRFJ6OScmS2jV1w1dKxN3RzvS75XomiYmzk5052yOM+1XVnCp1J4rbV2wD6mABhK2tRIs1LWKYdf8sDqhJ7oyl0k6P8bd0fN1bC5dOgcwNNUL2UwTbcVcex8TfaMx8mabkndlahZ3MJH0yIerdVR8thW7vzWUjEsG9h9Lo+NTPUHHDOR2SMP6gZZW7dVIhdvGpOk4VE9FSpCREROEB1sZmL86m19OQfxUGLCbkU3Dx8GoRAedv1zBiCeCu3obiByXQtOa4byt78dW73TmuYQwpb2WS9tLsPcIwWqkAbblcGhGKMU7DRj/yWZI73B8N0l4FJhN3u99OA2Q8upzJuYb+8l5Y8vbwdl0/WRF1GFH3hhL+TZOQo11DjxYms7O+IPceyClRngG76ofxqanK4ayCpwWeeDxW8K+znkUZWxkzVYnPgWbGCG3oZHItY0eZaS/ltH8sAL/AWbWpiuQusr4MieNtz72tB0rx1FSwqtO+1GtkmHxKuZaLStu9/NiaFMT1bKc6Wv0oI7g/CH3nYQjKFjeOpnb7aTk9nSi8TrhX572dG/lhXcXEzOGu/NhnweO3UR29XLjuNKNLQ+N9AmUMCbClWP9K1EMdGHZYVeGtavk6konNiS48NxQQcbXA6yTOeMh5krXcx+eMj2jN+SRMM5Azm81BwXbtK3jQZ9mWrKEA6485InFXo2uwMjbC57EN1WyOamSZTk6Bn30Zc6Qcr4pfZm8ykDIwGxqrtPypZoBZ+F6Oicta9Ya+LUxm3Nt9fxqqCH6eQktzTryFmt4sK2EvTotMUf0rPlp5nL3MA5uEN73yUz4lXDq3tQgq13C4VoGdoms3LmmlMghBjqJHEtolYYuIpBerQ14qnM4FRzI/F0G0upncXySeJ3BgFlk2sqVOmq+MDBPcPiQOqH/93ful1dl8ahqN7/c7JidmcHb9L3Mf26PjSqdzc77ebPXDkNwBrZHrPjzrB2lVzNoIdnFAa0tXmKuFtSyZfAHCZH38lh9bjPjfkmIX5BLfu42WlaT0mN6PlHTt1HdrKDThzLMb48gueKI3cdS4ndZ80n4Ttm3UhYsP8rtdXK2hpfgfesY857IuN+hhBtBR/h/PRpEaHicHJt1VFTr24btxm7sQkXsAhXkEhREQRSxQMUClFJRDGKCbpjAbj12B8YxZuhuZoZjd3fX9/6+P1hrr1l79p7Z7/vc93WxYGEPCVG9KvE8H0Tv0eHk7tTiN3EtjS7K8DPKoqV9CP3+jeZjPS2nN0ZhOTiWk320uM+NJDE+ghFdDDz+tZYVdyLZ8cCA3ygJDRukYhJTTfeQTWzTpiLfVMVw/yBGPkrB7Fw12W5BfI1MZcq3Kk4ER6A6mkKBkY7puggCe6cyLbiamqFRjCSF02oNy7rEMniggiMNq+g7MpJ+Fink7taRdzOaflPFvVyqGZ4Ujeq5kqdrMnh7Jh7PwUoq3mhZOymRknkKps/UcqJDAl5FqRQ3qUaxQsGyKyq6NS/j5HYF+d+VhOwq52A7JUaZaQz/nEvq+jT89WnUq8jh7cst9PBJY8nDAjaZbmH+oTRWTsxml+82HGspqFNHy1jvNK73DabF+SLS2izj4u3NTPlQjIOZN+NtgqmVXsTKVYvpuCeYfhSi9/Jg5qJg8naUkTJmKQ/qhrB4fDkZf5ezpFMYdafn4nvIh1QrCSs8cuh3yZ/F+8L4lVeBw4q1NMmKRlZLy+RuYdyeL0VxsYqnu71IOy3h7MQcbI5uYGKNHJ+9OrQ9fOF9OLFz9Rz6s5LlO+TUDdTxu9wbvy0JTL2j4W3vCHr6RdFvSA33AkN48SKaMb21PPMLx8EjiodGNagey7hxKol++zS0nhdNvdkqgnQZdBmTQu/WKXxer+FYnXge7Elj7PF83tZLI+VTModu6xjrGMW1XkrG21bi9llFTRclowZWcn+KkmGOyXz8V0/dvvEEWKVw9aQOaVAcVqnJbPbU83dCLLb1FXgP0eIxPhp8lTSpn8GBLTF83JpGdkEed32UlJ1PY/KTXJrUqPBMUfI8vYKg42nscldxtWEm53QJ9L6WwsRdGj5fSSCpYxol87Oo2L4Ph3Q1VSnZOF6KZ4axmkb1srAvjicDNa1HZrG2ZRzfHqvZ4llIhiSRhdVqDswpxNstnn571CR6FBE0MoG5J9WUyoqpupPKvuZpvDpWxCj5Plq2T+P3qjxGTUugoEkaX9/kU9Y5ntkt0ghtX8Dquwm8E8+l165M7t1Ixn9iGgNNs7hhvZUPZiFMvl9Gu1fOWPYNZXW9CrZvn8Vkm1BGmlZwY6QTjgNCmGZRjp2pN4/ehBOs1VF6dC6GADnNO+robrqAzufDOVyk473GjS+uwZyLLWSIkReuv4Jx/pTPg0+ehM0Lp8scHY+6z0Z/TMbehGpqh87CY5qcse+rebF+Dge0IdT6W07Dmwu4kSulwcEsLg6Zz5h1MlapM3kY5sa+FClh6VncO+jO9YMS3tfPwejwQsxdpchuZOGdvZha7hL6G7L5uWYVo29LqP8lG5clC+BVCE3Fs7o0yZNl0iRG/NYz1VPC0pRECrYbePAylAETExldaGBvCynhuyMxTDRw7NFKBi+LRvrRQJq/D65jolmZZWDxBG92fhfr+kFDM80m7A8mMuKKhiEbNnI+IZHAYg1V2cEMGRqLWSMtP++HUCqVcXVnNYOqVuK0ORbz/loe58eQZxzP9kFa7qbHMjQsnGFBepwvrWOIRSwDSmrIMZFzujKadrtqOHFcjuuDZMJzdARc2kCr6mScqnWY6jdz9FQc0lM1fPokoexEHPuv1vD7rAzX5gkcXliDS38Zap8o5naqweqwlJndE+jSS8uh13E8L0ghfLiOFiILY6oVZN6rwKlWFPs7KwjvX4UyI4pYpzTmrMshqSCVlKQ0ujjl8shCKXJVwc3KSjK8wqm/TsHj3Eq+EU/5HQVGtStxjYylup2CwVZV+PnGsEBc/8KXCuxF3k4UuTdldTba5Vt4YST28M4iJgemiTxVoX6SwbnxcZiK/f/PzGwKLscy+5ua2NIcdnSL42O3NH6OLeLV6y2MdVbj0rMEiyfJnEtTs+ZBERsXJfHQWULkvUo8bJ3YYB7GjyaVLG7izOaFEhp/raRe4UxCNklENmWT2WYJe86Hsds0l2b2i1GtkTFlXiYjXy5C5xjKQrE/3wx0YGM9CZ4jKum/zYFgj2BGrS2iW4Ijdn1D2P6kgHV1nWh+JphulYUMcptJky2hKNfmcfbmQqrqS7CaIp7bdTcuTJDxbnU1h3e703qojLSF1bR6No/xicEEdywk9eUy/A6GEbAnh4EKTyp+huJrl8v6DG8erk/k0hYDscc3syEggR1mNZTHhnKpXQztumvptkzKkYBYMNYSc0FCbbGWD8T5Fa382NI/mjcra6j0k7DsWTRT02po9FzKwbrJnP1Xw3rPzTTrouDU+0ps32zilVjHU1sr6DYumLdJCjxEv19uuIEPqiiiRU/9N13OtpA4RltrkcfGY9Y/EeMfBvEdImicoCJpRyk/RE6eF51o8bEMw6QE/HupSNaWcb1uEss3prHVOY/dP1JZMjONW3b5PIxJ4eQfNdtqclAfSeTNbzXLaovnlhuP8f8ydmUe27bEMbd/Gv9tz+HX3WTWz0mj29VcDh9KIXFsCGYjC3mV4ECTUaGE78jndMJ0bAaGkHo6n1lNljFjVRhx33J4mL+UWeZRRP40YBGwlkMDQrksrp9WdwlHzUNZbpTHwW/LiPCQc8Iqg7jX/qy/GU5yFy0dH/vy/HgST6v1LJgdQn/xuad004nXJBzfnczwZnoa24RRJyiZSnM96gAp7b2SONPGQKmxjKymsSwz1RLkKOfav7EYLtRwumgznwbFUP9wDf4OYfSTxnJMU8Nu9zBW1kpg75oasm/Lufc1kvYVGvZ3iOL5jGT+CrZpOy2KKLtU2k+uxrFdOFvWK7k0s5yopVKC6quY9qKUrmel/PmqpGeHMh42E3k5L5VVC6qRuMbz7YeSqN0Z2O9P4tJGNWN3FDF6QByd36tx21ZIY5Nkgl6oaHw5k74ViRzJVlN8N4uBIj8GrlNDdBa/OiUz9b6a9VeyWdwqmenuSqwOVHDiv1RO/6sgYWsl4wJTcKtQsqFRBUO2q/jskMbnkEI8e2zj0mg1O8pK+J6ZytTbYh+bVrN9nis2raTcKMzGptlcxppKmfFvNucfu7CjoYxlflkMqTsHn3yxvify2ZTnxofCYBIWFNKi0B1JpxAONitEvW0+T+YFUz64GPN7bvTbHUzN/CKaRswn+nEo1cF53Kqcz9UdETw/omfjLC/WzwghV1nA9ukz8RgtIaNXLu6W8+jiFsKxO/k4sphbbjLW/FON/VUP1s2X4Fiazai45SQclRMzKoMex13Y9VLGo5GZXHo2m5hacqrMMlmsd+bbZDmmk3TMOLCMilQZa7XVnA7zZItpOHeLdZwOEp31XsamTpksOTqPkiGp2In1Xdo5EM/CVIwdqpjkvVrwYAr6G9VYXA1gqVOq6LQqwjr7UTY0As0XDfItq1k5JZypG7VUtgugZ0CimEMtR50XoBmewHTRU69D5jLKMYku47V4PZ+Lb9t4nvjWsOZ9EP07iy47W0P7txs4khDN0fAaAiZtYMaMKE6L/Pn470b2lUSTLfLkyj+bidicQh1rHX1vyTERn+fCsGqO9pAx+3kcHbbWUOgtMlUw2VsjLcvGbya5RPBZOy0Djobyd3osAWLP1xb7tv3beAYtqeHDIQkeE5OxTdPgFB1B0k0l9ofK2NNezoFNSl45ljOpwWb6lClZuqiM9heD6Cq4venrcoy2b2Da9Hh+CO84o5PwLldBqEslG18l8BIl1Z4V7F0Vz9JAJSYLytGeCKVPkJLrXSp4vCKRJ2FKdk2tIGR5ChenqsirJ+57I474Nmm4GGexxDeNNR1DSCwsI/vkPJrsDWbF0lLSvs/hhX8wrS4Uk99lHof9wjAsqeRLlQd1MyO528fAUL8V6BpHMMZaT9vHy+htF42F1ID+0kLqdBD5UG7Ast9COjWMofMpA4rxbsxfE8ctwSEvd7txRzDEghyR7S3ms+R1PB8iDTSfMoezi+IZLY57t5jNGkMsxVoDTVJcmX8ilmZLNJieXcYbwRgj52lYnuBJyNVolH00SOauYOW9SJzMNNza4cmv8RHcOCh4vrUX00sjmOGp4efA5SxeH03EgBquNwlg6NxYPnjXMKb5GprViSV3TA0Lm/vxLiKBjX81BL0O5depeNwX1JAu2Uxv4VH3yzTYJElxap/M7JsatAel3LyWxOHrem6+3Ej/aSnY+Ou4M1lG7txkfN30bI+Uc0f0iIlRGbnNg3mpSsFScFdWZSRv9qcQd1pDw63RnH6mIDFcMO0ECaeEM64R+/yyaySrXFKoPKdhx/Nw2gWnYvRTeMeiVJIFe7y7k4vJnhgK+qtY0q0cn9BUxliqGHKzjKqaZLyS1bTvkM0v30QajBYdNDKPlyLrnvZMY+2xPHwuJ3KudxrJtQvwq0jiiuDwxDX5vBgQy7tCJYtGl7PWEMfFn2qOVeYR0SaaP3fUvJpcwOzN0UT2V3N4ZhY7XkajLhP36piDbl4Mtx+qyakq4L5PLN9cQljypoynPVxZeFJ8/4OllNu68KhfJBelegweC4jzkpPgpGNnrgdvFoZzW/ChyUAPcjfKKZwguP3YQp4tltPYPYMdle7cqYqj5UEDV94spv/yeG62NmA02Z41VwWP2hsoHGfHwo1xVE0yUGY+jVqmkTTbrsH9cADvv8g5V6ql5Y05xHQKJ/Kw8KmYBbyvTOSxQexnHx9GiM5Y+0WHZNtKnuxKpKZIT89gb+RiTz4M1uCoXEliXAzmor+mpvsSNiaG7e4avEat5GuzOGZv1RB9xBfbfbH8c1X03dsA/j5OJPePntPV/lxbn8ybrzri/ALY9SQJfxs91wy+LO2Ywo9kHY/3r6NsaiQNxb7NMPbh9tUoOo7V0PSoN84fopB5aTjf0Je9hcl0FZ9TMz0C83rJLLqq50heJIu3p2J+pYpHw0K4e1pw8stqMp6EYB+UypvXVdSxkNDkpoJZeyqwvBhAEyclx8PKuW+xhtH+SraZlmOyxY8NQ9QYtyrmm2M0g/+31vlFZMZF8uGEit8zStgRFEl8pZrwjBwS06P46y841iYb9ytRWM5X47guG6NmkRzZp6TBy3Jsmyaz/6KKo6Gl7MtP4nqZyNajVdRdOYFRkVJyCirpet2KV/kyxmVWMaiDNRMjpBzwzKaRsQP3U2SE3cvEJXM6gX5SzoZk4zvLkdZPhLspytj/yx6/HsFkNivlzDk77vUOppF5KdIx0xi+KJjf7YoZv2cm29YFY/qlmI3XZ/NIOGBUeAk+fjMxWIUwNrcAl4OzWZkWQovhBVR2n4fNlWB0XYqwK3Olf6MoBvYU63jdlvr3oqn6Ltbu2BSCQkQG3tJTE2RDwQUpDb9XYVnjRIshMiY1rqZB+jTWfpNwZGIVy+9MY4yrBLu6uRwpnY33hSQ+TtEjWW7NaJVgx316cf4k2vZIxtBCz5dBtozJi2BFgIZxrxYQ5BPJiMEavBPn8P16FNcba+j4ez6/58YhSzXwveUsJGvjaO1joH/dGeyqiaGNwsC+bzM4+zaOcwoN5555sikxAaf1Bpb+8mGCfyJ2VRrCkleyOzKB9EINOW89xXwn0Uj0Xb9mgivcI8m/ZuDb2/UYiQ4tkYjs6hBAm3+iaX9czMJ/ATQV7x35x0DL+xswvyOYoUsGHaxkdE9IYrZwzOfbwtAuSqFA5NjzYAl5TgrKdlayKjuUH2fVqM/mIh0XzqRANU6eOeQukrM2QU3JwVwGT5PhPSgJNxsD47PkzAxPIrC5gXN2EVxZqSZsfh6jlkpor1Yj+5rH9OYymvRTUEt4k/NrGR9MFaTeqeSHmZR2jxRozlcQMTaCno2VHJ1ZgfU8OdZ5KtZszhJuJ2fJaRUdG2bRoDSctGwlZ/IzKE6U81z4YNKJCvLfSZmvUvIhuJySRTEUbVfSJrGc+RdjOWKt4sv9Ur7ciKFpIyVdDFpuirmI6KSiQ00G2/Oj+NBXjdntPG5O3USosZpaawrYJ7jl8yg107YWcGfjZh5/UaH7XszkzzH8PCjee7yEtsLvTypVNB2WycwDMbh4KYnILqfPa+E3gpN3rytj650ojNcpCUgqp4VTJEcLVBzfWcqTIyncPKPC6GEJt8bFMXmomv1pxZg+ieP6czWpZbkECPfqOFQ8d0m1yCYHLgeHc6CnDudndjy/KqO6bTXSJ1N41zaEa/fLaHtuOm9kYYQOyOO/l06ETg1jqCoP6z7TGBEm4db7HBQ/HDncQYbtqiySL88i1FbKiaPZ7P/HmY+9ZMzwyWJL2AwsuwaTIitm67lpdBHHPiNL+O3gxPmgYBTppTTqNAPvNAmz9DmUdp9GkLWcvh0zefBovGBnGd8mZFHYwopjc2S89szCYf84xjhK+Z1fxZCNM0nIkvDbpYq8ktn06xrDJMEhN609+HQlhIGdCknrOPn/ubpuSD6fjW151CmUJNMCvnW2J693KMdX5/M3zoWJY0KJd8pn5q05yALDWBJSwaaDU5DcDSF8RTmxyVP4cyGC7GV6TlQvZItLBG6uevIPiF5zi2R3uR6tfAlfBEct0WnYaD2P97vCeSb8t5W1Cx5/Ikix1fDitwftlkShq6uhe/1ldHksZ1QdHS8azqS6TRIha/T87rSUwUkJyDsYOGzkwWqfBPYJTvuneCktRydzO09H7uMVvDqTTFqgjtClSykrjGKlbQ1z/qyjR2USdrv03B61nr7u8SQc0BBa5I9vWQIcEr3zzp+lpxNocUxDPae1BO1JZIXIlj/tN3CieTzBE2o45roWddM4MuNrSH2wDklOCiG1tLj8kbL5u4Ieb7Q0jhF+0FNBozDBzw3kYm0TSa8xUPxOxgLhUNENcrhQJGX1cTH7uhx+yCL4VqLmyPE8vHMicBezmbyvGMUWCcaim5bXKeLLOQlWH1X0blTM9/RQ/tWoiWhewGFFJBts1PwSDlgifOuVXE0be8E5N2U0ED0V2K6AloUShnVRs8++hMuvE3n0Kxhf4yJyrOwItAsmzlEw8OSptAyX8+pqBleeOLB3pJzQfpmcb2NPyLxwWtzTIr9kR+yGcHoXa2m/z4Ya4d1H3mdQ55UtObFyqs9n8NMfDINDOeOVz5rGzgT8G8y3JmU0YzJtTyURMEDP3xt2/GydQuJGHdc87FhvGYl2qIaVzRcR3Ciaqb9uEfzPYvpdCKdBUy3/rVpE47cJpAoPmhexkK8/EzncXUvKBA9GOCeQ9kpDl1Me9IiMY7vg3swaf/Kux5L20MC4Kctwny7m/7aB4EeebBwdj4fawLrly+nSIZHmXzU8+rGMy6HxLEjXUFG4jL7fIqC3nmaZLlhuTKD/LQ1lVev5YhnP0X81yORryekkHLhPNc+brsLDJIXeI3QMGOBL15VKtoaK7pav426JEq82WRzsuoEIhYIb6gwe795AVXkSVrZaWkxxx21QBEeNDDz6GsTtPSlod1Wz3Hk5sxNSmZ5cJfLPkwlxqWzeVoV1yFJ+zUpm8WMNbRasZZshhS4+Wp4qA/kmSyZPr8HYP4iJyhh6pdSg2bKOf8uiiVlRg8WfNYT8jkPzVMPDKUFccUsmWDzDzemr6G6WxPxSwVomfkySxxO1Q8PJuFVc+ZZKokrL8V5SLL6qqPlWyLLlqwk2UeM+uoBfOQEki2OTdwV8neDHurRUEk5pcVVuZkN6Kkt2anHuGEYPyxReCtf4kRFC/79KvjzOYNepCOzFvGQ80FLePZJ7DdVMmZvH4QbrcO6gxsU7j1WD1tCvnZobIwuI+7OWa/kq5jfNol52JGUnUvET7rB6SzjNOqnZFp3LsKPB3H2lYoZvLl/NN7Bot5rW+wsJyItGkqhmwNAiUhrFIj2lJqFWPgeK5BjtUeM6uIBbZ8LRCn+81rQU8w4bqRC942Zbwq7nm8m9o6LZoRKUX8T6z1YzIaWQdQY5OQop6/2q2PDanuymUbSYoyHwmyUL6kbS9rKG24chMj6C3WKPDZlpxamJUqS3crBbPQarWCnDnmVj7GfBf3cl9PPPpcNoc7yPR3LzqJ4g57nsLouiarKBV8XzST4Xze0QA9KJc7g4KBxXY+EIFy1Z3DOCcVO1VB4bR8iAcMwHZ7Cm3II/v8K5H6Xl4PsxLBgWyaf9GuzU42k3MZJ9ezU8djbnVGAk4U30mB+0x2trFBrhKd4qO8wmp2Dmp8PmhQ02QSnEOOt4WwuGKqN4/fMWzW+5I98Qj+0nwWPeLlh0TGRKcy0zqmay92cCjzto6TXRlTnNEhg/z8DHdgupfT4RnfBH2Y6FbBufyM5OBrosX4BxvSgm+ei5cXI6UrcomufpefDVmRK/aFYMMQgvdcL4Shy79mj4W2cJWReSKdHpsDNby06pcD+RCQ5h/vi3SCJNzG9qrTX0uJnMYWcto895ceRZLGe7aqk9XkZFPcEALwpZ1XAjzvUFk4QVserjZuzyUrgYVs2J+4uxqKdk+fYMvp8PY5nw2Tp5meyoLUH+UsnHkZnYXpHicldF9PkiEmb4MeK8irG2xfTJW8uZuSoqj5TQ03ENu+eo+O/fEkJPrSP9Uwob1FosR/nxx1XFuRWl2AyN+v/fjayQZLLz1mYyJ6lpEJDNg7nh1B4n5dzESo6uHcwxBxktLKr43N2MIXOlKIdXYtPeFA5KsGhbwY0zg8iZGMaYsnzk/1gKJw/FyLmQTYeteHEzlNamhZwvG8+83iJLtwhG/TAM+dlwMp5pMfceSbirnM67Myk5MoKGM2X855xF0t3JtN8ko6ZtFlYTJmF+T0LLazlsfg1nD0qptSqbABNrxALwj1c2d9basHO6HKvyTLy1Q5l1VI6FUyYZxYOx3yDhTVEFWw9YUitYSt9jlZjdGUf2YAl9/CtIyxjHjbJwfl7Uss5iKMM6R3JVZOyyv6MEJ0RxRLDBxfpjsfgmo2NsNVUrnWhkE4blmDyWGs2hND+e1280nHi8gCkVccSdFTN4dyF/PsbSValBOsKNBmNjyPHWsM/XmSGT45DmaWjr54wyIZZPRzS8c3ChakAkXW00fL49EwfHCIbvFP77dTZ+NxLYdVpDdi1fJjdPYshJDZs+rePl+FjKjGq4dGQlHTUxBH824OXjySvh7O8+Gejz2QfPf1I45qHlRPxqIvamsl5WRfigRTSyVZFwJItp+SFcv6riqW8xlkM2MDxGTe1IwWbmUXwSDLwtOIuCVClzj6nYUbeE4+/lfHyj4uzEYt7Vj0DZRM3gk0WELpDjZaminUcpBUfD6XUpjFV5+WyTj2PP31DSRQYG97Ng9YRwHIx0BBkcWSAVnLZXxwlPR5a5hVPdTkeX+w7sKg7Fb1kpd96MZp9pGE/fl/HvwTH4nAjDt385u+NG0rJbCH/TipBIbUh/F0L90YUYd5iE4XQoayjnUFNLHPNC6RNbzqP9E1niEYLDzVIUqRPFGobh0SCfzViz3FTCXaM8Kk/B0fphHE8souH4sbTeFYZ/eSFLV41m4BAJBV3Kya4ZzD4vCec7VfA6byi/D0jxlWfTRDuBdSLHA8dm0OKbIyd+yRmu13Kl2Jk1K2SUulZR9NccibeU6L2VhK4fQ/AVCbtaV3JwpjmXrkvIP5VDQAd77jaR4PU4l/xiezpXJ3FshJ6oD/OZ9SOJ6JZ62ujdaXUsgefvNWiMppM7Rvis4Fj/Cid2GCWw9oPwzdUzWH44il+LDNzdvITvdYRH1zLgt20hdWyimH9PT+w/sykeEYNnpQH/1ssYaR5NzlEDDo1XsNomge03DGxJDiBKOGlCTy195i9D7p/MIDstD2Yv52tmLO0MGoq8AjkdHc/nAwaeFHmLfkymJliHWScn2jqk4NFGx49qZ266puLVqZo+C2YwYGkCU58bWPAokBwfFROqS+hWEcqGQhUW7XJIiwxhzngV/+izkJZtor6/ggNWlVx3XUZ8azXTe+TTqEkQDksUrHeopOkXT+o0VOCmq0TvuYr65QoWBVXgErWSyFpKXkzIoKRKSpxdCvVLBHtMklPfRcX9xqVs+iujcYUKS+9ijpnJWBIqXONYMTs2mrNM+MjkgiIyP4/nyqNgqhuWoDgOPmIvqd4U47HJirwhoajLSvCdZMEmj1DW/ykl38iC0V9CCRteztr3FoQYS2g0rIK4ijHscZeQ+buCS/Vteb5Jyq27lQyqgbRREqKPVyBtCrveiFwVzvV1qhVxryQsbpGLW/fxfJ4nuumFjne9RlPvchSnv+kIGzuCVa0jeWOu42vfERTOl7AwKY9fsRYcmyJhpF0eDqGWrDgTwrCIElK+jqcHMWRM1zD2qCvOP6JpJo7btnVhs+jfitYa5vZy4fSzKJ41Fyz3dg7KJzEsFA4Sc2A6I3QxeEwz4LJlKguIpuC5nvfrHXgWHEPAKOEsJe70jkymjZOWWrM96N8iRmS4YNqmS5kwLBbHGeL6dT3YYBVBjzQddb858/mSis7WOcwcu4nPm1UE7s9m1fog6usFX/WvosxsAU6/U1H8qWTzeVe6WqSy8k8Vf/a78mNKChmCD+t1W8SWwFQCGmYQv2oJF5slsaCp6P2cNTSfqWbnyHxePgyhh4OaslaFbNkXSr1tCjw2i56dHEyRXwrTO2v5MnsTNpNSmaPQcvpSEFY5Kp65Z1NvhvDgMcJlvuYwyVmC/W0lJv3KyHy8lrWr1MgiCkkJieCKbzAmn4v57TGZmXeDCZeU8u7UJBJGh/PlaDV17KHb3Aj+G6nDutFE+ryRE+RVTcUAK6aeleCUUonc147BW6TU61Ml2GIy9zwjqWUmuEUzAzN7GUkzsijrOpU5k6W0ephNux5TqKWU4GJfzswDA3ARebVkfhmP/htE0P5w2mRWMz99PGPOh/Nrt5a8CGsa5EbyQbjP6llDqfswmY+rtQTYunCkIgnv0VrObZ7J37AUlm3Vclj0VJ0FYeiG5lFfNotBIvcz9NX81Y7k5E8511dU0zdgNMp7Ebx0/N/sj6FCJ2fTpQz6dRhDK4OMzu2z8Ow2GsvVEjxe52C1aiYRn8O5fFuD5OwM5IXhdJ2hJWH/NBa2imTySg2zcxzJV8XxNUtD1d55BA+NI/emhl3d5qDdGEXjIRomtp9BtSSartM0uH2dTsCsWIYLzvSo68SqhATODDPwfLInK+4nMjVJz882K9DJYjARrlFeby2HHRVMmpdB28+BnHmbyoCWGdxaupoTDxXsaJzJ2ZaLmSQ4f+7IDN5qF9KokxIPq0wet3Bn9WIlgzaVc+XnQur7Ktk0p5why5Zwv5PgruOl+AxfhGuMyBnRmynB/gyJU7JjQjkmqnDmf1ZxtLqQryHreOunwuxmCbGWUvZUqXhSkcOX6kA2TlPRuHE2t7MDyShQ8WVUDre7raHjkVDmdCggxRjeqyS8PVvBj+SRjOwgxW1EJYajwyg3iueYcEbvF5PZpohl7lYNlyzsmLcxFvd4DabxNrzbkILFdq1wzqmM6Kqg+8YMwtZNY5Z1CpskWqaaOdKmkYSdnQvY+H0Mhn0yjsRV0fvCaKzj5dh3rmbjc3N+20Vh5yjmeosNY+MiOPJZrFf7ySyMk5FTJxvHjcM4dkVG9b0sjtgM5otge9NdWqKGmdEiMZXG/TMo9R9EB0MqsU4ZpO0dgq5HGHvf5bFjqh0W9SOJSRQ+eMsBe3Gve+Ya7h5xYFRsFAsEL4X4jeNFqxis5msYlWvBs4JonjppWNXIkhY+sXwwGNjc0INX4xWMExni6u9I46ap6GKqcfedTvNyFRMv5zDYdS5Bpmqs6uRRO30+kVoV/styuJ+9gAtyJVnNsnhmPJdXDqIv7LM5tGseZ+qpGJyYRfqDBazYmIhpZwNfUuby3FfBxtAMYuz8aOyeQt1n1Rwx8kYyMpSBC8tZ8GsSNxUhlCuKaHRvIjdKZehfV5FuacOv6hDkhlLylk6gl+j626Lr+xpNZm9sAjueaYizsudXbTnFgm9tmMgFawmzj+cSNGoyedUxfBFdvH2CC/WCo7GYa+B70CzsKuPZ3cSAbLATkcMS+HlbT/r0achnJ/F9hBZH79mE66KR5WhY8TMQxaEYdszUcO/uPB70UwhuqKKRpwNpbZUY6mTyxWgNI+MSmedlIGjhOoZ6Kuh5P4M5M0WnrFJi+zWTleUuKMapCBHPSrPOldh5KrR+2egNM/H4IPLzYSnqgACC+yZzqLaeQV/m0LuZivSlWTyfIPzFXoXfsxJ+aVahVypxrizjcYNVzKkrHPxCKQ1jfNknHKqeaS7LT/pT2VbN5pJcnNJ8mDVMzYOG+YSU+rFOuPn3dYWMfraKTsLfW7Yt5q5iFbU+h9HGs4i9LiM4sDeMmpfFuK4fzuDOEqzfFLGw3lB27ZDwPTCPpLpjmDYljPXOpewsGUFqThhN/y0j+79hZFwJY466FMmGoczLljL9aSVOdUcyuk8YJqeL8bs7iowiKVkns/HcPZqeSyV8iSvmzyITNidKyGldxL3KvlitFL3fsIhTvwag/hpG5v4SvN4PxiVewp7XBWjWDsJtnvD0+4UMe2GG1ERCRGQxS+8OQvZvBOuKRe5NsOe8aRQ/HTQYnZ/C92/RTHfT0OvzZOTdUjhpqsPohRuhwlm6JhsYfmw+qSXh3Kyp5mCUOYF2ccwSTHhy7Dw0DWLxHCn20lUb9hxS0vZ0Jl+X+vPJJ5mzOTo+PXHgbv1UjA9Vs8dlKmczlQzZUMazxOVkv1ByvXYZe3y9WL1IxfdDJQzzXIHZGCUFF8rZ1tULl/ZKDtavwGf9cs52VpEdnYXJu4W0PamirEkOY54tZF+EiikXsxnmvoRjxmI2T+RyfvhChliq8X6WR4fMxQz4rWLJtFwy9nuwe6PI3h3ZNOu+As97Si74ZJFosYxps9RYD8vnuJ07v0aoufxPPo9iV9FSXPP+wjzurlvB8afCg9rmws9l7Bmo5tnbPG7sWsqdQBVhJtkY/fSj/p0IotrqWOI/GM8mUfyr0uH6cBA/FRIi++Tz/NJIvIRXtnMs5ayFKZ0aSdnrmsfU4mFoRkhpYpNLv0MjOf88laRzVVQttGPpuFQ2JVfj33QyY9fGkHZLT6BhGK1Hx/HaxiB+hvLtdAwrc/W0Sh/MbqtUjrbJoKLrAKJ3KTDJyiB5+EBedI9BLRyzy5ExbNwfgzZJI3plJB22xHJcqyHhvzEsLIkmcY6GnbWnEt4+Ef9reiY9moFteSK2XnoutXSk5k8qNkEZBMUvYN2hFFpmaJnewo3uS1LpZprBU/Vcfm9IpsspHVYLBDO8TcQ5Wi9cYBa/8hMJ1Oh5eGc270SHOs+uoIepLyHDFQzYXonXMT/yJqZQq6mOL7td8eqWyvFB1RwunsWcByrWGXJY+t2LxgEqhs3PZv1gb574i3n3LWHGcm90ogebfCxi9WYvlhipWCacbpT1UnKXKejvJvh/RKBwGxUZN4t5/3ERjZ1UTPpbQmcbD9QnJYyIL6VZeksePJPwqmk5HWe0RFckod7wMgqcjLi+UUqL07nIDvSn/28px1fm4FBlynN7KcMs8phVz5SeE2Sc1gqe2TuWpb3lfFmeiXSzOSbTpCg75WH62IwX66Rs9cjFwFAup0gY+0A4i8NwDqdFsOG9ljueHSl6HMmyUVo69upAvXWR2Jpr2aLqzMZL4ax4lcGVvu1pNl6cL8mglb41jR9HkFWlJb1ZO143jmFamZ7+y8fx81w0B7bqifswhpWbopjaSU/3hcI3N8UT10XL3hvj2GCIZcNpDZuHTqDtP7F8v6ih/jILtp2I4sNsPV0KrXn/Jh7/hgZMTCbxelUC5Xo9kj+TSRkp4+/4Kvq6D2X5Hxkt86oY0ngEXw/IqehQzYGYwazuFImnVEfjsxZ83RCFylRP5wXjibsej7paQ2r6UGxux/NioJahbqPIdo5j1GMNcyqHM2avjA5eVZgUmeBTIsMosYqZzwYSUDecg07VzCkbgP55HCrBbNGG6TTWRvHXUsPBdyPpahxJ4kENmfeGM6JRNK2tNSx/P4z6K5X0dqoQLDKFh1kKzgZVsnK8HebdBYMdrmDPBuEsN4Q7C6d+aewsvquSJivLySu0RTtKSdH9Ctoss6FkQAJ/Bxj42nQWHdur+WVeSHNzbxrHi/56nYlvXU98HyuY2icTiwlL+Vyj4HR6BU9nzyKknpLkfRWMnSc6d4gCuzuV1Gcmvf6kMDJHi9OLFURPUvAqNYP2t5ZzRqlga0UGU+p6U3E1ien99Ox/tJhrJsJZrhbQ4NQSGtqpqUkroPtj4UQd1PCmkL2d3MhCjeOaAjKnLKLFHQUTxmVidHQeAzqrOThY9NdZb2Y0UzPhWSGtShZx67GKxyFFhB9bQot9Uu6dqmBIv6b0bCJj0pZKfq5pTp8oGedbVfHPjKbMNZXhMSebc0NG8uOyVGR2DhtnDBd5JyHbvRDFx57YnpLQ620htd92Y+xHMVOn82nh2x2rqxLaLikVHdmVnZclXPAoJWFITwaIc7pfLaOXcXdij0h4XlbAr3cmZLQJ5+GTTNqea8OnkREsqaymQ7kpbQdJOFZYwDaRscPOKqh1uIoxFR0YaKNkeFklv5M70zFcKZ5RJZHJHfg1JwLTBjomL+iO7aZwWhyrZuuZXqx7HUE74ctTm/bm1/JEfsToWbVgKmNmS5gyrZCp5sOYMSIc65XVlMcO5+3PcDIvVLO//VAsvWKYvliwpVQ41MI4Fl8Qc9TKmi3xUgYOqqRkdX9694gnLU/D6zVT2fe//yXZXsXTdFAvUhAztgpPP1uW6JK5FKpldb85vDiYQv3d1eREzqN9u1TmmVaTXODGgYUpDBccPvnyUm7EqXBqXULvZUv5Irh0aZtigpTL6XdQgukLwRjW3ThzTsKTX6XEXmvDRJE5qxqVMHBjayJKJewozWeWrSl/BkWyIk0j1moI2VckPLuTz+EeQ6ieH0n6bB0bxg5gS5MI0gUPDHvZj8u3ojCZKLjCzZoegqsPCn+fNtaG04dSGVJeTTvX9oR3U/B6ejX2tp35eyMGR+EakqJhtHwby55Lgs8jhjC0SyJbS/XcSZ5IydN45vQ0cKCdFa6BEcyI0HH89GRabYog3EXH4quTOGsSR7C1gd23ramXEUfz4SJJk2wp/yZnwkXhy5m22NdWYVxeJvaRHerjERSf1XEwxoHM4BgObtCw/cY0llYl4x6uRdF0PtutFFgcy6Ck0yxG90ulxw8tferPpoWYr/8sBV/dX455PTXZZwq5/HM5QXZKWp8s56fowdg0BYo/FVSkuXNklpIne8r5NH8uE14q0TmX4ZvuSq9AwUiby5lR4cKfKiW1LLNY6utB//+UzF9WxoF7bjwepEaVlM8HDy+a1lFxXrBugG4lTiJPhu7OZLHMhz87w6k9LZMDj1rywT2ChcLLSuu2QDE9gbPrDWxp0IfXbeKR+xl419GE28IL9sw0MLezCZlvJbgfy8fMvBer9kuwXFrM34Y9eRUXx+F4AzOG9eaSQo5vv2oCi7uT005OaG4Vd5r35kovKQ/V5ex71wy3wjgC/xXraGrGndsRpFzXMOj4IK7eTGH9Gy0PE0djNyGZSLmWdqajiY1MhgAtIzxHsOFdJE6jNaz/Y8r9BxGsFh7q3H0Amc+juC2c/bZDfxbNiubXSA2Dr5gy6FoU1wdpaPxkMKq+Scww0VL33XACryZy0V1LkyWj+S89AX1rLRNHj8DopYI59lX4fGhLv27xOB03EHC6B/pGsbwxMeATa0n65GgUqXrML1pi1iGeNlmiL4omYXI8kYGxeubHTeam8JqlNyqxebGY3sUKnmyv4Oqfxbx+q2TAmDLOnZxHnQwFwTeFX29xpbFKwbG/gmcM8+gs9k+rfC0DH67k8A0VzY1zeBHmQ+rXaNJW6nl0tycNnKLxH63H+Vw3ngkm33dIx403PdhdJiFoXBnFPYx5ZyIj/3s2f+/0Z0UrKZf+9/dglY0ZYyzlxMc8XNy7oLopwTe3gDadO5NVR4qFLJ/2izpS1yeSb1ItNYGtsBK5mtSwkLoj2hP4JIEHZgbS8wcQukHK6dW5BO/uzt6LctFlmfR80I/AhzIWybO43Lc/sQ9kBM3PIiu1D5fLoxg4W0OP+n0IUURit0TDeK9+hDimkjcjA7tkC2LNFWRcy+DDorEsMVMyVZLJX40FV1dKcVNWMGF6C6ymixk8oWHsql68bh+Dh1RD6dW+5LWNZZOxgTMzxlLYXUqduhVscm+NdEQM/ZZruPlyMJdry/Adn8M/jUQuzUxkWH0tF96Z4m2SwIICDfvHmjHoYjy/H2qo+2EA7UVW2E0y0NlrANd7xpL7Qg8HTbiyJ0a4mZ6U2qac/aNguGCY8wO6ojOItXihI3zOQDqdi6K6QodHIxPO94thwBk9Bb9Hsm9wIq7+WoZPNKef+C41P/QkuFvzT0AkHy6JjPK35FtCJOPzdFQMhXbCEXIml1Kzbiq985WU9i7nfvY0NMtURLqWEh4quOV+Mt7zdbxqvpjWO2IZt19D77UOuG1T8qpNFs8KnMlfoMKkQSlp3RewM0zBiX0ZXAtfhWmxlDzbSpLvdGaKSka4QxXTVnXF4ZqM9OQq3JZ0prRAwpU5BXhU9iF1t5Tsfrm0XdSPNzullP7KIc6lN3aDxXuvZvMxsa/oKAmVFwpwb9uVISXi/Ge5dF/TEtcJot8H5DNgRytcZ0h50T+foRbNMbkSSY9tOpwvduWwr4z+nasY+K0HPQ7Lcfer5p5RGzRVgo13V2EZ1IJ6J2TMPFaFWcO29JbGUznfQJPJphgNlHE8IZu3L3vS/Zec95UZ+LQw4+vzCHKfaoj83Yv+nyP5FayhxcGeTBwXz4DhWr486MjdT7H0raWlmej6qPaCCetomRvVHvu34XzcomWU1yBiWsfyN15DXOog8ubF4LpWw48TAziUmsS6aYI/Lw7E4r8kWlqI/i0345hDEu4btWTM7MOdd8loT2m5sbQf9ecmsXWRmK84E6yHRuPSXU/HkUN5NzeedMGx8fljuaJNZNcxPbM9J2DnqsK2ThmGcbZYfFXSwKGcm+egt0cCAX81fEyCUG08MY21bGwpui83Fa1lBn1WOdH/gIJObzMoEy52e60Kn/QS9gg2aH1Ixf4vxYwKdsO8VOyl6cUEL5jHp+sqmmqLSb/rRM9s4ac5xWTOnUbSQRVRDUsIVM7irLGKv/dKqTg9i2ehMpyScphwoRVdx8s4mJVDaHZbLh+T0v9nLqbhbRjUXsb9oFze/DVi5AopX97kiXxpyuGVEvoHldJmmwkesRIuu5XQak4flp6RcrR5JVNG98LnmRRjaSVznvWhpkAKgoVke7sxQiGjoTKHYSbN8HouxSMvF6cZTfh8UMaLJTl0f98IO2sJI8uKaTJsID5dYzH9rUcd2IK6jWIwuqhH97AVu3xiaTLYQI/41nidiuT5vzq+vW/MWmUkvU7q+PyhGZUPo4gYKDJf3ZTyzTGMeq/n2buOxM6PoZlgjy0VXThRGctKLwNme4wx+iFBPi2fyW9MODRIytvEPMw+9OFLaTT/OOvpO6s/o6ITiPbTcrt7W+xvxrNvqhbHMe25eCKOZp21+K1rw7gyOeUtMtFaD+TssXDBPVqKRJ4f/hzOgX+E3xX1ZcWBBAYLv3v/pQ+PahLo3U102fz+nBLeZ7pcR9DZvjx7GssWwZNznQfiHRjLMcFIT1z7cNs4FgdxXOLcg4uf4nkqrLJX+zFU+yWI2TXQoc84vm9OpKBaz9X65gw8E8sDS9H1O8eJPonnnji/7rNxpGfG0crJwMdHYymLj8N7uoHZ9yxpsDmewrkGvgwYIRwsgad9DRx+OIzDImNvOBroeGcwVoOSaDFYy+UqG87WTWbFJi23bOBG/RSsUrScH2HLsRIltu+Fd/SZwrwbCsaI/VxpYsubJir622fx579JrPxPRfeaHB4NnI11NxVj12TRpN5U9OeUnH+bySWzaVSUKRj/MwO5xJ5XaSrsDSXMk07B9oWK0LbF+B+3p9E3FT2H5rKo1Uy6DlMz2iiP7S8cOW+tFvs/nwsuzkhGqCkIzsPIaw5b9khp17ICq72frA9MkvLv+jI6WbyxbjNEyoX8MjxHf7K+1laKdEU+R7q3Y1uNhD6SAvpXtMYBOZfOC9cwqYu/rYw9qkqON61Pj88yWgdVMXhjQ963CmfV9Wrk7TtwflAE//TWMXugMdPaR9L9hI6h3zsQNiWCOkN0tPneSHidHMPsaj7Ub8grkZ8lA6vxfd2EQ7VkeOXm0D+kE4eXSvEfnkfJ/U5s3yKl4YtcvLLbs26DjFMmOVTdbU9JnpTCXRU4rfltfWa5jIBjlai21KZ3toyiHiKHd/+2NnopJzaqmrWCH8w/yXB7WUWqZwfUTyW8jiug3ZYWXFZKuK8vwmlbb3ZFRDNwgp4f7czQH4kiuFjDt+HGWGVHY39Vg9mVrsQ3iCZIcL7+VneGFih41jVTMJo1bR8ksSdBT4O5xmj/JtP0gY5OR7vyMTqFA/t03F7dieO148gfZeBpziDm7U/ltncG9/ytkYm1W2WWx8oBlljNVDNOmsfOa9b0m6Dm6IRcBp615vdnFSffZ5NYbxIh4vV/N+cSZGPLeuH7rW5U0OXLRJ6VKhnStoKDmyzZ80jFB9diLg+cjNtVFZs3lPAodxJ3HJT0VGeiqHTkZ4qSKcL9m053ppOdioD62Qx874hjhgrnymx2Kx2QlqlYMDeHQ2OdSBTuHH27iNGH3Fkornk2KBvDfDtGDlQL38ul53M7rk1Xk1CZz4320FMcXxJ96tvIlukiZzqZlVPw+Yd1a4WEqcLB79zriHWchL/1SujYpz0LUyW8TS5iXHo7TqoF+9mWkLaxM6P2SmjvXYr5rV/WH7dJODKllFPja+MjuPF63XKcHtdiqFE0by31hJq0YMuGCOoN0/HkXm10v+VkCkfLWvjH2sE5HKfUarJ/1WG8OpKMczryHzZgwu4INjvqaNmsPi8tEqkzwSBc1pg4QzyjlQZ+L+1K/SZJJD/WUx7SjRxx3zOycvJf9EJrJ0XfsIJbdj3YsToGr2rB2ynGeLSOY5fo6GnDutHqk5xaugyaS3tTNS8Zu7p6+og1GtIylvkGDR9q92DgpVi63tHg3awP6X3jCfutYV/DfuzvE0PcBj3LjfvSMSqR9vZalp+YSJBHEjt6aMk5acfevCSamWkZf3wa1gMTmd3AQK0uo4T/JWG/Q8/4WcMpmSZ4/mkGv5paUmuvcLp+VcxvOBHToFTGhlfT2WEiEUmpdO6RwdGGduxHheZmGS4+Vmz6oyS0opzgWuMZ00nN8YJCPg6cwp7fSj4FlrEm3Ym0RSpqDyul8MMMXo9XE7+wgJrZs7jTQE0TyyIayGfy3yixtw8U4NbalYjRagY+LmCeZgaV/0iopyrh6YjmTPwVT8Q1A8va/LX+vw7OOiyq7m2jiAqCWIiCBXZ3tzzL7u7u7u4JumvG7u4uLGSG7oYhRexufa3v/L7/zsXFHPaZ/ez7XovSjPLmmd7EonF/ZdZiHy4FmXAzM8fuhBrHzemUSTenosLSkwakUXl2GTwPqbjukcjnj7WYX9mTp3tzqP7TBvVAT4oO5vDlohXHn6kI0sSjmVCeBmU1rC7J4LmZPXuNapZvz+ChknuvFquZci+dGdgzVsnGyGdpBH+3o88rFeoKaczt6MCIoxo2T4iixq9axPppqRAaQbMbdbBR8ufT9Uj69ncicLgb7n8VB/RxpLEyez/OZ/Hrvwrc+ql0kJ0Bj1r1+dUihJk1FP9NbUV6vyDGW2dj9qQW/o7eeCgdFBvWidnLA+hxxUDUpm4k+Aayq7SR0Y96MaR7EBs+ZTGtZnP8GgbS5k42wzq3ZEt8EMZNWQz62hL/gkDKVM9m7OleuCl9MccpgdtXe/LRQY+TayLj8vsQ2l3Pu4YJeD50po+lnpU3Exlapy8nugQzMzOToi29uNw9hK6zMvi0thdrpwaSkmvgWagw7E8whmqZ/G3diUt7QlhYO4PK2vYE7g/m78lMyka2J2aInkq34zDm90azLwSrjAgqRTozRqWj8q9IVC7OLFoYxDxl9iZF9mPeKD25t+LQek3moTIzAysmsKT0UK4pMzPmWiwDdo7DUrkerczPv/X9yB2gZ9a/WLr0HEqHhnqWz4lh/PBhmCu5+qNlPLYWgygJ9uXXbKXrF1pyNlFh16YmOr4qS2uFbTauM2FboSzz+qsZejMWU9s/MrGjmoFKn+54Worfil+c+hZH3O5/UnBG6Y7GiRx9Vp4Xx5VZapXIrW/lKH9UxYPRKYRdt2eITkVJhUSKS5UlM0/FxcHxvLAsS+1EFbdz44kzWNJGmdV+tkm8rV+JZgdUbLifRNVCa6aeVmFbK5Eva2y5PUqr7HMEqyYqTn3FhRHdjPy45USzGA09ZkdRPdOBhpNc6JVr5NHK2mTV0DKpfxTbC+zof0NLxUaRrClvT9feaqY+SWNlqToMUHr/4uM0/nWsSWiEiiPaVHb/rMaj6a78zTewsVxtLG544dVFYaQmHajzM4ADew00KFAcc583ozLC+Ti3Kcu7ebHuajjmnZvgOd+bQz/CCf6izOoHf54dMTDIsg+PrYLJHZxFk2ltiZoXxO3iLCwaduDyxGBKfcnE6kgzfKuFUMY+k2UrmlDqVpDiNFnEb2lM1EblPj45GBZ3xv6hP1OPK2sw78mBtn7UW2Cgy9OeGKL8qT42h1fbu5NhF0jnU9ksUPegWZ0gmv7OQly7caetFyNcwzk1pg83EgOw+5HNk1NtOPA1kL9dsrnr04af1nqsxkUjX3tzfIGO6u8iiXjek24Ks339L4qwT91500VPwNU4Hof1ICtXx8nzUXT/0p+sNzrOPUhkhf0EPANVDJuTxI8SCzzUKpqdSqJbv9J0uu3CBuXZo9pZ0PmeknWrUohabE3dESpqK2dtpt9PaeepwrJeEg5FH2SH8tojpxPwz/0oScVqdnvGsDLBjF5aF9q9MTJnbg3S3bT8qJHFisxGHLqh5lBt5XM21mbNey29FmZB3Tose+DOxc/hdD5dkeaL3DGUNbB8YlXSfvv9/887mu2xZ/AJhXsXm0gPt2fGYS8cvoaT2KsyhgU+vOtioLBRFeq2d+VlrWwa/ymPYbPi6dtS6PfejsjZOtL2p/JligOhh3U80ieT6GrPgjJB9H2n5EOBkgOxAZxbY6DFirY8ehBM0PpMNlywYX1CEBX2KmymnKOp5sEMnpfFxZJKFLwPZknPTPpPb0j8Jj/2/M5hnL4NZZT8KeuSQZnA7vS1DaayYxYvz3SnpYsOu06p2I/vSXwDHReOpbFnRDdKDdZT52QshTUH8b2lnpPGWOzvdsNNOaeDFcds8NeCa7dUzDuZgkNhaRL6qTloFcehuDIMLFSTejaGfS9K8+SzhsyfUfx3/oU4THOhzaBI9m58Lifvarn+XyTHFr8Xt90arOZHE+VgwTqTmpbpMXyvbMkSVy2na0eyr0tNvi7zZJPS6b1GlGGNkwf1lO7e/a4U7S56ou9h4ObsUnz87EXMUAOxgWUoXaRFtTGLAOfKVP/jwjUlw3+6V+FMNzX7+sfidLCeMnMB9Nbl8L1jNYZPDGD3vBy6THdg8rBAOj7JJmx5Ncz7uPFTnY1pSSU62HnzwdfE63GOVHwRTMUhmdSr2Iand/wpUecQpPhX1BA/mir8cPF2Syo/CyEhLB2NWyNaKYyxa0sOk/q1ZtLeEORlBEVPejEtNIDziwz8Sh/INyXn827GcdJuBNWWqbg1JYH4ft/FKk9NKYUfHrwukY9T1Ni1TGVPq2Jx2aRmf2IqrgEvZNE6FRndEpSe+COXQlUklI+n97ifsquXmjDFVQ91K4f5GjVV2qYz/LMF63+o0Y6NYW73X7InUoXZtRTscr5L7WIVOdNTlX61xGKeiqfTE6l4xowqSq5avY8nbLI5re6oSDuawA3figTuUzK2SxTlA5+Ig0FD0RDF2Ws9lnLZWn5XjmKCeYE4v1ahqhFPVn6+zL6pYlJeAianAhGDCkPS//7+Ilt279fgr7z2c745oRotHd5E8uCHGZ79tfh0j2LbiTL0Xql4939JrO/4XV4ra9tdlMTFTv+kzntf4jaa2LLRnEGDtNTqGUWZ31UYkqPl1YpI7o6sTEFNFzJrRmJurEDlsW503J9N8QRb3h4LYXVj5Vz8aq0wuI4bz9Notb0NutgQVr5Mx6WoHrvCPXEvDGd7gANXb3hyLO9/f9dZjYfNQ7D8L4NN/i2YmxzAtNxs7klXNM2CGbHbSK8lnYg6GMLsmAhO23ehxygdB5wjGb6/DZte69geobw/FdvxbZ2O/iciGbSvA2Nq6vm4MJFSu3vysI5ecbR4Rnh0pfsDHS0bpRA+qDP9lMzsfyuJlje6cLVAR25yEsXjOzIpSseUQ8l0NnOm8LuKF+YpHLRJlzJK5z7qmsS1yamy6qmK/mOTKd84R8wqaHg2IYN9U8oR/cmFVxcjSPBPl3xHN+6pjPQ7lCOOX13QPYhA/cwk6isqNMGJ2P7NkqlxKpKVrD7XskAybbUE3Ymi9dWKBD1UsaV8ElW2lciebhqaHkmn+YRCcV+uoXP7DOoWPRPnbxpG/c5g4aNCGXjBhW1LI9j+zYzKlVxwrBjJ3ILSxOVriLSPJuPFO3G9rKHYORovs68S8tmdO9NzOOJuzxyVG4uuZnOkpCYVc9yp2jOHW4k1CbNQc+1PMgcePZfSw7VsnxSlsHN5hiouMDoxB9/G1fjX353Bdjn42FSjwXaFM3ca2FGxIunnXWnRzsi1peXZW+BBqeRwlh6szMimXogyAw6Pbam834OsFOU6oyrzO/nRz9VAQkEVks/4cnWFiTad7EhQOsKuqol6U6tS64s3Q1YpjFTOllpTfdjkYUJduTr+U3R4V06jMKs2d2NCKClIZ6+hDmW66mh3L01xLCdGegRx2NnI5wGNGWQdSGyigWXmDTgU5o53dja7ChvgvsePtR/D8b3ShsoHQqjlEcGyRU3ZnBWM7x8jbVo1ZlYbHdu6R+I4rBFbhwSSrsz/1CFNcTGG0KBcBn9smuHsFYBN9Rw8ynfi5ukQvHLSOVfcmZrKHC7yjeHo+XZ8rqbHtlMMzwtb87ecnsMd4/g7oA09BuvYfCmSL+punK+iJ6ZZItq13WjyRcc/hc02nO1OgsKcDgon/x4+glTltYYZiXx7PpytP3TUPpDE7pq9///3FRPyklkzvyc/Y1RY10wh/sgn0Z7V4Lg7A3meIxdHq3FYlUptfao8G6VWznYqS1qYZEy4iiV/4kh9+0k2JamY0y2e256vJem+iu/NEujSrkRcT2h5bpvF050mqdVPC1mZOHxMl9/r1UxYpTDwg0KxUvz056Y45k0ukYbdNZyamAGpX+W0MufZ2zO53Py7dCnQkNIwk5Wqd9Kgtjue5w1M/5MqC/NdaXjMCFNSZV87N3b1VpjTI16m13fl5z0jJxJKM9nfjR1BBv5dL8PGbOV8mUfQoLMF9lYeRBSFM/2lNQe7uKNxMjB1nyWV3nvwJzVcYXwrpuUpMz/cwKOn1qjfunK6gZFptcwxWbnz2MNAzgszwl18iJpuon54OTrv8yOrrYn7l61ILq0l/XYU8+SXGI9oKNcnmrHP/0n0MS0r7ih5u9GS1PsurG8Xwer35Ri6ScfeJ6mcnN8Kj8o6ZoxNJ/VbC35UC2RlUjZ+iqfUWhfCoE0RNK/UgCnuOjJDIzncoD6n6usY+DkCl/wWVFmlo6lHJDN9m1LdOphC5yy26+tzXoLZUjuLM8GO6D4HsrNDNn+L63JvhI7TGWkci2zK/LkKz5wwMntIeyxnhtBkUQTf/TqyLklhmP6Z6Ft1VfhDh8W2KBISWmG00rMqNJqvt1rwxEzP+taJ0LgzpcvrmdA4hi53m/KfSceAfUqnTGxMnQrKbJeNwTSiEZUUjp3ZPZY6Zi1xVua2MCmO80tbcvOPjiojookb25Gm93TEeESRZN2Fa4s9SbiST3nHePFt5MXHGQUEzI6S5kkePO9aQO0XEZJ0xx3rxfkMuhQtm7Z4kHEuj/Jrk8VXcY3XZBL146ksHqEm50Ysr8xfiUUfpaPvxJLe/oOE6FUMeZWAan682P5S0eNRHMHlEkSveJPb3AQWNkyVJ1vV9AmMJbltpNxMVbFtVDwzM6LkyhMVoeXi6TXpkYy86kXDkQbKTs+UU2u9cVV4cndxopxz8iH5hAGz7+mizlVj7hZDZpWv8ldhhhNXYzng9F2KrDUsHxLDhy3vpKGSOSNa5/B8hC0y1oV460hKVf8t11Z58bmsiYUVbHDP9WbKJBMnh1eEuV4UVjTwZrMlLqs8qFIczpiuFhyu6c2ANSasDjlQu24I5paZRF9R9v2GC0fqZjOwXTWOzfcj08vAEyUbPZN9abTMwNnLjsxd68PMbgaCKtTGzT2AmrNyiK5WkTtN/TlTxsRsLxta/vUjtZIJl8WVcGvvg8s2ZQ1FFoRM9GZEUwNLPlvTtE4Ar64aOD/YiTqrAtj3xEDx4NpcbeyPpY+Box/q8uGqL7fHGuifU48fkYHUHZlN31+dWBIUSLe12Tg0a0ju1ACOtVc6JbEx5zN01J0VxQ1Vc3qXVXp8XTQtTtbn1W0dk58kUW9dQ0YZdEz9kMTHl02YG64w/+5EpvZozO/awUy5auTxKEeaKkzy6mAEdaydeF0QzCebCMYU1KV+bT1lZ8SxqUZnhpzXMXJXCg2cuvFzro4huak8HdUZm7p6QivGcq1+RzbZ6im9NI6Xq9pzqIKONb/T6Hq1Iz5DdawYnkZn5ePhniHsXx1BgXc7bik5mTsxmS3GBKnm78l+t0Jyv5yWBc88qbylkBuDLsnk1t4Uji6kwryL0vqjFttJWSQ/+iqFb93Jb5XD3++WDDC6s+ZMDgHnv0iKsxuP/mbjFfNR+oe4ce5XNprOP6QwzhUPr2yuFNpxqcSV+f8ZGFOpHJXru1N00cD6Pb+EZG8eDjXRQdmvF6t8uT7XhGOIDeWyfVmSZOBxtCW27f2YG2pg4K7yWJz0oXCjgRURVryz9MZxhIkPZ8ypcC2Q6F3ZvLW2YdasANpvzOH6E2smvPIheL4B3VIb9szxZk0NA9f/ViBW6fFe6wyEbq5B0rcg5g/L4otLZ9zSvIgcb+KNfzX+6HXYDkul/7aGaBWHGrcxleXm9SgYpOzL4TTe1GiAQeODKchE70o1eX7al2MKA9isrEvX5zqMJ6IIT3BiyAwdScsjCTtfB+c8P37+zSF/S32ylgRwqG0OBT/qUqBkzpYBidTd3IAspR99+iq+HNWUpCs6LEcpLnywFS0DdVRrlKrMfFss4nQcG5BMYVpbqr1QmHZFAk0CWvHil461X+Ixf9kWp4bBnBuUhUWzqjwoDqTFmmyG7bLF852OJyPiaJLSlHOhOkbYJbGzWx0Mt3S0tU+iVW5dtiozPON6Aj0tHBmmzKGDWQqjXOqz8LSODF0KH5d3YOQnNcxLZ/CAtxL2U8u7gZEcn2hNKScNzu1jiNEXy1RbHybnFHDW/oGMy/NmX5VCoqrdkn+KRze2KaRc4D2p7+wOdXKoovsrP0Z50OhIDlUDf0txuAtBnSKIq2fDUMUZd5+MYdDc5/LpghdjrE0Ebi9HSbEXXRqayNtTliWT/AmuaqT/s3L0twgg5LWB1BsOTNruz58sA9+e2vFE6bWQrkb217Cn/kAdE7ZFojpZg95Pdaw+HsXGNrV5rXRri04GtrdyIkDpmveZ8Sx270jFSUHKM2dRGOBIfXs1PrVSGX8qVtorXOHXOY0lbxNk8V417Rqns8knWpruUvHwTAIXq0VIhq+KVroE9oc9kFIfVTSLiWPC+1SpsEPFxyZJ1Jj/SPoqDN9sVTI+jSIlzUNF8ZVknh+/L15X1Fg2jGX5hTgpvqqm88A0/inO1UbxxyvHE9GPDJX4P2oq7Yjhd6JJ8mLdmbdced6j2eKYrGXc50hcV8ZIHFo+KD6y82m8bPfSkP0gmk8LoqXnU3/cFhqpF2qSkvt+1Olj5LvC7RuH+RHfysjtGiax3+dKhYdGgjJ+SPX7rvR1MfJT+1faZbiQUy+b6kteSOdELcWNs+i05rnMeaxwyMQsus17J09GunK1awQHyrySQm9Xpr0y8n77R3E54oLfqwhCHrwTt6muPOiRjXPZ3xLm5cb7W9nseWNGq1buWL5VPG5oGRqcdydLb+Dgsa8S9sGDwKkGXoz/JTF1vaj1OZwuM61pWMOTintzaGZmweJAX+5OM+G8qTLLMwJoPNjIwa6VedcykBurjXyNq8BnYxBjK0SwoEklhvwNYXKPdGpMr4mmo+J0DzKYElaFuNr+HL5sYP/jmvwu0bF7Sgwt61Yh46IO05Uo5t6ryqhYHQXdoqnSqTKWaToOTophx5IKCpvqCMxPpM+XKlQ+o6NS1QTcv9nyd7uOH90TGf6oEr0PKh9Xp9DkkCON/HRszU5h2PFa1PiusNPQCDp0qUW7s4HMqG5kXZwT2X0Ux3waSeiRynx/E0ip/sp+Pa5NZYV/bKrGUHy1FotzdNRPjuLoR3tCskLoMiqSnAvVaJ2rY/a/eN50bs4n5VkiDidyztiGTqk6XuuT+LWsFQEjvejvYGDu3lvSa7AXixRGzfN+KAeeeHC+moGtX+9JBX/FMf/3e4bKnHcsraZ/eDKZ04pklHkAfouNlISlyaglbvQcn0PK9GdyvbQb135nU9T6tdzAnUvHc8i89Fbe/nPhal/Fcda9k1dhyr7XzSX7TIrc+aY4WtlcRqxJkFgHN5wbm/jRMl06/PNir8IMoV9/iudRbw4cMXCh32epr+SwWYSB2YU/ZGwpLzasMHCp7TeJmxBA9rocdpyrwpm6vvQeZ+BXkcISef7U/GbA3MaW1OtBYDDifcGexDmBdJ5txKajHcmKy095kEKFPX/lbk8dduNT2br7h8z+EULevDTqdfwjLc7quFs5kaNKx+3YoyPrZhJn4+34ek3Huo+JdLlhT1OFn6c1j2TWtwpY++sopVc8+kgFeizx5+qXHGbG/pIH1QP4fjKH2Nql8DwTwIveOZQ++ls2v/Lj7RuFf040xlHpgtYLUwgoaYyLuZ7YBrH0VdgjUWFX+9mxeLVszKbsIGZtMXLqUX1OVwnAeUYO3W0aMuahDqeYZAo8m3MtWMekHamMGdGcG5t1tGyVhvmpxoy4oeLMyCTCeCXtLiv8GRzPPctQ6bhAxZQtybxrflvCAlW4O6dS+dJNMXr7MFBx1f1KPixo5c1odwNJjgVy5YSKEREJ7Lr3SjoWezK0noHTmxKl30xXUrrnkJyYKf0muvCxu8KBhzLEs8iFpMXZrLPIk45NgjALNVEqxyizngax4XQO9r73xed8IMvm5lJj5EOFw4PwtzexvVyyDLUMxL7ExOaidPlaJ4iCUzncj8yQtcp7uORILnX/JEuimxvPHIykLfwsafbB+Ltlo7NIk3t/gtg1QOGWyTkyc5Q7Ix8aiKxQKDlm7mS+NxBx9qksvObKhadG7OcVy4hPGm62icaqfa70PuBCen4EmQu+SuB6PwrtjNTeGyP7Tvuw95aB5daxsnyYL22VmQw5bJT6Fq5sb5dNlPcXabDIkw2ZOdzpbM54mxA2/ssg3KkS9RYHMS3RyK0qtrxYHMJtswy6DforJ06EkL4+nW77v4tlYTClK2QSvP23DNyto1GTeDya2zD5kTKHD2KxXFWe+hd0lDyJo3IlK15cVva6fzJxNZ1YOyyYzU0jmBlpx8UGIbwMiCC8xJ5Fytn3e5vIjh/NmWSpx3FFDF2vOzDsow7PkmhCsu2IVfw9u04sTXpVZ99LHZ17xVHWph5aGz3zB8ewuLsTofk6yt2Po8vxhlhEKLNaM4HoAoWXXqqxW5nOmtHJUm+Nhu0rM5R1pMuAUA33p2bi45gk7RUnOvAzljkB2aJ7rkJvSGH63whxOagms1MszTeniq6jhi3NMtk2J0KuXVJj1SWDJ+cfSaK/O+sVXz7z95a8snHn6xIDi1pdlfJhHvjZGBh69Lqcr6jl0aYsUjNipFqxhkvGLFaNM0o/Pw3TIqOZsyhDvq7W0OWz0olfEmVQP08qDDHgXC1f3ozW4maIYnp0qpQqUO5jF0ULzyxRj3Jj6Y4calAkd/64MHt0NhcXFsuMTR7//39v9v73VGLeeLJ+poE9p57I0Hue9FXW9tH6tYQ+9uCQs4mlfz+IcZkHbRWO/en7UoJPuNNV8bWAUW9Fd1rL6d+ROO/5Jt3/edDHLI+gkEy5YuVF++r5HAlKkQ4D3Ng42cjNmq9FPcidX23yyOifKPOsPHFoZED2pUvwRRcKK0VSa0CRtLgZyNWQbHIGVkJj50/5+gqvfirFmuYhtHJV9sXNnGdhIVg5pHO7fSkqKnO1pk0id+fVpImSPxMck5nTshZd4oKY2CaCB4e/SP8VIYpjRDKy8WfxTlWc/W0EZpqfYnM5iKeOEYy1+S0rHgdT9ncEQ56ZMWdHELHlI1ik9PvlDzo2b0xkrqE9IzN1fNsQz+XJtUhVZix0VhwrNzrwOlLHsspKnqy1p/rrEO6sjORr9aros3V8OB5LorUl5mU0rExNIi/YR87sVhOdnES3jsGyPV1N27Yp3LIKkI1fNPx4HsGHUL0Y32ioaBFJzBF/ebpfy4J8I08Dg6RpsJpOTWOYOPOI3KyjpnL1OE54HJYBnmpaX46hd+peiVyg4fPkLM7bPpQ6LbWEd8jhT9hd+aLM9jLHbG7rb8ukVDXx8zLp531X9L3VNFKnk3fjnnR6rubSf2k0zMiS5xPVOOzJoL7jLVE99+HuUwMt3F7IOo0fjZobST37Snjtw99cA/V2vpMu43yYkGoiqOVP+a+JC9EHI6k9IVnqx3lSYpHLr6QnYtbViwrPTIxxfSkW57z51DmXlvqncizMh5AoA8PdkqXiU18qWhoZsDBRur134euGHIZaJUv1uh7YTc7hR4A5dSZ502CHAY9S5oSfUBznpoF8SuP01pPprU3s2/RXZnh4sio/nJ2tK9BMyZagF5k8eVqGoWmBbNuQzRCXsmhTg1jgnqXwmSW1EkPQfEljbPcy2GbpyL0Qh92MavgpnrV7egrfR9bgksI/ZhnxnEioiOl/Hv0jFl2zSvyap0U7Lwp9faPsi9DS7GYkN448lKwAF36kRjD7l1E22Gio/SaKRh77pZtyxkulRrF7vcIql7TKzEUyadZtefFWS/S0HI44REqTKi7oX2fzfU6cJFu7UrLDhOfBGMm2VfbONYnfHnulxww1O1SJVEvVydYRamqOjuPbq91Sq6yaf1vi2brwgNQdrGZydjxt6u+S37tV9PVJ4c+947JIreJ8QRLvP56QCvNVOFukcDL3rMQ8VnN9QDQL/52Ul9s0dJitrHnWBdniquZt3Rimbz0n1ttc2PzVwK0PepmZ7MLyzwaOzDok/qe0pH00cujQXhkdqebLv0xuHrguOyepyGmexMM516WMp4oJzRIIluuyfZcXTQ+aWB3xTbYlqzgQrzBM3XsSXaLCzz6d+s1vikUfL5LvKw47471sfe/DoncG2lwokulLvZm410Cr5U+l//1gsnIjCD2QJqdeBFKQbiQ4Pk1+nQ8isnEE8xOTJGOMN5lf8ih9JU0CnX3R3M7jty5dFh9W5nZ1PnIiSYrMfZm5sYBDw8LlQqwf1qH5bHzySPbe8OXTjAKl5+6KXcsAXrvl4Lnjq8QY/TjS1YTK5Ys0HevDwrsG7Af/k3IFvuT8MDDK+5c0dPJjrrmRKdal+PPQH01PIw4u5uxVvK9SCyPTKv6RlJ8BvF1iZGqnf3KrkR9FW0zU7vRbTG2DqdM0i7nj3sjjskEc2JxNm6yX0kcbRI2YLNqu+Ch5uX6E3jOwo00lsi4GkFrKxJVFRfI4OoDhW3OIDHouhrxA7n7Ppv/8YjHTB9B2nJFfj6zZax/IPIXHglqXY9eNQNYEZ3OsjBVYB9Eq1si1neVZu9KX07dMWH7+Iu1Kh9D1QgQpR6tg3Kpj1PxkjlayZYXSv/HJsbidqMOkf4Hcm29k1qSaPLTQkDs7mlJHLkvMfDUt0mPYP/2qvIlTEeifTKTnIWlwR8WtrET2fDksd15rqOEcxafF1yUjVsWJ8glU8z0q4/4oLvlfAp6N94v/VRVl76dhdu+SFGxUUdArlaXqy3LmqZaIqyZaud2W3g216C7mUGflDRn70YUQ3whi7sfLOwsl65TMdK92Uw40VLOrUhyja92TvZNVnMtNxi3vinRO0/D+WCRHap+ROaM0/BwdxZNZR8UhU8Ub73QaTz8tRbXUfFqVwWH7y1KvjZoNNpnc1pyWGa99cfhVyD23XuJxxIcx54u48bezrJjkwy73IoreIuG93Cjuk0ej11EyXFlbf8UpploYxb/AndZTTZzJKpbE6YFoDxup1SxBds5zpd1dI1aGh9KriRvzLIy0d78j4+e4UVPJ5B0PHsrXYVoiSxRWbPBItlRwwX6YiboXHspzex+WDcpj//tsSXmlZYRkYba4SL439GRJr1xaf8uX6CEBHHDNIfVeGeIGBnDUKwfdG0uim3uiclQ49t136ZsdTI1amez2/ywXFXaKXJyEjcKWwdE6nu9IZFTYf3JbYX7beon4rfwkNVsHEvYumw6D38vY20H8qRVBlYHlyHyi48viWPhjy5x9Srd2iGafozW3lfs07xxDtfMWvEjUEeITQ733VnRZF8RVswj0NUskZHcgp24bcTlcIFELFc5U+NDxZ5G8Hqxjz+wUchdbMWCQ4rynUtgx1IawKf/7flQy/1LLsyQnhN890ylVpRJnFuqYdzSR6HgbupmHkPwpgtgsKwaNDmbagghW9bOhjkbNs9uZ6I175ICSn7MsMghctVd8u6kp+zqD07mHpZe3Cp8TqZi5nZUOGWoeL0vEMtpPmjVTc7ZfGsPMDDJDyeGV92Mp9+ScbNjmhmt5A/taHZa0JHfKFYbT7c4xaVLRDfeVBg6tPCFjHykZrrwPvSuHSN5nNWMHRXM0Si+mTDVft8Tg/DhU7vip6fE3jaBxIbI3RM3rExmU+RQsFmlqPiscm/XMV3q019LgWwT+B49LlcdaUn8Y+VFyRJ5YKazVLYK0o2ckpr0G2Z3Bv/xYea90wd0hiRxKOCURnm5cPF/Aw9EnZZuTB8NGFjL4ymkp282DZasL+bv5iHgN8OSrbREnPTdL36We7HtWiK1RI6mpXlSOLmRa/hbxfOTGnM35fOGRlLqr+MWyPK7ufyRNo1w4dyCXybXuy5jbrsx+l0edOXfl/EkXTv7Npd+omzJykQePGhh4sDhBTCPcGbXFgN45TkLEHYvb4eyuul/8LroxTfGXR90i5M8mdzYrHFtr/AMp/yOI8lNzqDLzhqx0Cmb6w2watr4or6sGkT1TcbHqFyX5ppaiZ1mcqpAsczb7su2NgScTv8gQCz+a6kycsH4nfRr48Pqxif4FH6VwhD+rWxq5LN9k7IJA0q9kc3PINxkzLIjvH7Movv5DxinM8FbZuz3Tf8qV6TpalEQR0OirxD7TMX9GDLPnf5IWvYLx+pDJ7HLfZU6PQF7vMrJo5zM5eTyED/fTeZxnw8W7wfRbkEleTDnOdQ/hwL4M3DOtsT4YQuOz6dyYb8X9RTrSTFFsXGuBXUwIZkmRTEyyZPYEHUP7pNAkpQz3puloGJTM0gGWrNmu487QJA43KEvk+mA2HIzgROf3cmtDCDvdI2k0543ML6NjzKM0Hp+oQpkeOo5sTMXifEUaLFBYSHG0vF8VaXFfx/20OJaWVOHnBBX9zidRVP+CDLqjJc42lyXjL8vA7xpGJubgeuCSJLRWM2NMLLU7n5Qy4SqGOcfj/vKUPPyqom7NdH6uOCyLrqnY4JTG7rjjYjFfg3VGNOedw2VkG8W/PKO5c/mmZH3VEI0yG3GBsnOdhnXPcvC5ECADd2qwq2Eic/FumfbaHXV+AbXjr8uV5u6c6FPA6h6hEvzRg5VmhTQJuSOHld5ZfTOO4thL8nGzmkmJuSQd6yFbFqtpcCuP3Mb9JXrLTko25uOztY80KHHldFE+7UZelBl33IgaVEBU82uyTpnDPxkFjJ6qcNFZLWsVVi8z8bJsjXbBWZdHw2OX5eg6LY4j8sm1niO/x2qZd64AmxdTZfRsDQMaFjC3yTj5fNcFVecIXi24Jfn5nvTSFmLvdUQGd/HixcRCava9Ia5erpx5YCSxYpS4N/Rgt+JN5o+NknnKl4lZJlY0fCF2ZXy4aJ4LTd7IhqfBjO2bxXqzFCnsGczPE9k4lU+Q5yn+ZEbm0Pj4O7mm5PPID9n0HmCOy3R/OjU3kTTppTi9CuDGViM1Nn6ScxMCydEbeVXprayaF8Sqr0a6TX0jP74FkT8wC/edf2RnRz2LeseTW+6DvByuJ6paAtm9n8v39npKTUogrvZbmbBIT7cl8TjUKJap6Fk3LJF6oYUy0kVHzNUE2uy1JH2WjjiSyKppRam1Ok67JhCQYE2/TyFElYuiw6rn8iBYx75/USRfLZHJU3X8SImi0rm3ElZJh3urNGw/W3OmhY5Om1Lx9bZgVYtArrkbWbitLEfvBhHUJIJtw8qg/k+HX2gsXYprMiRDR8HQeKZ/csRudzBJ1xRWrPZCRr7SEOtgok7Hs7IvR8n8GZlsXuorXn/UPCyTwN2NXvKhjwbt70Su3HOX2RVdqOyWh5nLMenkpmX/7Fwq1TwtVTu50JI8iiudkyA3FbvbKwzT6oJ0nK1ix/JEPvS6JEluGty/JLH21E4pPKihe2EyL4Yvl/knNOyamkTjKitlv6eGPxuSWDR5rKyYq5yRsonY3J0sfic1JO1PwtN6tiyLUHFqaQKXvduLvdIFZq2T6Dulp9StraZiQSIj+7eR3l01rImP5VulTdJIWX+PS3Hcu7lTckdryH8ex7LHK+WGu5ayc/KItvWV9mW1dB+Ry1YrL/mU7EqfeflcfHpDto/U8MyUx96lIyTXXE372gVoFw6R6AkuXHAu4PKVFfI0QEvxlTxcV6+UsOUu3PqZz/sBSi8oz1gcW0ilgWPkQzU19RMLWfhuiIi7Kxf3F9At0V9qrXfh+/l8Llzylf7rXDh6JJ9PohPbrS7cuB3BBJ/7cvShJ613FLLVYZ+sdfHE6VEh1y97SPtid06mF9KmwE0eOHsxtnYejgXZYq72pGN1A6k2kbLJ3p+2tYzYfzPK6n8BRCsz7yERMs42gOZTFdceEidHPdxp1T6X4LgMmTDcjWDl7PR6bJJXH31Z+ziX0z1MYrLxx39sHrtXp8ks+wC8Zxrxrf1Goh+FcCgjkmzzMrS4rCPdK4EZr0oTpfDPpGNxRE0rzb5CHUUn4xl3xYxn1wLJ3JnNQbu/cjvajwVNjBzt8UH85gRyW2fE/Lg5/VOD+VAQga9PWewa6fisT6XlCHMePAnhZVQa3sstuXlYmefl0aS6KF+roo6wn5F42ZXnrEsI29WR3FlcLBUPqrHckEWrv0flXG/F7/KSqdTQXcwXaeh9OoV5rbfLwBbK/CfFML6NSupV13BjsMJj011lopmGtl3jeFLRXb56aeBYAg+1K8Var9znciLuIVvEvqWGpjZJ7Lw5QGrX0nDzZwJPHYbLC+X+v8tGMb6pXuynamixPptzba/Kd2U91tZZfHl0UeYrTLKxTCy21quloJQrp7obKTl6SuaHq7ncKYv81sEyqZqGdn2yqfrcV8I/utLYZCBvwQWxjXfhtOJ9s85eEptZWv5Z5WG5bJdY39UyPyyPSw2D5N8Df57rDYRXuCjRNf2o0k25jj0po2/5c2SPgZvxJ6W0jy+NbAxkfTsgXbb6YP8hnA7rj0pBGw8qnCxkxCQ/qXLDjW8dCklqGiJ1S3tg9CwkZlCIfL7minM3I7oW18XU2Yc2nwvYYjojp9b4Un5uARcN56VziC9tOxdQI/yEzKjjjxdGDjgli+89D3YtM7Bw5CdxbOqFaYWBfm4fxO29F2uP5VJhRIGEbPTBUmGn6fkFMtPKl5IOucw+/0RG6/2J6pdPfJW7Yr7Mmwm7DFyt+0ZUijN2vWHCddN1ad9dYZX9JkY9vyMd5gaxu1QEPwdFS6k5QQx/l8WAJ6XwnheMR3Qm306Wov94f25tNHGjQolU/qBj9+9kPi3NlbWl9WS/SSYrIU3aXdVxYUgqTsXZEl1B4X/rODS3vkvILx3HnsdT+b8fsvifjmXb47hl/CsBah12I5OZX8GMrQr/V3FKInZEKRq002B2OI2ul1SiUrJosGc6fXzXy/YJGhrXScM/fqMUFylc3T+GSwf8xKmvhppHoviQ7C87A9S4aWO5uCpYQruoqbtB6YIGe6XxexW1u6ZSo+NBSfH2xPxRAZUCwuTSP3cGjCjAdl2YhMQrDmidTeit/ZLrqKVn1Vx6XTsi/RXv270kh/3rDkmPUA1T7U0cO3tc3O5peHs6kym/Fsl0pcdL6zO56bxBVt/UKJmUTdrX1fIhT82C+rEkdPaW9ukaGgyKpObOA7Jd6ZQFySamjdPIG2stk0+YcNy5VkzBGq41yKEoeIdonTWEHslm4pTzot6oXDdMwMJzi2xVuKhio0TqntRKhWdauv6XR2iqu6wxc+XtsAL+7PWQ+UNd+H04n7IjNLJppQ+XlBn+0/K0DB3lzfq9BbxRG+VynBfnSsLxrnNS+p7zpFZxOL1DTot/I0/aXwln7/tDsvq2OzplZuyicmX3wgBGn8yj3+Aw+fg7gG4WebwpuC1OK/xZ+dtE23X5cq6pH7+a5PL9fpFM9vLn0ngj87OfyrbxAYxfZ6R5ucfyOly59jPxxskkIYE6JpKM2cn/JH+SnkE14/B581y0nfSs9YjFaedbWTRDz865sUzfWSS3BofQY1IGxTUtGGfUMSQ7gVZ9zVjZUE/pP7F0uP5JtizXktIk73//g1+ct2r4rM7geuIK8TypJnR+Flbzz8jkxhom3svGovVJaergitgWcKjMfulVx4Xcn3mY7u0Xz66uWDxResrnqEhtV5Yvz2fCgjPy5ZwHPwcUcjHosuRnaIhYGslCrYfc8HPlzkADrSbtk8OL1EzpkMqFI3qpGqNmx51UJh0JkI5/1fT2yqble51UreZO/S4GnoWdlVh/D+JKGbAadlGGT/Jg26tw4r1Pi02AKx2DCqiSqZdGGX6kbsvnyvOzcnaD4jLdI1i04YqE3gjkQU8lG/deklK1gwn7ZOS5xXkxrPLh6cMCYqcelW2Wftz9nM/RNoek/Xkf3I8X0LjjPmk5wxuzaQZmVouQqQP9mFkrn8hqSbIq2J9ye3NpsCdL7t7S8XJQPMntLLi31p+6LRTvLihLZ8Wd57yPImXIb5kQpsMpJ5pNfmb0Kq+jfd8oBnwwI+O7r8JTBp4vKcOBIDU7e8Ty7kyYmJ3RYDU3HYe9C6SuRkOlk6ncCV8hx5Wz0PBmBkPvTZX9zmpsTcmo5++WCcc07G8TRdr+bTJ4soYfc6Np3nuDOORoqHU+kse2a+TnLQ2eq1Lp7TpHdjTVcn2WwipmByRC4ZzSTkoPGj1lmJ+GEwdzWDzXRYJdNSzMzGGihZcs7uhN+cBwPnXSyzt7L7zWKT6+JEgmn/MmXR/OrDr+0sNVi12XCBLqucjS+lqW/YmgU/oOSVytZGxzA30GX5Xptl40K2ugYr3LkpapvLd3w3G9v0/skrwo8zAcu/aHZaa3K3vzChijzOe94748Urpgwsbr4vzAj5Iz+ZRfe1n2jfWmdS8D/h3uybEePrTfYCBlRJgEXnGjyoVCVC000ni9Mp+NCslM3SSOpQPo9zAP470rMqZBINtP57L5wxXpWy4EQ78sAj/ESkpAMM6TsulujJQkUwDO5kbud7opR9cHUfGMkWj7G7LCI4j9GQq3TA6VIUuC2P5FYY9+jyQxN5Ab63J46JEr3RVnrHI2gq0SL0/f+/LTzkiLvHT5/Z8vC+sYWfGmROb01tNcF0O7Pzny64UO9aFoQgYWyM5bIazOikRz9D/ZMHsL35V53nOumSSW28LNl3mkNXKUi5W3M2d3Hrv+NZNvezTMaWGi8q4O8uiHwsBNTdwt20eOh6+hjl0JmTNOOzdvs4bc3GKyRu11Tq66mtEXiwkx3XUON66jxD2XWoXJztdD1tOiVS7FgXecx3ltpIuS7Z5PkpzLPVvHGtcnpGmqSfLSjVQa94QBv+vKqA8bMC9XQtvLtvIgcSVZnwoZXMVMVu1YSb3oIh7bfHRuPXAVVopjrjZ9df40cR3DknOpOveoc17cGp7MyMN3yhXnRaGbsVlXiOOWjvIhYyvpz/O5btVJPpzZhk+1Qiyr9ZLvnVVYF+di+bCVlMvdQZDing0/dhLPYi03xhYj8d3kZJwruWWLqXOht9T47EInTTEvd7SVcfXWMvN+Hr+cvzoPy1jDvNF59DcWOc9osQH3i0p/rXvjfDx4J3bfCnjh0F+sF6zldOYTeGopDjPWYPhbwKiens4L7qzBr3U+GRd2O4c1Ws1ExZG7vj/kPMV1HZOPFGN23VHMDq4hdMtj5p6vJUfHrMew7THVHJtIVaWjc72z+Dhkp2yoq6Hz/gyOtFHL3z1qXBTH+RsQKIZjSrcqfnGmdoCoO2twHZuKX4aLeFZWnOVHJlF33WTXNzVfpmbQeoyH9Nit8OfBZPaNHCx6lQsBlYwYnrlIqpLDZ3cbCGmsEofKbkT+Cqf5OFdpX17DpCrpHHNyk+Ktauw2JZD8qI/oz6nRq+PR/Bgk55ZqOBkTBckaqfTYHQerIpYlbZe+WjdWFRRSJnWtvFY6d/30bEZed5Nv3z25OjccwyAfGWfuTdaGcArbesjGTB++poST4qIT89vejKpl4O6F8/Kygi9nxxmY+OeqZI5XHHyigTZpt6VRV2+m1n/MvjedZFcTb5rnFjHk+0C53sWbTc/y2bEiXs6W9qf96Hyihh2XZ67+9LfJJ7/SATk3QM+n1rF0fB4n7tv01D0cx7j5KXJjkJ7oZzFMXJMmGzvoGNolDW3/VxJ5IYSHhnQuOLyU39dCMG1Op/XAD3K3UyDmO420TvohC9bqiX0aj/3qXGkzTk/Y2ERim2fL+Z16nraI4/SebPm0Reni5HgM8zJkUT09GxfEcP1UifyduI0vbiUsuGYlXgN2MORICbUWmIt5/y1MSSxBG1ZKZl5V0WddCdXD/nNuMV7x2foluKz65Ny/g5oet0uIrGdyTv2iZm0zE/VDGkpdPzWBTrnYzG0jlxV+u2hdwpajFrLu3yaWppo4U+qWs+OEDYxtnMsODjqHzl7Pk555LNdpnWsvdOP4mCJ6zZ8v2WU9SDtURJHME5/zbhR8KaKlxySZMnMNG1OK0djZyo7nm6kanMvE8T+dX3TYyPu6ebysVVp6HtjMm5kleJ6qKGZHN1BXXULrmhaiD9iAY2o+d6bXFIfpGznyKY//A5GQlAt4nBSYZVhUbReFFRPFRgUsVETF7kLm2cvuVpSwwKS7Y+iumUFRbBAD7FbmDEN3d5cdKCr6Kn7n+3curjMnZvZe676ZpjSMri21wIAX9Shpf8zO6FtgWHwjbI88YIIrHnAe2IIlWrMoaYobxNotWNtbi2YGuaLKrxlNdgtp8xM7nPnSgDkXtej8LBuMFTYifvMkSlW2RGBHE9r63mImy3zwVNIAodoJWr/IBx0hjZB91aWDY70RW9OAqUMP0PBKcwinNiG/dzEL/WWBzO/NCFUrZe0mtmj83IqpmY1s6BQHtO9sg3BRBZu01hZvxrRBRTuNPd0QBPVpDSjBBeqzLAjD5jegh340JWwXIiM2F5fbjtCnICE2aubjlaUxhYcFIDe4Aaa7RXRosD80XBugPDyGVh72wn6PGigdMaL62V7Qn1kL28n7KJ2EiJPmoqPOi+J7BEFhZwMudMaR8llflIWlQO2aDd3Q84H6UTlcdWzoo6Yv4i+m4OGA4/T8kjfm5MmR8SOMVn3yQdOfFJwpFJNKthcOvUhFVX0gPVnjg3lGcsxZH0jl2QG4HZwCn11n6e+1ALy60gTZ+Lk0XxaAiaZN0HbRpjE3QhCoXI9Ns9Ip8k8IzMLlCHZ+Sgddg6H+vh6KV+9R71uhYOZ1uOidRcqK4ThuU4uOm7l0sy0MB1/XYq1zOnWrhOOlYy3GOSeQgkIEdvyWYw8S6KAoCuO5NFRtTyNTBxEGitJhOSOHziqIMSy7FH8uFZG7ohgjP5Xi/fFsEoSL0NZdBqWfebTorAg/FpbjxJ1kKjEWYe+VckxakE5nO0Q4vbsMPWenkm9mCHqslePJzUTarBiGuEA53BY+pM7EKLh2l4OLbaCDXZE4/7ACt2zbaOrbKNjvLofX6tekMEaEa9lluBH9kU78FEM6JQtrM9/RS1MxbpUW48ehFmpLEGPPmSIY/WinvadEiBlcjmu7ymhcXhS+jK1A1fJKMvASwTiqDGofaunYfU+sklVgL7pZ3TFPTB9RhdiefSlgrieeL65CVdVHptXPAtFjm9HjwjvWmeCBwFk1WPhtIi397YvDp5vhiwm07pAv/sQ3Y/YKZSqO9cGS2GYsF2tQuJIHDs9sRcnHQXTmrQV2RTfh24uh9PW2BaTWzUj82Yuq37lC+LMGf9dPoFb+nFEmdZguzmPJ7yyQk1EHTYd29iPXHMfnNCC2sYJpNdngZG0tltX0IYU1VnhSWocL4Qo01NcFE+61IFtdndYruGKJRivC9ytTZJ4j+te14NqxMbTxrTXcl9VDdd0wCg1zxdLQJsz4qE3jxzrDsqIRV/SXUVW3H5YPa8JB6320NM8GWfx9L7weT9+OeGCVXjP0OpeSSrwTrmq04NHO6WS2yh3r99bAK1uZ/pSZY316AzwXyVnAcU9oWLYgZJM6aaW64/vdFvS8PY40e1pg6tNGuDNFyl3pgL0/GhHYNpdal9jDYkczvBS1KHKZFcx+NCBNbRR1nbeH349WcLc62cNeNnA83Ir+bd+ZppMbhqxrhGsH0UdXTySdq0Af4wesO9AT04IqYTaliKUN9YQb/zva5zxkbaWe6BebiYa7O2jyYSFWxaXjXOt2WnBKiENLM1AcoUeJfYXoOJYDx/16VKguhM2tbHiPMyadxV5o8EzDjq8HqNrDCzkGacgvMqGOT0KEbEhHtMCYTlwOwtOpKei4a0zOIUEIPpYCV117mr00EKtLZVA0MaH2V56QvcpAU+N6qtAS4sPMdJgeWU0HZULQm0LUbztAF+YJcU6Vn+3Wk6SmKoRxaibW9DtI86yFyErMwNzEE9T7hytW+mbizv3RdEzoAjNZJpI2KpHvXFfE6mXg1MVBNHaHM9bLM7BUoyf1afHEq8YsSOW6tDgkAF0KKRgwxol/5gDsQgqGX/em/177QVc3BWN9vGh5Hy8kW1VCw/04ZWzywsqWKrxXMCa4ecH8fiWKPx+gTUO9MGFSGv7mb6bj/YSYmViMO2mB1DDfDx3RKaicGkk9B/gjLTAFy4adIXyMxK2GSjzLiiV990h8fV6F6cFn6O/9CKiXVONLRiwddvVFwdd6JAhjydYoHF1LazFj02VynRQA/9FNGLV/J632CsSVtEYsXrub0o8F4PP2JrSqraPyu36IKWjC7AAdelwciLEb5JiWm0V7KoIx+18dlvbJpv1/QmF4uQ59Yh+T8fNQ2MfVIVsrhuaJIzBrag1m1uXQ5fERyP9QgzeH0+nVMRHyzpfhVl4zPeYikTknDTnq1XSLReDE9VT8MqmkaSfE8CorxD13BRzSFONSjxJELvpKRvst0ajeAO88RVrdbQ/n2BoEeh1lN43s8GFIHUr+rGKjpjsiKrMGv3fMZT28LFF4ogUbjTuYfm9HnL7fhr4KbkxjoSMm5bahecR59nyMC9wU23FglT+br+AF22stKBjSn9YO8sZP/pgd/8aKR7rjw7tWBEpfsz8hzjg5vA2/uj6wOh0vlCU3w/PpHDozwgluy5vh/GAe1VR7IG1SNXIqBtLbBR7w1atGsEkXSy91x6mSLDRWaVFtnAeEc7KxZeZS+rbcA6OscnDkzRzKV/PEOP78w5Gj6ch8b5Rl1sPK1ohe7PLEIOssuHxbTffTPeHfkIbV95eS6JAnTEMzcDFSh5I+ekBtfgYqDyygI5oeeK2XDs9ZE2nUHHcsGZaJvFXqdEDohtFO6Zg1UJnO8zM2NCIXe9bvpqUHgrE8KgW9zMzJ2cMH++tSoFuxn5pmecNkYyq+jzxEWjxjJPZIRf7wXaS6LgAbspqxc+BrNvpTABQtm3E24y+zHxyEfdeaETuwjY2BH763yVA/zpCc232xLlWGSI2dZJvkj/4WMoycpkvJjUJMZzXQHLOBXv0WYolCKYZ06NLruV44Zl+JwYZLaLOJFxI6KpHzeS2pOHhh/a5qrM7bQwPCvRBwpxJDHm2nOKEvTAQN6FUUSKtGeCPqaiqynJ2I4zywkN/lMyZLKLGTZ4OfKVAICKMrZ/zxn3kKtrAIenAqCoYfK/Dw9xmKDfbHSf0UdLUH0JThflhyKQWLPwRSkp0XPqyvRZCaM/2cE4rfdfWoLzpFuwLDICvm2WCfJY3+Lww2kXVoeXKcphiEwHJYA/ICHOj74GCo3mjAqCGW9O11FA7L04CGJ2T6TQSDb+lQ//uYKrpE6KOZgbYnL+lRfgi05tVjs2c07S4PwS3XerjaB9FRvutrEuvx+48XrRUHY96IBkxa50daNyLxOqsKBQFZdC87DHXjU3H6MUeb/omQubgUVSNa6ONaMbovluDox1r6/VqEjcWlGBpQSQ/PhEHULEfk4BekvzgC2w1SUXflFbmsF2N/v1IcL35IA5+IMDuzDGmnntLoNWIkLS/Fwh4vaPETMTRrirCsoIFMIMFh1RzoRr6kqnkSBGhkQ2nxI7q8UYK+VTnIsnhE8c/scfVjLTpThrLQBiucW8p3UFUli39oD7XZNdj8yZ9dM3XEpqJqnCqXsEsedrBQaoPpT292f4Q73vLv+P6LA3OJdcXLPtUIWLmWnVHjdy27EgP+HWffe/EcuKMFqkyVZKuF0BjSgt9jp9NFB084cC1YXz2CDDkrzN3cCrePr5hRgi3yZrYhuS2Orb3mgFc36+H2fCa5WdpjDepR9mYy5f31xNveVYjUH03n93lj3OZU6EeY0g+JO+bNyUXcLU26zXPC8buF2KhTy8bPc8XciYV4mPiNVRu4Y75xEeKyPrOvfZyw9kkuNkg62NqDDgjoysWgpjI2/o89Zt7Nga9TOZuo7oM4Ezk2+h+jYD8PHNFtgt9KUPAZN+yakQ2Jtjo1+vni8YsUJL1wp8BaZww+no1plxSp3twZDZq5oI+9ScnECRM+ZiPmyh9mdDoYB3VSoD9fly4uCsGuzBT8/mlM3k/98eqhDOOrTpDUORD7r8mwMt+Azi/3xNPdOeAxmoxnCeFkl4o9E+eTa39PSH6lweztTJrbyw8cyWCsupIeCP0RuFAG1+vr6fNNXzwUyzDLaB0Jb3uiIicb65W3kTP/HW4xroDpwYHkHSjEo8XlGDdcjXT3CyG6VYH8baNJQh5Y8jUDzb1n0LAkPxz/2Qz9VW9Z2GdfNJQ248eUnmRo64+K6GZcyO5Bf5cJcWRyE65vXEe3Zniha0cFAssNya7SC/ffNaLs9lZaNdILwx6XoKFqM33kcyZoTTEWrFpDNq1CGAiKsV9jN938F4W+KhWYMewU1VyMQgbPyYZd9tS5UYTVM8ux4pk92ewNhse2BvQ55UF7lohgLUvD8bM3SdMoCseHpeF31zWKzBDxWZ6O3INXSW1REOxON8BlZiA1Lw6C58YGPP8VTmZhwZjBd3FHdAhp5IfiTe96nFEKJKdQERyQjicW9yj9iwgzR2Sg/nYxXbgrhsuMTNTXllNKhRjTeNb6/aCAJKoSvPUrxEDXDFrM79204QXoME+nmeMk+L6iEIfdOXqSKILN7XS43a4kz3ox3/uF4M68JQcfMZzu8Tx//yNdKBTj+KcCmEZ+JqVJEhi+LMB1cTXdXSGBsUkB1M+UkLeKBHYx+Tj99h19bo9Cv69pkMfX0HJ1CVTe5qNzQxtN/i3GD/6+cQOa6eVkS9gJU6G2IYA5/bLE/MoUuDzzZikzrFGxPBXaiGEu7acxlEvHtYBJ0mtfTfD2cAbaU2XSC7dNwGzScMAwTpp8yBye/Bw2Lp7NzviY4s2bLJzvUGM6e82xcD3fmz12snqxGSwUed8J12Fql0yxfUAaRi4AE04xRYWfHI2OY1noYktMjM3B6yYjtt3QEuH+2Wj0ErIfGtYoG5yLpaeDmOZBC2w9KEOG60r2xcYKvZU4jD80jSVdtoJJL54z7xozw4F8biiko2JdNLPytIJWYQZi684zG2MLZL1Kx+HlfqxvohPe67dhtn8F81VzReixNvxnkMuePnDH53ltSPrLH0+zRJd7HQp+P2AqJ52R+LgaNqpO7I2hG1JRjROOoczBwgMixWokTqtg6Y+sULCgFovHZrDNli6ovJ6Hp2X9aIDMBdzbHBzuGkIOiT7YZNWEmuubadRPLzRlNYH9WUXLGjzhNLAQyywX0f4cIa5cq8Aog8nUR8MLrxQr8IqbQ25PhFj2pRJNKdMoNMMeLkFtWNn0hAVc9EQfcRFkvH9t1/HEPetCuJqr0bqeQuSuKMLoLA3K3O+B7klFGFjYm9hb3mWii5G5rpvtzxPiS0Iqbg4X0AsFfySopMDW3YEwSojeO5vhXr+MQvgddOJKsGSsFqmYCXHTuhhW9ZPoPc/tg+yLcfLwAmr5znPR5QK4PZ1MLZM9oDg+Hw2zJtOZBid0BBdhwVUJ293DEX2KCnHkpS/zjndEvVchCjOvs0N/naDonI91+R3MzNERz/7mYe6wBnZaR4jdx1MQ038CVeZ6IX14CtpEM2nvDCGKjOUw1plGz496YczkCr5Dt9NQgRdUrcowOW8TJZd54Fx3Dsq6l9IqKy8ojZIjcepiyp/tw/uUDCUrtUn7hhC2O0ox68wE6sff63tQKe42jCCXmUIo/lcMScxomrrNEwGKPOdM/saOP+T9ZX0pMir7EKXyTvGhDCMD/rIfO90wblIevjWq0BVfN0zakI/ZR0bQlCU+WHo1BYH9N5Oi1AtxUjlODFlDzNQbNmm8I/QkivnhA4vlLdjW9xO7/sUbRTotaBqjQIP6BWFAVAMsVLzp1tFwDCyphdp9IR0PiYCOUQ2GtXqRb1Y4lBxrUTrTnqp2+WHAqBT8PXGazrkFQT1NBsvubVTfKxBm+2WIT9lBX7+E4nVrPa5/3k6hBuEIKquD2owt1HdxGHb1b0BS5GpK+xWM1WYpGBS1ltSLo9A9uAIzN16ketcAJN1qxN+0g7TPKgQr+8mxYYwD1b0Jg6NMjnV8D66aEwG/2alY+P4IdcyIwMIJqdCcZkt9/UJhbl0PtQtOdK86ApurquH8MoJORkVgnWYNwpyiSfIzBKteySEKS6ZxV8MRu6MW419H0Ya5YqzdmgEd0zpy/xCKEcflUF96mSyWhqHUQ47xQ87Rdadw3KqT45DHJbKZL0FNZgGc9fPobbMY+wqLoBadQ18eiZGdW4ylA9PogbUYRq9KMNMvg7J3ivFxdilMozja81yEi/ZlGDTrHmUtEEOnZymyViVSrB3PZoVlCK24Qa+PSeBRmId3xYU0v84Us6fmgOuzbSXrMEVvv2yc33ZKWlpjgilRWXia/SnZ5qcN1CRZ2G0dw62tskX/+ZkYStc50Q1rVLpmovxXBHd7kTVej87G2P+8uUxFS5TbZmGPlz6ncdIKS+bmoC7GmEsKt8P2ORzGuLiwucpOkJhLsdH1NOvudEJgixTV+4JZvp450oKy4agzhDsWZwFdeTY21C/nzvN//7kyCyOtZnBHrMyxf2gqRjw8znL5vB3tn4txgTpMy8gdYy0qYVmhzWbGu+K6bRWmpg5iyaet8PRcPh4n3hAkhdtgekUBqj/mC3SNrLHJsQBj368RqByzQUWBFP/dXMc0FG1wZa0UGZd7Me9cO4QpSNFn1mSW3s8WBeZNmLhpOuv/1Brcq0Yote1m5fxnU2yaoaW+i43vsMYY1xYY/PJg18qtoPa1CfeKPNn5A64w8GjD/bx/ArVBTvCpasX8TlV2e7oLhlW14cWQeez5KhsknWjFpbxItr3QFQUvWlFcdVXg8NcdnjptCHwuEmhNtoHgUhY+L77FNEfYogI5OJd4hz3dYI3HadnYfCCGfd3nDq3L5bARzGaLn7khc3QlwuYpM+UWR9S+r8Gkwk7BvlxP+Exow7snd9gsxnPL7Vb4T37IpvCOaTm4DZ+sY1n8PDeM3VkJoR8n+LLfDQmVqZjdqEg6/9yR+18qOjxHUb5IiH/bZJh2sh+F5HviepcMH84NpaOFHqiOTMFsFyXy1ndGkGUqJpS9YWqbXBDUxefhs3p2KscVNyLk0Lj7i+Ufd8STHlI81V7GtHa6oG2wFD3OEAs3doJTSDp03n1irYaOWKmSBuvHVczljRvEg1Kw37WdxVxxweBYGbYsymRu8SYoep2F/F8Fgv5Np1Hhmwm34fWC4b88YPBChuMX/7G9he6YyT9bfdA/ZujnCGuJHFLDPPYm2B6jnFLxI1jOevS2R9xgOToe3mONBXaoEaSjQJDOVI45YfGNNjw4+JJpFrhgZ0YbrNJvMC3OEZdG1GLvUkX699sLjz82g/pp0MrePkhpacbpABWShLtg6b985O7pQSqBbgi1L8Aj0/6UEx6As7tkCGmYSlt5H9w/TYat9XNo118/3mtkWNw+mZaHOOJ3ZyYaN31iKq/sYdYnG4sVKxj30R7HCzNR+aCK/Zhoh3zvTDyRy5nGamd4LKzFah1lWvfZA24Bcnx6qkKzS91hFyVHxIUBpGMrhL9mETIcVtDQWw5QMEyHv3s101d1wLeYDHw4XsWiJ3gge38B3gaMoiuhNnhQko4TZ++xtQXWWBGShllt8czA3gvSDg5Xff+wuQbe2KMiw9F8JdqVGgzv080oWvaWZR8MwrTNzSju/o818+6/W6EZv3/1Is3Fbuh+XoRm51Jm9t0ZX/muNzDg2AaxJ3wri+F3fCCZOvtj3XwZenqp0u7zvugeK4Pj3vFUeNwXVUp8D0YOpTefAvA3pgFbxoRSxVxvBC5rgcx8MF2u9cEr/vuPWT+ARtzxhdnBFp7HypjVykjeUWqw+8Y+WlwbifEdVdhgpE8BqZG4w/vgptitdH5gINo2yzDyv9X0ytQff6bI0HllOaVoBiL2kAwzdJZQ6KkgDHomg815UOzQYDgMSUFhr6U09UgUDhrzu2NqSovVwlD8tg6rxniTb1cYEjTqkLcvgI4UhcNtRS1OTw+l9s5wzNKsxYxmPxLtCMMEwzoU7RLTfFE4zBfXQjI9hhLrIzBRrQY77C3o/sgI3NDl++XyCeqsiMKxygqezJ/TDB0RDuWW40nvR9T5OxIW7lW4Pl5OX76I4dZSiJK2e+TMs/SzIwVIe/SQXo6UYP6mAvTenkRbA8IQeUOOjH2BtMsiHFp8H10M86X9QyOwb3QqNniH0CB1MZbNSsfU+24Uy3/W3iQD9m4eJLQUwyA2HTdzfWhXXwnOdxcg698VfobFWKNQiMSzNyhem+d87XxUpVylkW5i1JqUYLxaPrXKxIjlXWn61GLq3CfBvLW50NWXkf8GCS7vykdBAkeGByVYtDUPh7+kkeNNEb7kpGPdETnpBYgxSisTl6elUNt5Me5uy8TyiZlk5MJ3nGcOBs2tJ38DCZpH5MNgbQ6NtJbgxo5c3G7KobxpEpwalw3Xb3Lqe0iCM+45UO5Mp/Bldph7IB23j93ipnXaY8XATHhve8op2zvA+3g6ftx4yc03t8EI3gXetZ1jvS1t4fU0Faqe91hhpynmL8vCb2GDdOF1EyQ7ZGL1MAvph3km2MCf00t1IFNfY4Kte+WoL84TvPlsD/3rHKIPRjIjXRscspPB/68f0211wtwsDhNKb7DILFfctpDi8ypnluBgjyXPC/HFdhnjltvDYXoRqkb2Ym/22aKpqACKOaNZ/RlnTAtORuc6XYGmnysKs5JhYbxL5/5Ud1h/Tcb5UmfBGwtnJK2rx9IZH3VSQpyx4lstPqzdKEhe54jh++uR289SMLvaHZF9GtD/aH2ytqUH5m+pg8rIV8k337jCUL8eHnThJetpC/GDPKjeCWc3a2ww0DwXyv9dYR4RdqhqysPo1bfY7QpHXPUsRuL8wWz2NAdkTiqGpnesYIqWFxRdZRjzZBS9nGWDnLZ6/G3dy2p72OL2kwYkbNFidqedcTe6FSk/2gS//UwgfJSFofuNdfzVTTHudjZEu40F3b3MYML34I/+zYKEPF9M5zMhx+gdO1LoC+kgGd5u6UURO3yQ8Y3DNkFP0lB3wZNL1ThypFAQetEZNS+rkeOsxpLenMa8nlnQn3NEoL7MDHdUM5A2fT9jehY48jsDN9R82KS75pAoZqHneksmeeWC2+dr0BKkSH2XuOBNchEufUlkiHLBgA3p0OzoTbd/meJ7aSZWDVjLDMkdmyfIYDQ9n9lUeOBXH/7dl9WwblsXFI9KQ9/tf5n6ZEc8/ZiN2OS3bK+LB6QnqjDsloSl9/FA4IBqXMi+xl5f8kDKwRL8KU5nOq/d0O90MW5N5diCPR44Hl+MlR8b2fhPTkjcn4Xvdj2pWs8dO35Wo664H6kO8cAknxJoCRPYGTVPFJ0pxZ5ZT9lNIyfMWFAIFd009uacM2y2FMMgwZNp7XBDzZESrLgayh7WuUKeVYKO3SdYn/+E2JRQhinbplO+jivGzMpGcLoyvdXzQkLvCiRbMTIc6o+YuTI+75ToBt+Dqvwxe6ZKQ3r48XMnQ6FoFtVGBSL1kgxntSaQZXkAOpxkEEYOpx+NwXhyMwXjno+hyCXBiKUUDPbRpEnRQfg8NgUbnyjTiOGReK9UA2EPI7p6OgLR82px84Y+mfHeUSloxNy1RqTaGgAsa8T2elMS+vthn28Ttp3cSOmIhNHvKiw6cYUs3ofAfw7vYq/86evnYAx9mwKj7UJqTgpF/kk5gjZ6kXZGKHaclmNUUigtZSEo70xBT6tQGs5n3dInhfhV/YysF0mg1pGPc5XPqfBuFKZNSsP9ixEUWiBC74Hp+KwfRsLzIji8ToPOLTHV3pWgsTEXrnoSelQpQbhxDirNRFRSLsFvy1wIRoTR3BIJRJlZaA8NIMXvElT3yMW2DH/yqZEgj2f1+2vCSe2gGBZnSpDpVEZBieEI/i7HNslZuuwfgeDlqVjQKKJHppFY5JcKYehZOqcnwdgX+bj/JJqKdkhg4FyAG2/DyOyzGNo1hdDzkdCVdDF+7y7GDt1kmtMgRsqQLEgjk8nQ5zTO/klF864nglH9TLD/jByt1E9wJZLPPf59l0u6pMdemqLbLB1pn/tz6ZfM4NySij57NLlLjqfxujkVT9s7dNjM0zg2PB2id26C+7qnsXBlOr7U99FR4tm+7UIa+h22Y8lx7viqJcXSI8XJ2xfwDDOf58P2VB3hARPcX5SO6WPHMZc57lBeJsW7AxHSwFfO+Pw+GQeaYqS6Jm7Q2yaFcPAn6aR8D6y+LcXwpAap718zqNzmkBlyW8fqkiUy3XnOHL1C+2uGBQqqpHgZu0rQv9UM3+bkYtTLAMGnG2YQK8iQtMxb0FfZDg+fFaDObAMbsMEG0if5UJAImNDbAf002rDj01Z2/oU9Nk9shdWiGcwuyxZ9+7fij/Z+9viAG+xra1E5wVeneb05+q7JRe8F/aQxw+0h9ZCitGYvC3SxxJOKRoz4HM2GxzvAWr8Oe3+8EHTpOEP7Qw3iF18SjLVyhfaeRlzaXvHqU7kT/ryrxvLmbUw50BqLE+vAbfJil2Y4wsiviJ+PjSx7uTP6nCtGb+VtbHe5J9TVZVj/tYPpl5pjrUEuTJUUWfdnK7R35+KHpymz22kFleg8/JPPYV922OP29gKohp1hd30cMIQVYEX3Y/ZzjDciXnFQ2PCaKTj6wCGVQ31NEYuz8cGcCg57+71lxXZ8hjyrRrvnbfa1yAsSPY6/1m02aaAQUYYcShfKmPt2IcaO5uDaeZXlqXriX1cZNMIvs/gAD+Spl8O33otFjfXAnkelCHcOZNtUvXD/SCkUyxZQ4govBJwpw/ic5RRjaIP3BzKx2/0ua3jkjW/BHD75vGTTor3w1I3D5cps1iVyhMLwFCSaPmOGpa5o4xnv86QmtlfJFekLa2DV9JN9+B6Eh++b8TQ2l33l2W/6n2bU5RexYl0hlryToqzLh2Xle0FrFQduWxgzfOKJe9IyhN1rZ8fzPNGvshz2k0pYtrcnNgwsQ0d6PstUdcOJWznoKRlDzyI9ILAuxGjBYPozVIgTqWXwHqBEaoFCrH/EYWNJHevu64mauRX4oSdms575YJm9DOF+C2iCrg+Id4QDE6aR3hE/bF7RhmEFx5jwL5+r4jas2KnP6LoPtHmnix4kZL6ugbiwsgUBTq+Yzpkg+Fq1IOdkIjt5IgALrrfg6MUEphHH56p6I8ZIdlLoy0ic2FcFwzuRpL0rCtnqlXBaEUmXV0UhgVUiJzKYxtwMw4+IOnS2uNDYcUE4cDwFtcc9KaAkFDZGcjTuEpEsXoz/QoqhNf4+JfN56NKSh/tv75BrTxEWPSjHjyleZJgoQqViGdY7+NH9CBGkx8ugO86TOtxFaDcsg3qxiPAlCsNflKMiKJxa2vhj/rvVWCWhTVESbOiVj/CyCPL7HA71JzW4pXSbUh+LYX0yE/5eT+jwCJ7x0rNwQ/ScVm2V4Pv+XFgdTqI7iyVoq8hD/c0blPBKDE2DYjirPKUVPBsbny2CXbecwhMkSEvPxsgBl2m1hQRmE7KxLzCB3h2RYMK/TIwcFEf3v5zGO3kqpt0uT87cZ422kVLsvmkvWLvXEls+SJF9P1dw5bspJIlypGz/JB1gZgGXaxxU2oax/Flm+NI/BbMODWHa60///3/qCP64V9D16jT6qmXin7PLC/cZQrxV5lC9865Ukd+Llzel6L3TVDqq3gwC3gd1OioF7V0m6L0tBTtXXRA8f2WBwZfysL3SJtm/1QLOz/Lg8gMC/z+WKI7JR+HHoTrNS0wxlffl/lvTdZTmOOLfjwY8jNop4Czt4a1ZiPV8Ya9eaYOfo/MR1HGKtbbZYl6fAgyLcWFJ292w9WULVm8ZJVC77oxLyS04oH1O8GayO5pLpVA/eZY9SfbA/rNS7H3pwspbXNDCVeP9oQz2fLAHZi2phliPY2NDXTE5uBhZVy+zxcVOiPZJgZd+Ntv23BMeURV4ceYtm3LXA4lPSnG88jJbetABjS4yNN+MZz2LPbDStBJ6ZeFs+2EPDF9XAa2uE+xusjtO2JXhQsABlr/QDSXZpTi5YAG7ftYTQ6eU4+Sbl2z8GC84filB81FG4zfyfDKuFaN71bKDxYHI6ZJhj01fupcbhNUhKdir18EKeY8TCFPwkPrSikme2B3RhpPPz7E/m0KgMkaO9FU9adrFQPQa2YwtXQPoyxKeW3Sa0bF6EF3s6Y/NOxrxLd+cXo8OwsmnPNs4zCKHF5FYlVkFx9CTFDIvCnnmlXDw86W4H1EofFiOAYMCyUAhFE6ox5VJEVS4PhjTnvO/7xU/Omkiho8az2w5PuQ4RozXSqUYXepJK89EoNy4FrVntpMgIhyma+pw6cQB0g4NRcIuOeK9TMn/cRRqUtJwcHsy3cmLwgaFSky/y5Fpj0iwA6kYlXuJMD8SWy1SYeSYQOdTxTALKsKi+OuUlS3B8lFZUN3uRfbjoyEPy8L5605kNCoax3rn4JitF/lYRcOkVzaUVExpiXY0UvhOWfnFlNJXRePagBzIXjrSwXUijOezvXjaOdq/UIQrR9Ow9ZiQRuwUodWaZ6QethSvK0F9bjausCQylYvhn54O6/+syWKfGexeZ6AsQoX7kmeDPGkyPML+aO+9aQKzLxnY/HQyS91hDqWgXCQMv6hzSc0MB/m9aPZ6Kd1ZbQKti3Kct3SWKrVbIK5MCheVFdKFBWbQruPg8PFask25LbLeFyImIFCw/J4dDNxzsbh/MvutbwfXR8m4ublcsLG3Aw5aJiMwWCxwWOyE/j7J6JvzXPDc2h5KrAHFQ+8JGi9bwWtvI9b5urP7yg74Z9qEYt3rgr5T7eG2qxlWLT8F1d8cMM+sBYNXvBX0X2sHxa5m3CjVZF9fOUFhRRO/530EmTtd4afVjLvjZ+gcS3aCVlwzeueYCAZM9Ma9Ga34/CuN7VgmRMPtVohDM1jPFm+IDVox3iORXTgkxFPvdsxO/SAY890DPWzbsUx3MPtviRB67u3ot3Ay47b6YGpiK9p8zzDl2S5I+FSCqvv92CGJCxp4F7jgmCqwM3eCrz4/b4cvCnoNDEXjkiYM0lAmQ5NgrNRrgu/fMbRGORTPeVa5rzyBpi/3x8itMjjs+I8ZXvXDMJdmPBw0hAoW+0GN53yrN3nsU1Ik1PfUwT93HomGifDOrBbiuJn0NigKf3zrMKZSk0yminBPpxqZ31bQx8FRsNGrwVUrkDgpCm5JVXg/dD3pRkZhDs+ZG89cIOm2MFw/UI+1m/SpozoE+oYNmLlPj55NEaNHfjpW9rlF+7LF8HTPAJd3jWykEtQ05KG3ug91vJdg7ug8KCz0pCqHSCz1ScX6TRGkxntE97ga6L2Po7IJUVB1roRK6FVad1YEbl0ZnrtfJsWuKGzJL8ed79foQaIYUycXI8P8NlWdEuNGdzG2RsdRw08xfv0uRJ/XYTQsUozj+4vxzD6CXPi+81tShsi1oTTfzQZFv9JxZHgsd4Tnrg12eZA90+CuZVpi17xcdGzV4dwOWmDanxysuTaIC79lieVfpDiV9VTaaWCOIXIOj1sSpDPJCrd0OHQU9uRuZptBWJ+Nx3o50q5Yc8TMyIVw4TWpVp49lnhziDhvwq1d4YDd62ToUg7ipq1yxkhfDvEzvblTOpbQyM5D/EV/6YFMW2yWJEN0USBYvdwGR5bx138/nRvfbglaJEPEf7M5JQ1bRMZyOKyyk7Pb5o7CtVIsTNnB7Ha4w62pFKdOiaShCh6o216KYtlf6WMnV4xsL8H4zc+kb5SsYRyej9HD+jNznvecy6ugrua/Mn2xO854VqK2ZrEgf7k7BDOq0TlyhOCMsxM+PkyG2G4gmxToipeyZFTPKRPIh/jg9Y0W5B2rZmcHesK1nu9Kxxh24rkLNqlyMNlykUV+sOGdtw4WMGLt6+zwzrAeceeHMZXBLoiLrca48yKWvtIJFXoFuPOzgiWPccBKtXxE6qWxL4pu0Izi2ez2I2b3nxv6vG3DlaEiph7vhjSddjgd0GPLlZ1goF6DvSG1TGOEH9L+tmDx8QQ2+psP7pdySH/9iK274IFhg9thkeTBdrV74IdRO+p6rWNbtcLR64cc9GMB/XsahsI6OZynTaEKUQTCTqRi2XgtmmUcgNFCGe4496WqYUGoN2lC4Pap5NE/mHemFJg5yNhEr0AM35CCN13ZbPvJQBQeScFI3ccsMCcEFZ1NEJ3rZi3Jfkg9yfOk8mN2t9sfymky9K5KZ+UrwnGvRo5/XyPo6q0g7NFvhH+GLiXHB0NX1oA3X4+SxvMQfExtwIqajTT1Ed8RjsXI/eFKYkkU3k1Iw2V5NHWJgyHOqkevESLaZyrGyZfF6Kt+hnSvivneKcamqFiaqiBCUJ8KOEYmkatvFEzzKzBV/QatyBBBVzUdxhPOk8J/IvgcL0WrSzytuBSFziGV6I58QPrekeglqYLsXgL1sIlEblsVYi4EUvj9CByeVIOkrUGkSBJcO5uHIXseUdQWCXSH5qEt8AV1yniW25wPQytrKlknwd2IQnBLbKkiXII+QwqwqcqNnk2LQl9ZKnpE+NDNWBGystJwiwVQrIoER8ZlIb7HXXptKsHX8bnYaxlPkjV2uGqXgqeiKO7pJTt4uskR7HSZe3rCEaOWpMDX+CqXamqOwig5LM/N4658sECJfwrG5a7lsuPNcaNFhpFfB3B9C23xRl6IA6vipOySNV4IC7D4jUR6IMYWQW8K8dBjuPRPkCXWdadh9XQPrrTGHMHOabjXsJvr+mqOP3EZ2GG3k+vMtYLym3Q8HxfCJS3gO+hnMuzGvpC2j3BEA7+bb18P5bS3O8NKVQps+Cy9Akd4PMpD7qwY/jq8H5kXQEfmwy0874ykfQVYulHMbZ0nxPjrbdisEcgeK7mh1KMaMqfb7KUS7z6SVvR/f0EnWtcTzl/aIFS+ICjOESIutA3+SNFJyvBC38ZypL0fyv3cK4TJ/HLctPwt3eAoxPftFcj+lyI1meiB693NKEwektzV4oXxGyrx2+GtVLLGBaUOJTjALWDZG31w6iYH96Vn2fohbjgcUIZ5MgV2ujoQT5e2oZvbyw53BsBe3Iq5MW4swyAIafataBkjZPNCA7E3m+8sf1VysPRHm40MYZ5NzGuMP0aNaEap4nSaeccf2RrNSHBRo1FXfGEmaIa/+VyyCQ7AnNImXOijQceeReKOuAoOclvqLonAeKUaFH93JrWeUUjqqMTlOe7UbRmJ6b+rkJghpL2vwngvlCM2aB8N8w7F5pVy6A07SC0bJCjvk4mIfX40PkiCXV8yobgpjI7ni/FyZwZ6jAih2bcl6OrMQ68NQWTJO0iLaQH8xb60rDsCN/lMeMjMaNfOKEz8lYqjD44ReUUhtqQCu2s86ZVWFA7np6Le04rnt0j4x6ZCMMeVZs8Qo+12CRKmBtOXIWIMry/Btr+RNHihBOmqRdjjY0x5Qgnc7xXgz5wT5LFfgoSEQtib76NvYyV49SYD32dF0UsHMVZEZWCcwT3SbTDBY55RVZxik+8WOEKwpxjN799Iy+87QjGjCFOuqnGGAnsYqxTh3fkuafl+Jzi8y4Dm3kzO7qEjTB9lQcdZyunbW2F0DzlG3rHjHMZY48p5GYZtP8Slyi2RtSATK0e5cjdPu2Hq7EJckZ3j9KNc0HEjH7cb47nKNBsYbZIi6dZz6e8aW7R7SHHWVZFrT7XH4RP56JzrxZ0Ic8G/xFJ437USrG10xtglpXBYck3H/5kVBrnm48j099INS3l/H12KByZ17OwGD2yJrwFnMHul4QNXOBnXQGMmBKUpQrxY0Ir1p54ma8V5YsKqFpwI7Ei+WhqIyD8piBn2T5DD53BmVwr6DvMUNPQIRuFJOU5lJwoS+vFen1kGt92vpIuNPHDybxkelhtJvfd6ovxoBV7KD0h7r/bAiEO8v/d4wgwj3HFWsx2xN5TY2v3OKPnWhvnOBmzJ6wDsypfhxfrvLG5eCO5dTcEH1YX0KyIUE0mOuacEVP7aC6/DZTDymkghPOfv3pyKwZ4BpKLtD9vGJjyxXUQ22vyM9cjA262GdGlpNCY7ZEKy9TA9eiZBUK9MVPQwJbcgMZ52paO0VExDz4Wgb3YKdrfsoftpYqSZF+HOhivUOluCQONC1OkG0l97CUI7MqGgcJGym00RXiyDPrdHmrDeEUc7irE0XqrzTsUe6yuLEJ7vpPPljhtWruRQVOjMxfRwRtdnKQxc9bgr3fa490KKtoKlXNIuF/jbSrGhvyb3KdUGPvICnHr0TdpZ6o6kheVImPA8+Zq1O7SHVqDLuUAnyMcDG5Uqod6W/OpNXztkDWpCL5NeTPeEHdTfNuCU5KNAuac7XAZJMWinKlvu7IEiHSmOUJ7A5pAbNpuX4/e0c4KuKW5Yc7sM2p0zBb9D+Kzj3Va4oluwyN4TSpel8HY6JkBvL6yZxaH+2j3BJXtXHEmpQvqgWIH3yFCkn2tD2+aNjKWH4aZ6O5rt5jORQShc9rcjykqVaUwMg/E5OR4Pm0VPioPgxjXB78JQ6h7vh2fBrQh4HcKqZaE4fVWOsdGD6P2UENx+n4LVu4aQaHMokgzl0FZVo0HNIdAeKUeARJOGmIcgOL4FtqlX2I4RYYg1bIHoxB32Uj8MJytb4PMvllWu8kZAQxv+5e9nOd5i/BU2I/7yPaYn4fsOzajQTGdueyT4YNOEgm1p7PWCcEwvlMNc34MefwyFg6Mc/lZONFA3HFp/5Ti9TIduCUOhOV+ORZ1bSK9nOMZlyXFUZkU350fh0qdUTD66mibzbF/Ne5/Suh2UfjUS51/w7rloO7U1iTDpWCme9YmhkLli2J0pwTvBReJ+8LOHTJzvf4sUQsLQZFAHuXsYafMMv2ZmNmKmnKV2OwkySzMhZdFkUyLG+hMZWHskls4Mi4ShZypWhuhR9WoJ4u7nozUtlsKUo7HwYR5e+uyimg8SPGjJg+13I7qwPxrixFzYDjCgKX/EyDYswveTPlTHc87eUcUIzgmkHgESzP+Ui2l9L1CkXIKBYTnY/y2G6qPcYD1FjqWqmdz6i85IGMvzQ0wGl2zmhr9bUjHesowrtnbAVeNi7F7RXyqK5bn3tRz6NsHc1y4bvK6U4dIKITf2uwVCFqaio/EE53lWiA8FHB66iTj5Pm+M+sVhb5cP9+2DED9DODQdsuH6x1hj1AwpOjshXcg549SSXMyd9ZK7ctcZy99nY7kslfP+4YDVMTnoHJjEpfznijVpUkz5vpFrcvVE2oMS3BAYcF/rPWCSWAzLBnfueZQ7MluKkXZ3J1f8S4iyqFKM+7WPa1L1hpduKc4WOnEVEULknyqB5gMvTllkh6EvkjG2c7rUP8sJ2z1KcOL9nWSH59ZQUMrDsBA97qa/M4xuNuBpTYDOcAs+A39V40xSc7J+qBsaustxquOTYLDQC6fXcJij0YM9jveClzaH+/MWMqPdQtSWSlHjN5k57REipnc7UrVPsn4h3nB80gKNZcbS6JFe2H2sGbNzvKRDXnrh2XIOGi+PM+lCH5TwzBBu7MLK/oajZWcrNlVGsPaqSITNbEV7t5iNTovAr/ZWGM/2ZJNifFDt046JxQPZwG9ecHRuR3yQMnM+4IObE9vR3byIjYz3x6aMVlxQdmK6V/xRNKkVCrYiVmcXCI3WFpjKo1nbhwhMEaXi9aW37OOKKDh+SYXZnxo2KoPnhAFpSA3sYHsTRCg9nIY98WUs4GQo3ARyaCxZSE1aIhy/0YjtMb9YZe8otDk1Yot5HyqZKIJ1NO+2pop0+WcE7gpTccxjGfUeFoErM1IxYs5OmrVODMxJx+41J2lCpQgV+WlI2mhAJ6yjoK+UhuEv9cj4egTmz0lFjLWQHtySoKNvAU7v1KNi2KIyvRD+qhd03IZY4vGsPDQbvZMOrPLB2O0yJJh4c5vEPpi0UIa0Q3u5+b42mNaYA6Uv3tyPIc4YsVqGmXHRXPU4N0wv4qB2UsTdVHLA0OgC7LA6zHmftcU95GN/gCH33MkOn8MK8H2qgFv4yQnPNEuQ/0okXbvBBuZJ+Zi+XYszs/KArEuKv/13cpV7PGD1WIqqNZO4yAtOCA9IBjfRYWX7HAd8tUpGV4FYx2yLI5TikxE8cIK0YpwvHk6sw/j1ZdJdRj6Yu6AGPxzqpPO2euPzilocCX0g9f/kARu+U+wqV7D+OkKEFEuxuHYv22PkC5UJMvxq0Wd6z/2w8IkMVj20WXyaH9zuyqC90oRpvvQH9UtBQU4gu5LtixHLZMh29WeVKhFwuMV3d9xOVjcgHCpT2lCVYsZe/gnFmhw5bpRksU+B4Xi4mP+94lJZ6+hw3FBPxYKGFlaRHIGjoalodyhmd/PECPjeDBYqYQp5EpTkNSG29QbDCwkkb5uQ8yeQrebZ2/NVKoIUNejhATE85tTDKmwQDd4sxv7ABvQJ7EmulyPgapSKni/WkN/bMCzLlqOtaj0NyBNBdLQOReVqlD5CjPsDazGsZjI9PME7lLABm+5PoCUTwrHGtQHbRswkvdoItHvVoyBMi1zLIqAlqcX86rV0JTAKfm9qoKSxhCqv8s/pV4Ank7fQqdliJC4rRXLpSZqbKcb5mGJohB+nozw3BieV4IHxIZp9Kgomb1MxujSIGrho3OIz6qT2PloqiYbIMQfLhx2jkSXR0FyQjQv9DtKvzmgcU8hGYM42qtskQXVoEZ6arqXWPq7wtktDe00Z55LnCN8V/JwXpXC+cn4mA9PxYUMR92KYJ57uScHsE2ncwVBPnNCTYfv4JG7hC3fs6p+CvXOecs+f26F9byEUD0/gurba42xKFgbIErnx+xyh+qcQVWIdrr5SiGsXi5DcdJt7He0JjZHF2Ltcwt3r6YW4O8VQu3qWcxvgAOHrIuytvCDtZ+uJDSOqsPpVf2mwqzvCVZrgr1uXnNnqgWf3m9BquEh6foYnqs5LcWn811c6Wm6YdrIM3CCDlfNXuOKNHe+/q0ZJlzzzxMSLtWh1XCS9xee/slcNfhd7S7HIF748b9DI3pzLdF/8t6cS84pHc3EKPlg1tQo4/1uaeNYPpfJaTNrZLi2474vE9TVASYd0jVUw5qTwmbNRUyARheC1IBWXLge8irMOReZ7OYyuTRTcfuONrkccZAdGsBN9fHC+iYPW1ucCN0UfSG5w6Jywjhmu98IiPifTe10TjNvni/xZMtwdqsXK4vk9Gi3Dk6ArTN7gh0diGa6knWND3ghxfW078ABMEh2CbwfkuKKSyja/DUbPOXJU9L3O3twPRzg///vrOKbZFop3Hc0YczWF3QwLQkplCqbLrjPppDAol8ix7uRXZrkyAtcNUnHkxx9mMDwcuUNSsWxLbxpwORo/PBphqvqKff0XDZuyeng0JbBj4mgkRzXi9L6rzOReBCqsUqFcq0Sf7kei9mEqHt9WoDUxYYhrlqPumyqFd4RgkYUcxQfamFZwOJ7P4u8VM5w+ruWvf7gCHxZ9Ziv2RKP5bQV67OxNg8dHQ39mOS587k2D+kVD5UMFar4PIcmWaHQlViFuuSKZF0hQVFyFEVoj6Wi0BDLXSoTfHUNb+He/NageSZsYXZsZCemnWpw5qU35SmIMXVCFvj0X0c77IkzrqMb+LXPp248wrJ3TiIdrJpC9exgqKhthMEqZSvl99F6RCZVNjhTVm/e4tYV4aHWebg8UI6yrFJ0r9GhSgAhhvcux6NxhGtAYjbx1OShK3UhqcySokRdiRbMHjfsuxjtWjKoKPXJScsWjWzK46Sdw0za6ID0mBRYeTzjtrTbwF6RB0ussd2CqPR4tzEXx2BjufLEt8huzUXokhlu9yg4tc/KwO86XG2fiA+ExGda7x3J741zgXJSMlzcHSv8cEqJxbDVET49IR/f2xvSN1XB7nSz9u9If0uQGTMqtl7qY+cHGuh7Lo2qkPyf44vDKBqTU50g/m3rjZTqHXK2tguxN3ticy4GzmLSSNftAd5MMJofmCR57+WDXKhlsNk2SZvOzmuYrg8cpT+0n5r5YtbIdc38t1jGQ+aI8ux1/5hkJ/pzyxzj/dqx/dU5HmfywhffrputTue4Wfzjer8T3f+O5b7xPxWtV4O/2JZxWr/91dOZRMX//H6dEQkToI7LLGiGyNe/30xbKEpHs+75ERKR9n5qamqVdSUihJGl732maaV+mfdNeohCyZP29v7//7ulMc+773tfz+Xw8O80ZJ+Q1tWCdpRVzbq4T+IeaMXguj5kZ7Y4z3RL0Wc/nnP/tgcHf/ve58hRmoqEHbJkWZD3IZixc3JFl0wbLHULm1mUnHB9LsIizzMhyqjNmbyXoqTTgZO32wu3CLHys51BLIrwRMFuKAwuWUNu/eSNihhQRaieoqwvdkGgogfzeF86I3R4YObcN0fcUlEDAQ6mkExO+N3L+aXvC5p8E32Y9otYWcrF1uBTPptVRtXa+WBQgRV3pQJp+xYXax2aoas2lj03yx4v9zWgZMob+ctIPM6a2wIajSq9y5UHfuAl/FhnSlflCFA6rwqjaMfSeKCGaBlVDz2sC/bhJCL03VbBbU0pt0hIhcloVinLeUfpT/TFpayN2bTWg6woESAgrR9UeY5o3TIjNKAME2+mnVUI4CCvQNSKdigpiZzivEp/bMqiUD0JsW1SJ1tBq6qOfAF476xA2cTb9PCIQJp6VeOl6gV6jJcBDNoN2T7ehhbECqFrW4PQMPdp4rQD6K6qx+fFKui5diIXpJfBfQtHrpoowengxrJatox1WibD4SjFazA3pXAsBahtlUN6/hi5i97C9W47yy2vpTdFsL9gkx5f/ttHD2U6ReKcQPTtsaXVDG5xMyUa2zRPi1+OIutwsxBpUkDnTnSB4L0VPUheJWMCyrpoUS9+9JusUV+A0tQQ9N7WYrctckGImQe6JB6TdyRUbeiTYnZ9KRgffxg+dcuirKpP8U7ex8FwZDCYsIrdv2WJ/SCk0Ek6RZTa3cSNVgZsnLYhZ+W2MTS+Fk64reb7TGRtvvEb4VhGDjy7Ymciu92Yy4aoesJmTBYdU7/SLXq5YuVICT8vxZH2LG7anSfCfbCjZYeiG764SVHUnMQGbnNFgR3BGcyp5N8kF72UEky5tJlsOu0BWSaDiPoJskrviik4HarTfZ+4rd4GgtgNTpAVr6v+64ZRYgsG/Yzka990xVCLBqU9DqOkvuEhrb4fB6wuUNnwwfkEbHlx4Rbml+MA2oZXlinLK8KAXqJcsa/naU0/NvfCam4W5VUGU93VvNHllwVtUR20Y7IWifgk2ZjZRb54J8Nq1DSqjL1L2FoFISmjHhaMnqLOugZg6iuV2fy/qW44rTGrbwDtLqDfLApH2oRqvP5jQg30CMeJqDc42U7THKT5m3s0GL2YCPVSTZewt2Tg8czLN0xDgiJsMAdvn0U+62W47W4bWpcvpKXI+IiXZqF+oTw81EcKmrRLP98+gtcVCPGE71I24/2hP9v2vusqwjLuefrheiJrcSqjqRlC79gthnVeFVLcEaoJLAB6o1uK3zi56gWogRt2qhnmJJT2BZXgnXg34DkfoMx1CiAJzkKFhRo9hZ68woQSXahbRj9yEiCIKxGIp/YAvRFFrKf5hFT19sRAHG2S4oT2N1jojgP1tGd68nkA/zRbiZY8MisdjaJ66EBd2l+OabDXt+12Av40VEDgvocd4C1C1sRLXkzh0aZYIZkwxHunMoAsSRGirKsLYqXq0+noxvqQUQrt6Fj3lrRgX2B66bKY2bRYnRsy/fBxMnk43dwtxiC/HJBU9uveaCLlpORiuv4KuYLPm6mI5FI4G9I57bEb35eLFl9306CuOiJXIwSYVCeXZ40ubHIlDOkjZCEd0H8rFLseP5HPeHTR0FWB7eTGpqnJGqHY2ouw+E/qWCzYWZMF6Th3hsV66le0yJndbiEmAE14WFSCJeU9UZjqielQhLCWNpOONM+TthWjf94l86mPneWchxI/+kWP+zhD9zEem4DdRveIM8015+D5TSWJ9zQlWWrmwDf1DRm50AjcwDyk7vpOLCpbf+hTo4Fwnva9cMSy/FAOOl5DcCmeI60pRNj+LDCtje6tMgaOWqSR0hTtWPZBgzeQrZHeZG7Y9ZPXuHEJqVR2gc1qBsu88MjXCCR5LCSZqjmX6R7M9RZvAvGo4qTzA6tqBYHNfNuNR4AKXARKcrHjJrPrljJJkguMKQ2bVWlYv1vV4u3I8GbjFCxM/NuCa80iy96M37M43wKvzHzOqyBOL3tdi09txZPsdb5zIqIPnODUSleWFtNoaZHSNIQ2D7JFwshxWhrqkic2y6Yksw+wbRWZ6uiNxTwesbyoxb22c0cxyyMWFMQznhAtuDWrFMtX7TNkCV2RkNmPl+TTm9DgXxLe1o6Y9KrNurBNmsR3/z/t1ZE6zMyyPdWDCUDdq/yZ3/PrAZjR/OdPwyQPd1zuQITOh7Md6YvTWLGwI3Ufd0vLE2z1ZQLg2dUmDj/OKFvgc66Ls9vrBI68FC0b3UTUv/ZGj1IJBHcr0QgMuFo+TYtocLkXmeGDCwk6cGjyFsv/jhphHLLvGd3GS2PUklU4s/aBP6fbyMWJjC5hZfVSHrgAr9stwvV+dttENBKPD6nfKRLrmVACSm7Nh6T6SLjwegJXv2S6zWJfWfuSL+n3NuBGsSz/oYzMrQgb+KIo6EydEv6kMhw4Np27OEOO1khx7Ng2nHCIDYXaoCnulO+npZ0TQd6nBg5YW6nGWEN4qZehWnkV/2SHExC3l8B25kAZHAHOtSihumdKXckV4+6gQ8Y7L6ZJtYiTW52OO6kL6hasYyevzYM3qNCPGAW5UEcoySskrF0esOJQPpdM9hOTZ4+DfXCzqayW33J2wUk+GlYrvZO88F6xh/e37SSXJxQOuCPjN8nnEFzI7wR6O3BKoRjwhyzTt8ftgMYyeppLLLrdB7cyDcZSCHDrDRfbkWmwe+JmZGeSDAJM6CE+nMPeafNBQWIOLdCJzsMwXxyY0osHSmkmI58HlQAMqusczd3x9////uN7tc2My57viOdMJs+dSTvN/rlj1sBPpz45w3J24WGHQiTSbSdTvR17YfK0T5woHUx0d3qBfduCT/ipKJcsTPnfZjDCv48y664myuk5sWBvEcR7rgaz6TniFCzmX/zljHt2JXVGTOaYVfDxi+07cVhsqa2QAQmKlmGS6gaqaFojO/dnI9D1JjVNhe/3uVhw1rqUKHHjYeLMVTXY1VMkkXwRukUL5uw+VfYztv1cacVM4kP7G8vy6L2znujWU/jpOjO6W18gbVUXlsD4ZtfA1bK3SKLvZYjz414jKiiwq1UqE7O2NsLDopjrZTmE76TUcnv+mGtn+G3GwAdKCLqpvUCBKdNvQuq2Vk/QpAIavWnB2Rj4nawDboy+3YpC1HUdazsMeCyke7LlKGa30R2aQFCbxrlTEUx7s3aQQJAqoC9eE6IxjmdnkA3VjAA9Gri04MW8wPSfaF7Nnt0Lu2UPVGYnQvFUOm2FfqD57AVoCZDCt6KOK+9kOUiuDZEoz1bVWBBNjln+oe9T1g2LU1sixQD+TGsF2H/tdcqRsSKNW6IvRYiZHq8NVStVRjDub5Ti9h6LebRTiBst1FxJ1aTc9X4Qub8Y2M336zJtAfI6qQnHnBtqxSIAtlmXw2G9Fbw4UgdlWi9ke/dQruQjDXOrwdGAbdfw2m0em9WiiB9DNq4NwYlIeFrWp07EhYjz3yIGexTBa/3wQJL65aI1Uojl9IhRw85BxgKYFPiLcCWM9/+NGukyJ1cvaAuhnraF7wfYgRzm6E6bSZ+fdwXi2s+gESUj0+VswPVgEzXVPyYhVzrjaJ4GWnZSMT3dFHVOG4NR4MlHTHUf3lOPssRiim+6GioFlEKozxPqPC1wXVyFs50oyw8wVy/ZXI6hrMvnBd8Mztifqz99KzOQOcB9UgfdX9cmRD95I//gaV2q+MZ01HjAWdeJi6nfOyVgPSAyz8ESRyGk954uyrE60U7acEFZT3Yc78aM61sjhHRdWDp3wezvO6O8WX5helyLkfixlQXgYtUMKbrcRZTjUF1NNpbhcdoLav8cHvUEtUL8/nN74UoSNdnJE7xhK/7wjhtmCHHSf+klpXwnEhwUyGLgPon91CODm2IAd/8bS6y0FGPkjGxLmCFV/mPXGudnQal9M7QoUIFyaDaHHZGrrQzEez1JgoN8uwjURIW1LGY5YbiZvronxdVwZ+r/OJr/Zu9a9VgW3DH06cb4QfTerMad3Jv1IIMTWy+U4/2ky7XJWDB+TYiwu16L37gjCu1FFGEmPoq0bxQhNKYaq73B6BauptXqleDFvBG3DE0H5Yi5unDemd+5zgGNOPoQ3mkjcMjsI23OgVV1DtC6z93W6As07eKSgyR3tqysx6eMNknfbE74xFbBO5JKGr06wNpbgr1Mc+f2Z9dKcUlDLHhBVO0ccm14Jq95hROrmA+W2BrTefcWYNHig3bIeZw4NJ88/uuMjm7+xij/MvyIfjDBqx4LDPtTdSzx0nW6HWpo3NcDaF/K37Ui5Yk3VHOBhfyXbqaVCsmeQL0aGZ2FKRjB5u4qHNYZSdP5JIp9/+CJd0IL2BfuYyEO+bG42Y4KHF7NR5gOOZStaawKY5B5PzPjeAXW7uRS2uONsYBsOyjOpI3IPVF9oQ/jfVOo41x8TLKUwn7udum0kQEVzK2RqCyjdpkB03WxBi95IasQ3Ec51yNGToUWfrRRgv+5r3FizlqpQCPClvhH9Y1ZTA3yEuKbXCKPg49Qk8wB8S2lGWa8/ZzcdiPypzRDOaOX8Khahbu1reGmFU2kzRUhg53zOdhX690ER1HaVo1L8jdowRYRnDRWwudtHhbEeOCGZ1ZFVAxWZJsA8Zxksh/OpqJtC/AyV4dwRK4q/ToRNk+RICPam8n6yc1gqw847j6mhQgGaXpbjfeYu+omSCNP1yjB20wR6mU0Q1k0owIUyDXrn1yAIZhbiiGIIvZ0nxsF5uQj8pUUv3yPEW5kMBXwV+qhKEHpU8xF65z96q5cI1SaleMudSHuFB7G5loOUuCdU5v0gJJEcjE8qplInBaPmmAIjxzpTabOC8blZAVPP3dT4ZjGq75XBbLk1ldUTBPnefER7DKYHBIpR8F8OXh5rpO6JgmC4IBenV/RQm7pFiH6ZA8E/XZpX6YCd54vxbV8OWT3AHfEWeTj3TUPSqeKByQb5MP2iIfnGzu3v7hwobEdLqqqdUOIpBxk6QFI03gFeiyTotbpPBipc4cOU47i7mKSZuIB+Xoa7YffJJUsXNMaWI07DjxQYOeG7Sym81r4iaspOSM2swMwJS8hrjjOC4lldNM4jRes90ReYha4V/4x2ZLohSyTBi9mryZSHLnDaVIlNv/eQJ+9cMT+/Apm6DqT6EQ+Nx+T4VtpPSg398NmEZSGtDvLWyRd/h8sw+0YP4e1ww8yp7eAWnWPW+nJZn2jBkyXZzI0iLuizbQj+cY+54c+FmzXLe2+CyPGb3shwzsI3nSekztgHW/5lYdGzVGJW7Y2dr7OwxnUtaT7vhSufsjD020SyiF0/upIFg0F7iWuHF3pCpFCvzGCOPefi9+hsPFElDOy5mLg1G0mrzZif9t64Zy2F1eYhRKmfh397pFAEqlBxLr7YfkOKJ4OnUmfkvrj8QAq13BzOG5YNzn9l31MtmrJcJQB1rxnz5D1UYQAfX+xaYXKxiMp7EoQjv+TomO5LHfIUY95zOUanhFADR/GR7Z6NbMkrypxlocRCKTIsn1HBj/gwbm9E+D4dOuFgANDTikLVNCrtAB8/TrbBuewpNaJLiIYj9ag4NIL+pSrCu1mvWcZyou6cEsHzNvu7MVxqpZYI3krlmHp6FD2M5RDH5lzojdKnH+8WY6l/OUJ3qTAzLohx4nk5UqJ4RhvvBeHW6zIsSrLNjJ0qht6fEuAal+w7LsLc7QqcMLhJutYF4eibEhgssibcWUJcOVCLnsRpdEK/GPSHMogNKMppSBBUFpVDcXI4NbFABP/GcpS2z6HaVVwxIUeOsSpqkuuarujcmIu0pOGSsD1uGDsgFwY6GpL7L30whdX17NYBkj25XOx+mI1pmu/JU11XZG8swfnqFuLHcqn57yL83v6ZDGKcUXi6GFcam8nS6JtYf1sKncwXJCbPASEPCWJ9+WStrhf23ZHBxVRZUs/zwJ3/se4kZcndzx64eECOYsdhkj233JAcJMePpBES13YP2Ca8Bl/zD9NczcOv5iasVtJm2ioc0DWoGS4wZSZO8Ifd9UY0r3DNODjRD/bvXuP0m7eZu3g+SH3ShINaT5mp8VykdLRjv+tNZqe3N8zD27D7aDLjleAFfe0ODP98ljE+4IJo5SaczEhiIgO8UBPeiRptvtEPddb/l7fD+oEF8yfFHXUTs3BRr5Y5t90T/xV1oOZ+SeYsTW+c1+mEarM4k8vOcHh1J363mHDq1H2wXNiJfsuBlL2XD+YVdsLWXcr5ZSZCS0cTnJurKc6tABgNb0LMpEjOd/NAKJ9uBMh7zq0xAsyxb8KC9+Oo/zKFMM5qQnDSBaogMQCcqY3wv65Dx/QFoDm7EZSxJm0eIcLfMWXw01Oh21k2iKyXYd9pOXV0mwiRl+XQN6uiFqwPhIt5G8xqY6gJ/nwEVjbhj7MGPXO3CFbjmnHdjEfVGAqho16P4eu1aUcmEOa7ZDB7+oyi2awxyWpGxZHV1G+2N23szMOSPcvpidvuYOapfLSPqiJWCa4ozMrDxScjJBtmOEHzCMsD98rJrPWOeOZUglLzTJLBnqHwSAl8D7wn0WfdYCIowe2uduKT5I4AeSliS6pIkKM7pvbKcDxqqORckTe+XJZi3Npy8vaPJz6L2fx1bCL+Ai9caMyC10IZ0c12gvR9DY6OC2Wc/rnDangWzL8tJEsme0Gnuw1G1fEMf4U/HP06obMxgaNyxx8/TDuguXseZ+ZqP2w+24l1n0w543q5+Gpcj9bn1YxNgRdSN0vxbKGlkdMILjaz/av5bH9GbbMXQkRSZN/UYYYWeqD/djuOM7cZrVmesHzBemPsL4a3zhN5F7LwwnMZUevhYaxNB6b8J15T48GD+Ho7cmNTM+sn+KIwsQOGtemZrYwnqrWkuLhCwAyz9UDOtSwMvujHTBZ5oyG3k525PI73Bx6cbKU463aX4zKfi+0D21nmDqC2uvtga7oUs/ofcHYgEDW52dBTYv2tXoA3mdmwXRrLaSHB6OPkYmJ7KhX2KwC+j1swbVIT9TZXgK7RLehoqKVOdgux8lUFCmtH0Fn1Qmg9LMWNqQHkmqsAZz4qkOnoSfJbQvBnWgnscnyoqlmhaBhajM9vQij/AWHY0VCE+FQXKinEAcdTpKAO1pFVLew8bJLhi/UgiRXPC8of87F5ooYkYo03ONfzcH/WGMmA056YqZ2P8H+jJQNYvajp5GFYzyiJa4Y3opRyYbl1lGSnhxuSfhZi+XclSbrCE8cmZ+F2gwsx3e+Bjx0S/K4OIOPYu+6Zm4WDF0PImq1+UL+hgNcCOclK88cZQwWaQ7LI36N++B1YCiVFDfEZ6gm1iiwcdi0gp1d7wDxYCr+zHYTO8cQYtWqsKV1MZq7zwMqpVbDbsouUuPMwxVGKgSYqhNvlC9uZUlybs5ykePihiJ0Tx/q5ZDp8cQ3ZGD7vDpN2wAcSLynG+CpTQ/S5eLZbihNf1ago3wBsL85Gme0Dar+Ij5452dj71J8SdfIx9rQUZZO1qO9r/ZG4UIrVG6dQOxb4IHSfFIkFq6nszXwst8hGxej71NIeERIPluHr6xLq0VMx8o8qUPtETk3WEaOOW4aktfHU2LVCeGRXI3LGPermVz7iWa9r+naBiosVAXblaOZxKam5CNuiyrFK9oDijhZheUApjq6cTWsFBWH/iGKc/qxMJ/eKkRBXgkbXv9QCdxHOblPgi9do2tU5BInuCixcqkRZXQ3BvjkKBOovoWqbQqEzphQl3zWpILbL3EoqR+/hwxQa7VG9V4Zep1bSXewK5Sy2Q3lVk82RrOezvTi0oIv032M5akwherzUJH32rhi1vwCTRwyRvNV0xIwVMozO7ibjj7pAu4vdT2c52fPZCe2BJdgQWUg+DfLESO8cyBw0JDUZnuiQ5uLyGk1JphIPA1MV0KuWEWUfPjZql8F6Zwy5/T0Az0+WoWqhP/nAamemm4LVURRJmeEJzbsF4C5Sl7yUc6HHVGL9hdVkEOUL9SHs2vQoGezMRceISvTHXyHDgzwRElOJoSXHiO9cf6QOy8H2h1/JyC98fP1ai9TVnpyA5gA8GVgH9Y46zqldAfhtXoMPQ/w5Wo1eGKBaic9XHMiFqd5IS62EadROEnOLj6JpVQjN02BMt/ijt6IKXO5QZr0NH4MNqvHwHc/ozTpf+L6QYvOSH4xosB+2xErxcyuPiTzmhX9oxe6IBsZxCQ+DWS4yHu2TqfbQDwksO/U2z86sUPODJl+KHx39RiHbuPir6ECP4QhmSIg/9syTwml1A0dvoD9iH7Rh6NsH1B02X6r9Zdi1fTLncpgI321kMB5flnl+QhC657OsW7hljdJHL/xu7MTqSyc4Kw8FYKFnB0YlG1Arp/Dh+bUD+3sMKfd8Ee7vLsJt3SRS5yTER/UiJMvySI+zENm2xZg2L50c8RDDSU0BTlMb9c8wCNxhpWh3aaL8j4mgc6QcRzZlUZrvWb8yqsFq5yzqgl4Q1u5T4LrmY6puWTB2aJRiTnM85XE0GDF+pVgxR0S13w6FUKkUYUo0ZckNxfHJBch9dJ8auzoMPiUF6LT2orY8CsXOF4UojA6jymOFOJpQwbKRKXX0WhjWsjNWNaKc0/87DDX7i3Fp6QhKr9gZJyJycNVLRaI13R0224pxMrafWLu7o7UqCybNZWQ03wNUZzm+eYWRT2O9sCiyHJ+bosn8cx7g9JRhdm8C6ctzw8/NrBftl5I30/lwXV6Md/w+UhPuj9zrLGud7CJlJgFYNqoE4q5GYlLojvQprNflPCcXt3rAwqUIjhHKEs5KT4x6UozAYz+JiYM3yg9UYPRxPtnS5o0NAeweyqIJtdwXeaQStetmkQMlXKS6S5GQNpKoW7Gsos5y79dVJJ7txfr3y7FZU0iGGvnh38EKJPy+QUzZ2f61qhyadgJicN8f9z9k4+6+EnLGwA++BtnQLCkiOtYBCAmshxcvkTO6MwCH7Sqx9OlMptuBD4/wSrhpP2V4491QcqcVR+mHjHGdGzzfN2NzWjbTpMbDhmltGK66nFng6ofR69qwPXp95mQ2o6VdLZhtUpfZeJ4PP/8ahOrP4CykgrFxdRnunJpO7bvA5iC/GrGTG5njEl9oRFdD6BjG/Ed88epOFWKaGxhjNpcvSLKQ+6YwU2DFR1BAB/S+PeR82cJHpGEnMsyVqd8qIZjxNweveu9Sjw1CoCHPQQzL8CdCgrB0dSk2vMmi9nOCsbs+D0p236kLCWE4eDoPNecKMl+MCYNXfi4a38cwErVwaE7Kx7tqD2ZXjxjfZpSh6L8AymNhMErEZdDZ3MC5OTsEbSplaF0n5HjaBkNdn32fLa2UcUIw9lXmIsy1lJJcDMH7vDzsO55HebK9RnAoG7MLSo36WL0MHiyDeH2i0XPHQAyxrcf3EWrUidJAnPhXC8PRU6jSEhF2XanHlVEp1LzpInx7UocDMyKpkFQRmDEN0Jlwn1rhIYRXQQmMrB4StXQR+H+K8SE7ilC17OsXleF0Wjd16G0wdD4pMFs7KtOvPgQbWa11Peo1epQXgnejFWioGc3URAcj52QR8uObqDVlQZgTUYxK+gMVbxQMU50ipMz5Sa1TE+K4cStIlTll4y/Eeb0WzHh4kcpdJ8b6j6VYZ/2XOn4rHCmNhfDKauVoGIUj/UUBXNsmUF954ajkFSBz3iPOK6UQ5Mfk41hnK2V4MARmsQXYm1hBPaRDMGxKEdQr8qjKVyE44VOEjphEar2dCz4/zkPY38GSHj1PHDmXjbObvpKDtDtuOmcjuuoXmXw9AHHCIsz68p48M/GGmU0VVvQvIN/j3fDnTz7O3xghGcf1Q+F/uUjtVpIgju2MXg04/m0/B7p83J5bD80DkziGfgGovp6NmlnR5J86H68+SfFhwmMSmMzHf9JsePikk8XagRg9uBKDFxQwDuMEmGtYAdNrY0m/OAAHH1WgX2MquajwAb2LzWiz+6T4kg+iORVQ1+ORFd/8ob+U9XO7KCMnlmlXLpdCb4wDp/yYAMbe9TjycDn1FEIsU2pA/47j1A6BADVvanHtnDm1IInV7LcK3ExcSo7z+Ji7phJ2bYPIgI88pA6tRjpuMG/5nljk3wykdDMGu3lYkF2Dhg/rmTE7/PDqbA1m38rM/GjhjzFza0CVDl7jmM2H7vB23LF345yt88PeaQ1oTgjOWFvGw1TnOpw3HsikmgXB7pAcqyWbOeOYYGTMyoH8SSgn9HIQ9nnJYdlSzjkxVgTZKRnq1hLOHrYTndxWBUNNF6MS7wAEju3AUe5fzitxMNY9LUCw11dq1BURts+uw+FJhDKwFuH1+VqsPlBGzdUQY/XbenR3llC/moOwsEWOSTYWFMULhq9eDvg9NpRuHh9xa6U43nCFsz9JiG06tejofUi962Rz07kY8sq/5LSPFxy+lODdlrfEtsEbsd9KkPvzLTE654XzE3PQPlddMl3ui6Nstl58WUZM9/lgRLMUUdY15M5XD3Q2lmC+YxfRFXMx+VcxFgl/kAs3A9H3qQg6vY3kW4IvPn2sRZL3HeaGjScubsmCx+5nZK+GD9b6ZsHgiQ05e8kb9nuyEFfmSrK2cjGhoQyjfzwnyPdB0G7W99ispHkBKAhjM33oUKNfzf7w3i/F0o2qzPyPfmiuYrnxXgqRinmwzK6EVf0wIunnoWJaJWZuXEtqjAKRHFUDRHzlFLkHYu/earQe/cg5n++PyeJazL6nMFr2wQ8N7Dkra/WvrH7pj79dDcj9FGFkeEiI+aI6LNnkSMX+FOCerAbGb9yp6B1eSPvTiP7qQcRwOhehd5tgO7eNeVLhB9WJVdCzesZ8+sf6uWclIvtUyeZ7gbjq1o5bs1dSIyl/uC1uh+FIF6M7pnyM0WmBtZ4Sp/ARH/ynTdivsYITlesPPa8m9IZdMtJ7HQDZ3GpkZvM5+hYhUH5Rih9pR6kS/1C40CWYJT5D5fcI8G5PJUYPf8PZUSOAl7gSRerzqRO1QuBuBRb+1KDMZFxwG6vgOX44Md3D9s3H1ZCUapLZZQKcVqlC/oxT1K3jAjizr7E1WEe5jxLA1LgSh3Ui14ReF+BjcwXOr5vJfIwRwVxcDq/2WOaflRCn3pTD6f4n5vhlIe7uqMDmAd7Myleh2DatEEfSVpOdWWGYu7wQR1f9ZcTrw2AVnA/Ph1NIkxLrCVtqMChsHhU5U4Awvyr2vkdSP9j9P+utwiCBJ2XuIsT3olpoGQdQB9cHI1UqR+ReVRLZEozuQTlQkoYwD6ODcM9Cjqz3D5gzfX4Y4tAJ4Y6x1G2bACw6+xq7bz7ktK0IxHV5A5RSPnCWDAuGgWoJWi5VUp3Xw7AyuRjHqy2ZFbZhOG5YAofHP9INV4djO68IozwOZh7WFOFiYz1uZnMp7m0BdNRZpvU9SrWmhCLxbC5i49w5dRqhGMl6ZvCKJg5THYJxyTlIuriYI5gYhneb8sF9eZ1KpkOxsC0X1Su9qGU3QqHdlwtBnTml7ByGt+7FSMzfSI0t9cX7F7mwWzBMojLTF5W782EyYaTkuk8g4ixLMK4vnwgEnrheWgq9eXVE9aQvTH8WQ1P7Bymq4uK+cjFM0pQkPfN8oNxTiOonqpLKdd6oHluIj8NGSFaZeUO4oQj1S4dIUv/yMSxBCg2LEaRjZyBKNbORsXAKWSgPgFabFIPTC5ndEGPCZxlsh8ZwRlsE4tRbKQYttee8HRMEpddl+Obrw+x6K4SpuALJ/z3mHMr0R7NtK3448IzyNPzRfb8ZpeMGZo58JsRiUQWMQ8KM/vc3+dcrK5C7uTWz6rcYLepyDLJYwPSMF2PwXRmUuPHM2PMBiOzPht16KfXtTSA8R1WBv+gZZ3OOkPXtChz6EUrN4bIzk1KE0Dnl5Mf8EKiy3CgSx1BXWK5YHFeMiX4SSj0+GC/NypCSlmB0ui4IE96V4bgDh7OiIxTZt3Ih3vw+08MiDJv/5iJlcZvRk38hiEjPwRS7lAzdSeFw3VsMs7BozgyHMIw+nI8Nphxq2scw8C7k437bAKoqzBOSwUUYXD1EIjV2hIoFgYbTTfJrgDeSL2XDuuIjCXrhgT7VLEx6eZqsXeKNQBMF+u6Xk+n6PlDkFEAROEKya4sHNv5Q4E4Hy8ZzAlF2Q4aHW1+R6N+B6NKWoTUpgkS0+EFBS5FdGUqmTRdiUsn/Pj/enZndGwi/TdmIteUx4VwhEr9mY/f9cGby1QD8SpSicNVqxlJZjOusTgfrt3E8dwiwJrgCGzyymLAjYZi/PQ/5b3I40QvC8XRnPrItD3E4g0PxXL0Q6V0plPbfEPgE5EMyJp06NDkcYZpF4G9dQiEvDDMyCxBxfy/Vy2Zlnk8Bbl5Xkaz67Ye+NUW4Wqwk6b3AZ/VdiBtlf0ifph9OzMyDfJuqhLCvD3ybh9k9gyRDdnvBJbQMbu9ekaR3bF74F+HYxUGSfb8EmJ+cjb2HdUmFlQA+t7NhKfzEfK/xQxzb72DRyXSN56P/thQxN58xx9v8cYH9uelBbbJUPQB/n7HrAhNSecwHa8wacXBwGvM8JQDu6uy5BbkRtaF8JB6TwuS9A8lguf1TCrteICCeHSJQQyrQ43uaM4blz0PvKnD2nxMlY2c+0aIcatRdzqpjIYjULsXbNmfqa04wtDfmsLP7j3P4eSj+Lc+H3S4BVX7UB9IhpXBq7iL31H0Qs0yBwP0VBNO98W2KnO3ygyVDxnGx/5YMfw3/Ec9IX9RkZGGB3RXi/dYXRWyvMR7kSubW8rDwej6sRw2TvPfwxLVEBX6m55MtsSLctJZhqMViMqpFDKu/MgSdVCVF+iKMM5TBNG8g6Z8nBNOcDX8Vc3K8UQTrQhkM+KeIET8QyxZn423pTjKlPBCn2V5TU/4kc9LVQCzqrsTwunkcHsvqum8UmMXzZowOhWAEyUHggwXUnIdhmDOsCC+oC9SXDyEYvCEPDidiqX9ePtjwIAdzX6lJ1NdzgRI5rgwbKhm5lYdZn0tYf3lLEh1ZlkgqRdb5BnLxnQBGkgLUhFeTxqJAHFhdiJ/bO8gXAwGunM4HtFqI9kk/fP3GMoOZM+nQYOdqkBRWjZbkmHIgdqwrx0xda9Li7Y9rplIYxO4iuwsEyNJj9698mnO0MAw/6XzEBvUwFz6FwvxfLvbeUiFFyUGIyZKzZzGFmhEcDJtPchhbpBvpl4fij3oesHUype0Rgl2dOZi48jjFZZnELDUfW8w0JJZffRFnxOaOzSBJ25ZgbBlVgNIHgUT/QxAmDSlCqrOAaFYG44ZpIQav8CCunQJwo8pg9egEeT2Qnavfcqg9iyP72N7t/kOGo/IQUsP62ExDOSzuviBRoez6Xgmm2KaQ6UNY3uBl43aaI4mtFuCCngxkN49UVfhDd3YFOnrOk8mjA2CztgJD55iSF77BeFvNPsu+zswLd9he9qYADQ7zmOFbwrHGrQDho18wkT9DoMT6m7qlIzO5NAR/CnKw2P8Tk/GYjxtTy9Er8iarndi1AcsYPmXkvHEA6tjOQn1NJS1+gTC+VYqHRskkXysIvG45kkQOZF9uEFL25KJZ2ZdYmATjz+scnNG+Rk4kBeJsSjnmbDcmjw6FwudNKU46JXPWTfRD/NxCnItXlQhe+yFhcRmEFgnkMV8A745S7OLfJZ+GBUH0IB+loY/I32VBeLSiEPut75P3A7jYrlOGnh9ScswnGJ9D8tA82ZvkDhDCTCuP7dRlJFYkxEI2c58FFZFfl8QozilDFOlluo6KUD2xHGd2jCHxrkF4OawM70Z8ZBqHhCPZpRjpi5U5Ge7hMBtZhMJB6zhu0eFAWwF+cL2MAueEgWZnOH3WXs7ER6G4pFwK66vLGL+lfqy3lKDTp5fYsJz8u7sAn08Ok4zfLobG0jyoRjwl+YYi0CFs1ixJJzdSRBCwOULmZpDZogCMMs+Bpn0zWT0vAMndMqTnlJJVjf64qCXHux2tJHx/AL4X5OK2Yy9Ze4mPj/Y5GJX/gQxYzYfW71yMWvmHpLgG4tmwbDQ6feWY7mf3c7gYTz79JpfHB7HdVI69Q2miuy4Ajy5IIRxSxLl5JBirpxQj/6AjSWSf3WBVESx1eUyfQRA2FhWjNMeHVE4UoPZfDlZbVpIslpn9WVYJrmkjkY0ByDqZj0ynT2RqDB/Ozflw8P1HhiaxczK8EOTfZ1LVw57zbTkGuPiRjJVi/C4ugJL7C/L2ahBuXs5D57xwYmctxt7aHHgdv0t+sXosWaDAmtuziGVEMAbMVSAx9RPjeZ/lpYulmHLlxxrpaza/6otwNCaCHGa962SaHD9vFJKR44Q44JMD3xVScsc1BG2bihDmcpyMGBeKIT1FaKlcQxzZvvxmWi4Sjmwl+1aH4K4gB7LgGWTRtGCcGJoD0znG5PpuNvuc2JkZPyqzLy0Ey7ILYBp/gYweGgzuolKsqdlELiWEwnN3CU6OkjKMWRjCvhbBKbKRadMLRffXYvy5NZZMmSjCtgZ2Bq7LiO9tHrbIy5C8+zFxfSHEm8MyzBjoQDT2hOJQey5aVBaTxW+DMXdgCTZtMSOMRgjcxpbij5UOUVEKwxS6CKbd2qTgZCjCWf/39Dcl606FYLNOHmRPzpADyjz4PG5DRVInPBd5Y9V4tm8qVbI8F4QZjXJWv734yua4d48ci9J7kfyZi3uFbdisXocBl3yh2NUGT9VqqMwXIv5DK2KMakFcYqCzvQiTx31AAT8KS6Y0YEFGF7rFQXjj2gZRfhMaZ3ghKr8RAT7JsNL1Q4pSC6QrCtA2SIyVI1vw9l0VRG+iMX1ZOuJP9GDuOZZJGtoQcqgR+B2O13XZUGd77DnzCHSxvdi0vhaymUHgWjZg4DYF5hg8gHlVATLnfEDibhH2PpPA27sAKcp3sLyiCPF6CXAuiwbJKkX/6BZw/e5hx20FnB81QVktCFZ/mjA+qAqV36LwclMpbNob4fY3En9Z//G79xohHVHYKGS9JbURnOJIHNTPh2L7a8xZ641xZk1I1smAcEIkGKda7P7ZgO8r7iJpaAHkI+tR7xQK523VCHlTiVkfQ2BWoIChTRk629h74bKM6lkBs+VhuKZVjmfWVfh6Pxz27oVwOFkDrcJQZJ7JxaejZbjYFQZllzwkd1ShgBeKWeaFMMpQoKk3DJovi/CuuQobIyOwyy8bhi51yD8VgXNTi3AutRbyd+GoUqtB3LNaqNVFILO/GpFddUiYE4mFegU4eaEB5/3vYZlWLpJvNeE1iYHxjyKkv2zFc14YFl0rwcjlVbgje4jRRvkY3tqGxW3RaPxcCMdB7F1ueICBJ/KwXdaK1UEPMfA4O4dD22G5PgaXdxSie1kr/j6PQPP1MgReqMNZ5WCsF1UjJaEElhkRQGgpThyow/h/QWjjsM/km4exjkFoH1wOy7u5iNCOQstYObL/951S5XEItM1FrloPpAOCkfSQ9ZYVcqh03MPIEYWw/NKEYSGPYPOrAB732c48wg6Fz4owTO0u/JsC8d/dWjaXU3E/Nhhzhlbjnr0CebeDscGkCrxzbG7tCsaSqlJE1ufj9G4xZn+UYCSbPWdUWK+LK0T8KwkiXopxhX3GuBEE6u/YDjKrGPf4EjgdEOLFhirEjkvFk1kiPNmjwI7EZNieE2Ey6/lqfcmIPCfGgcG5OHiLQevTIFwtU8CIvePDNiI0J8tQPj0De3zFuMOeW1ZcJlTfiXDoqBzLHmRi2F4xKoez7D0iExeWiSHdVoLp9zPwgc2vdA0FymfFo/qUGE7JRbivnokVl4R4PLIMTfufoitEBLtT7H25vkQfLYDafxVI/BSO1WyX3367DOtiQ7FGl/WcXgWq/4uByn0f3M2UwmjHPdQyTpiTlQ1GwwcDWgPww0wKmV8w+iZ4YfQVKXQ9/GG2RgiDIAUk66MR95ZlwkmVuFoeiWMO3rhRUY8Fl1zgVRcAf5NKlJTz8MIwEHOzyjHc5hr+7hKi9kIJfiT5YDvb8f3nlKH9sys2zxRis3sRtsotoPXOAUdCyjHyzCxYfnZCo70cL2/OQ2GCA2zGlcHWZAbQ7YJlOVIcPTINJTcFGJKlQGgnDTtNJ2BALq480sFX9hm5h/JgobYare5eGHZJilWKv3SivS/UIqXo0R+PA9s8YNmSBatL4+FZ6gAHEesDte9plTFCvNXOw2uVFdg9QQhakIfKV8vwpVDA8mMR6rbNQmMoD71Ds1F+bzhOSR3g/EqBiteEFg0XIL25HHbjx2NdSiASX1Xg2kFNxK8QoO1vGbac18Tu9wIU6uZDbaAyJvULEDI5H/F7/9I6FgLImlld2GtAN4ePqStrMKG/kZ7sIkCMngJPV/TRl7p98G6cFM9OiumfhgLsds/B9sFFdH2zI4ZGl2J28gJ6wLvL8DhRBOHdOs5qm3N4+lGO1umNnL9tVniw6X+fJ/WnUoyuY4t/Pv6Nz6LU1a9jVqsEP5aEUMuKrmJwQwkGTJ2cXipwwJjtBA+DX1JXei7izB05PhkYkuDjl7HIPgvy5sOUtq0TTA834lu7J3PjgCOUhY3Ytc2cCbHlo3N2Ixowj/Ngijf6q5ux2OYDYzJCgF6L11D4a1MGr0IwlOXGk9FSZtGpQAT/aoNV+CgqdpHw//tU7XV9cvJiCFps2fNxtiW7GkIw4XYp5s5RYI95JGYsLcXppAbY14RDMawcqvNrce3KPVYrleiwbcL98GiciyiHxrtm3G0TYZ95Oco3MNjDFSFwVAUestoxH+sNj2ApBjwW4GWaL6wGSzF82hYYh8fA2y4ZMyPe4sqNGNzZkgz/2jfw+XQf71pewn5vF978iIZR/Eu06HXA2DwaDcKXWNTVhuP774Ga8wqdSh0Yp38J1meScJjzCX6+59E3MhkBl3phWHMOeVVJENZ+REejAIP8n+P5wmR8fypAkmMiLv9OwoJyAZ6kJOHupBdwSLiDzdef4svLEhi32CFtQgKCVpSgTtceKRZPsZBlu5gHF2H+NwX90c2IfXoea21TMbKuBXEbLuJaTyqU//c9l0t8QSsyMcLtMy3I4UIlKBMH73yh8+19YCTLxOjGftprrhNOPH0GC+02OiTZESqOT+FX0k77pznCc84znLnWTR8d6ItNabFYXFyDve984Jcdi+VbqmHL5+Hb1FjYP2PXjULoaT1n2WsgrsQJ0XcwCSuDlPE7V4itvxKh0TwIUtoHL/NjMcz6DRbV+ECWGIugzx14cZCH0ytiIV32Bme5N5F5Ng6aaW3getviaWIcBrm1ICvBDkPd47BX1AoB2zHHH0/HqAut1AyKiyX1aRhm3kJVPeTCbms6hKd/U+M0Y7CrSoYrZf6ShuAHSGvLRt1snsRHEYMEdxmWKgsldv+xvYPE4Va0gO2OfjgRFwfderY3n/BFs0Ucyt2FePrNF9Oi4jDyZwDOVfshaVg8Sn4HYGqPI3TkL7B9gw6UChzxROslIhZMRISKE9aZvkDn2wkIeuyGxQ+eoWPveLJP5IbVKQmwzS9kbK64oSQwEe8DxhKde1fQsyYed7rbsWjkNaglxUG8tQ1bY69hsEscZhztQMsqAfKMGcywGExXsnvS82SwadYf6vmdQHiUZ2L4m15qLdwwflAqBuw6TI8a5I5Ve9OwkJyh50W7w3lmGs4fOkT3sXso0mPw0tgcaftc8VqXwaV/ZjC0ckXETgbXDPYgZCEfzDs5DsTdlVx7zkd5Sg5q7zyQ6KT5QXIzB48l0ZIT8b64bZWBZbtKJUXLfTH5LoOUA6WSg+Z+CBiSifOnFZIBs51xaVY0rn0mkh1dLnCcEg3fBVmSQYdd8LDqHmL5aZKl/U5YuyEejy0LJbx1Thjx4Qkqe3MkatXOaFM8wcB1BZL8x67IHvkCc6mvVJi+G4aNTUZpfgd1N8IVp3yT0Pq5jPIp8MBZqweYfOgeXeDnDtWUBzDLi6BLEjzxT/8BrILD6QS+C9KtoxD3VSg5EO2MpXejsGN0mMQp0RWKyCh40aES+rM3Xp6Kgpn3E8m5CC8UBkXhwMkEycpILvSWRMFt4XPJCh0vGOe/wi+VfdTL5R7YcTMFB3aZUnW5HvjyNQUH6+2o6A9+mN6cCZ/uDNjm8jHIMBNeGgy01/JR75KJvDUZ+JZ/G3OrnuPMjVJMULbD0cUv8ON7MZYesIPP4OfYPq0EKs8DsPPCA3x5xNCrvvpj9okHCO9KpTclB8ByxQMIdF/Ry1a4gmsnQ0xHIR79cgb6Zfi4vBh1zq6Is5AhI7sY1xeK8FSRiJvybrrzpgjx/yXgnUEHHX9EhOSziZg7rJW2V4hwpfEltkYRWvWBCGmLXqEhNYvWyBVh2qSXKFSX04vSxHBhNZuvJab/TghCjf9jGNj70TLdILyoioN1joAW1btg5KVMvPu9GAavXHHEPhNq9osgD3HGq6mZKPy5EJx8ZzSYxMLj2kh0bXTGvfZYXB0zBl+MnSDc+BjP9UfC4YADBrTEYyCvFOMTHbFcO57tGizfWzsgmIlHS2AZLNO9EfaQgfPfQOQLvRBQyuCmiRApN7l4FsXgi1CIww2+iF7JYO1FPq4u4uGTPgNThR+O7vCB5mYGkjZ/nPnojRGiOPgOeY7drT7w2hIHj6nPofyTC2fbODAWSQjd5I6su3FILn6MQnNPbDsdhwMmj2E2wxNvreNwgfWRITaeSDOLw4nwXqhMdUeaXRym3e+F5LE7tBSP0bzpIx4+CgA3X44ps+5KVlrxMf6DDMMPBEl8OwIwKl6GY6fEktRGB7xRY+A55S5u9Tmg9jwDP59wXI5wQGZzBtzZ3vCrNACfLNNR4MTH/BQ+ztzKgMMif/jv5KPpdQYm1fNx/6sIwS6vcKLoMW1XJoL19DR85sfSwYwIJrvS0P/8GW3h6gBvjRxYPq3GBIU9pq/NwYSPtbB47Ih3q3JwIaoWru6huP07DKp4KZmkH47/A6S0VKl4nByXdVhU3deG7e7uLkzsFs5tt6/did0IiqjA0N0N0s3QXTOzabsbxMQOsPs7v++/fZ3rzJy991rree5n/PggdLNSRdq8QJq8OMs+KUWoPVzIT4/CqH6g5P7LmaEfo0jfESbZZznxvTKKwk5npR8dLXnTMY7md8Ik7VeWrHwbwweTWKnmggXObeLoromTwtea4xNcxJshccwYqOD62SLWzI4lYJUZni5F1L0eRydjBdttlaxJ/yjtHqPgeEECV+d9l74sVjBldyK7p9ZIuo7mlOrl0mBlPWZNtmDBiny6udZhup05G+fl8Wj6b6lGYYdzBw1LdON5FW5PYpGaT+9i8R5lx8qBGvYdi+VPuhUmFbl0rzgl7X5pRevoPLJzLaWL9W0YPTefUZYKyf+TI2POF/D+bbB08Y4zfbaomG0YKX0Occahjop5lkFSp1UKjo1JpIXoR8lRBT6vkkhX9We8nYIHn5PouLsPu1YqGPY6kREnBtHE3JviQxm0GRKMs4M37yens1bvLFoKb/rpZtL15Vlub/Ygriiawc2uSh1iPBn9PZrkOTclHWd3rjeOgTm3pC7aVnQYGcuY52+lMisLcm7FYvPghXR0kxUL/8SgPFctabR8iaoJY6X/LnXaVj8sT4TTYG9LdU2cDzH3wjhyR09l5ufN7NpwfkrRGstcH7SehxOyyFmT/86L2wXh3B/oqPFb6s8gnQyCByBdGOrPrFZZTCuaLhn88WPjikzq914orW3hzJcTYcy9NU7EHHQk9EAYedoTRJi3E9sMwvjTZo4YXmhGiHYRExvksbOhgqlDi1hSlc/pRQreGBQTq5fHiBQzUmIT0bwrxT1VwerPSux1ywj9a8bjaYmUxZbjOdWUaZZpDN5bQmGUCabbM/D7W8KkPqZIl9NxWVnM5xWWTLKOJXjubynOyopO8l29u/1dajrems99YvlW/Vd6dTiS1EdpxH4ZL9QjI3lSmcqD8uli5ky5xwemc8YF4RarYG6HZHrWCUens4KSohSM40IxM1FwYWEyhzeEktAqgET5LNHjLEXbKD/sKaR7lZloOyqAScMKMexiLJ76eHOgPJszV9Uk3PLG1CGLBY0Fowu8abMlk7Nyjzo/8aXFn2hebHrCiTO+tOkSQ8TQR8zo5E98ZTRF0x6js9iSjLUqtE5NZ1VPC7r0UZFmLuFuaoneThWvjkkkrnOknX0BV0M3SPpLHPllWkD6iYNSUoYTb14WYBa3R3omXFBVqpk2aD2rd7lx4JSay5PWE+/vSn2Vmvlhq/m2zJr0shLE9rukdbBi8/hStF3u8P21Jc+MSxl54R63Pxtg00qD94sHPNMzpFfdQpS5D7ivfRwXSw1HLt7n41Mz1i9Ko3O5tmiXZcZLwxROTBsnyrYr8A9J4ZVmqHhw3J9J+5TM2YKUNsqfBbuV/Oi1Uorp7E//mDiMTy2VGk21Z/aGaOpcHSHtGuNAp5dynbynS/V72xH5K5rzNVOlh4V2DF4YzZg3a6Ty3/YMLI3CP2+rlDXbjjbyb/U675TM6prQq7aIzmNmiKJiM/acLmZTwUwxYZQJx9uX0N5ygRh20wcvZTo7upYzOcCHy19TqatXxrhAH9y/puNvWcrt8j0Mt8ji2+ZnfLfeh9PGbGYtfUobp31UD87kUNhTXJX7KLbO5b/mT3nidYBx17Mxaf6Eqxfd2R+Yx2WtD+j2dGNZywLKy96zzsGNXpm5GHp9ILOpHY7/yTNy6gPKPTZ4Tyvm6c0PpEyzZdR/hdgFfeRpJxtq/TXsCAjl4Uor/FcKap6E8mqnNfEtBOulcDRFLhg2UmMYHYeT5Eq9DypW/VRyZLYbwllF48o4tAbbM/VMIS9G6Yjhox1YtF/w38AJol2MA2OzBJ2jZokKPwVbzUuoWCB4GWCGSetipu4WjEg1o+eoEqzSC5EGuuB/Uc2RlC50OufKuPkahgZ2pcjAFf3RGgoiOuKfbEe7IaVE3qym5JU9QY7yHB99yWIXBy4uL+HHhWqmN/ThSVMVM39dlCrn+NCguoDIdsXSMzNv7lirKRpXLg1r7MM79wy6TqyWpnT1Ydv+TLpdqpKiv3nTZ08Wx6yfSyY/fNlckcbIdWelCx39SOqXSvNvQdIKyY/arakMWeQjzVxmw4RFMQz9elL6O9aG+pNjePiflaQ12RrfbrE8CDOTzG+Zcr0qhgVNykWzaFPuaUXz27tMdDE7w2bnaMZdKBJxS0/T/lAE5kvyxNUep/m+PZwzh9PFhB7GZPpGMOR3ppiwy4HmRZFEvN6rG5VhR4JtFNnLNul2umKP9c1IiidM0+36xZufnSLILC3SfLvqQ2etCJptvqfR8fRFPSECd4cCzeNkK26ValBIATR6asWeVA2NZP2wPWVJfDtBhY8faaNC+dEgmdzYT5rgmFBOd0rmdM/GYsuNUL7Kc1dvyQ/NjeVhHD+ZQsKiZuJZqi3uNwSHdfOJibChf88ibpzOx/2+LW1+CLovUlF71Y2S+ypabc3mt50Hwx4UMHlTDks8PNhfVkC/l7Ku/fFmR1QKQxfX53d3Hw6vTaFp1T+pyV53ChdoiHzZCd0G7vTeouH4vvaU7nclQPblRVtu0izBjcH6ajY+uIHbJxd+DNfw9Nt1tOvak+5TxFbDW7xc6kBBdiELW96kZR17QnYVUX33Bj8izch5WkaH2kfkDjElv0k5ftpPKLJUcOdrGUO7PsX/txt/4mOJXt2FoRbuvKiSfTOtB8/7utGwJJbf9t0x8FTQqE0KPW0H8Xqfgo8bkvkTqcWQUU7sTotBZ80tqZu+M1GRMWi9vSo9nuhCblYMx1/elZr0NkTvazTOlrFCe4cBnR9EcXtjpFj27RijD8XwyiJUmO89gc6mFGKsLEWrKcdprkgi3tBaXFWfoCojmRRLU/Es3pFR8hy9HT2ayw2deZivIe2ONufTHGnVXIPWsZEYDnKiVY2asMtjibvlgLGOmt5Xx5Kp70sfnQTOd0iTbm305XiLRD5fyJbmdfPFpCaez9ezJJV8xtfDU+gyStY4WYc3h6bwwTKDx20VGM1PZcOqNCxtfdlgW460olCkXval4EM5xZX54qC+P9ZO5fR2UIvFwpFdthq6pV4W2bOdsHBV4WpzRcRccqDnTxV+Ny8J006uHHVT0XvuAclwqwt1Zf/aFL5N6lDHhUeoGHX1mNT6iB3b9uWwN3WY7tGn9oxanculIX11H2fbsbo8h2atHul8XGVFZs90HuW1lVJTrRg9O4PXi5tJHlgx0yAN9c0G0jE3H6b45XErSS3ZJ/gQdzCPCc+zpHxHHzpk5mP0MUdqscidtroadvVJl740lfs5WI1d0xTJvI0b3YrVDI/IkYYNDsRgRQhr71wULwcGsD86lBn7r4vroYH0SwjlZcxl0S/FEocYDYeauTK7myVh8RosdjgzqJkFD09qSPd0ZlZ9K2IzNPTOdSOykQW2QRqexbnS5607VhYFVH3qLFRLPDDbUYDfpabi7AZPHLbLWlfbSWys503CrgKk5LYicKAXTvI7aeH9xNcBZkRfyGaOzL7jppoxe1UWxeF5LJ1tRle/TAr+5TNpkhn9yzL4c1hFYA8z3imzqFqq4mB1FJN6pbJq7xuWpEYhHFMp+fKWIauisPVL5q3mLVMaRtFaSqLVj1d07RPF8SVJuOe9oTQokrflCQw4+JofskfPain7YNkSaZWDP7dC04iJ05WOPfOj3T35+edNkv5DP7Q/pHEueJ9Ut50/+vPS8Om8SerczZyr25XyNyczYo3MAA4J2N6YSt4uBT3uJ7DHaiJ6vWTeGKrh/mprWptb0/SLGpNdtjRZYINeuJq6Bda0jFbQ8Hoyv3VPQpmCFuOT0ew+Q5MMBYrHKeS8Pk3mcVvaBWXzdWuZyOpqj5N9DlZ3z4nr8XZ4lWaRUPecuJ9oR9TadIKmnxcvu9gz4G8G+TnnxFIDB3pXp1OceEEc/GPOyjbZdKwIlnY3tGBvTg6xVyKke/Lzdltz6HgwUGrTJYQS3yR6/04TlfWDmZaTyCNNnrD9GMSC/smsys8Riya4MlWp5mLwP6lIzlMendTU9vopeZ9xpryHmpez6pB3zoov01Sc69SZZpNssDugIjKtK1nPbdi3W8X2mk5kbJXvQRXN5ul3xazGttQ9GYnxhtsi+KsVF45FMaHlTdHisBv6E4uZN91JXP/mwpzSIsb8sBbbv7oxa14Rdma2YqChNTWBCXTTqPi9wZajRgl8ySjA4rEN34MSaDdIzcgmNgTax/H3zDz6W9qyNTuO9kkLqJGz0kSZzbxmLMK9yIHbn+JIOL2QBwPsGXctjk9u86krHJj1KI6BevNodM6dMXLPH/kYJ/OoOzFpBYycFMt9c1sGrtMw4GQ0B8/bUBGp4XRgDGnakbxYEkXDjb7i/Y0I9JfHcP62v/i7NpKK/dGMV3uIu5UKTtSmyMy9nXnpCn5+SCamdAt77iuo2Z9Mho4efa84kpOipv3L/iI/0hGXtmpc37UTxcOcGX1PznFvuonSa1aYRijp8iqWthXWGJ9WMrFrDA2tbahjr2TZQJmR8v2oWZaCe1Mb6We5H47RSXztZyWdrvRjfdcUGvdXSO3tfRn0NQ3vLllSj5m+xLpmECPlSY3/k9m+bTpxySqpy0kP0rLCMXj2XOM9wEv2iHAmefzQaDt4sbdlBJrUCs2kbR4sfx2HUfUIdjT0RG93PFWbxzDIwZ2FqjgkvdFEKd1Y2D0Os4x+nF4s/6dFHK06DKSnjRs20+L4XDyQyGcKPA6noNjxRyq4psCsWwrzCr9KVnLmOuaURJ0VfyS9l7Z0axiDzcJCKanKlrCn0ZwqypMmW9hTr10Mz9LUUvJQc3Z/iWf0+lIpd5E57XfG86XbFamoszlVD5VMen1BOuflQNGaGIp6l0nrDOzpuToG8+pL0gd5pkxHxVDnfKnUZpArXxaqiegUwlg/ZzLN1bS2DuF9D1c2dFXT5kIo0Y/sWe2vJnl1KM/lPXxMV7P0Rhjv1juSdlDOSePCWP3Jn4CiGIbZ3NPtsyGAq6VxjLz8XLfOE38uPo9h7OavugY7vNjSNQIj32rdkV08aPU2HKP4B7oddnhidDucitoLuhvnOzD5Yy7xtzN1bxfbcaRVLh2vCN2Fwx2o7JTH1mlXdB8G++KyIpXWaRnSvBu+/FOmMC49UXIq88V6fhqPOyf9/z0Y9FZSbD+N4p0KCroloH9AB817M9qvTqJr+DwafDaj4H0iif9mYfTNjAMeCeRfmEvcBhuKDOM4J2bRV2XFxiNxfGw/h0FH3UheEofjmSG8buXBmKg4DJtp0bieO7OM4ujQYTjR9ZzpeyOOay6zCH3hwPXLcXTUmo1BM0cGa+J4MRv625nzZ3w8ltqLuaqxICtNfj98AZVvLHB/Kq/3L2H7JnuqV8q+7PJK2nvCkfoKFReN3koJUx3ptV/28aJnUrNAmcfWqVk96pH0c7sTTYJVFEdWSIdeO+GYqWL2kyeSZ6w1w7RiOelaD7evlnQ+HEvDvfXI/eeJRuYoA5P/9bcXmrqp/PczgtB6XviZJ6MzJQr9a3K9QrJk7Yui11cvMtZl0OZsFNubepPxPBPrmZF8W2JLhW009zYe0Z1414ZDvWMwS/LQffHNmvN/Y+gTaKjba6Epx7/k8HFKOhEOpkTUz6XH0ExChssMfyqP2TfTeSKz7sNJMWRpX5EaONihty2GlqU3pGNatvRcH0PbvFtShxbHGdw2lrNVx8TXMwYU749lrbFCvF5riENGNF5jz4jNb6yZe0ZFB6P5nFxijZaRik7d53DltyWjwlSU95tP9fKT7N+UTMXpULEg9BRftFLYnBMllnw7iatVkrzHaOF78jTrn6ZRsyVE7Dt4hm4xqSzYGi36RBvzvK3MY4XB4pLMY6Mmx7K4o7vUY5wvpgUxWHTxkzptcOLZj0KGaCp44+nAsrwidnevoG2lA3fvFvHXtBL3eGfCnpRz81yWaCFnsY7fy7m4IkeoLZ3lDF5O9xyViJHrOP+ivOc9N6TNFx05aK3i2rmLUqncA57bVbQxui5pBdngdLsAvUtp0qIrVgyPKaD3r2QpQMuaWz4FlJZnS89HWhIZlU/0sShJX8dS1rp8+hclSoPXWZEQLDPMnFipXpE3QWfUTLqUKYWM9KLhLQ1TW6RLkw94cTxZg1lYrnR3mBNdk+JofHM6u3Y5sfRsHIcMp1Do6kxtchx3e81g7i576tvEcdB5Gt/OO5DlHUeL7VO5L589XhlHSDsdUq7acbWNisnbmtBhtR0tG6m4cKQhAbJv/rxaQP3Rjam0cOLLMiWHdA7wSTjTfKqSJ7/2M8jJGfdNSvq7HkYx2oxWKiX15z2W936GNqVKdHIeoe1qxvA3SnoaVLHM1ItNIouPs5LQH+fFiZ0yG+Qmcm+aF78jckg9nkybVa7c7BdB7Ki1uh2/u7LkWzhFv+x0PWQebugpz0RXC9137YMYlpqOtul93v0NYnZ0BqaaB+i/C8LogcxRgQ9YXN+FsdMFNz7fZkyWM10LBHFL7qG84sLvPoKqwrsY54RQYBLFldo+4uONYB7Wj0Txua/odCOEvpmRmOoPE3sqjAmuiuK54Wqh0jvJpNFR7DXaJeJSTvHALJIRik0isciHPTIPDwv2E/3ne1N2JYThawOErcKbZnNCiOgZKspSPblplCHnOV3mbpQ5dlcWo6/oMG28J9s3ZtHSHFo9cZG5W0lKn/04JLiycpaS9r8OkZbkQJ/xRTQcdY9dqxzpNKCIlDv36VzoyNqzhWy7cZfae3Im1SrG6dQlTu2zIX1PMTuiL/DO05qvN4ppZX2JhZO9+Xw3jTadLVm70JumH1N5Mc+K5f29mbQplaKlFmTmuND8Zh7C8gOPG7sy3DCXX08/0PSuL0f/p2lz33PglR8tbqsomfaOe2k+TJ2iZl/NW7wzYhjesZAq6aDo+DgWDyFwCz0hvt6KoV5ZIWtyTor9zrFEtchCu6O1iJF1un1FNkE6lmLvgThKZ2Zz2OeMaG5jR4MNuTgnmql9w+zQaOeSLKaokqY5MKxeHvPO3VWNuWDLnoEq/gu6K60ebYNjfRXGbyok8x52rB2jouOqh9I5Wx9+Gxbg+eUeIwt8Wdi0gGDdB0xR+/I0Pp9p8+4xrdtpomuT6J6nFHOenMFmcQp/KxLE4OkK1mxPx1crRUzdqKDdkkyM3ycJn9nmVIzK5MSgdLH+7BEq9pTy6/BH9jQ3YNjREmwca9j4W5/12mXUTPzIgX0WmFaU0bzqGcERVszbU4Z/k+c8+c+S9XFlaNd7xvRhLhR4qnnxBFoGuqLVQ0NszWxWDXbjwlYNh3vNxHiXO9FhGm7cGMHX564sXSo4pKXNEA93BqRrOOo7Gk2yHQ4yl/Y4JLCf6kDTbQmEjZB7pdIWm6QEXC8XsmuqE2+81JR8UhFe4EQ/JzXLNxUw7rcDq1tquBpYQMA0G4ZNE/y3NolddWy45ymYYJbCwK82KGo1cg5NRt/Dkf4t8qk7e5pGpePE5bX5WGXt0azwcODomHz87h3TqPZ54OCl4Xz3N9LWoe5M3qHB2uy9dOa5BxkKDa8OfZaefXSlznINUfPbsXmOC9aP1ViUtsVssDdf6kWxb7+L1PSPJ3UjI7ny3UbSc/Jmxq9IFkbZSWOMfXg1TMmsN6+llAC5Dxsnouz+Xhp81If1lkquZdZKiwu9mdA6m9wxn6VJN715tSkTu4gaqdsjbx6Py2LIvrfSxMVhTFsbw4O2r9ncI4w9xDCk0UsGDwhnw7BY7jx9Sfl6G668z6bZuHdq7TO2XK6by+uoL+qFp21YdyyHxU4TNFP32rG9bikdz76CJ/YwoYSdw19TEeHJv3ca/OpWcyzBnZlXBDO2P6PuAg808YIlx6pZbexJ8kMNhfav6KF0J1GuYXCf16z44UGLFA396r8hX1iQ+1fJiWGO3F5kwcz2CbyXOX39f+a8+ZRA96uOXN5jye3dSkwX+XF7mxW/tZUcU/ng1dGai4OV/Nzpx8jXXjg3jeDMx3O6pn0daSznjPwt9Vg9x5ErfWLRufNHyr3pxJOusVitrMNID2+85Sz2x2GrkKy96Sl7944bq0SXPrLPGqkpG75BbJnuz4Wdcm8sXS+qWwfy8o+GyrabRJm1P5Nfy7W+tVMkd3Rm/oQ42kb1pZOPI7/HxdFsQ2/ODnUmsVkcN1715MZiN2YfjWLxJ3/p8W0XWthFUeXqJT0a5krrqSru6U6Vuju50ThehaXPTCl6mxuP9qr4K8ZInpusGd4sAWnCbQaaWbG4cwL3DO9Qd4clenUT2G19C+VYe9YUqWnSwhNdXwe8bNW80fJg80SZq+PUKLTcuX/Jnjw5hy7RD+LBV1uuVqr5LySInymyn0aouVYezKctLuycIpg2ZhCTZVaP1hEc+KLFk76u6G0RzHfW4kYDeX6T1JinbuNuR3l+r6kwWLKVOfdduXpBzYekTWTJHDhS/tb13icwfWfFnh1qwh0N8amyoMNlNTMvGbJ+tDPhh1XMWZggKRq6Uq+OnPHt4qTDrVz5NFNN/dAMyX23Cwer5bosTZLuTnPmhEqDo/tVdNNdyGuuYY7WNTmjutDzqRqPVVc4NNeJ/Mdx2PefS3Qz2XdexfFv+Dy+y17/9ovMCRMWIG1yoq1XHhOOB+mUFDmzrlU+uW5OOm2POfE4II9lFyfN8HJW4DpPRejyFLGvsYKSWjV7dRPF+T8K9k/SsKF1mig33s0I2UfOf3/PvEF7WVyTR6P3H4iqt5te2/IxH/qBg78C+NQ7mb9TZC8bHcBdnUT2pd3hZPsADq9OpkfFbZbMNiXrcB4JLoK3l0xY6Z3LzVeFDDIyIa1zPvv2FXFmowdtjhTw/l+gzsM8TzbFF1A8sYVO7B93QgYU8DLXfYaHnStZ7vmcf+amM+O9G2qtAn5O/qOzr9aND+/zeRamr6MZ60ejQ1k0CzkjXf4pe8fnLNz2WUrKGX6s6yJrSAdrKf6jF7dHx7FxSQv+LvBigrk8O+OakbDHG+3TceQrmqCvpcegH2qeGb3Hve12uodrqKj3jtcNd5CbK/tU4TtKvANhXDC1Zl7iXYMgFvwKYv8KP3GvdRAly4Np08xd5GvkzLU6jzkXy9SPxjtxQL7Dk7oNNd7WDkxxy5N7srtm5DYfPGQm/BB8Rcrq50P2nDgWHr8lGet7M7l3LAH1r0oPn7pRtCKGFbUPpPVx7nSYEMOVyidSwE1XUv1j0FtWJV1u4kXglBgK9R5IvY540OV3NKmTHkhL1nhwoDIWd9OujIj2ZM7SON5ndMXtrweHZsTxeGJP2hz24vmmeOzKe8q978WhqfEsb9ONLJk9Qk8qsZ7eg1qv4zweXwi29zH6YMXt8xouD6ll+EFLqqrl+VLVUvTFmkodNU2X19KvypwtFzPRD/jE7QIFH00zKHD/xNmNFhj+S8f97Cd+Fphyv308PivHiiO1JjS5ruTD5imiTs4ZBufEMfPHdFG8xZPG2+J58m4oVyI96bgnnrurBjPvkOwFP1LBJADz3t5UT5Lz171AKuX9f/6VTPD+AEa6eaF8n8HhNQnkbvXCrns2PXQT6D3QjMWyFw8wzGFKrilNgjQEPMriUFMzJu1UU5udw+NRNkQ7FxO46Qr2HY5RJfes/t9Khsw14I/8/OjeSgJ7GBJwsIjnCytY8sGURY4FXEyJEQMPmXFkbh7Zr+NE4lpTTo7LZ/2hKLH3li27phTSv+dY4etgg98/QcJLLbHoty2BTQT1fQeIW67eWNzLw6n/L6nrRm9278kn/E9dnEy9edQ8j8ML5XV/WyS3eKZO3srXU7boJsQz4MAOii5aY62IZ8fwbVhsMsfySCmfJl7GL8+cTrtL+Rh8kXpDFOyQ+edowUUsG5+g2KOIswfvE9FawT4bJYuuPmHhU3PidiiZUf6UhLYKhi1S0mPEM17bHqDHh0Se73zL9oX72HokmWFH3rC99X66OCfhMeM1prfN+JSdRpNDnyjfbkrKzFTsxnxCLFNQnZhCvdafeNUslGfbyrh8PUDcvB/MfzFlvIoOEtK2ENY9K+X0IR/xVea6T31LOfLbS5QOPU3XlcXsz/cWjhtP0e5CMf3D3YR78Rm6nCyg7fpQYfbgDDuy8qjJDBG+30/RTD8fKcNPeD4wIeSd4NbgcNGrmSnncjWsaRUpSu+eJmCzhnmNg0SLSDsOf8ijQZWV5pnCnu2ueRjGLtAM/60g2SmMo7+MxT8TBUevhnFu0hHRYbcpr0aEM7+eoahocYI+Dws50XqXuN3aiDd+xTjU3S021jPC61sR95YZiJdLfLj4oYDkxvtnXLKTM9SxAu6uzFD16ujN/jcFGJVVznitfYq9G7L5z26daNDfmIyB2ZQ92yPixp5CNzuTN623i/aGZjR5lETT6+PFksemHN+fglb4DPEi2J3qWyq6tZooZTb0IPaCipuNh0otv/kxy05+J9lQul7lR7c/qdx8YSBdKvLjdHkqR1uYSx3cfWgxMZr1uR5S8hE/Dplm8lbfQNI55kd/xwyOhZlJbtP8sBlTQJeputIqX1/myZli7Fqkq2990T9TwMk2S6Wz53xZtzKTj3O9pZsKX+rvzmLbZ39pc4ovuZ8yWDzhrFT9yIem15K42PWapFvqw7isFKp6X5cuFvjQJSSZ+j9vS59O+bBpQgaZd25IYYd9SOiZzpv5d6WL0T447E9jaPZ1Ke6pNwml+RwdWCUtbeiDtCyP1+mVkmMrH/aNzad1/h1p0V2ZLfcl8Lr1TWljvA8Gz+PR+3lTulPiQ6nMn213XZL6HfBFYZaBmJMuje/uy2CdLJpLmdLpYG82T09hTGBrzsr82X5PMl0DWuCY6c2J1ynMrtucjCBv+s+Ix21hC5Z+9mZEXDxjnzQmYpkXLV5n0m7HYNrLGXlY/SwabxiKvpEXWrMyyF09FKf3Xuy1yuabZWtmNfGmx/Mcyo62oN4FL94vz6UqoDUPYmzx26ok87EF8zrZk75LiXGQOTVJ9qj2KzmnY8mfSx5UDJV58kk+kUs8WR2fwNYNefj18CI6MpH9b/PZW98ML7tCUj7FML6VP1VZiZhV3OKyeQR3rBOYOvoFZvMjmPcynvNNXtIpJpzCsni++1QTbx5MvmkigwsrGdQ8mHYuSeT7V3B2bgjL82Tff1/J3dHhPH6RSuP7j8nsEYHyXBoysGC0Mpw/x1LYWPSEm79MGH00jT2nyjA5aYLx1Aw+tynnV54Zm/TTqD8xg7SeCg6QysFHmbgeNmbFqhxsmt+iVZgxvaty+Xr4JiNHncKtfw7hx2/wJl5BSEApDdpd4MnQY1zdrka1vJJcPX1aDBRYTnmI7/1jJO8QmP+rwC3DmVZ9krj0uoY2cgbvX5DEwv613FzsRNPbCZjF1NB6kQ1DXEvRrXlEnThbTn0uQcflEf2DbFCNKWXmzCq5hwyx8krl1LMHjHlqyN++Kai2VOA9zIAn7dI4qVPJ5zuH6ZZbQBtlFcsPHsHDKo9vs6v43ugwJ3rJXjDuEY8qjHg/KpcCu08oGxjy/n0OKbI2bgw8TuWqbH6v/QRNDHn4Np3+b2rJTD6Be0Qmmcc+sXqsAT5umaif1NIq4Sj/SnJYv6OWkFuHECIXnagalhsfRi89m03na0iuf4DhFjmkx8uZN/wgu9praLWkBtXPIzysp2Flx1p8lYdklhdYba/BdU08L6pz6XzmgGh7PQ7llBw+lB0ShgPjGSfv+UTAaXG3dyRZ1mr8vqeJNK1INrZXYVpP5sbBEbg0UtFvUZbQz/Um6mUmQdHnxaN+XpSLLJL6XBKRPXw4ujmb/c0uiB9bzzLDMJqROZdEv35BzLoYw87r58Sl8UHMCIxiz9YLYq7Mfg0mR3Cgc5Uo6+FCulE4bx9UiHmzXfiaE0nuzCqRNduPM1WhDF1xR2Rs8eeinAOHTL8tvneLos6yRH40thSOK6OYrE7Cbbe5WPgmUs4QidzJOi1ezArBrV4Cf22yhdeiEBZ5xUNSnng1OxjFNyWVU1Qi/rc/oQX5pPudF6OjA7nsU4Dl0HNijUsgd+WaZnYuE6vf+HChXTz3794U+td9afknntUNroupg2QuvRxLlMdN0fC+HVdMEnC8KO9znC0XWylpUn1HuC63xVI3kW7rbgrnIWEcfxXOpqE5YkhxGF9zw5ikSheGAaFcnB/G4c15YmNvfxp2DeZsjwtifpk/kbuCmHOuSEQa+DJpTxDddheLi17uZPxO4Kr2HZHdzY1jg5NA67a4OM6DuvOSeFJ2U5zu5I2iYx6LxlwRdx97E/c7n3oOV0VOC1+in+Rhfu2SMErxYlvnMEJHHhAJK7yZ3yiMnv13iI9yzt24Nowkvd3CtUUMIj+T/ksQhhOiaeQsz/R4RJ+aaF4+ysDOaalIDHfhZo2a1BHXRI3Cme/WMoOdvyImTXDFaGEhe3ZdFS91LZnknE9xwwLRs9YSzc0Cfv9Vi82treTa5nGgiUbULbbh/RUVrZaXiUHLrBmjKqDbmmJRPs+aU7pqrEcVC++DVpSuz8HxsUbUsbYkLyCLP/VV4v0ESy6uziF+R76wmWDDlkcyI40tEHW/25Izt4z2RmpRJ9eG1s9L8HitET3PW/ByZxnhbxPF2GZWND1QzoYZCeLZCjmrPizjikua6NTYhAad0lH3ihTFyd6cmVvA7Y9WatdCH95U5TO0yQd1g8VyBpf1OPZvK82mzU50LQ/jx+rmwmOpM3Wjw7gX21Ucq3am5Y0wXgY0F99y3Fl+JIy5xzaIpn9cyTUJ48uM9SLlihuD7MKYvHOvKFtiyfKFYXhF2AmbWVac2hBGlyhzMfKIBbXyelyGQjxzDiAyJJPLjp2ktd/9KRiTTZRpL+l0rT8lezNZv2iwZBPgRt/sfGzbBWiafHZnmyafjRetNKHlHrzMzOften/NyDaODOiRR8WDeTrbnvjwRF/FlFmeOoP2eWO8TkVUr3CdewmeHG1cwL74p+qjJe4Y1OTT61u02tHJk+rBBXxtZqt+GeLOgAf5zD/TQVNj7Mbo8nysU++p1SnmJK4I4/tCG9G0pw3PSwqZO3SciNhuxevFRbQtmShu3LBC2lzIfv0hwlrfk5nyb3tePqCpZ+ROsbxuunKt5uNhD7bdz6dy11TNBflOnj7LxMDvguZqXyuaxWXzvcdtTQ9PS5JnZGL757Fm8EwzRsxK5J96nOghZ5B10Un8OiqJl49MWDwsjbwvs0Wg3xkGuKYys+sy8XqlCXFSCp07zheO104yeV08NidXi06djTGvjZEzzkrxcdspWt2K48zChSK1qwn1lkfQOXuL8PY9w999kXj895/41cOSxL/hiB09RE5DK6IGhXMnsp9YNcWK7Hx5vaad6JLizPut8hlP9dc0NXBG7M5n3ZlFmr5aAZSsSmf+/mHSO1UA1z3SmJnRS1q5JYD5yzOoN7Wv5D3fD+sROcRW60nLuvkxXDuPQ9e2SS3e+/K5Sx4TXhyUWuz0o6hOEu9LPaRj/n48SE7ipqGj1NfQj3d3komb6C5pefiR1CyNHrV20kT5nUkHU3A46ijVs/Kjx+p0Vg63lvpa+KOfl0WD2SOk6fG+eGqU3HwYLb394kumawJGs0Okkd99aSQS6bc1QirU8sPgQjbvPI5KQ5/5MnxLDgkNzSTFZ1/O3UjnYYWv1FrWzFtr0rnTzFNa+82HhXVkTnZ0klSSL79W5ePyx1oyVftwe5UK7xJrqeUddybaR9IUM8m1ixupryNJOGUuaU1143JupOzVRtIkmf1uz4zF9UWc1NbNh+ejYtD6EylNXOKL7YdYdBuESpmzfXhloOLr/STpsqyHjeQ8uPd7rDT5tDfT/6gpGZEs7a/jy5om+ZRc8pSWL/blW91cLvX0kKwX+TKlQR5Nopykm2G+7CxOJ883Ubrd3pdNGzJw71Ykbf3lw9wRWeS9zJeS1lhi8TsX5R5H6UqJJc10cgmrayXNeG3BlmE5lIy0l0r8XNGV9fS7W5Kkv9WVeEU0CzSZUuPOLlgdj6ZtpxRp4yFX/l6IxtxGJZXVulHjHU32ECHVM3TD/1E0yTdKpcfDHDHdqWJPl7uSfo09bnNV9IqtkCK7W1AnKI/e8y9LHeSeXHAhn8DU81L0SQvmtsvn7/ciScz0QT8+k0tf7ki3pvjwc0gGQ4dWSrf6+jAyJRG7lk25Ns6H4dsTuJ/RmJyxPvwblcSPnIZEu7tQOSyGN85F0m8HFxbsjuG/HeelW/Wd6bEkht3lhdLjp3aMPx3DJZf70rEUBwytVVid/C4dH+bAtYMqev7+KLHJnXB3DVNqr0mflriRM0XDa69b0vn9Hows0LDq6l1pmdKbw+fkOto/lvpEeKG6FEOfqKfS+oHeTKqJwW/ePUm51YlK5xi8PC5ImTcd+bk9htH1SqTjs2Qda5LC5vQe9F7gza/tyRy70IfVO7151ySJpJBe3DPw5sGyONr0bIBprgfl5RpehZdLMz96oCjT8P7ANenlai/ij2rIHC/f5wpX2fPVGJ59K1U9d+XhMzUJo15IHbe6EDJQXu+qlhJqvLn/K43Ags9Sn+/e9LmXzpWEd9KawfYy68fSOK0t/d0cmFwei312e5rvt2PsxVhZizvw5qELfsWxnKzblcZHnVlVHUuwSTe2DHam+bVYQp904qCrO5+Xazh4vjmlcv+Yd9fgVtkcq3Q3jm7S4ODXkgDhTsvhGn79a812U2dKjsWyQ9OMkg1OnPePZeD1lrxd48i7k7FMrd+M02M8eDonjgcf+5CS6Unp8zjsNvTBdamCU7KGdGo1grBNChLeJZD6eTjpsxS8bpqEraU21xuYs9Ixiw5LO1G42pzU/Zl4D+1AUStzNNMyyVjZhdkXPfnxK4eGO0cSXeDJosQ87BXD2ePmiWNqnpwXtHn+1pM+wYn0freL9nW8iHVPpNhgB9cPe1HnW5LMAHp4tfeitFciC7WX43nAi6fjkui4ehV3P3iiOp+AzebVBM5TEJWQStPcZcxeo2D+gXQKbJfxa5qCt/LzjemLGDRDQe+kTFx+zWJWJwUjq7J4vW4ea9orOHo0mwEPZ9HyrxvtdqkY7bOHhNHynX8t4E7HgwzUuLP4Wj4r4vay08IBxzg17bbs4uxQB4aeVaM9dwfVcXakHleT4bVTzoyO2DspuRxmi3ZjR0r8lXw/YE9TG3uOOCiZM9YOnUBrfi1SErDwDPuSLMmwVvK7zyls7K3JnKUkvbEx45sqWJmXxuhRzmT/NaPCMBWzAme8bpgRujgN7xBXHMZZ8eikEvtbJuxZYcGztgmU2bqyb4w5tXLt8pq68J+DNYNOKXm7zJL0amt+b1OyMMCcCSprWjZQcuSHPi/k777WVtLw83E0na1w1FUyYMxxjsnc1cZMifleFxqdskbRTt5nsgvRPa0QG5R0fetKxDA7Xsn/H9TXll1utkQaKakws2PAXS+85+aQ/NOHpg3kPCvnmvO3fOlu5kVnOS8frufPBlsPrA4kMvWyPy0rPWmZk0S4kT8t7DwZZZBE4qsAMhs5cWWekuUfPanUduTOKCWnjnvj0c8VS/nObWcFcELmkKCLKr5/9idYnint3WouufsxJdUF3bNKzN6GYtbAmRkblfRWhBPr5ET0PvmMQaH0HunN7+eyJxrmkzbOmx2TUjDpqcLymhdxc5OJXJ3PhvVmMEzOdGt8GKhnRq5XJld/ehOwxoxhQZnMjvalMsALPet8ssaXkJHhTfOyXMZElLC4izc7E/Jwa1VM9ggfxhSm8TGliN+jfdhWmUGvE0VEbfYhyT6dYU+LKa1jysV+hUy8HMeuvibcfSz446wkt5EpsyYUoRegpKSDHVqxSqa1zOR7AzsmJCuZ8SmN3x0c0Jb7bdHfdPYGBRP5M5URdhV0PBnMWlIoiq3gS3YQF3qmYmj+AFv9YJbrZjEnoYKKLkG8/ZnJfwX3uS6CcHHKJmtzBfVun4UlqfRfc5/SOUF8C0jm4qQHGFr44BYSS51rd7g/SubJx7I+n7vH3nVy1ngTQ/zvu2yf5Yd2ZQrDj19ngbkfMa7JeH27wbl7voT3T2Z/1HW+TPbAcEosLp3u0PCGO4d6xvK02z2EXNM+ZrF0f3WHl1dN+HZXQ/2m6RyfbCozmwbz6xk0mGvK+sOFLEpKZ9cLM4b4F+ORquRRuoJGWsV8DYtHf5IJa/bKPCyf/1DSGYarC7h5NInXRWfYujafZNkbRp3zZqYihicBD4id4oVVUgyxOfexTjOjJlKeQe8s6m00w6ZeBm1GZtKihylGYUW4hKei00LugV3FLJ2QTmEnM3TOynoyPReTJmZkTcll2/xcbi42Y+HnNMIeqDAcasajbWlkKjQEdTYjr0MG2m00zCo24f2HPKIGp7FPnueLu3I5qZeKedcgzrcvQBH+ltpfgRwwLiD+zxs2zg7kfQMVNQ/eMtBXwehNpYS2L2JGgBlLckowCS1mQV0z/K5nsvGemqAQU1ZdymJAb4HxNVO8a7N5U6Tmt7OCETdK6TzlHHd3mvGuuoS2f87zLN+fAwnRnN9dTfQhf+KvRHPA7SWHPH0pbRxDvyEvqGlswTD5t8+OlBPdQc5Z1qWE25/n6OZgHLRknj/7BtXFENIO5fEo9i3CK4Tmenn4p78mcbsJCXfSeHj9PMSYMPJJGjv7n+NyU1MazEnlvfocD08YceVxLq0u3KHBdCNePc7m4Lq7+C46wfDGuai23qOJwUka1cnhuvI275UnuVaZy9JOtzniaIa6XSIDzl7mvMKMt46J7FReZHyYO/0npZFRVoO/hTtdfqQzdFsNG7+6ki/v4ZpvDZpFBsT0VeG4vgJliCEFi1RsHfSAJnMNWb00n3FHHjB5ooVcfyUtxj4h4KwlpQeVTFn/lGkDjRn1Us3cHrfIHmdM8yKBq8kt3l41xu2+huXqG3x/f5p3yiS6NryNfqgJnQwSubT4NvZbz+Dvm8iMmDvotzEm8WAGEw7fZugXI54+yqR39h0M8k/ybWMW8yxvM8nClGuRCfybehejDad5M0VmuQX3WPTMmH27ighLukmLpJP8bl1EYdltOnR2wy0rlnU/XzC2pyvt6sVhY/yK7K7HGbislI/xlVTcNmLzhlImZT9gTLfjXFhdgmJbBR2CjzPSIxvTdffZfPkEfTZlod3zHiFfj/PcOJOFk++TbXcU36/5tDr2ED33o/RJU3HZ7CEO451Ji0tl36sazls4yd9LgXa1rPZzpio2mZzfNQRVGZNVq6R0SxXnc88Q8kzJypFVOG8y4pmcj04Pvcf3YSeQXqTiEn2fZ11OYOSbzuat8nezj/DIPpWbeVUY/zvKpL7ptI54yLg8fcbYplKz6iG83M+0lHyujn5CYPp+6k1QY7fpCd7nD7LNTMWC1o+xnX8Eu1PpbLlaxRLdw6jHynNa+oiI2kO0t87gduYjbKuMaJSej3/rO8yLt6VBUTwdp7/ATd+eFifj2VtTje93O9T68Zzc+JKAZw586RhP92YvORngwMi58exsXY2j9lF+OGhY07mKR3cd+TIzj8IXH7n2n7PMJLkMOvCRVRonLsue8vvHB1yv7+HkphwWd3vG3WADtNOzqTtX7s+2BmytlmfEp4J5pYYkrcylebsHlE7Sp46cGWc2eIh36RHau+fwsG8VZtoH+DhW8GvDE6zHHObjZUGS6hEPyw6SMEsj38FjzON3UpCfiVZONRzZReMgue5Wz6kYtpuVf2TvO/CcI676RIdnYfCjkuQv+iw2zOGaWyWWkh45/7KpWfyC10d3krMqV+7d5+ht2E2A7EeT3r7k8ondJMhs4/WqmoqHezB4mMKMoy/43f4Ab8Zmsc36CRF1D3G7RxZNZzymh50etpPVOBbK+9mnh5ZdAaf0qjlwaTsGh1RUD39Jq9pTjJ6QR0+/T2w1OUlKr3zmmnzCcaM+hzfmMdGylmcZemjrFHBk2XtiJu/kxLI8Ojd7L+vlUeoMzCB3WC1X5x5hpksmDZ7V0LwqnJ2PitHrYiU25Ibx7GwJHZ87iOoWYcw3Laasi6XQaRfBpBwNvV5mi8mXwvi7VdC2mUr0mRdO94hCBgzKE4e+B7Cnfylzl54TV23OEnK8mGljzoseZwPkLFaMk9UlsTMunD4fstg4MUFMD4+gtblca+0Esb8qgkENs7kaGiOma0fS8ngGw8ODxYn7EZjbZbI2JEKcnxRFatssXi0IFtadg7hpmsCxiYVilPIs+s2SmDRLiH6dQjmmF4f9zhwxtW8YAw1jqVubJuoEhDJME8PFgTnivnYInWtkv9FLF8oZoSz+GoR5a6XYdDiYKXuD6Nc+QUzoHcya5hEs9yoX/neDiZ0TzvFmJWLKziCeaofRfch58XV1IIH24Wx2uCZSkn3xNMyi8nKZ2NDHns3zIjCYe0ec2OJAv7ORHNpXIfR/O2CkE8HD+/eF68hgSpLVXF5VJn7EyN7hoEacLxKdh4Qw7E0B5z4WCn+jCNk7w3gzIFw0Ox6B/oJwRk6IEVvvRtCyRr7HoFAxY1ckccPS+W7lL6TBEThmpnHhVIiwdT3Lu9ByBjoniumeAZwOKJdrHC9O5Z3lqkk5CxvHCrExiGLdAuyCS0SW7L+HB+bxN7hQtHYM5klwPBVTEjRPZY87PyKOtSVJmlUimNMlccx5Ua7ZPtGHflGhxLVQiCEuXtS0C6PxPRPhf8aLER3CmGZmJRrm2nNnSxrjllwUpafcUMqe1ePYVeHj50bfW/k0crsm5p5zZ19IHtYTrokgG1fstuXQZO0VMamNK4us8zgy86pYmyBnA/8iNg+/LFbYOFNsWkJmlwvCfpYr4dbFDJ1wWbzpYcEPp3w6dMgWYzQWDP6Ui7N3rggL9MREFUKPxpFiXGcPnn8PIcEjVjyY7UWfoSHYNY8VvQ7ZoP6rIeNoqRhjZE+dxGI6VpeJnAR7XPMK2WZ7XkycZUfLzCKm7i8T9YfYkd9cw2mfc2LJYhtam2URZlciDidakSV7RO6SQpHVwJqOjbNpEl4olvQ1w8VfTZctscJ/hcwDg9V0cwwXEyba831kOF1yf2tMN9ty5UA4w7bUF1sr7Wj3JYzHWs2Ek47MG4FZrFiaLWY3N2fKrmym5KeKk5/O8sgnB99N8ZrxB87iWTePFjnlGjuXQAodc7E9kaFZrXFA50kY9bo2EvlWjmyNDePLv46izS17XLLDuN+tveC9KcZXw/g30Ew4HHeBCfl0qZMxY+pWcxbfyiXbLV2sbWlBxq4cjq3OEm0n2DBtVDgT2rcWLnds2VEYxumvHcX3rm5cahBOwesmYtkON+5PDyc18JtmorELEX/D6OXyV6PfzxGXfWH09pspzlna83ynvJ/q/8RDXTv+LZe1ptsCYT7ODvMdYWyp2CCmXDLmb1A6e5b5iA76pyn3yiBge6B4eM2Y3SfT2D0yQDgleHB0eAHZwZdV0zBGVydXZrIV4vO9k6iicwhtsE2cq+fGy/B8QrZnTc8psKBb/Sw6Bf7UZMaaY20ia++FZkLMtSC5JoOBjRuK4c+NmBEUzQv/reLZuBOY9Irm3IgjYmSRH4M7Z3O65yJpxiQ5257LhBtemk97rRk2N4vJ+w00Ww2sOUY2b9WeGn97P15/y6TjZz1JP9iPRs5ZOFaslSIOBNKmcQpB0xpKzWYFsntgEm0HNpTuHAtk3v91dJbRTWxtGwYO7u56gAMUObhL58Ip7n6Qtrhr3d0lSZW6JnVv0yZTBwrF3SnFSwXXb97v315Z05m9H7mf617JmhYlcWvYB92CES44GOaxuNt73b0tnKmzyeXspSrdZe0DsH2dhI7lYSG7QwA7f6VQuGmPcOaBH+MvS5x5JFrY+knyn6RSvTBGeK70R3k4g7iHB4TWB/wpvZjKT2dPYazkWQIep9NihZvgdEnBHzEDu6zzwlQnBZ/9MskcUCk0u6VgmVE6M29dFBz++ODZRMuxV/rCendv7LZo+LDkP8HgvjcmYRpe7T4qfHdXYB+TT8eFgcL9JwoM3ubRe2WwMLaDH81eprA+t0woqpOe9TWZpHkVwtGhflhrkqkOKxZ+18h4eFjLgjOxgnWYjDbeWp55hAnv+/siD9Uy/E20ML5Mwbf1OfQfkycE7bFn3vB4qkLKdZeH21HbVoXNujLdx9/smC9xiKkiSVc3wo9tRgmSV0sQ3gf7YdiQiK1bqmCzzo/dQZnsPJgo/O871peR+bxsZiuEjHenl+Q1imothGnfXCV/lc+wxUZCzSYX1hzIp7a5kyB+dmVeuORTdrgIf+UqmCzd//O3x8Kh8woEgwQMhtwTlkvxVPxJZN7FO4JshiP1E9V4fD4kuPo60f2LmoFmRkK2nRNng9QEWR8QttZ5Unc6loklt4SOa/3wKlaS3TtJ6FKtYINhPEdXpAqZXgp0lqaydMpdYeQmBZb2abypeygM7+9J9ygNkxrKhHaennzI1qByEoWlBu4IfwpolVYoRPd143i3GDr7RgjXv7ow6GgMT/5SCsYeLsTpxBBaGiFsvCgnfWoOHdvXCYGX5IwvyqW29IPwU/L48X9yqXP8JEztpWBeY0l/xj0UnJYpuNY5mxedbwgmNXJOZOYS5v1CWPxNzprabGZ2qBKsWynYVJpDzMDHwvMQ6W8LkknJeSi4l8nZI0vHZ+Vv4Ze/nJQnGVxd0YRTunKWPkxH37o9eovlvI3LYE1hG350k9NV8nfXPNvTc4gf3cekUfK5WFi52Y8jknccMbBAiPvpxtklMSycGy/MueaBXdsYnDrFCsHucmJ+ZtHftDGckjP/nyx8XjdlSbYDCQdjEVbfE852cKO6RRytp38UbAyk+3SOw+TqN+GKtQu9WsURHPNFqMt1o//DWDrefiasDnfD5X0spaGvhUJJ0/yuxiJPrxKG3bPmtSKbf7OThcpqa1xXSR7NOV1o3MyGkO656KeohO0tPLl6QEP5ji9CjZkHbcZqeCbWCuuknK6Zn8TXS7+FfeMVFLVIZmRGE/zbyHGcp2Hz1pfCkJ4yAgUtgWOqhdmhvpTt1JLS662w6a4bJ3/GsnRZrVA8woNBVbF0CawRbt+TWF3a52e9esEoyQlexxKi/Cps2OAo6XwB4tY3wlcTJyyWF3Bj6wdBPt6XkPmxbBz1SsgM9iFibCz15jVC1mFvli+KZbHvG0G2wIPR92LJ8XspzD3qwZ6KWEraPBV+S/p/Rh5L8exq4bj03Hbd4njy8LcwbK4TG3/HsmbEH2FMqgzbCSo+DvibV1ky9HJUJO//h/+yfBkySYl3yWDWd5VjMT2VwnX9+dFTzuaiFKxvDaK+nZzbH1I5ltQb1VUZ556k0z+kF1MeyHgq+dngX315292T0ilxNChaMV1a7/0Si7prc77HetHlRixXq1vQItOdKzPj6BffnKISZ4lj40itacn4akei18Xx7UkrHhU4sXuWtDZozu0BzoQPjWNQdRNsdngRbhdPvMO/tNA4E7Bcw4nbw5na3om+1wv4q+YfrvRz4nSZtH42gl7Ppb6OjcPoV3e2fPHgT3wcS8K7YhPgxQq3ODR9umLvakOzynhk3fsQudOG1nXxHF/Ug4tL7Fg7OJ4XoT1pEm7PnN9x7Dw5kMf69ixsiKP51r40H+TI6bbxqLf2Z4axL1ZzVQTGzGBKF19aJCgJHTeFqlYyRt1S0ffIVCb5+tIoRJojBePZ6+BL0uccyu5Mwv6CLyOCpLnWfTyflsmo+juRiPz5HPOWYR2ehMHB+XgtlWEYl8hi+8V0M/Vk+n/xgA7fwzzIXxOP/69/6DZAxkHdRM69WkbFUV9+dkvg46gVDF3ii0mjBNb3XMPGAhdK9sRjenM4f0JdCTOQzisbwmE3Nxwt4vFsOpzjl6QcBcUzRm86Fe4SP/ylRLtfj5pKd/b3UFJVuZzRZ93o3EopefNlzF7ty9ETCbz6souEIm9+7lcx45QB63V9+Oio4h+TnfRzdkIvRkkj9Xa8L0t9Yaukv/MWXI1cuKhVEswOrOI9eLFLJdXwcS48sOPyWg3RDw1RvLJFu1PDy7H72LzKHvUADXsnH8Df1ZOKIg3jxy6mhdQj4XcLWFi7hANzvVnkKvXsvwtZvN2KLhfSMMxcwwE9K9ovSOXQ9bV0lmK+uF8Spxo5sq2pjArnJL7nOnEq1Id57RLpusuJ+20cWd1fw7o/RnxrbI+Vk4b1541oddKBr9s1mFqZsmC9FRPOqNl+YTIzWlv9v9fbuHoCUdL61bVcfgROpke9JYrxuZRNXcaFzlbEjM0mJV8Pg3+syO+fjXf9chzjnUjYo2G17na2eThxy0zD1oqdqPu60NZaQ6j2P/p8tGK/WxLNo61oyLPi3ZgUOjS15rnWikUXkuk2yZLRc62Y1TeFNzc2sFu6/5aNyfypXYuzYEVNdiKZnTdwL9AKnW2J+HzaTI20/5q0JPYUbGJYLzdsF2u40OckeU9dOd5Bw77mZzA5604baQ9ePqfxae3Li1mJZDvZ899jXyobJ5F1zpbpG2UUZicRv8Aeu3pvbuclULrSDU+lF/kDE/jPyJUP8d48s0ogqJMLw1bbERSgIuatNbN+W/LbN5vSwRbkxlti/TOHXfaWbC6wpO39HFr0MmPxFjkbc7No7SdxzRk568ZnMVnSqtSvMjZezaYiXYZ7Y3d2OqgYt9aRYQo3pstVxDaWGL+VB/FrVDRvKzGazI2qf1VENfYjfq+M59OT0Y2Vo7vZl/w2STywlrT/L18GJibSL1bGxRteUu8lsP+Fgk5V3tx7ksDPwXIOjPXBoFsiq1UKFhdLz/ZN4erPc+RtlREQJzHVkGB21rqzZb6KVeX+7BjmyWAfFYZNgoh94MbvaSruOAbSbqGclgfTeFIehv5YOW5xaQTdi2DsKxkrJYa07BvB5+2S3kr77NXXD6tQGcuVyeza689bfElrlYTwrz+Ti5wIXaHi5Vx3XvZzJKmxio6f3FHvceTJbBXbf7uyuMieA3+raBXmRd1JR6a0UfFivBeMlfK0QMWEymB+Z7sjX67CYkkw1R7uLNut4ktMCO8l3U7MUHFktRsN3zw4dk1Ftq0753PdOViqostOD1LXSJxsq2J9gitu2TKiXqTS62k07ZvI+V2axipFFGH5LjTbqeK+bziH93hhsKmAzl+jOCLNC/FlAdd6RCGUevI6oQDZuBgmqr0Y3CtB8htRzLrlSXKMit+no2lw8WCooaQtY6O4t8aBz91VhEv8673HCU0/FR4S2/LOgQc9pHqo9yOynw8r4hNIiEmk/qAv9n8nUbU7icJab1qeSqCjFN8+pTLGv0th7ItMvu6XZn1mMhXfM3hjI8M8MZvKSTEUNZHhOD2X/QXRyDfJOPI8myjbWM6Lvjw5k8flrmkEfvVhfZmaERIbFZ7yZeUCNevC0znaWE5vyY9fqc9i1g8ZXVtn0H5sFicSZNw9mkaRThob3zvTtY+K+tMxhMhc+d1TxaKgWG6/cmHcABWvKuJ4M1XK0RINRvbJbJgt8dJeDZHTUpFfdcdtrgaH4hTMurpxU9CwKiaCvt/c+TRBwxi3CBy7urPJUMO7d2HYWNijO15k/Mtohko9WOamYUGLYA6PtyJwhBabyYGEJVviGlVARmYg639IfSKdSa9VEcXdFZwNTWFMdjF7Jf4svpFO40MiIT/lvJ+eyfabIrGjFQTWJNHizHl+H5QzzyyRLqHnaRcmZ/THRHr/KMOlwZsa6Vyboi4wxcWXKekqOnNRmls+WDQo0TOqwHqPjN3ueTjOz6OptS99qtW09c7lqXT9zK9q3OarSd0i41OpmqkTy5myQs6z0jz03pfS/Y+Ul175pB8pZbXWj0OeuXjmXuUvD38KJudw2PMaVr38uXMoh2z7K1hbyylckyrNCQ1H9svpOT+NKZ75+MbI+bU7nb+l+F6R/MjdcxoUBkrur3amtEBFToc0Hs8MI25LMvkujxk6Mhw2JDN24lOyN4bx351E+sqecMsrgqwmWYTve0ZCRCQZjzNQJD1nV2gE3/7KYPA/z3i/NIo3R6W6el3Ns2mR7O+cw07DavZ4RJI6Noehlq8IXnuOelUCuYYPeN0ohBnOKt73f8Td5udQPlLyT/eHDJJ67OiGLPSGPuVyYTjNijL48foJx1LCONgqi3tZj/n7quRn56cSUnuTuz/92SmdfcukG/htD2BII8mfet9Ad2IwrYcn4mJzj6ZfgjHomsT42ffpPsKbiToqRl0t5o2eF0OGq4j/XMrZFE8OjZG0or5Y6iV3PM8rkTnmYbDZgwXS2qptPgPGumMs7dPMJp8amTkO6myWDkym6StzMtrlcCYnhd8zzFl8Q/I1u5L5WRJOoV480yte4PkinM13lcytr2Lr12iCndJJavQGRWQ0do7pNLV9hU6PcBLDJbbpU0XtrzAs3ijZNv05qjnBXP2Qje2We7Tz9CGyWmLsXffosDSI9VJ+Y9veIXphID6d0qXevcWJ34F4ZWVgb38bzyvm3LPNYk5+IgOnSXuOkXLRWdKQSeaE/ZvDNcmLbo3wpDqmgPPKCjpP8GBXqoYn8y9xWdKu5w0FNDt8mfpSS14NKsH3YQZfhlpRfLOE5bHpLH9vRpaJ5FMaypmZY8b6MbmY773A+BIz+rZTM/j5edqnWLDUJQ337UU0fWZB8t0Ubq8sZswEGZOmxlGVWkPhfRmPouPYt7KWYZd9mNlVikPtB0yleBbV5zDy71IsB5lzdE8OkQZljO1uTvbYPGxLyrj9v1o9kcTSibVk3wvlspAinb1W8kOh0nxJYkZqLa3yzzGtQzoGLetY5BzMjcmpzF1XR+2QEJYZpzLlVy3velnwPLiIu6fKGOJmjmujQtrvLONCMwvcKop4/KScX28tST5QSmDlZd6YWHKpURL1PyQ96WPJ1j3JvGxcyvTJlmRtl+ZpZhGPHM145JXBuB6XONnRjNrzmexvc5lafSluNimMMrlCeZopO1xTaZt2lba+pqywy+edcSXquWYY9MwnzuUStWdMSarNY+qsSvb3NuePfgorX11ieRsLCkclI36tYJqbDYFvVGwIusLQFtaYSDOopVkl6wbbsuWVCtWASkyHmnLkWTpvG12jSboJOx+nE7zjOkPMTDB9m4n9kOs8aHqGKXpKgra+xfqUEdcOKjE1ek1pqQnyWUp67X7LSB9bjuSquD74KXd2HWODtpBBVo8lH2NC6fZiohpd57u5KU0CSqg3uMH3g2ZYR5SQPOUaB2+bYPJXEergqxz+Lp33aDGXLl2hW1NpLpTH00b9Gjszd7wPx+N895VkO03w1paROe0xewUzNJIGl399QtBQC/ZdLqNa7zHrw8/S96aKkSkfWPTjFG8kltukX4tl8CmeequwqalhwHkbdEeq0B58gdlQOz5K/d5vzAv2fLLlQFMVixu/xHvZGZRhIoLVXWpmmLB0RyG3P19j+zEjoozSaelzm/HlxkSXpGFaepPTu41xCUyl5ddbBC01oU+Wmrk21zC8ZYJ5dB4R164wxNCEtgG59N52Da25E0HxSjQtPzCtlQvPS5R09PjAvJqz/FlcwpD4u9xKk+JzvpSjW++RGXeKfXuzOHjyPtqLp5kUIs3K2rucVJ1GdSaf5/V36drKjI+HS8nZeptHzUyo6lmKefAdQl+Ykd5QSss3d+CSEf8kqZkfc5Pv2UeYcF7DwRZPCJViW6JWMShXittlE2KMEmlrXscOMyPW3Upg6JPa/3/3y05lJt/n1HFsnRvj3mVwM76Oha/dMU9NR8+ljr2zjSn5mYxn8zt0P2DEn4hUwiffofeGE+RVKtnU+i2qwUd53DSBFx9fM8T1BD8kpp3c7DUvJa+3dHY6rSLrqHazxbZvJqVeDeQ52lBpmM0hxwZa6x8n/lE5GRmvqS07QWBGOWdLX+I49CjLTctZkfOSWzuPYRtXzDD9OpqaH+aTQwlBZ2uZ+M9prBzLmd6jmjcnzvA6pZwznSW97WbMMbtypt2vRu1vzafG+fze0sCYFba8kmKlWtTAkjBb/l5fwJwWDYx4ZM3RRSKnAutpPNuaX3UazL7W0zfOCMP4JLpINdPX24R1RUlERt3mnK0xWqNMOHqT8v4mfDubQUevGxSFWNP3UBoWpg3ExlozYXsKcQMa2NTcFpe/U9m7pwH1nYOc05Tycv8HHg3eh53UR9de1eB88AD13UqIfv0BQ7UhcQZaeoe84ErTvQweqZG4qgrr5obUhhWQd/IFT0IMuf1XFkU93lOq1Ee8lc2the+4Ms2AY0eyuF7+Fk17iZcKpFlfUYdCbkXXYwlom9TxPM6KDWZJeO2op/95UybtLmeeUTWG802YsUqKYVIVu/LOsvtsOVl+Lxh/3Jbza8s48OMdIxKtafahjOjYdwSa2dAwrYxC/xoOr9uH9UI1+wOfc+39PsYfkebLiufcSj7F6fd5DBrYQMdbx7k2IJvTynpaHj1Lj34ZZBpJseptwtn8TPJyG3h3ehc/b+ZyfcEbdlXuZKWxmi8z31CRv4toaf4OrnhF9L8nka8oIPRyPSeDTnLni4ap5fUY++1npXkWQy99YPqgfby4kIG+eQ1zJ1pKzJRBiKIBz/GmfGuZwf74BsbqmON8PY19Ng28WmaAycgSVn98Q+bv3Tj9W4ws9x3tAw1IPVNCQtY7jnffzY5sifG6vZdq7zCLfxXhUlXLPcMDTJhbxEqDWtTf9xATm4r1X29ZvsCQFyHpPF3yhiYnY2lSWcDn92HiudaxzEhUk90jQvy5P4ZHEfmcXRgjdkyIw/ucmiZH/cRNnvGErS1AJ8BblJ+JJ8NTjcEaL7EmOI6u0SIHfORisybxtH8vcuOQhyhbHs/BUVouOPuKF4Pj2TFUJKzBUWzlGs+nJSLDRluLlzsqORqg4Wqeg5hxN4rV/YooGpgg2npFs3FIMZrPUaLlr2hGJhfS3ThGTCqT7tlEi+E8d/HPm1jOnC7CbZ63OOF5DJ0PF7PNXyFG9wohzLKU0wlasXdAMMfDy1i+SCNunBlCSVAZYp9cMSc8gp6SBu5qlCZq50fQ1riUbWMTxZ65kfwaWEIHnQTRWxVK59RSJhnmiissQvmTXYZ313Rx/MNg3twvYatJqbhybAga32KeVZSIjT3DOOyQwe5rSWJX03BsktNZkRovJuqG8exPGuEuiaLjzyh2zM3m1bxIcf7VKFr/zqGvQZzoq+tH2NMMujctFweby3l5MIOWDy+Iax8F4uKbhXeKKBpvCiBG8llGv0rEj9WB7J2WQ05skRjbMhKVXxHLFmSKcbciOXqtiPR5KWJG50iCo0rJ6BUjNjoURfiiEvq+ixFHjgti5sAEejY6L16MCeLAgkSaNS4Vn44PZrXEqJY2ZWLw7lA2KFPY7pksuuwII+F8Kg3HVeLR0DA6T0/BdEi8KPscTEfrePIelYntToVQ0UhJ2DRR3Dg/BBfvOHQWFIu+snM4poYw9HWhGDbxHOMrzkn7zxfP/gii19tz9A8tEnvMC+XGylgWjRTF/WvCMN0UQ5mNWuwyM5SvN6KZk1UoNk2LponkDcPGbhNblcawRuLYDsv2iVtSYyj/k87C4VtFs1EhDApKZZFupphUHULA6TSMNqSJo2aEY/cxHNnSg+KMnRFc6h/JpScnxB3DIyitlzxGnIF4cUQ4B41K8e+ZIa6yCMPOv4xmtYmicmIkuf9oWRM6W2wzNJquWzSIbaaL5olRtLLT0nBngZiSG4FuF5EZz5eKBtOiCEWkzGml6PMoknZvRbZs3CyWPItj6JFCKsMdxXb2QZTPTKYgvEg8kxXM1uBkQvILxE3G0dzbmo65ga+YbRPD2sGS/vTyFYfLY0galIHzCQ8xol8U3ppkftXLxGPLImFtEm9CAsS5RyPpNSOFzLwAESvJg/TMoe1WrRgsBmERmUvx2mKxzT6pL6apsX4oioNCYunkkUuLa4HiVI9YmuvkUPKfn+ggxf7qo2z2N5wT13YPxOhdAkuuXBDDXANp2UTFOKFCTPnjz9k7Kmb7XxZXN/NnU7HI9nVXxX37AzCz0PKgsFJ8v8WfkmMa1g67Ijq5yShvnMoC88virAwZLeXJDJ9wRfT47kObRim88roqNhsSyjBFDFv0Woth/UN4+DSKwuCW4u2moQRujpa0sas4yCuSKEslx7bvFpfdlmL7Jo46DomXO0Xx0UjJ/HFHxAvjIzl1PQ7ZxO2iqp+UZ8lDzcrdKAYEhuHWOooPcsS/24eRZxZBTpSeaDYgnPsPIlm2ZoXYsiFC4oooboYdEsfnRLCsMpoZLXeJ29v40enWObw7q8TMdH/Ml5+js5NKdOriz6zX55iVEiWa6nnS+e9MTnteFkcYezApKYu1Gy6LqzZ7ca8iixt3L4sZcmeuDyng0oOLYtsXzlibavkwpkLM2uXCPYnZll68KPZKccJSYu9ZDefFquP2WL/LpWnzYrFnFwdmOEk+t3OJGGfjwvZPpfzpWCz+F+3KlRdl5B4RRXljN9YvKmVYeZn4vb09O39rifcrEo+tsKfnlULuvyoUP+nZ8+aYmjetisXTahv6tipnTG6MWHXDBP1bhayY6CdG3zaTGKUYfd9AMaGfE00b8tnjfF5c3sGPe98imH28nSi896dtTQSLAzqJT8r8cO4eydyUJmJReyfumJSg2FYsnrSzIHJFLp2HRYvv1gXx40k+vUY1Fpf6BLLvt5qN1W+1r3YFI/uppnx8nbbguBU3T4fjaWIjnjlhyS6TcNprHMUPuzx4/SaMO4FKMd/CnSm5Ybzbmi6mFXvQzSmMbJ0UcVGSGV8uZPHvkBBxTDMz9s3PpfppkNh7lzl+QTksuRomiv6WqF1E1urHi3m/LdnWkEX9mQTRZ50VBj1ySXVNEqMrLNjcJ5ts52jR87QlX5bkUHk8Xnz70J7HEv8nbswWWyU4snJ2OblNc8TlQZZ8Lkjl+PVU8aaxFaZxqZxanyW2/yr5u80pnKlIFysGSj2yqIBR007OGdbckXbm4dx1chUXH7Rn5uFwyft6ixWjHMm3DaflN29xRIETcyLDWa/jKQqzXci+EM6upq7iiTQnjkufjzFzEkuHWaEnsU3iiCRx+04TVtXkstVVLvYYqSBOR83k/dHatjsUzDmjZvOQEu2gVnICQ9S0TNRoR23wIaVDPtVmj7Q517xYvTWfg61/aCXzSHAn6XOju9qLvb3Z5x9B8xSVtlTy7A8PR6BjkKGNXetN/rkIvva4qG0cb41epZoJijbi4npLylV5PN7WVVxx0pqzF3OJULQWz3t4cO9sOHOnzRGXLvKSfFo4a/RmiqNrPIi1D+fEiXEi6+3p2DiR5c08tOmN7Em4oGKUT5R2o4E9lv1UvAly0c484Ub4m3BqTf9oX21yx7S9mn4lzXRHfZe821k1gSaTdRe/9WCzxCSfu3+e03uvG7opebjY6uoa7HOnfIaaTzFHdUdWnWN3aibvethrZ7oHY2mQTcthDtrvDsFYC1lktFytnWAWyplV6TQ1jNK2rA+lUeNMskNStE3/hPAlN4PQDIW29m0QfX7lYa1wmVO+OYix3/PYsas6f/WvQE51z8e1/ticXy1ccPbNZf2Q7DkN/7hS1CGPZl8a605ebYplRgS3y86Ki/oakd8/isH6J8XTBsY8vh3BgGJLsbFREHr7k/l4S67bMSOIDR9ScLeP0H1rEERKkqT54zN0WeOJYbGa9vGp2j5Svswvq+mtytTG9jFlnGM2qe/9xJ+GxrT+L4emDl7ijQtSnaTlYHFZIS46ac7MoAzOLY8Q9yYYsyM4i1PvvMXS7yaMaZ3F8a9+4mF/K1IlfzrmVZL46toZyipjyavWF+XbjGkVnsfrLjNF3w9nMHDPpyFIELu2MSLtTx4nDPXEr/bGLGyXwZGEg+LnzqaUbcjg8eat4uX+xgzwzuTitCPik4ES9/5MocXZLeJXhQmmT9L4V3eXuLnCmP2yVGwG7RU9+5pwLiiRHqYbRO0+I1p5JTHCd59YfuksgR0SqRT2iP98kc47O5m8LSvF6henGVOj4mW3E+LUYWdpq6NizWd98U4zN4b1yMd9mUY7zsCdf69JvaNI0SY18SCyUT5Nf5ZrDVZacT05iTllI8RNWJHsn8Dc0H/Ea02syb6eyIvG/UWndzbsslGyMvmb9pDalroIFb0bP9BmX7bhaXgCVe4/td2k9UB5Et2b/9Iu2W3Dw8Jk5gxsIeqOseF5zyRKurQW693N+LokkYyhC8RdBZb4rYugz+bd4sq5lvRrEolF2HpR+b93N2Unc/byC+2ME7aM/ieJ7duqtH9G2JH0JYnhiaVa4bsdVYckVjSM0D6baE/q8gyOH7TTprjacXxlAhdG52mb77DD+JaS7cnF2kzJ8zb5mcbwqU+07T7ZsLA+nez0T9otDkH0O5fCl8O1uiq3IFasTKHU745udZkn/T5JOnBroK7XU3fGn46kWjFfd/bxAJb3TyXvwmKhx86A/39/Ye+bK4U+oQFEzUvGffw8wWlQEMssMlg8uZXgfD2QLl8k/96yuzBYJ4iKtDTOq9oLTmX2/H6UScrAZbomux0YHZZFUMYQXXWsgohzUQywPCkMfCtn/dIoDkQYCh5JfuhsiGatSl/41jIQA500YhZNEI5HBOB+JANxziTBWSvjtaAlOGyL8G6AjD47tLjPPyg4fvdjzttMLnVxEQxEP2psskmydxIMa/zpWJpEXJWJ4JzgR7lZBjX64ULQIX/MchMwm+0hPDqroCRRQ9br2YKXo5wRPzR0SFwgPBrmh1l3DTXflgsX1AqO+eZT08lXGHVKwdeoAuY+chPW6SvwOKWmU88ywfCMAx3+qDkxxk04NcmRtH35eEb4ClX+Tmxekk/eVjdhh62bNEvz2Sh4C4pKd6paF3CkwlWIlHlIelWA11orQbnSHdm3fEJe2wtGajfO1ks1fGyDMGmogrWROWR8uiN8HOJJskMBjTo4CO8rZDi3i0Z/p1z433fff1+Oot8XDyF9p4I9/XKZ3uaSsHWcAplOHn89uC70WaTgoyyHqhPXhA+20ryYEY31qVBB0UuGubTudD1M2HrClx8W0VzwjBUOn7ahgxRD2SkfwS7EhveTElm5wkPQm2NDsm8ip17KhWuTHfnTLZYh+RuFfu/sJe8Vx3fbDYKdRopJWCxmGYuEm6PlmK/Soq4WhZfFvpx/rGVTqUaY98OXNtlaOg4oFZ5vc2fJsmiujbYSSrNc6X06mlV37QS976582BGNznNjoWCtgtDPCWz++y++nVDwpXM8VxeqheNXFczcpKS3X4EwOVpB+HAlzVqXCPtu20BuHhMv+Ajm//ufJhZqrjX3EmwGuPEkMp/IGD+hi6ULUQ6SLy70E6Y8loNfPkLGLWHjRz8CDJOleRwrfNLaMmmCilsTzISPZ2yJ+6pi50FbYba9LdclnzW/o7EgOtkzJT6OJuZLhKC/7InLi+e/M4Kg+s8B/VlxaGKnCyFOfnjNSGZKTqawoZucO04FLGr6XfiyQk5EowLCZJ8E43Ey2j3S8PfDr8I2uQKDU0nMP/FasFUpaOKYwOKeL4UxyQqujksi9dVT4cYBBemzE6Dnd+HUIQWPSGKj21fh0AwFPZumcPznV8FrvoI++1L490qdoNNTwUT/VKIPfBRG2Cv4a2giE098FJ6NUDBD8rM7ur8Q2nVUoPocz+VNHwSdvgoy//cOYb+XQsBrNwoux1J++oGgaulFo6BYVjVpSoy+B56vY0lY0ISdvp6M9IylbtofodxGTuquDPIaNWf5djk9D2ZiPKYltqPkTH2WwMCRQ+j5v9/uLs9jjmlndtnLqBqgpuObDqxu78pbnVj6ygsEBxuJq9/EcGhatvB5vCtH6mMoUmYKOj9s0FkVx2ZVuXDURtJDr1gUW4sF57F2fC6J5cadCmFEvJwbg+O4/U+p0HSZjCE/Y/jiUyzs95RTmRFLfEW+cMJU6v3EHO49boKFQo5PSQ6T6n4LSW28aNdZS/HoS8LPY3L27E/i/KE+tDOWvPzFBLr79aHZdzn9XkrxNP0hiD+sWXg2m9mZscLES46sLo5lfkCt0CLGkbdRsaxp/loYNsGZuAuxXLd4J6gaO+AaE8uugS+ET2WOjHOIxdH4qTDzuAy3fA2l7WuFCVFyyv3UuCvrhV6DvbD6qOG4Z4PwdYANKZ/T+bL2vuD8zZqIBZl8sX4obG1nw4ySDJ4MvCUURcswDpJm06yZ1MfLaGaUxMTgqbQNlLG0IZn1t6chJMn4sC8HRUZnPg2Sk/RfMktbjyBglpz43slYlg3BV+LM8Psp6KmGkivdR9skm0uG3fj3sYwueln0OdaZlSEymqRlsnJsL6zvyyi8K7GBXzd+6jgx8ms+jWtbc+KAD4+/SmeUtSazwRvDRXH0qW7Pz3IvDvWO4+yINlTctGdcVSzuUfXCgeYO/H0+lvM/3wqBR13Z9zCOlHPd2ffclaW/4xh/oTf6F73ociwWfYda4dwxF84vj2PQk2b8qnVl0jqpHx80Y3KNG+4GGlwPdaHIy41PuhqubehA3z8y8hcksz9jNKNrZGhCUsjqOYo/Ixx4Oa8AJ6+uHLV1hKUFXKzozLcu9qxtVYCwoTOt9WXc3iVpQqQO4yJlDN2XwZ4d/SS/LeP3+Sz25fTD29UaE1JwS3kgpPaxxuhiEjGa+0L8Il9uvlPTrc1EHLf6cvBhHh3yJ2GVKMPw3zTJ647GK12GzDWNhQNHortHxsu6dM6cHsNHKxmbY6Q522kcHfXc8dgSz8aBQ9Gt9OFd9zyWZgqYXPPB62QOH6vncqStL1vn55AaqEuQszNvXsVx+nJ3anZ5Mea9FHPDAfS56EG7qjg2vu+L1V8yanPSsGk0l+yhMpb/SiUlcT4dpZp84J9Ccu/5HLaV0TkvBfn1mYw8JuPy7xQe5+riusEBm7Xx6OnM4Ua9PZlCPLNWz2C3xpFf++JJuzqLzU6+/OqaQEVfPbp3csGwrYYnqrFkWTmxx6qAqj0TOHbBmVViAUavJ2Jr5sLAX3Fk6vVigcKamf1y2LS4OftNrGmyK4fJl1uzKdCaz1GSN1zQgopjbvw2iUfXbxxLLrvR1iUezcHJ1Hu7ojaP5756IpteOTJsczxHs6fTdaszj47E8+TIVJodccJtajw+Uj3EbXOhw4542ur+S6cfThzQi6f5lnH8V2zF86spDPUajPtIO4woYFivPnh3t4N1BUSOHkjsSsmbmxUQdLof5q4yVi1NpnbCRlw8ZFSaJ9PqvzXsOCTj6pMUIlatYtk+GTdjU1hetpQTHWRcXJHGdYMVyIxkPPdOxUy+Ba9TMpILU7kYv51jfjLuVScTXrCVQknTjoQmEthpE1HF7hy4pGGWx1ZebpDRcnkSF4bvYNYzS7wf5FFZvg7L//3moTKXpyYb8a6ypI2bmi0HNuG2xR6Te0p+zzmMicTAHaeouHryMDecJOZ8pyR3/376DHdj9EklbpO2YOvoyhhvJWrFNjrPsuKAJo9u+mMpGmnFCikXI36O5vkAK/zu5JC4cBx1/W2JXltA15jJvPKXWPdkAc8/TqLU3Z5DCiWBG/QRk33xrpW82xxzCqXaO3c/i5wuliyUanKbbxaX+5mS39sNx+dKHEt242LmhpdKScu5O9i6wJ7Nn+KpbljNrU2OjKyNR2kqxXa2I7JeSto+XYvJWRdG71Dy6slGhvf2pUEnkY+tzLgS4I1qSAI6TmaMLPPmy5gEhqiNsXV2Z0tTFbq79nDG0Iq/pmdyqsca3uy0wvxXJtPWrad6rhVjtmRLM2gNwx9KcfiTzKGSvaQ+t+JPk2Q2LDhAbKUVE7QpdNt+iKR+VuS9T6bnieW8tnWg0xkl76Zto2uaPdlrVbSNsaTbV8kXxKpImGDFs8OeWA5TcnDLcjpu9CBstJLk+lU8XOuF89UCzvx9hh+/PPhlqUHn1Sle3/Cg8WENyiNG9P7HWqrzAoa/XkrxMxs8igqY3nkZU+qsyTtRQPWHxTwKd8R+i4aRhZYYzHTm8UwNwlUrysudCR6i4YinBSv3ONDibgH1pYe5n2XH3oUaAqYeYXKhPVVdNfQKPc68PCd6z9Xg8mMv05JcaB6iodWGfVy84Ub33SrJ4x3nw3lX2i5X4X36JDqTXflrroopXY7x9aEzaZNV///OyNGLXInVU5Hc9gxrn1lxpGcCX4SN/JlgzcNRCVTrbaVNCw+eRKloZurCfFM3VklrVaYLbSpd6bFHxWRTa3q9cwPpuU8v2LBpnMQMB1TceG5Dl8d2iIUaVq61xOiGPVuCNezPsWKPrgPhLhoadlqws6Mtgy5p2VvnTdAwWxQVGhJmGxMZYEdRrgaL/lKdJDuhe0rDkrlOzJGY/1SaBrmeM7MPONP+hIanlc64nZQYIK6Ax47H8Cxw5O/MAlxNT/J0gy9Ns/PQMZOzzt6HxWVq2qXJ0D3jw/GbalbdVuBc4M1tiVHDL/qTdMqHIdI1H7oG8qyPL+HN1Vy87UdKsRvnXVT829aHB1LeOz1Q0UfmzdpDXszvm8Dhbu6MHOGJukzFqVJXZhzyRemaR9OkADq4eVE2NIHBayKwkTxFargKh2sRWN60QnMhDZ/rxhSlWzF4Yio/9xtRstmTtsEqli4MILqNG0tHqvBL8Ce3lTUW4xI52NWLpZ29Gby+gCEzkxl4zJu3owooapNKx5U+tJY8UUpMMiESBwY3yeBPeThjN0vcZZnGrnMhtJd4o21RKgXDz2Eic+byPyqE8QreSLPDcKiKFInX8g86YzhWxbAgGZ8mefH0morMaQ68KfAgUKFi+ARH7s/1IMpUxTGVPUGCjDHTU2j9MYZvahf6haiw/uWG/nonakepOD/Ph6zGTsyfpuLkO1+CXjjw7l8VZst8OCLN9GYNabhHJDFGmsuKG+nkzE5B6StD/0MqaY1SmP7Skjm9srllbiNxnCVtS3MYZmeNxztLPOZmY+VoxSOlJa+7ZzEhxYu7dyyZZ5+JtbEHGy9YMuZkBv+N92JBjoziFlkMexRDnXT/IamZPImW2GWoLy7/JOEQEMeHD77EOydTejoOZYAvH28m0WuIktmjrVCUFlDz1IeIIktqUvNJ2CvDdpsVtmc1jFonzZbTEuNtyOLTIUnHx8qwH5XDm3Il7qe8MPBX8eliMgd9vVF0S2D5llRW6Hqx+rSKqspUPJbL+JGfQ3NZquQFfXk+Jo+YzSl4S7y3on0mb5RJvNpkiWVuLkEmAZI3sKRrmJolNYE4mlgSa6QmPNWfflI8/3bM4nzvNJZLDOOxO5vX21IY6eZCsZTrKnslo4648bi9iqQiJaUOLtydp+L+umCa9HKm8QxJE3YH8eubC1VTVez+E8h7Sa+E0SrMHwbg9NyF1WNUvA6Q6vOuE7e2qNhkEUGp0olhEqftMQ0jYKITEZOka8yj+Xu1I0PXqP7/f21OD3dA2Kqi6WLJczay5vnURG6KAejqWtMoTdIfL38Cl9kQ2yyBZjcCqMmXevVbJg0Z6awslNHhUAaq+2nEGsi4oJ+DTVQUT8/58rgulwklkRzPkjGjfzZzP2bw8JGM82sziRyfic8zByYsUTGg3zmyOzggzlShPy2ICFdHms1W8fx9EBcPWpJensvME+dYdsSSnU459NwZwvrjlqgW5nF1bChp16T5Ui0ya1ckWxItUUvate5JJDq3rcj+rxDjyigGjbDCYn8qX5OluT3GiqqaNG4MdGWbgSW5L7IpkAVj8p8lo7Nz2SgL4uM6SwYfyCE4LJBuuVZ0rNFibBXGlluWeO7WENoynHCN5FsH5/D4g4jigBzPabk0DBQpXyLn459cXkQVsnqbD/WNC4j4lcv24T7s719A7nY10XskD/VXNj0K1ZTNk3O6MJOjmlxazpTT0jubLifzqLO2Q7EkgSWNUmmYZUvvawkkLUpmnJ49m5oncKowmU5ucvTj89BXlfNxjoKo8FzqK89jNV2BRddcdkWUIZeYKq19EgulmtOV+utTm2TGPstBJ8MX5iVyPjCHBeds8K8UCdEPZ6vEmTm3RG5I2mhtYMHNNjnUr4xGXmzBXqMsft+Pwvy+OTFdclhXGEPac1/8ktV0T8tnhLGMZ3/yGNlDQ5RU88Jeie1H56P19aXLKRWlupe4PUROq7xcrCRWezhcxrokNfeOF1Ks9qXz9Hzm3y5i659oKgIyGLf7LX91jEHxMI0ct7eM+BHFxGeZtDWrZs3ZUE5MTOLxi0c8P+rL8VZxrHh3mx7/BjHeL5fVgff+930Ps47mEjn/LpuyA5GvSmXUodtcPxvE5OZpfD1wh5Ojg3kxTknN+ge86B/MfyUq2ne9j9HCYH7J0rAyucuqgiCOBaTw8vsd3k6QesM1me9bbuKrE0yyPIPJS+5SmRmB4boE7qS8kPbsQ2XPAlQBWhSWvgzTyaflQS25ncN4ZxjPIrtnnB8VhnlHFZfKntLxQyhvFyWwtvAJ6rdh/HRN4JreMxadDuNHTArN1j1G0TMMy5hUhrk+Qv+OCx1HJ7A9RuTUHWeiViZQvlyL30czvrcrYInExz0DzeizT81w6bpQSzOi6vN5NS+BEyNtmDKxlHm2GawbYiv1ZgmW+uk4jLOmw5RSJn2RNGq1OafbaBmyI5VsjTmDJM4J/judAbutWdyplN9STcxpb8XRTiV0MsviQ38rKkuLOTkxB61oQe+hmTibiITXWeC4JJ2UMpFqfQvKVRk4vSvkqsS1t8syWXQ1k8QmlpzIzkT1M51HGRZMbJaHfzctmzpb4tgmn5fqAp5J11Cbi31IAR0nmTP1dxbb3pbS/bcZxvnZ3K8qp9ctB3SPFNNJdo117o7UTShG1voGDyucKNxUxN7t1zij7yTVggqDj5cI3+LIgFXSHKSCy+OcGbRORfG4Cm46WJJ1Mpm8zVrObbTkuzTDmzXS8i5Z0vkxKSTYSf1sYsN6qwRse0oMlGnFmj2JHPoo8WiANXHdEhHs8vmrmQ1tf5cSHVhKYFs7Oh8pZef4UqrtbLhbV4pF9xLKtgTwXIyhafPnzMsNZFNMDKv+fcaP405cuKhkqdkLVv7nTI9UJfWLqijYZE7L3blMKShm3kxzGmaq2bu+lBuzzTk5VuKoJ8W4nzAnYIlUJ6MrmCzx5O8DSvIn3GVPjjNT/yg51f4u9z86c/Clkqw5t3Hq40L+NyVNdCr5Kroy0FpJty5XsO/ugs1bJbPyrmC93ZQnK7N4oa5E02DFryelHM8txuKWDeWRpWgWFXG/KIL3U9LpcecDh+ZFMtk1FbXBB2b8E8XppenYCh9oe1tOpznZHF9Vy30dOe/OZxJxu5blE/2IsMwiqbCWfZ3OsU3yzp/P1fKPYxADb8Szon8dW84HMjYwDkpq+dZY8nFhJXTcf4lXbcMZnSX1gu8Hai6H0/9kEkmeH1g6MQgnbRJKVR19MwMZXJWAS24dF/4OxndUIpeM63jn54luaQZdx9Sh0XVl9ngla8uqCAx3Y8rteOp7VHHwjxkDuqRjuLyCR0/MaP0ig+bmF2k50AzNiTxkpy8x5rgpZxW5uH6+zOl/TfGeliP5ikqiJX+lOJdDrNsl2q8+hfWmdMYNeED6/VMsTcjg8pn7nE4y5klJFh2u3aBAYUaQp5aN8kvQ0YwpSg2lTSqJnWFGTqFIp6uX6W8p5ethBrKR9UzQd+Ffqb/8VtdLdeqGhXk639/WSX0r42d4LJnRr5mu78vnG7Hoz3xF1lY5ZbtjefzlJdtHG7Hqspam127xc5MRY6Q+8196i9wzZ/nraQH2stv4Z7jyS1ASNesJu7q786o8XmKkp9y74srjkUqWT3uG8ykTfh7RcqXmKgMXmbC6oYC5e67R0sMEP6cUWr25yRvhBH30MrAKfYjjppN8scqkffIDJo4ypcnINCJeX6PsrR/JOiqs3tRh7h7Az4/xzJFytGpHAJGfVax/XIf+SAds2yXT/0E9f945YtcqhUPX6xlU6cDU5alYtmtgi8T89b0lfZJq7GQ7b2YoslmjJ9WYngUlhxPxOX6D/wO+IiAZeJwcmWVwlE23RXF3dw1uwR2mF+7uHtwlQEiAkGTi7q4zcXeXaSIEDe7uEvzF7T7f/dfVNfVUd59z9l67JiffBR+9NI7nfWSxryPrOqZR0f0TQ97bcykrlYZmnxi4wA1VlVSmVn4kKt+ac2fLGNLjDXlTrKk54hSXDr/Cp70Vo3ad4j9l/3mkDcYdsjCt+Zn8YDsKb2Wy3+sT3fNsaRqZTfeUT2x45cPRRjHoqT8Q98KXR9Niqb3nI8cfeRM/N5aLEz/SOd+MF1USWLL+DpUnLGjTKIG2L26TuNICx3oJlFje5cBca0Lz4zBweUXaUzUbCuKw/PKKAWctufwkju4HX3LmiRnVdp5ikv0dXmWaoW5dzq6RTznY0YJ/1cvxfPKUWI5gaZjBtwc3qey7n8WtMvnY4AGJ13fhcDSDjZMek6gyZMKPfCr73+P6z8O0DcsjJ+QWr/XMyfwdz7Fd93gddIKtn+K51ug+XcxMafErnmLDu6hP2zFU5tG45yc6bHfAfkses/0/kn7PnpTFBfRa/ZH9e6yJ9osjstYb6vSy4eKJOJ4bVDJnhBVq1zgiYirxrTBi0upT/B7/gKUdDzJ6ehkpOx4wteEhqii1iAt6iG2qEXoNUkhJu83lD3uZ/b6Y4Tce8nL0Hm5WlLBuyGP+bt7P3TplROg9Yr67EXv/FpJw7SYt7hhhWaOAaXtvcib5OB5RcZwe/ZJdpidovDeO3NmvmeByjPgtcRSGvqLlblsaLiujRdRjjpXbke1XyhDnR6QFOLLSJ4uDUR+ZGWvPI5tsbvX/hK6zA0vGZhHe6xMDVjjy2C+FlZM+EW52DH/DFMotr7C08Die8UnkG11B9+wYScuTsT55FYv9x9lin8yhd5cI6WfO66I89Iw+oz//BP/65rHB8TPzjpixxC2HULfPZL82Y9bNOI6oX7DX24wH9eOpU/KM+WMsmNUznncrn5FouJPCAkkv7QfK5+7g2EYda40+4PzZlmeJBZg0/US+sGObdxHmKz/iqz5AkVqyQ/UJx4jDuEnJvmufuH3DEIPBxXQe+YnU/H2MaVbM3LiPLDXeivpgAd9sn2KRacT0giRGW93Bt+dRgq5Jrv/5xEEjY/ruLaZh/ieeV25kT2QuTQsraTd8Cw59c+h1+y3dRuzCfmA5U9a+Za7Tbt7YleM/v5Ihuu3UjzqF85FKDsbvJGFrHjZFH+jyaDvXthWwY8EHrBcfJeJPKpoNn+l7yIR5Btm0z/jMGC9D5iQkEpfygTpOB5hsn0DOpve8rLOZ3/rFHJn3jhoJBrhuP8nsd5XcNNiG5dNi/ux9T+o/AxYdkGiXvKLbfQNa7T1JnY2vmXt6E5NDi5mz9RXRyfu4lVuOk+Yt18cf5PG8cpbWec/yNgeZ+bqc0Blv2REaQ0bdPKzDvaTKMYpT+0qInm0t20yLYULVYppFqOWFu9HcjS3m5XYH2TUrkoebSkntESj3bYrg8PIy1Mv9ZM+GcWQ2KiR4mKP0O6yl5/VClrrkSoNR0Xjv13H6uUZ2PBTDi3NFFEYGSPd6sdi4ZWH474Cccj+anB2SdSeC5NVtkdjG6NDrlCD3T4vCurtEnoyStkuiKJldhNHiaNlxWSTPeyvfn5sgR3yNImP4SUKHaOTJ3yHUe3USm1elcqs2FHXdEj6uPimvu4VxafNJrPZLOdQqgkYX8xn0OknWzI4k42kepx9Ey/1bI/Del8d/LRLlo7Ag9pvqaN/0rNzTKJjNJYX03l8uv7kGoq1dRMOJZ+Xl6gEUBxXyodl5GfIqADtjHWfKzsvzw4IYOlbpvQHn5J8fUewMK2Z/fTNpeyeGPEV7T8Q4yC49YhTNzsY/0E12jIlh0sUcGlV3l3ura6nvUEL67my5rbqG9UqtRzcolBkfwkjcVcpZ/1ypDgzl9+ZSLh4tkjq7ULLsY+jXqVDu66PhRGoE9y9my5RGWrJMw3mtTpP19UKY/zCKhaVl0mNzJFVOZdA3yU8WXAyjd49CFrQoknqnQjnbJZ+ChEJ51CgYsw3BuH6JkGa7grBrGcyqy3FyaRUtORtymHUxVf7bHEbhzFxq+ubIzE8aNjXMY2lYppQnQ7g/JIe+0XlyUEIoB25nk52RLXXqIAquaoiNOy+fvQml3DSUy6m5ssX1EMa4h+LxWifvHAllWiMNn3/qZHSZlpj7oThfDJEmJlqebw3FPCNSfraJ4753Pm9vHpDvDsbRWZ2H325j2XhjHLcO5qO331xOS4pm49s8HkwOlj3CotDocglZppGWp6Np+OEka374ys/noqjmUcy9OiHSYVE0u2ZkMOKGnXzaPIpDEWn8HuEkTR5ryBkWybKMNBlSR0vxl3ymvM2Run9KLRrko380T7YcHcqOIRGs8SuWdXuGUPIggoPtyuXYwQG0sEzC5VC5dDEPImlyKD6XymWthmHMv6Zl6bIieXlGGMI0go0fCqRwt+OXt9KX32/JHdXjWPoyF39XK1n+MZoLBVnYfJ8uO7hF861XNrPix8qm32IoXZ7Hj4tTpMlqZT24gDs7hfw6NYZ3LfMochktH/yNYX1iNnYNVsnMZ9EYP88kYeQK+fFZDJlvs2iu2yzHFIbjM1F5kxfpcv+BCJYMkYR3SJXjIiKI8E3lQRMvGX0onN5BqdxYECgvLQgmOT2FqaW58pRTCBntUmg0PEM2yddg/ywVlymR8o6FhktVs0k7kSK37Qnj6zhF67ZnyOnz4/BuXUgjA0tZT9GKlWb5eK2yk013+5GwpZyj0bHSZJ2/4vnlmP6MkI3MtPxLisfIOkxOOhrOyXbxXHLxl9suarF7EctqgzCZeFwDaxN49SRKVlVqpPVVeuJBpBwhNPQuj2PGz3g54WMYPl2SiBkeI1+tC+Nn/URmOSbKRV9D+fUlCTEnUVp3CsdrcAyWE8PkSL9wukyJJaVWgDxmqiHZI5maKyPk8xINE3qF8tk4UFYMCOesVRhuG3zkrqRwRpcksKyrr1z2RMuWCwncuBwka8zQEOV8itwdMbLL+lBcH6az6U+q1J8dxbDEVMJamMma7aOYYZqK+UIbufRjFCM/pcEHtRw9XkNmSib1Q5Lk3qJI/o1JoeNbtTy9OJK4ncksumUn03aEsHtzLtGBhdJ+kC9pLxPQ7L0oJ07yJcglCYv2F+T1fD9+nEvkqNc56R4eSrJNJp4O6XLssBDK+2cwdmSW7G8dwrURWSRcyZa1Y/z5fKWcVttSpNH7QI6MTye/VaH8VhjIv3mpVCzSydcOATwzTCfplJQWjv6cT43F/+hFOTA6APN70axPvSjVy/2ZXR5NYvAVmTwkFIfZkpP/SuVJnxhGRxSy+fRcWWd7LGutCpk2fKU8ZaRwaBsdu1eukl3sI6htFq2wqLMcNCyC6FUxjHroKbv4RNB8RSy3vjvJAP0IRg6OI6Cjp4yZ5kuft8Xo9b4oG0T44dGolHGtL8iAh3482lVMydcK2fmpD7Y/S0n+dU76h/lx/noZjQpOy7lNAxhXkksvs1MyZakffVbk4lF+WuaG+xFyOo8ry8/K8b+CWO2QQc1eedJoQDAtjqTxbE+uNMrwZqZ3OWuvF8t7s7z5teEULzNOy+HmnuycUo7N/DLp76xlyLRk+owOkWUOWh7axPIxbbZc90vD9qvKHT0mSUMPLR/axuAQuEB+Mgzj7Oo4og3S5V8HDZ41Y7n6NVEe+mXP06Jk9HtfksWxjtgGJrHn81WZPcme7SQxd/lV2XxzOPc6RLOubLtsGhzOhKZRPNl0SG44HMyMY8Fgny3XhgRSMT2YZWcKpG9eADv1Q5imLpdt0vyxrx3KrkEVctKUQCb/y2B5XpHMU+rY1z6Tr2NL5MOVHvR1DyGgqZQvb7vxub/ST58Lpa6+Oz7VQlm4rlSmxEfRckAh+1ePkK+8oul0phDz+ZPltzMx1D+vo+6NrfJykZZjjaKZV7JSFjfX0t0pisFr5sigqlpGjovE5/MSuX+zF39rpBN09Zy8+NCb19pUBtc5J8/99WPdwAwuPC6RnSf5Ux6bhunEUrn0tC+tTqSjPXBKHlzpo2hqMn5W5+W5ht7UbppI/qIrsu1DT5LXJ3H/9WX5Kd+boYuTiNZelB1DfDBdGUy7A0Wy6Vo/3BoHc8O2QKp8fHBaF4xH0xzZrb0vlcrsmaXellWG+XEmJ4p2qhsy5p6yfhVBtxM35KbASBw8Uhm/YJv0D4zgtDqFhPJVst68ML67pnDk+gPdx/dRJJZLHvgbyLsZkdyaIml+Y7G0ahGN/KYj5MRy2SgznPLXiQRlrZGnFCaZsSWJoobbpTYhgvwryZTKTTJhroYvtU8x5IWvLHYOY+aaMtwN3OWA6xpE91D++CXIp/01PDsQQohRuBw1LpARPRT26xIhAzq6Y21YTkinEtkt0wOrf+Ws9C+SHWt7Y7Q7h2aG5+XGBZ7UuJeLyaGLUlr5EeeQzHntGels64vTyRQcUs7I9Pb+3OqSykiTU/KSeySdq5TgUcdU9h8XxSSFvduO2C/vl7vTaGEZ5evPyUENPenXspTYRxfk5a3u1AgooQEV8qKHO7Pdc/ieVyEzfZ2pb5lD7OYLcvDUAH42T+H9iDLZUefGiLnFDNt2UX5I8SCyZjHvuCTHT3Rn1EmJe8Ul2XSqG7lvIjAZ+VC2/25PvWwNbZqclVNbOvL9kIab5yrkbgtHFtXQMKvHaVntgxadeQLPPs6X95K13KsXz62MOfLhQU8Wrsmhw/MLMnWGFy9j80n0vSQr9ZwxaaDoYcgFGTfHmcjqqVQ2viRrPnCkzqo0xq25IPXDIqk3PIUl+Uel6KEw6q5knNYayrG+GjxWJCC9+8rDH5WzZMbTeNUIadVJy7ywRCY2HibDL0SgNzKD1k/7y/Sn4aQ+TaPujr5ywJpQpiaHkXZgkzTYH8bIrlrev10u3+iHYtZXQ/20xTLtYSC+tUKJu2Yhvx0IwtE3hAZNHKRNYTBTboQotbCW9a+7UGiZinflRdnujAsm0cmoUq7Ieoo+7HpcQqfNDvKIOpDySaVkF7tIm2NBOIgSJtjZysaxoVjdL+Gpq60c+jOUhkmlHK5wkgP3h/BnRhl7XT3kxdYROPxIp33vrnLN6nCWGafQcvEEWfO/cCKWp9D41RxZR9H2PempTDo6Xb4uD6CPqoQFw+ylscaD7gc05P1WyyX/+aNV5u5qZKQ8fzCAp/WC+TksXtHPQJyWBKP9L1zOrhbA4f4hhEf6y8kXfHlgE8LS8mA5Msmf0vPBZLQJkyfeeZDbI5RX9snyxQFnCv5ksObaeRnh78L7veks/XxBPu7nTJt1Sra9dkVmN3VB2zCJVqbX5cg0e9a2KOdqQYE8ON+epWnlRPbLkAf+OVB/sIa9o5V5qenElq9hbFb0Ye4CB9z2KNxzNlv2PxRB2LgsrJybSGubcBYkZlLTuqYseh3OvvAMwqJbyEJ7b3rlaXFLaiEPRXvz5pOWfZ41ZZW3nixz1NJuYEM5PD2AE3dDMTyyXTq3DsZNF4rbs21y+ZlAqv8NpSh/vax2zRNxoIi1da/ITBcvRukXkhlwWfZSeyheXIC7/2UZ9cONZ+mFfFpwWbo38OBGPR2q/Mvy23Y3Dt5IJ/PPBdmzfTh36iRzduE0uSlUS+mAZBbYjZJxA8Kw8EnEt1d1OdgpjGoTEkl71Ui6VnHj0Pw0zjS+KDfqK/PbLpU6XS/J0pthxIoYRhb3kM+manjaI5p+ecOl8NbgZhvDipLh0rJ5AJ2mhtH1/QrZSuuH6cIwEmZsktOLgtm9WNkPWaXwTxBBK8KYeGqxHHHTlyZnQsm+ai87Zflys1UYkx6p5X9zfVhhH4bLUxtpUk/JSsd13Js+SR7vomH2aEnD1PlSf0oAqosarOIHyQdvAknL0/DNa4jMLQrkx3wtg8boydENLek0tIzdvTJkymsLqp0owfJ5qgyqtGDSf6XkHE2Ss7YGMcVH8kR/s1y0KICTxyR3/u6S5+b4s6AwjLfdZ8qVQ/2YH674t8ES2df6BHmjyviiCpCvapjh0KGU4FmhctynALq4hJFRMVtu7eXGr9k6Mp9dkt2FFZN/pfM7/6TM62xJxO8MKkMK5L18FyJMy7h877RcONCdTFUm4T4XZPIkNT0XF3PGPVMWBVgwbdBJHm9PlzPm+zJPyaRey1XSycyb7/EFDN82XjYb7MuGZYX86TVUus+zZUxkOV1HJstljxxIKS+mS7+zsnG8A8ZmpZg2KpddTqupvVtiHJAr99RRUzFOx7/sLPloihND3JWsXfeCvFHpQMefkrmPz8k4b0cGDSwgcv0FWdXQkeO5eTg5n5d9mjngNSefNw3OSYOKEKLXxxC48qEuUfGojUWxmGqf66oontv+bgjjZvrIoM4B1PYMIaWuh+SUEzuVbNllqIes2tEZ17sartT0k69aunLspob2EzxkQzd7XinZ4+PqUrl3oh01d2jZ//CMdGxnyf3GCvtdzpXuPmbU6xxBk8oS+XypOb/nhHPtl5S375iS4BhOv8Y6+Wd0GI1bxJNaq5GsfB9K1JN4vq2oLrcZhzJhRjxHdr/XWQUpens7lgGFVaXaSs2cvoWMaZorLzW2xOxgEVeN8+WN72a0WKhlYniWNEs15Yqi1ZFfMmX0lRPoZWtZMTBfXr2qMJeiw0M2eevqdwjlvyEp2HrG6744htLlcyo3G6Touo3z5Z+ehuoLp8rd87z5T8k5T9qrZNM53nwdqmGAer6sDPLkwl5lfXyqLFJ04OssDT2WLJdPGtlw0Fth+yulcpKtNf2qJ9Ig/pL8aGTFClU83ysuy893LUm5m4D+9wuy+dUgTjSJ5Prk07pWa4Ip0o/izKY03aVOQay/EkG6TYKucI6bwmBhTBgSLfXae1B8UGGadI18WKm8ebiGqX+85VKNAzUva1CvdJe9Z7hxeUwYIRmJ8mieIyJDQ7WvQdLazxm1v4a56hC5r58NRofK+TczTY4f7od6VDhb5rzQ2Q/yIatlOGVdPukOtQrgzjFlf8sDXRMlG9YZEk5k63+6izUD2WyqeGT4T11UiTsjjTTEnJsi9753x8xOw4kvo6T+SDOSUjS0CoiQm+KOs9BSg+MujTwz+zjlOg3fh8TIRjWCqawVRfK0IN1mUy8+/NPiaiZ1tk890NzXcqB2se7TCWdevNGQZWwtTVKc0S/T4BdrImsddcJI0ZYHqSfkKGNrhIGGNf528kgnCzbn5JNdmiajjYO4Oz2Thjfq6CxrBrM3I52wns1046oG41yRQYTXKF3fvtYMTwlncsR5ucDbBv0m4RQeOCtrFVpRsTYch8vlsp29GqeNWjIOpcjEC+aMnKPlY0Wa/FhLTVKklgbm2fL7FQ9GK/02N7q1XN3Vg9U3NCx40FX26e/FqVFahm7tIvd0cOToQQ1vIxfIejfssVirIa2hkLP/2TPnmIYNT9cpvuNId3sNG8dtkAsrTCnTaFmyaKc0iQ1gv8hlps3XouiNAeRn5xB2d4Runpk/ZXXycJvcWReq5JeVK9O5WaVElz48GNs7eZjkPdDdqxeCZmsuB8rLdYfvhnHEIJNqF07p/BcEMfpQLr4h9hOuuwZR6ZGL9UT7ieVn3flgpcE41UhGXfRkxkgN0+wMZZNxbtglajg6wFiWK758Ujnn8c675b/vNow10TBv4jFZ2NyGEMWL309Wy5mxtjxXfmM3xEr22mZGmXLHfTuC5ZlBx1ltrOHn+wBp8FFNNYU9HKYdlhFbrfm0VMvorynSu50VLlO1FF9NkH1HWTHQU4vhgEzpk27Gvm6FjK+dIFtYWbDGrhDj+Ax50kLR4cQy4tfFyBWLAqmrymHTQSvd1vGBrKzI5kfQSl2TRE96h2i4px4lzV/Z00DJeMvKOkmfc45kqjX0CekhTWaqlTxYTudl7lLvkaWSuU4xapSTPL/GivAHp6jT1EPeGBGImUMU3/+VFP51CSRKxrCth01h1aGBnFJFU2dOxoSGQsk0neOYs3ya7qFDMEZZ8cz5slhXURbE1K9xDP/ZWrfHSsn1tZS8GSMnaGQg+e/imH7Pp/BLhMJaGfHkq7tPPNU7iDPH87h4a6xqTEQQn/bl0nRmO9XmeUGsssxjy50fE3cdDKH0ZTa7GqfoBncIY/vjLO4bFugK14fydUcOO6aX6g7Xt6T2PcV/f2mkqGPGwA0ahrXwkS1cj7D7m5Zu423kudBjPKiuZdsiaznQ8iiz48MZYLtDqlYfYeZ2LS96u0uTV0aUTtHSPMxXtnI+ytRYDbXfeskfwUGEV0mlTFc8sXFcEHnz0tjtWEvlOCgIlcKfPb90Uk3QBVJ5Jov572+ofqsCqWOSzYionyoD20CWTshC9+S1qsHjAC5/jMdsgoUqOTqAY0PjqFdmrkp6E0CtDvHU85ihmnwygHozYnH/MUnlWRjE3yvZBI5oOrF4WxC/bbK5+Syj8NVEF2qOzefumAZF7rNNWWujge/O8nWQGa1Waojb5CqNx1oweraGskZOcr+XmiJPhee3bZfhCyzweKzB65qBNKxmTf3NGmxaG8vsNieYdzcT3w3hMnKjGZ6dM/kTGSude6i5l5lBn4vZ8us4d7q5KG+43k3XZoorA7dq8f3opmtqraZkoYaFD9ykxWQLgpSer23jJ4OG+LF9lxbzkY10sab+tKuq8LpHC52fiT+2dcLxj4stqtrAlf2nlTy5uoWsOcoJG2Uu7v+O0U1q4sDUIC23TyfpBjg6kqDSMnVCse76Wg/G71J4uGC+PNNH4RxFnxs7z5ZP956gaNcp6s53lUduH6NaRRlJnRzlcsWLC8xOkfDJRqoam9Lnahmbl+yXi3sdpcf6Mhq3PirL6prwS5ayef8+eaPEHu3zcDI15kXbOjvwReHsdrf/FE2v7kjdjeGMqR1YdPO7E9ZLCniZdFN38IELZcq6pPVLXYvnTjwrLqC3wUfd1BJDTllFMvyao/xdcYgJDuG0GeYsr8cfQiEvhg22kXElanYpWbLg+Qpp3ceGczvK8autkVFltmgHlJN7SSMD2tuy3b2ckWei5cCzgYx/lsKWHGuV489ATufmsqHIRaWfFIjL21wWdExS+YwMYujzbB70iVBN6BTIFL1E/rzdqqroFkjnE4kcMHFV6ac6kaen5XCTa7rFvRxZ01rLym8vdefrObOxnpYPPm90DRs7sH+Tlt51L+ocZtqxMl1LC8+nupgUeybN1tKk+0vd7FbePErOx7hgsQ4l4481ycfC3EGXOMCFnW75HP9rpHsT60rAt3wmeJ3Tqc56svd5Ph+9++oW6vlip8tDZ+Ou+zbMk/BwLXv22+pMG3nR+IaWah8idVprV/5bruWh6QWdCHZhaD/lbDse6ZZEuxGr8Nj0d491U1QeWB7QMsa3qjz0zYqHreLY1jdON7rSnasDtBQtbSjPpBwic7RSx2deskljJ/oofdv2zzRd2yPO5C3WcqhqO127745El2tJaN5cd3fVEawV77j7yUI+TjyC/+gcZKPjsqzTEQy7Kn7kaSwvHzCmWn4uZ0ydZOKPI5wPyaHmODup8z3CT+s8zjvaSl11I7pOTcHupr0MtjLCQNGKSYfc5bBOh/l1Polbt5xlydijfHpYgMsuH2nawgT9sAL0VrjLkwUm9DIpwvKGl/S8bMy+yZLzQW6yUs+EmbWKMWrpJlebG/3//1kOZeby6TMjLr4uIqOWjZzuZ8T0g4XUkGr51cufezmRqNp6q1Ky/Xm3KorKvDTVn3r+TGgdidXCWNXulvY4/cylR1ZTnVOxJ3WrFHJf5E/88MiI39vzOfDSQhaWBmBUM4oO+qMmjvMJ4MnCKJzPPJ4Y0imAwS8iML0eOjFyug0jP0fRe1N+4fFYG+x2RnF9l3vR+Om2zEmKJPv6mcIuDoeI845njAyVr6cfxMUzjlibABk78xDXAhIo/s9PTl10jFUro1hQb4Yc0+kQow5HsLlftCxX3rNPkpZ5DyLkrhcHGfginHPdtbJ4lieqeVqO5PVVzZ7jwZphWmYWXpuYdMoT/x8aTNdUTPx7zhwHvWj+3e4kG7Y3Z9eFSC6F9ZWNFlsw7lIEw7t3k9abjbG5m0FFFRPpXcOYWvPSSRhpKs2mGON9PYumQ4/ICReOMH95NmtDLaXl8yNc2pKJgYGF/DvsEJeHJ2KxwEMu9z/MEv8k1O+8ZaWPMda3i/mt5ygnLDbBd3Ipdj/s5KfYg5R3SOD1OluZuPUQxwvi+dncXHrWOYzVikSezreQsY6GVL6NpVWll2y02ZC3u2M49txPVvM7xLimcfxaYCyX1z/EmT6JHL7hKI81OIinjKLFayup/e1P5ac4sv17iOdK3ecNU/JFp+5ipV4Azw/FYdOqjWg8zp/MzAiUC6nez/YnfUsEiyb0VF1XajqtJJKHD7uolr1zY9etfCy71C46PdCbKp+Vvlqco/rSxYvAnEJ8apxRTZnuw7hdRfTrVK4aoTD5tSAdxbvHyX4jHUk00lHTZ5DctFzNXmUG3/r3kMOeKf7yv/9BBveSrZ+b4RwZzbU3vaS3vQnjW6RwdtIW2cvFjK8r4okZMUDOfXSMhafTqOq8VB7VM2PI1DTa7hkrn2FBl5JwXCYPlAnlao6Zammfry+PTDDkal4Un077y8rThnwbFomJXrDcMtuQxSmRlPp4yXeBhsyeGcdWR0dp+8uQrkvi+THFVU6+ZcSwjHD2hpnLOCWPnzNPYseYASJldQCmc1IYVGegED/9+W9VMpq6o8RuF3/GvorlS81hosptf47djad06xARd9yfV4FRXJtcT9TdqmT5xlH8MP2jcvrnwK9JEXjd7Kd6eceJvknhlOTrqVIHO3HiezhXjLarhsXYseVTDqsnzJ1o9NKKF92ysB2QrJu20Ip2GzJQmZbo+mZZEl43l0aHn+u6OVkRPDyPwL83dANb2xKmaJTpeTvdSYVXJ9/P5V2PCF12axv23MihxQtnnZnKmuykFPZtt9bt327NwMdJpJ+w0C04YE2bghSGt5ury+6pZoImlRHjG8i/Nyy4+juZuR+byhWV5qR6ZpDVs71samvByLcZtN/YRI6yMMfOIYsl89rIBUYW7HgbRx9tc9n9rwUvdLHkNGsgN09RU3dtPJ9n15azD5hyJiiK1o3HSgNXU1Z1imRAI+RXJVulh0RyTztMzj9vQfdTCWyKaiyrO1tQEJzEg26t5Ic21lyMSKO3vZuurrBmxo40gnbv0fXsY86k5+nUT+otDatbsLt7Oht+dpIDPtszt20hgZve6DJC7XiwoxD3bu91Gw/ZszuugDY/L+qK31mT9yGbPo77dQnvlPw4LZeu1pt1CzpbUeOtjmCPFrLKfiuWddAxz7iubLXFmh+dJL1vt5K7m9rRUldAHcPzum3u9hi3K0D/abJu2SkL7h2NpPn+NrL7YzWNt0aSdLyezCizYL1fFMert5CPGxjRfVosv3bukJczD5NmGMf+PXvlQH0bxigZ6lT8aDn2kS1ZyzVcuz1IepYo9bJWeMm7r9SbY8zqFSl4iQOyU/oxWt4pQM7tKDOjTSg2KKDrxt4yue5xptbNp7roJld+OEqlKoY51abLMr8j3FunaML3NbLW/RPU/x2NQ58h8t/KAOJaJFJi1VMMuOCv+HAKR1aPE7W/+3O0UxTtNLtVX44HoN4eTa+cyar8wwHEDInhaoCRymKzLfVfZ/NYV6RaZGRLebUczNKvq65GOLHmfh7tDIOLfP8547kon8OGl4u6jbRm0b80RtdT6d4q63oz09lu2EpX2MOaN9cyCHNtrWvTR03fZ9lwv7p80T2QxBqJbLr3WvXfzkDmmyXRpvySasbDQKYOy8HuarFqolrJHZ65bFp2XhW8KZARZTm4bH2iehDlzdHQIvQ6NBSn5vpSoC7i0uFaYnSBNcduJBIT2kynTbNGr2UC1PldZHfSmoZzk8CgqEjvpj234nPZlnV+wpZHal49KiataIKs62XF66ollHpMkzeKrBmbGsPpP29U+k1s4Ug0r868Uf0wssH2azR5E2qId5NsuJQYxZ+rK3RWedYcOhnDxwvrdMG/ranbJZpzj610D57b4JkbSd05/XTHDtvi9jaCuivm62autiN/cQQNO/fWWSvv/6ZGAjMPthEZzwN455TIrS0tRXx5AL93xPMnpEJlUTWQgccS+NM7RRWgF8jjvwmsentW9XKZPx2rx5FvLMTQv34kW2crOWScUJ/xw2Z9Lrs2jxPHov3Y7J9D5bvpwma7omm+iUpumiNmGQfQs14857bUE09VSk6XsRxcVFVE5gTQYX88Nb5/Vt2rb8P4TYoOfL+nqvnahjvG2WSN/6BK97ahRddsTkSHq17OtKFXuZKV5peo+pbb4TUxgjNLXxdNt7Zl64xI/AddL3q+yZrJs9OYffh4kfsOa3a3SSO5tFXhD2XeSy+k08F/YtGUYmuYnE1CxAhd0TJrmn7LZMrhcTrT+iYM7XKSb50Gy6WNjmK6t5gnc8fI13+MeD2wmCXvxsvH+v5csUrGVbNOHFJ8ML5+Ku+fLhVe0/1wPJGMvOYrBlbxp3FMAuOO7ha+r/xo1DyRi/eOCOMp/lxvl0Sh/XKxvNSPzw0TWe1nIfp08efnk0SGnN0sjvTxh6gE0sQaMaSaF70OFima30tc9fLg/qNCHPQ7iKyPdhSGRzLvop2q5RdbVmyNYtiuMNVmnT2jm0SQ/KtWYYvJ9rieiMBxt5h4cYrC4e8j6FLLYrx9rDXSNIHFz02K/OKV3lPH0dVggK5dgDVV/sQxxWuNriI+gC7TUum3pYf43T+Qii8pfPrXQkxs78/mv1EcChktFl/zwy01ktMLhwitgT8PPkUztspAkdXDhT9TI7j/uZpIfu1C1UERNBvWXPys6sxthRnWfGwknOcoM/s+kYXrjqu+7remWWoSXWwmqloptaj9XwL/zV6kMjloyxGZzaPYGqqND/3Iu5CBS8ulYtatAL4MTSb+a2eRNiKQg8OTMZ7aVOy/5sOf0DyOdAsXV9x8GL6ngCdrNCJ8hnKevRG8udxbxJo5EX0zAtvcnmJxoTO1nCOUb7YXR1/60uNDNBNXWwqrz740bRCLo4+DMHD0xdI1Gu9qDmLPYz8GbYtmcNgcMXqQkkm3xdB/hhD+X93ZcDucRsnjxPeHnkS+DidvwTRx8og7S+tGUGfKdFE62JsF98L5MWKi8N3ty92ZEfT8MV58bemDtlYEj/pNFY+febJjlo77k9Tij7J/+UyR0gPmYlp9b+rs0CGHmAjj7k4kzSzksHWqEA6O/KhXyNHseHF2mgN/vxVw7UCKcKvjxuvehfS6qScGFbnwWtm/0nGAiPvkwqjwArb0ayheXnPh5eoCFoz7q1L3d+ZdvQLSLWqIdt7evNUW8WNxR+HY1YuydUVMn91KhM1xZ/XACMZ5LBFDP7ihbxCB69mN4vAeJcu7RWDxY5V4cdkbo03h+Fj9UrVt40uD8nAqF1UXxs7emMwN5/v8RmJWIw9mqrXcmuWjcnDy4NlxLQMsDqoumnlhqdXi8thJZTfTlnN9cuii9hn/obENz55mof95eOF3hUk8k7J4mtpw4pg71iydH0PW6kSVdx1bbFTRvPycrmq1xYbVSh8me1Wo3Jv4sWVINDXqG4sjrn7YfY/hn2qfEMqcznWLwaHmcdHxjzKbIh5b3UYx+ZYnj/ZFMPKBmei8xQPzxAjOLrARm+Yp2bBhBvYnxomtsVaUqDP4naQvTuhZ8bkijY1n9UWrWkpdahSwoll7cXG7I5kP8xn+sZeo20zJxdYFxOj3FZ97WZP0MJbBB4+q0ldbE9Y9lojOqP4t9sW5Mov1lqGiaydfWlfmYHsjSMys7cuJyznUSw8Xc2/58T4mljqPN4iyC350/B2Hb+B+cXqhE1vrF+KfFinOT3em7KdS667TxY4NLjyYUYjR8sVCo+dKzTWFzG0yQ1wM8UGlKqJGlyPi6VgnNhwtYF/jUaLDOWdU7woIjBsjAvu7UaOkkKgFS0WrfnYcv5fDzd5/VeWl9hStyKPXkuriWEM/2l1M5oeVRjRX+rnMLJu7bXxEcIol7T7n03qNr7jRwgrVlgIOOoaKFV0VrwwswOl8gKj47EGiomOT7eqJDknuBB8o5OfSxmKz1o99MxLpXGorgk39yD8dj1MLO5GQ6Mjm4AK2L5kuPEb4EPaxkGlPvMSmc768O53L6GbGwtXYlyjPfFZIE7Gxhh27NTncf/hc1fyHK7fuFLL1ipF48tidmgnK3SeYiXI9N2zbRpDjN1Y0f+zN3KY6flTZKT6192X7rkJGdt4rat5TZj8mk3fd3MTF/j4UXY9EDPUT6319Wf9N6c9wG5Hn7KtwZR57q6nFBw9fMguyKa/rIqqvdOBFVj6nB4wTRatsOZ4dRdTQ/WKtow0sjsb9xlbxr6sNC3Ni+LCrl+j6wZqXuTEMH9ZCPLxlQ8X7aH65dBYPpDMVSi9N6fBK9SjWlvmK9sa+vqTq+sOH7V0SEF9PiRNvfLDql8ifzRVi7hMlT91PZZ/bOdEi2JctiXEsqacV62/5MrSp8p7ugWLSaR9c+il+XZQhlqz0IWhyIVkFUWJCqA/jX+Szp0+cSFvoybQxOgwTjojNr71Z9L6IZ/cXCq83nsy5U4TruRmi3V0bLsRGUc3bTWyta8tClyj+8/MVhTOtuWYUzYpkT2Ha256BkxT2a9VVXPtti+mvKGYP6yQeGNjTs3YULmXNxeWr3iTuLcIgOkDUNPdh6CqFRdulC/fzrsxrWcSCn+FC3cqV3P2F5G0MEbfzHbA3KiC2npuYfNEdK/1I9s33F++GuaEKiKRzWqh4ecuH+yOjON/OSfj4+rBnTSQz0qxEioEvY22U/X+W4kxvD2pfKkJVy1Zcz3HjTq8iDm63EQfOWvG+bQZ9j6erLk1RvHJiJvnqUlXjTVZc65XAO2WuQ9sq/DArTtG1XmKRtRU3iKfKqeHic4Almuqp3J62Ury0t2SQWTLZtdeIcrUlA18kI/R3iWwrH65uzOVCszJxa6oPd/RimGWQLu68syV0VBT1HlqJHo62iBNRLBMnRJUO9iy4Fcm7LWbiwAdbrO5FQWlDEdvMnrFDoiiJriZmaL3o9CiSwM1xIlLnhdm2KLIepopt6zw5/C2SVtVSxcaZXuSt11GywF0Ehnoz+FwRZy+7ChsfL/Yt1uHc1EFU2LuSH1JIZq6zWNjUHfMlRdS64yQ8T1rRxiQGqw/W4le+FXkBsXQdu1h4/rHE2j2ezvcXi+tzrOjXO573q6eKP4d9+BoaR5rlY7HTU5mdnDj8Yu+I0oO+TFqfguGEXNFtuzI75zOZmxMp2gb6cmZ3Bt6dYkS9vd6kKhrVa+IlMW6gL6u6ZDN3UrRoV+FNkS6P6HaV4udDb57Ny+Gz+2vhWerChXqRXM08Ks5McKXOhQhkl12KvqmpnKbo52gPsdFCTe2luUR7ugq5Sslx/fN5771WxH2w52zNAnp22iL0/tqzfFgBZSYHxXFXO8arCzBr4Se+/LOnd1gB3SuCxaGVbtRbGEn/055iY4AdY1tH4XDrgEhS9v8Ni+SFj7N4XtWDbg0imWXuIY7meqO5kMnjld9FxxhvDhzI5Nmpv2L3BW9uLskgc+E3McfGnQ8fI6n4mSTmD/JggMJUX2zixKOVij4k5ZO4yUZ8D7Hid5V8VFH2wqfAlowWBazW2ogfhrbMu5pPk6Zm4tYfB3qeiGS8z26xxNuBk5aRLC86IU4quu2eFUnA6v0i+LGPkpWilWwcLFbO8aGh0j/ufiFiSVVXZllHc7jokrgyzopT+jmsq79PTL5jqfSk4kcOx8XwJCv8RsXyfuQW0fKINe/mxBA12UBkrLemZ/8Y7u3eL860t8IgNomB91qKZYr+x41MQX2nlVjS04rt+sl4VqkrZnpZcvdDAtP27xa3SiwZ5hyP16PdYmVrK77oJ2K1cZh4f8US/VrJbHAcLf41sCKmeRLtIvuKg7WtqLNZmaP33UTvwYoXr0lkbE57ceKHJddbJzLu8kTRproXs65Fs3J2Vf4O88bvcQzOK6uwI9qbJsvTmJBUmwQjb3yS0znRry6FR735GJ+GeUJ9OrX2pfhBPNZFRcJltwc6qygyO5SK2uWWHNdlkbrQULR+bElxjTi8zliLNkYebCzUMWVZkXj70p2LByLJ/BAuErzd+JgfSc9VkaLSUfHBhrEsvX5YLOlixW39OMYM2itOWlgyYnESd05sF20WqBl6JJnq0X7iQoYN+3KimLE0SthOVzihfzTrNMqMKN76n0kCi16vFymdrPjmpnwnd51wa+3DppQ4HLpUY30LHxaYxBF47o843lBhyNGx+J27I2ppPPlwUAe/7ovNV73Au4gGQx+I8vnK7Ovp6DL7hvht5kOW4uPBC86KC0nePErMoaXfd1E/zJlSXSE3/TPE7gAXBk8sYubJfGGarczCUh3nb1Wl1N2Dsyd0PC+ojmazB+4uOpZN/StGhboTvUfHv6d1UA9xI3K2jmDbOhhUsyRkRioNVjiL5uVqal1JZYyJh7jzWU355HSqKPvXplvySvGybldtxZ/FloR9TmNmSytRUU2NeloWO6PTxMeeauxeZLJzXILolGaJ+5Y0CvqvEXOeWeLzNp3wZ0uEzSlLtnmk0aPfPPGtrRvJ7XRs739fDJjvzQ7DAirD/orph7z5fScV9a1GPDjkw9lLSfzz/igu7/Kma1I2Vb/WoPUsb75lKZyjqsPtVd6kKOcfYNGcf4qHGh7LY0y48m5RdkQmR+HYI0UsW+TA9FwlK9VIETcS1HQ+EcOjrsWiU64FZl6xDHAvF2Wf3Ng3R8eGjqVimp0L5w4XUbDloiipcEJ1vRBHzgif9k4sUNjAaHYzVgc5o58fg+5Jc9KWuPPNV0fDBveEGObM2nOF1FK/FjtWKn2ekUtdg5rM/OhMn1FFlD8tF3VKvBjYMh/tkIZku3hTTcbT51dzui31Jsk0ntB1bXDuruhVUBztv7dU9NGWuUMKuSefiA6G9sxVeLLJuCeiyTZ7qg8tZP30qyI1xp7Bmmiymz0UPTKteJAYjXWVW6J4jDXZ9tF0db0imh+wJyYzGt2h5yJ7hQsv7kSzf8NX8bS2PQvPFFC8PlY8Wm/L0OICWh2NECZLbPnvegEvbBKEg6KN2111tPQ4K14FeaM3PpmHic1oqXjE9zYp7PJtSa67snZOwq5aK/5892btsXh6X6uPp5I7rlfEcaZqEyY29WHnjDi+ff0qMqd5sz49BtH5szhmpaZ9n0wll3kI/X5q/nXMZt8mb/HSWU3iwyxWjnEWxd/UdM9Mwue8gxhs4IPd7ASyB1bBt54PQ9ITKL9cn2lfvZn+ORG9qAb8vqmcR8nX3e80Zri/F8brY0h+WpPO+p50dotm3KwaHBzhzn+KDo8rqsaQFR70049mTPWqTPDwYm9xAqPKhnA2ywv3tUkkJg3jlLkXR78nsK9yBJbmHiwojmH07ZbEDfCi5YFY5MxWdPmkaN3UFIKcajHyjhdrHdIIndmFk8Fe5NbKYO6Zrhguc2fIRh0X7NtR/5sH69oWceByG4bjxeTSHA6lt8d4vxenvmVxQdMOgw1eDOsZTZcN58Xaho60eRPNKN9K4av08NKbSZwiR/xCzZ3ZKRQ3yhA/Llrw4UYSDS6mCluFKxZVpvOmU08O/fUmbHAyN9vWJS3TjWIDHbZGNbG9pKaJXz4Hd14Wj5tZsXJzARb5l8Sksxbcs8mivs1DkSgtyH2VhevNm2JYB2/u9k3nXJ0WvGvozZ/iNNp+aaWwiRdT/0vgeuBYajzxImdYEqmW+vifUe6iSebkgCGsj/ai14xYGmQ2ZpeNJ4uNYvC525D0N5aY7yigxOibePTcks3bCghe80GYF6vRK8nniP17cU3tyP7kQv7u/Cd2xlvQOk7xxCW3xPFaat4vyGPp+hvCI9WCbWdzcAu5LD7fscB1eyoG/R8K6wy1wkFptG+bI775qgk/nk5ZiE4U2Kpp8CWd9Ck5wlNtwfqYeE58SBYHXlnQeV0cI1Ylii9LlfdcHE/l+Exh0sybnMuJLGjQH/+PXvT3ULxA9OWPvjcPsxJpEdWLnX29+PUxm8W/exDQVsnUig5Ea/U4X9eLtC65PGrQm1OHLan9rIANPVoy4oYFKxWWeD69JVuS1FzJLUAzqA32QWqW5KTyskInLjdR+rB3AXuzmnEgypOWjwu4plF6b6AXTxQmqb+/JWYjvYh6m8tu4zbMu+nJwroFnFDWi6t5Efoljx3d2nPV1BObtgU8kP0ZWcUTA4tCds0ZyIvlntwdp8y+nT63pnrS4FUhjYc24/JtDxrMKOK/qy2xbWaJ8Czgx4+muMy042pEIa1ftOX+EuVNZCK/G3QjYbQ3I4YmcDC/M9sVfasyNZHLd1vTPdWb+huUXBnUnPllXqQ/TKH/3UGg9OfiuanK/A7l3VgvVG+yMUjtSukPTwrnZvMjaQDH//efcnE2Z4f05aKlE6aDijg6sT5WSl7emVbE9Q8NlSxujcerAnb7XxWdbtpQ9r2AFr7nRJW11uwvVN62xQXRwVKNwch87rgpnvtFzcfAfN463RT9/5ijmR9Ps+PXRL9rFnxdGsuTe1fFt30W3FF66fzr3+JtmAU7/LKZal6N08qb983MJHrAAH639OKSst42X5/Rw71YtzmDEYeHMOK1Jz+/ZbI9ahgpIUqNFE3ou2MEc3TW2KTF0ORwUwwjrClxjaHifkMW77Olo28Mz2Y2ocjPnRnGOo5U/yb0DLwYV57Ggk3DKPvPlu6NY7EyaY/peXvqtVX437494Z/taD8kFu/pnXhz3oVFtWL5PqcLgx+4sLZ3LHkm3dFvrWadYzqlS18Je0Vj3y1JY8/CZ+LfQwve/U1lVuEb0dFJzcj4GGa/uSBeLrBkcHflbNZXhamiY99bJOI1YhA7vnqxu2qqomV9eKV4WUOnNGqX9WKKol29FX04u1CPoKpe1PfPYM/aUaTM9WJAZBrTX49kag8vjgzI4G/ucGJueVK8LZ9u+r2Vmnuy5mYuelP6kjDAEw/TIqoaNyLbSGGw2oW4WDfmYDU7XNoV8q2gEd9mmvPVM57LMdVo3dOckvxEolZWw2eQObnrE5jV6Z/YgwPZqli2uXVm/R9XvjrGcsd6KF9fuHPybSwxecOo7OdO2+JYpg0dSaVS08BOuXi968yan878ehuN4b9f4nqeCy1zi2inq86Vts6cTNExsl13Fv1xYuMfHW0a9KSTqysXB+go2tqY7dNsqd85BpcaNaiusma2wudhC2uy4oMFO59lcG1bpRidZsGoY1k0+vdeTCqwoHdxFn1/vBA7SjwZXCWLql1HK3rqSUXXDMbVGUe8qy170woJqTUA8xn22PwpxORmfz7FmGPfMJFqQQ/Eicvm3Hwez8Rdd8SXj+Y4VsYRbPpQ3PM3Z0p4PPrrX4g/AYoHbUpm8yw4uNCLpAaJXNgM12y8OHkjkWN3J1LSwJMXbgXc8x1FyVxP+h3IY3f3UczWKnVxymbFgxE8X+RJ6ZBc/nYbQ9eFLpRe1+HVbjReea5sWiHZ32Q0C6UrTw5JmgwdwYPxihc4p7Hw6lju9VNm307R4SYTuVPfha3jJetuDcTc04kexTomLeyPt4M1H/fGcMmwHn/q2WK4J4bjiqc7hbqxfJ6kgd9QJis639Y2n+ClTVk60ZlHlrFUNBzI9zWOvFS8eMnSAeiE8k1lf1XTfmxV+CduprL/VY/GtVyJ2R3D2YkN+frcjZDrscyvP5YTeFBH4ZO9vcaQdVph44mxCu+15MEna04pdcy8X5vnty0pCIih35baVFG0dJ9jNu2CxzC/iScXvuay7/R4fLt4UntwPv1ix3A63pzZH+Op334QfY3MGZ2XwOh/QziTZ0HIoHSmZDUkcY8FtQ1Tcc6vx1FHxWtOp1LvdyOqKH0+tlcuyVe70sxG6fOKPIWHO+G41pydHXJ57taJF40s+OWezbvw5jyZYUG5QQ7l6xtze50FBqVZbK3VlBNDvJiTnvZ/HZx1WFTd24V9Fbteu7u7u2+7W+zGDuwiZobuHEIaJGcGGDpnaBAxMRADxUBU0q7Xb/++/851gDn77L2ete51IdJddzONx8rR6R7HhNHbqZU7sfZVBIqg2UITLsyyUfC++2zGVDtz/aCCouvzGPPABe0HDa8XT+bxMRdM4rTcDp/G7evOjBD9pcGI+bQ2c+G0vYZZT+Zw+o8zk39qyTs0B7m/yI6nGppvm8kr0YXLzmr5VzKKqkwLlj1JZ4dNSx6EuAg2SiIpYA1eiS50X5pExvAV7NnnwqpPyYw2Xo16qBWLF0Sw7OxEfhUK7j0UQdNvE9l62gG1YQRfHo0lpKcji89H0PrYKOStZayuiKVoRQ/+CG3/9Yjm0pil5BrK6eAbxVOdleQqXTB9ncSjsUv4edCF8tYpWA5aQfNLrsyKiKfr6QVkyGWM/hND9J2mvLsrY50sjvy9TekVKuO0Xix14To8uC80I09iyJZt5D5zwd00ic/ZO3mx25WtLxNYY7uTudekhLxW8+3OMOozpBSNiOXyzRGMfChlVF0MvQOGMHy5K/5HEtiiv56YeMGoOvFcLl7PjDBXPN/GcSZ8DRueW/HHU8P0ulXEO1mjd1pDzZXl3H1syXADDXu/rSD0sBk7rmj43nsIy66acVbcHzJ3OAvnW/BWruHVkSH07mCLr0UEr+umsFJpQ9OjEUSMH89PXRnmI9JpMLw/R09LGZeZSrdlAyj6JaVvbRpm1wax74Qdxbe19HDtxaAMG/YaaFk0rg8nsoQfTsugz/y+HJkgY5mpmvWz2uC+QUYH3Rh2TW/PvCEyLo8S/U6nM4WPpdTZR1O4rQvTmwn+WS/uL+1Gz0tS2J9Cq6DuXPwrvOuw6EqnutEhRMrhTyn8GtOF2yus6aqKoHDmfJrX2xMricD41HAyRFdqJ/RgfXQe+nbm7Nkhsk8Xpp2z4KmXhhYpw1mTaMWTag07R/ZmdS9LXqg1PErqzT8iWxuWaVjp2g9FniuKAfGMfLWJ0v5yyi7F4nd3Pb82u/D+jJLrT3awaLcLS3WVnK3agpmfmPdtKkzub6XfP65Mj1YyOW8T4/McGbpZQUSTDeSbO1GyR0ErnbV0PedMTqmCikmbWPvYmUOfFEzavZ6tt5w4hWDOdcuJ3iT6RT8l4+evwfeSjFXOCrI/90K2Xejwi4JuQ7tzRi782VHF0Uc72Zoi3kXMyLPTU7gr9mfv1QhOtJuLdrMDU7LEXt2dh7qXI7LSCNZuXsh/d10pL0lg4N9T+DWWMyUsAYPF53kkGOavXzzRAWdJH+vIQ5mC+aqttEmyp+8OBXGjttBMz5Hc7QpOtdYlRNeUEImCrpVbeL3KnM/ifmHjbeSfNaPkvIJnxTu4YCJm013L7k1ilvs6UxSgYf1/q1jT2YmdTlocdq7g9UEpKzskccBnPNf6SzntkIzh6Yk8Fxlk0DAR5z9bqd4pZ1PnKJqwndAWcgIXxJJ6fTm+j+1xtlew/NUOomKlVPWN5Uj1GAbmSsmSx9Gtw2j+HLVg7rAIOh+YyM0WTuzvrGX0/jOkr3fm30eid9w9S20LZx5N0/B25CnMJppyUczX0xcLmOdogtslDTKPxby/IiWujfDqZ5NJ3CBFJnrNnW6TmbRAyu570Rx3nMY9tZRWfVTsfd2DNiKjs1+q6Nq1G61GCf2UpvK5w3Heib45vkUq9ycdYaDo4DuKxL7V7cH6pgmBd8Vs+szl53gTjn2JQKdwAZk9ZHzLVNAwHuYPsqboo4YGnzZQGWGDQwMt0z9soGyvDaUvxJrD1/K9woV9/dM53XwW91Y70Hq3luM+y/Exk9EpPR1l2mR2tBPsp5/OkUUip9pZUqeroPG3zcQ1NidpoYI1GzYT9tua1X2VSF8doirFmofdlMxocpzJ3axo/kxB2sAjdFY60lwp1v9hBx4rHNFLVWAm20OHAU5ktFCQY7WEDVZyKherGVamx/grgpMlMWxPP8weAzmthD/rpx1Cp9SE9hFipnQPUdfZjLaCYT7V6XGqqR2u6xSsfq+LzM2e/LkK1DYbsXluS+u9Wh7Eb+Oo1o4jwovU+7ZQO1JK/WAV4/Pns++MlAM30jB5N4Hi9q58GJ4kZuUgHaa5otc1icLZR7nk4IqxYQKThx/iaJkL2d1TqJl7is6nXBi5J5W3SfrUuLqgOzsV6xbnyAm1Z2lvLfNOLWFSrS0jzERXarKYJ2Z22N3QEBe0jN9jpbieSoDg5TxsKyX3bjTPXJZxYYIjLr8V+Mw+hMrDiWmjlPwz7zBRj1wItlHx4bI+mze48qdShZflceYINh7xPpKlklP4TrZl3nwlh28coYenLe/XKlkWeIKOlmINFloezd7JyU92jC7SsvrWLmafc8D6mZaN/se43cCJ9HlahjU6RustDuRXaOnjcJhPrx3ZJtOKjNbjz3zhFToZrGu4jw8jHDjyS0vVtgNc6elMtMiObUa6qA86832ehpuarSTXSoi1SCXk7yr+vJVQeSmNhi1XIKmW8CExmaGnl7Fhu5QJxFC4aQZ1gltmnYkldt4c5smkBJXF0n/DDDoJRvoyOQE341HcK5Li3D2eTlHjsFJIuWkm9tByHHmjpexbqEa/9TqOtxL370bhYruWTT+dKYlI43qbMyy4KyHVM5XNE5fi8k5CdlUyfU8sZtJ2ZwrzlfTwPUW7DU4sslXy8NAZxjSXMtdbhSZiOWbiWReaxvPn8RSyDMT8NkskWz2VJ8JPfs9NYNGwSRjoSKkYEY3fZvD53xqmRhJpOo/PiCwbnUTE0hnE7ZeyqCiBH21nwwTB57MEMz+czf4EC7rO0XJCbzNL7c2p3qXFbcVW+rvIcfkWQ2qFPh4Rcrr8jKHc8yy6SjkeBmrsA8+yP8CVBwHJZP2VoA1xxe1HMlGeMg6vlGPROYmaKTJe/Hbmj4uKe48s6HbSmU9jVRz4YcaZrm5428ZTUG9KnzZuVHSIx2OVCa9T5BglRvO90JKMejklvdQ8O29B62I5G8VzjfZKmNTIjcrEGIYulnLsmZze09XsFRmuPmLLTaWWI32PMSPTjmO1Wt5HHmGI4LQqUwXX7LZxoI8lRtEKamwPMKa/NTurFEg76qHjbkXb98JbAg5i117MaRs1Dm8XCr4TM3I5Dov8FegZSvH8N55Q81kkHJKy6lA8sw7NpaJGwtMuUbifW0HZEinLGyVwbuFqFi4X3rspkf0r1xK7XM7Uuig2R9uRO0ZO/1tRGMXYME+s/+swNY3X2BKx0Rr5BSWO8YYETrXh7VYlHtcucXSLLYP2K9m5yZCUEHMqT2hJnbmD9e6W/F2vZWvWNv73O8ogMXc6a46Jzixl7ZIEOkh3c8JdytmCREKb7uG8YJjBpxJZc2wH+uIdvZunk6Faw/zPEg5fSsV47ToCW0rZsz6dB27rSRKd+k6PRIJmWXNEdOonnxNp9dqGRZPd6Ng4gai1NrzfYc/y3Uq6DZTRs6sjR04o+d5ERo3EATM9JaFaExqVuqCzOpIdnW1p7yKYfHgkP4f87+vOWBioaNvVgfMPbWm8WcmPlZcZUCIlmige9NxDhNjnIy3jCey/EbXoHQHdEqm6N48/Qtteili66SxlpZjBSSNjmHtiCRfqpXhUqMn6qofdTymObjE0/3GYUNHFnhxSkrzIjNlhpth7aGlZe4rtn6VcGx9JiGAVb7kUy8wo9PR3cGOojE27EjDfeJTDvWW4DYnn49uD+PeT8d0wjgVlRzhQJydzppr8XfYcGunGOHM1xdGO3BRs32hhNFYuDrzXt+G/o0r65Utxf2vDsTsaToy9RNkOG/ISNfQ4cI6Yu468ERkx0f8QB7dbEdVey5hLBgyus+TpQw0+mRdoudWSLMF17VOknDgrpc1QNWdit9Gpm4xMs1iKLQ+yb58bs/6LR/XInuJpbiIjErBvY8enz3ImRiYyscCO5auduWOlwirFkRYnHIn9qqR3LydCHzly6B8VLYscaBJlxYhlSrZWnGfOMkv6blMSqLjIwGoL2k0QuWBxjkbTHakV2vs+2pgfyfYohSZ1LQy4NMOeDse16B83JvaWlBF6iUTP209WIxl3XiUQHH+QFsJLC9RJ2J0/yGgnN54siyPspQMfrdyw7CHO9K8jbfeIa00McdX2zApwI/pJHHYmTuj2dCP8ezwZRuY8eifn/n8J2C2z4FlzN+o9EihzsmRFWzdeX0qio+iFs0zcyL6ewG1zV+KLnOkyJx2HVldYPN2FJo5pePY35KK7C81lqYx0uUTXQEeC5Uqc15gRcsce911KUl0l1DWUsTMqnj5x+3EQmtH7G4eqzV4kG9145RJHyWpLeq9x41KHWIZesWDCCrGeTXGYYk6T+3LMBqnxOSr8Zo4bYc4xjJxmhc50N1p7x/DPUhuWP7bCfrYWj2ITVl20QW+WlqcTTYjpYUfvHVpS4k1Yd8GO6Zu1mFYIDV+355xUS7zwz99SW+z+FV4XakChlS09Fmjx/1fCfwGW9N8i8nS+6DeNHHlyVsmIPGPOnHHAQ8xC9bwrWDZyYom7Ett3V/ivUMK3vRoqbh9nrpip7xs0dAo4QuMmUq5XpXGxyTHKlsmJKf/f738didso543o9W9LBOMIVjFplYp6hwO3J9gx0VDw2BdzWnS35eB5JUFJZtjWW5MiUZK1woJ51TZY9NQKNjvFw3pn+m5UsXC18NFcZ1bPUzF4rUzwgxNbk5XU60vJH2dK1AMtE3yNCEw3oWa/ljO7D1A6QkZlB+GBYYf4c9aElHNatnc7gmqflNuiC+920aWf6Iwlx+LJ9tnM+3uOTHmuxL+5Dds0TgxppcJwrBXBKjf6TY3jW4YzjuluaPTjOC2672ADNxZcjqFmnSvHdcy4ITxq3Ec7MvXl/KiO4mW1DEmanN3W0biOFb6iL+PGwEg29LdhZwN7fvVUclwdjv9E4Z/PhbdMl2Ny0Y2Y7wl0n+FFF9xQZSWyWetNiJvb//4OD38Xb2oLrPA/LtbpJaFThYVgNiXtzMy4uNwCE9ERbqSeZ/hBaxq/1vD4+WUs+rqQMj6dFkNcyZO6ssdQ8M94VxwWunI3PJKW96xZcNiVmcWRzBQ6+jfMln2hSoz0HZCftmOxQkm5gyPDhE9pJ8aCvxFlNk40naxC2dqNYn1rDCYqCVvpzOVtUjZbRTHyqANXWtqSskpJi30u7HSx4e9JJfSW0OyqBJtO6STbGzFXIqGrXirFz42QKCSM8UjjYIWEPqdkjD4iuK6TMx2DpQRax3D2lBmGeVJyKkQCNDXjkeAc7Q41E66bs0xX7FtkAmeP+qP/Ro7XliSKxwaQtNKNJk4JFLUMpOSMMzqhKtJPuzLvhTXFA4VfTfTk6X9OrN6uwnipF0fynfn1QMW8y54kqsU8JsXTdKo71v/IuRiWwsB6L5Y727LwipI+H5xw97XneroSm4NO/DKzp0J07Z8j5Bz0dSWwYxSOzg5UbpIT8jWKv4ed6BPhgqVuJE0XOnEiV8Ldn+nMWejOhvFSZkzSEiOe+bOfnCSTZEY+sKGDmJ3bkhSC7KxZ2deVAWtTiamxocJXzM+GDGpWu5BrLaW/fTz7dKUoUkVmnYqj/yIJk6OltH0Si+UnKY3aSam+Ec+yPzY4d5Fycqzw2zPW7JovvscgTnRwawLE/vtYp9LsmAmaNxKUU9Jx6mhGuuDSyQvS2Zopo0Ccd0XTJA4X+xE7RbCWTyJKE186e4o+viiZ++P8uG/ozLjH6Xyf6U3uFFd6Toxi3EEfes9zwW9eJCdNvanTc8HsSiSFcl+SvjkRuVWFbR8f9GbLabMuBalEzl6tDY/2aHHffk3wuR3Wg7UEbQjm5EhbrOWCSw/4cv2GDYEBWixWevPvFGsmZGsxmOzD+BuuHOodzczffrQcLWdUUjTDzwYQOsOVA0eiyAsNYNkjOZ51amxbBLBompw1edG8+xtI9CkJaeEpKIwcaW8j+HxBMtLtDrwxlVBWn8TQHU4UPJbSeV0Uc7aeJvmblB7ro5jQ+gS562XMWhPJpk0nyYmXMqVZNPfrz9FVnIXfj2iOZJ3iAzL622gptjLhZ7aUod81TBE88nqRlD/CV/0+mjA4TUqK6Jj/dTtJlDjfNL8Yvr22wFpcVxjH0uKxOW0zLBgzLIMxX/34dc+SFm0y+PMrgHCsuHxPK9bmT7eX1nyVaFlk6Eiqhw22olM3aOjAuztW/AjR4r3WQfQ8G3bria7t4sSUUAkSn3Tqftqg9JNQrJdOyjY72m2ScrmHlsPhtlgFW5L6QXz+Py58CLFgWvsMTF858XOfNTriWR9VdrywlWDvG4t2jQ8eCWLmm8QQ2sMHiciRrodi2PHUl6FnTNgoVVGmY02F4MyHRYkw2IywweJ90xOIrTLn4SsJumOT6FBjztNxbsQST1HsNTxLXNCOTeNufx/6trTi4x0t3Vs78cTbjmRHLaPPeGLras86by1/f11lu9yJGoWGPz08qVVa4SFmv90sR/wPm2O8OQMbfTt2rzfjknMGJ87b08DVHM3aDPQWOOC4WUrXSzGsNLGmt7mUIifh50VWRAue76+jZlySDaZidm4+FX2nowUbIyS0qk/mcYwpaWkSrPolMyTdDD8vORfeJrFrxTW8dOX0/aHmXpySvJly5tmp+TFJAQ5ijtJjCb2r4L7Mmc370jm3PpDWjZ1446jhWKMgyls78/luOmenXyPET86hvYIxfoVj4CTndVA8pScU7DktPGKPkn+/OdLvszUXBWd6Ck/e52GG1xIlw0e4sv2cKVeclfyydsU4wZQLIpdbHnHGo6cVw/opRV/1JLDUjE9jREb3dcOgkZRXp6IJ7uDN6eYy+gid603yxlVo0mNFFGcLfbh9WMqdlFjWv7Sky0ThRbXx7Cm2pK2/4MyfcVRaRdLPXi66dSxvilR0yHfkgVpD7xdh/A4T+bcmmX6LfTj5ypVRihR+NfBl30U54cNiCJ8ZRbE442kNtVR89yZsldBiDyXbWoaSYuXMM0fRH3eHMnKeK3NWR/FdE8qi/i7oN4/EqVE4iaY2fNogMrfWl0HPrPguODa9pS9zfKSCxaO4cN+aD2Nk3DwcxfK+5vh8kVJTEsXSWxbUTpKx4lEkFxdZMXKrhDzPNIIjr3C6TsLv3Rom1RngudEJ414iC94n0dvHmb0qJevHJqJJdCbOQ0nbD0k8+erK4YkpuJ1UcVR4oElQGmvsg0kQ3WeaeRr9M0PZLtaf5COYc3MI220tcRwteHu/F890TDnTPJO7It+GbZMxKTSDZmPd6HbQBEnrTJbnudP1uisKhxS8rkewtNyFQSPEZxqG07SRyPpuadi8jGBUqisNf6cwYHsUnmNcufAzlSXClyu7uSLfnEbR8miuZcmR2MUjWxqGT7EDkS0Esy1KZNB7e74JPWxdH4/5Z0e+zlPy9kQCoSWufDqawuA94Yzzc2XJ1xSmtA5jrL0Lay5GMnhACG43nOkksvXFomssvW3JoJYZ/Hfbg78trEkt1dJ8xFXu/48lhHc5O3pQ8s6CLYYZrMoL4lyuYOBXWtR/gujdVuSXm4Z5CnuqBH93bpLOwZ4OHN7kytD6SIYfiEF7xQXfpyo8ytXYrxL6ro5kRnw0C87IMdgVQ5uqcHSuyvnvXgyOJmFYzRL9wVtJQqlgILGej8Ifyi6GcVx44JHAFPb6WjLTW0JVQTJ/9ay54iFB8UbsW4jw2iwHQvppGTAoirHOjhj/0cDTaGwPOdFELq79Iul0RE7GuWSCRgYyJsqV2MwUZgwKYlu9I1tbalm4JZ6qv/Y4CR/2NIrn9CFHdGdoeTAskVv2TvScpWJYcABjciRcOiN8bJ8nVo4SKrzTeRd7lUlBcoxKEpi1Qs07Qxe8ieSfmghcWrky8F4kO7cqMRO82PtNGkoXaxpckiC7k4pfkQ2JiXISzeMpd4khu7k9KxcJ/+wfxe4Fgtu/R3Lgs4p/BsiRl0VTPz8Slbmcho2SqTgQx+Wrzixfq2H96Hiy6pyQiHPp5xNLJxvRc3VTyFmXxMCbcgzbpTCyZwqHvguP6pHEgptJpNbIqe6byHC3RHTFWTTekEydYLgff135sTEaE2M1RWPkNKiKZtuiaL4ck1P5UM2G5TG8KHSh+6U04qYpaeXnzJqMdLq+VlLZ2hFbwaJ5Hmp8BQ/PHCR6zf6rdNS1IWS/6Mg//OmcbsXZLaJ3+/hxxMuJAY81PJ2XytgPNhR1V6KfFsyiJpaMEt8zrYs/vdaJ/rZXSde9gWQOkyNzTcHJO46dPq483JCGxeIEBgrG6Pknhcl7EzjoYkfxSLGGw8FMNRG9SbCWcSc/7opM/O0fz/EYfzZekNAyOZE1J/24uVvwcGwKTV4FMOS4hGdLktnz3p+XDm5s9kjEbYmGgSfdmDEhgX62achOiuyzTqd3bSxtO5vjfzqT2SvCuORhyg2y+PorlIp8EwZ+UKJX7k2Ev4yHWSqmCn/OmybD8Jjgz91+PFxkxkmvbEZGxNJ4hCk7A3Jw/xPD88MSPuunojX3YNgmCRPvJiO39WBjG3OSTit5F+wv3tGUw5lKflzxx62JGVMdlDxJ9SVroAXb9ylJPhVAf2MTIpdk8c+kYOxqXCnqLzr1smSaLnXm6HENtcWZdL/syOk7GuZszKJwrDNRQkvjXbP5cceFS5npBLbMpZuRM73r0okpyOWJqzV6FkoamCSgWWnLrtVKlj1JoNNgG/J3KDHQSUI3042AX9Hs/p0lZkfsW0QU0RdzSN3pxturUSgbZ/Mx3IEmpQpujkihc4QDXd8ruJefROkkJ8jX8PlLBnvz5SJnVbxzzafSyZXgZ0oulOfRWy1n5wcVMUdzmdjLhUkZKuKzhfZ6O2AkOt1nhYrWzR1YOEqJe5ICHfGOLUVHu/ZYMMdjO/oJjbV3DOVUknjuJiXNUsLo3M6d6EHRtDqYj3q2G2VjY8ndn0rLvW7sMo5jhfDlbCsXzJ+kUX9BRbC5jOmXorDsFY25k5QFn6MZJ/rGwWEygsOEr++N5FKglC/mGfR97cnAHlJxLlp0z3gw8pzQmMiFntd86GcltCc8Ybrcj7dXJCRcj2Gcfyhfxkt4bBpHq5QQRiYLn5HE8G9yMG2GSFkm9u+cJJSwezIM+maLzhDG+3YmBGZk4fwxhEY1QrcnYympy+RbU+FTHnH0mHObzOceZLrGcGj/HZYLPX1+HkPfGbeY2sADe281I12KeGbgjsfmaMElN1CFufNmmZrOEwoJ+uHCRqt0xs3X4JPqhsm6WNJ3Z5AX7kZyqpr4aZlUTXan97hkDNNyaXfCnTVLYznwLBcTtTtlZknkDStAx9mdMaK/6D/PY4jSgk72OUR8zmXKKXN6ynMZSi5n7pkzcUQuXq3zWTvO4v//38gZF7R8GWyO6dhcPg3SsMnaDLVtLnJ3LS2/2XJE8Odt3VSaTLehp2UGy66lcG2ZLbcFGx+cncaRr06kfldyy1TFvXIpeUczuPXNnT8X3DGtiKLG9ia93rixsWcUFvtu0CHbBXetApdztyhd70xLwXQzqm9ytKU7AfcTqfqQRc0TN06rk1lRkY3NbBsuibl4Z6Rm1lkbbokukF6pweGtGU+3qWhmlMjBThaMXqhC2jeZqC1mBPio+L42GUeht7Vnowkq13Kh3oRp55Skfs3idqSMsk8Kjt/JoqObCbJ3Yr7mZXLuux2TlmhZ75rB0+EOlE3U8iNewzS1LR8FG9QGppOw3x63hkr2WGk562NLga/In/tahsVacFHsQ0JkIpsLLNn2Rsndqf9bgyktPqoI80rkkfCo4U2j2aUbz/j/ZCwV2Z28P4GXT0SHPR4t2CwRq4ESzog5/fH7GldbCN02zGBatxBWrnLnUGIiToU5/Ohii0I8v9sxNZ4i8xa91DLGJ5qQo9bc+qElRxrDy2VSBvbK44mjmszFMnKFBga/isZDImVWSC7vQqJoanoV31rhz+WP6Nf1KukGKcwa/pCG5zy5fSqV6+4PKfZ3Z453BGGNHuLd3pOfrRVY/H7IWTH7Za21TPueytTuLoSdVNIlK4tTDQWjKpVkvs5hz3VLikaoOGGZT8OxlmTKRQYtuU7sIgv6C4acciufPcftCVYr+TspF7XEAXeRR71Kc8ixdsBTeIvsfh7Bl81R5mWzVvSNnzfNGXUvi0+rE2kiukeHzjnEN0/kupj3qAOxXBqhRPVSwgrbGDa8VnFnudjD/XH0E1rZrydhVnUs465EMXx3IDF7otAZWE6kZzBXkuNJOf4G/8khhOfEMaxbBdOEL9z/EIvdsLdc6uvJanUkpWvuU982iLapyeyvfMsjswB290nBpN0bbOMCmLYphc3tKrg3z58XjZPImPycoFv+rN2TQOCy56T3Er1OaEBR+Jjxg69y10JwbNRTzN55MSg6FaeTzzhi7sUZ61TWP3tCYkYgtR3iBL+94EK3QPqPEdn4pYz0twE0XBRPhU8Zt6K92K4rmHzqYy7PF/1hYCTGEx7TfqE3xcL7q5JKmBjjzdoZQoN5JWRc9KJRnyS2fHuIrtSPZXuS+bz9OVNHB2BomMTFp2W0/uLNa8cUbL8/we2DD8tOJpNb+oQAN09sjsZSa3GP1Ys8CfoTy7Gvd+gjOlXZ2zi2eN1D5uTFlHvifUsfwmgXzEQXVMdpqDF0Rne2kjibDDSGTqxupMS2XENlXwe07ZXE2mZSZONI8BsFW65lcPIfJ6xaKzGpyWK7iTHHeiTQ0SpccJsxMwVXDvFUYNTNmPUVCeyriyBlmYQyreCWbUFEHpOweE0aeUkBLB4r4cvwVO75B2Ec4Y/f5xRis6qJL/JnRlYy79Jr6NMvEEVxMsGJ1WwpDeGCVRwGy6qwd/DH7EAoWx+9pXRCINmFYRw7+5Y5fYJxl8dgI3/DtgXXCJqmxj3sNfv3XCNNHcOef18T9MKf1cdDmf7hHfvm+hHwKYIl9mU0S/fl1t5w6me+4PMKX4ZZRHDR5Tm37vjx4UoqYaMraVboy5KuabjUV/Koyhe3bym4LiynztqHJ7tSWXT+BVkTfVh1Q+hkbjltN13Feq2YqfOPaN7Ak2ATJXUBDwgfdJV+wpsNHR7SvMCXx/kp9FW94MZPJ+Lcwmn2+wGthA90FWvLjynBZ5QHhUapXPp6D81hT0J2p9C83X02fpSLXp7OI7tiekpETvmk4T3gHp2qXPl8MZ2s7LscPejEmA5Kxuy+zj/1zoQIzyxqe53AtY6svBvODJMntBzlQOH8CJL3lVLV0Ik5LuEoXj/msLUlDikZ+ByP4YChKXlnstn1WXTUbSaY9s/hvnskUTNMqBIst+7faP5gQlODbI4bK2jT1oRV5dmsaaSin9yUeeFZ/DdYychW3rRtEM7QmGcs2+VD1OcwkhaXcVbMWoXgyqfjytgyJgSv6mgeN6pkTEIIi3JiGCWtxMg5hNmV0WwKeS96ciCHRU950PQ1Ac7BJEqiSYurQPs5mDTzGB5fruD90Gton4v36v2BgSXX+FewusHID2zPDSJ9ngKJ4iPO7YJZ+DuaHzvesmTqNU4/iaLZ2jeM8gnCNSSSabdei5+XM8cvjO8rytn4wJXA2DCG5r2i319nHHuEM374K2xeWdGyTHjtzUKafLfmQfMsBq+/TpzMihfds7EWHjut3pLmetl8Cs1lRgtLdvbMYaxeDgkSY1yT09g8MZGMCcbIC9I4p4hng8xYnFMqPQsTSDEx4vjTDObcEM+7asz5pZkE3g1lzUEjTDJFn/0YRnWyIbLdmdAwkn/3GrHgazojzGLQf2VIpz1a9hZEU3QwgC4V4QzfXk2LzwE0bxVOi4yPPHINRK2I4HByFWU2QSxShPN8xnv61fvw/FwoN19/ZORsPxYvC8VC/wMvzvqh4xfKiryPBGkCCN0Zzv3Dr3m43J9Scf4liS/w+uZHYuNwkv6+pM17P662j+BTu5dk7w9Cv300e6+9okkDOV/dw+h45QWbPrgSYhfGO73nzNrqRvtdYVzfWIbRAz/BkUqCTpWxtigQvaBItq1+hf9lP2ofhpITUk7XYn8eWoRxx/EVI7r643IylDlxr3kefJWxB8I4/fkZ5U+u0rhJOBN2P2VYqT0ebwV7b8sitbc9XXw13Fuag6vUAYeLGvpnC9Y0s6NnkRJJq2ya+1swzF3FAetszjyy5JyNirFTc3GqtGLxTSXHDVIJtrFm0islkRvSKflmyaCpKjpeTGOqxoLQKBWH4zIwXmlC3CfBcgGp7GoiY5FJLvai8+erZKzwFDyoTGNZnBneU3KZJu5//WjC1d556Fqn0L3UFIuHudw7nsaa3VY8Lsqky9wMXIOsRa/JoJ9TJtv1rXkTnsGYXC3HVhoxIimN5uZhtP9qxPWeaWQ2DqXjUiMmqVIYfCOMmS+MWHo+nafb47hqZsTlZ5ksNYyhtsSQpG8ZpK6PpkFPCQ2npaF7K40PYyRc/JLOkK7pPF9mxE15FuO+RtP5oxHmY3PQy4jmyJhrLH0UQcy2SiK2BrG5s7h2rmBiWztGNVQxMyyHBXONubpNg8m0BLwWSmj2JJ4do5NI7yzheUEKf9WphPeQ8EI/hda905nbRE4nlzCqrjylep6ErzszePBvKldsJBwdmommQTorzCR4fcjEYUcqly+b8eltDoONkrh7yBu3CwrOfS7lxAovRglvPzirlHE/3WmnG4Z792ds0Pek3DKMo5ZP+bjKkytDw5CdeI7hTgfM5ijpsygbAyNjnp1Pwj4vlqGVEqreqWm9IpUvW6WEt4imQ3oqBx+LjuOgpuH1NNISjalfl0RH53g6mAhvKVUSOKKKkhPBFKhU3P7xAZ0pwWySR2KlV0XhEl/BI2E07fuS0XoeKE+EY1pXwpFlNiwX/aa07w10HG0pHSg6eOwNHiTYMvJ+Bm17FbJ1iBP+J7Vs7nCPg5HObHukwX9wMV12mLN/YC6PPTLoXWjK0J+iR5pm4uhiTMD2RIa/jSFikxGXHBNo8C4P78FeXPOKJTmwjvOCTzZbiuujdUy+5oX56njOHa5DMsKOJaLDdjufyiQ/G6rnil5ZJDIyxoY7Y5W8iUzmxFwJY9ZrKWyZRvl6CZPOaDn0OZ316VJsW0aT9CyJm8OlgoXUzHBM4s58KU3fRzN8UgrrR8o49D2StStS2GlvTM9OMVgOzqP4oCc9HqaLWSgnv+Qq8TPSOfrwlXi3q5T0Sqfg10uqs9zpPzKMibEvueXihsu2MJZ3f4n0sCWFv7PZ/fwO0Z8tqIvP4UnWAw6FmzNjTC6VA+7Tz9GEmoI8lpwqwe+UDEPRv0fJHqIR6xnWLp+l/UpYmGrJvIBs2jUvIvyEJTb3s3m7ppCzryzYmaXkt8M9Lnlacj9QSWlVMaVO5lR8UuKdXsyqTBumNsrgnXsWuhprrMik+0uRl//ZcGV8BrMv5/CzjwldHfIocrlPfA8zIsR5HVnwgC9KU7K/5VJlU8z99caM8Mjj7edifjaXMrg6j64eD2h+TkpWXh7HGtyn2MCFnAdh6PR/Ss8aJ9rOD+fiticYSFzop9Yw8OZ99AstGeCTzYWW+Yx2l9A6O5KF77LQ2y4RrBbN2geZ1FZIGOkcyRidTF6sMuKr2H/TbjkMnWOE6QwNWVa5HFpoxMjXWpba5VD63Yj5DdM5OyeLySHGfBuczgVlBuMvmXLNVsE073zk800Jfaug4ZTrfHwto7alkrENCogVXWCbaTyXLVLpf1v48/kIzrV/yLAGltQplGRPe4qpyhzbH0p+hJWyxsiSM8FKVkhKGflVhrGe8MmOWcx5LCU6L4cVdun4jQrhzY84Mjyqca8KZnnPWOYcrUY/3p+W/8Ww/VotVzcLZvgaxcKG1fhF+nJ/eRTpfeuQpfiyMkdFfbs6+qxwY3rvDK5sqOTZO3e2iDzNDKsk8Jwb1i0yWJRSQc5NJ+6cjkBTXsOjOgfiSyJYeraGA4WObJ8RwfPnVSyaYU2WroJRzlX4FLiwwDOcH9bVHD7sys5hIkObV5Ehc6NHcBjmV6rYcNUNu/IwcqbU0F/pyZefoWxbX8VBJ0+iGoYxxu4DeeNEN7keynCTj4KDXMgQPGzb/jl5Vd6kLg+lleQt6fe9MLEJ5fz7CgZ2MaYoNZLDB+/xeqAFs1KVTA25jUlnK3R2CY/Kuc3YGAt6aJW4tbtL8A57BkRHUKN/n6BedhzorKBHmODYE7ZY7VKQ+rCYX13M6D9Ayfv8XP7391MTjRTU78jDI9GIJZYJtFibg05vY8aFJ/LxQRYxvww59l8mJn5F3HpoiKNFBlUVN5ic7UGi4LHunetp/tqNPfPV1Mys5+9+d96siOLlgnr0+l9jUM8otqRW89MliAn3VXQKqubiSksUVxQcDKxCf60Vb8U+B7/4wONkT7r9CWXcqBpsmnkQciaMJiNrKN3gQcfpYYyorGLONQuelSvpcfER+7pZUWCmZHrXx5T3s8Dji+DG1yXYJlvT+ZdCzGwpc82tKFsvenH+EyJ+27LoSSYt+95nabI9bn8z0G65z7Or9ngXZLB51z2m7nTm3x0azhndZvUIZ76JDHVadZNHi+35Y/W/f9dUwKWLdtwtUdLkcR6TRebuHRPD3JFZyG4ZUjJJS9O8Qh52NBIZmsm9fYV8/ceIhzpaIuoKWDXEiB6fE6i6VkDBcyOCF2lIv5DF8EyZmG8VSzwfw08T3rVV4ZNQwlMvUxZ3EkziWcrGYFPkubncWXSHO1/MmCR6f/LxO5QMtSSpYw5Nzxeg19aCPYk55D65js06W6YLLmr7pADXDtZIPipZ2ec6F0qsMeupokGTAqLfGbJ4TyKdlxWyZqIRQ8ziGVB5HceOQSwRnejghmrcxBr2flCycP89on/LuP9SyaxB9xjtY8hD0V8WyG9gdNsQjTodr9LrXG1gSteWebhNLGLDPBPemysER+WwP1iKZpPoFv8Irgj3InCbmvMJdTxLusbsv/FYX6ih2FuOrugRAc3rif9Pzvm/cURcrMNaKxhsex5eZbcJGy94xkRDs475fG1uhG+TdMYOLEC3pYSV3XO5vS+fgrUSLtwW/Pa4gDP/yyynPLoL/41o743+EiVtzOvQsfJghk4y7ffWEjcikK4d4zitW0uqWSC69jG06lrLFO9AGnRUU/qqhtm2V4Wnp/GzXS2nja6yvK2G/QtrGFfqgdHwdPbMqSHrr4yH7VVCuze5Ld43x17FCcebHIgXzG8Uy43Um+iIbC3wUJGjusHfFxKKdkSSd7CQ8kvGLK+KJnFTISntjBkyQE2t2Ft9uTHpMjXNX+UTJjXENS+V13k3GN9KykUnFeEWuZh9lND7qorTGdksnnIVn54xJD2uY6WXDfFPlCwYV0d+oA2xmkjsxMx27uIgdBwhMu4jx6vtebo1gtzi9xS/Fx5YFY5F0Ad2FHlStiqegcZ1zAxyw0cwWIf9b7kW58qA9DCuSt/yKkZOjlUYgdWv2WBvSl2N0MawMpbMMaFQzOmOTS8YHCDDvbHQs+9zynQkjB+Tg9Fe0bWMjNgoy2TM4FwC2xoTMSSTU/5ZPBXeItGJZW5ZHeODPKlpHIeeSqxB9KnFLXLYUiL0M0nCipm5RHzPZd1nAy4I9v+bdptzIlOSRHf+45bL0Fs+/CwN5Yd7NfGfvOlmFsbCwBoGXPTGNTQUG98q2pw35O71RArPFyG5aUD2wiR8Z97ixciLlHfPJH5WCTri7Ardk1j8uxCj3kZMW5zNPNubRGwWLG2Vw3znW4R9MyIzPZfTr28zRePMP/4JGL2vxX6nKz+GJzD/3zq+DLCh3wgFNicq8SuxRM9MwXpJJQ/GmfNTzNetVvdoc8KQTb+SMelShOU5c0xkggNXP6RZuQUx33J4oHrEKicjKhzz+PH5AVu3XEHeO5d+jR8y6B9TOhjkod73kNM5njyqCqO5ohZ1iR1FtyJoEl/KJF8b/nZXsMXsI6/22DN7fTbze77k6gU72rTJ4fo/r6hs54B6Yzb3a8q5PEGKzg4VNq0e0PSHDL0KJesqiznpIeNkIxV/7z3grqcpKsFOLd8VE+BpQumwfE7nPcV6uQyXlfkc9H7Cr7dSYozzcd79jGV9DAhsp2WY4R2+3rDGtiYauWU9Pd670ENXi++UKvpPc6biagaFQz/yeYAzz59q6JdYxZFxTvSODses/1ta3nXm/dRwVtS/5eJMMzrtzOfZ7XJ6XTRhUGI+Xo7l3PWwJvFONoMNHrN0iSXFayP5RT17d1tS1U+FqaQO20HW3ExWYVBeR0GFAzGd1STU1RFYa4V1eBxNA+tp1vYcHfMUwuur2PvnIh9FZtU7fWR1R3vqvZNY/7mWlhYOfNqsYqHwli7P7Fjlq2Ruizri6y3oZqpgYeZ7eojMTRGf021pNfuEz2/yUvB0YxUTVphRWa6gQa8aLBMusX96PpMcnyELv8gHPzUepx8T18+a0Uc1tNhSJzhVxtH7CiwC31H+5goNnTMZ/esOew8bsFqdgeznbdwx5+RVBYkfqqiJkJBlpMQitIZ/10mJSlOwpkE1r4bL+LFAybMrNQSu16f3tEi2Ln+DzFCfQ6sj6eH7is/qEzwZFsmmqgoW9DrO9iuRJC2oRHP1PIP+KNiQXEHDfy7z33UFmWcriHoo4+pvBe/+vKXng+N0+J2G5/cX/LE14z+pyCPHWjromeNdqWL+zzpSZKboz1AxfI2Y8eXmnPbL41P2c/rfMCeuaTLju3xiRq0pX72TGbPzEylmZiSnJWK2+xP1yaY8jI4l0uoTTS7IMInQ0GX4J1qMEBzePo+1U2pxzDUl3TePny+qmf3HmTdL1CzvUk9C+QVaVBQwdfQHBj45y4+/BWw0+YCb+wX+vCng48eP3Pp1moWr8tkxp5yrt05xYbGaoVPK0H1gxohzuaQV1LD6iBlBC3NYW1NLJ0MZ587m4BRTx8ebJgz9kkOTEXV03CSjh3EeJdtqiak8RtNDBSy5+Z7AFyco8ihgqFkloyOOsfjfAjZEvRMZe4xYrVj/xjdUXzxJjw/5DP/6BuXkk+zuL3S+9DUhTSXsOF3A1r3vKdQao3+wAOOb72gWbEB3vwJG736PjoElVjdz8J1TjUelJdYbhV+af8TitAVtmggOr/rI7mbmtL2ZxzSDj8RZXcY4qwCrDh+J5hJVGQXI8ispbXaE/8zjiDrxmo6dD/HmbDxG299gr3DEz0XBvPu15Ny1oFgVh6zjJ8bkW/JcFc/yR/UELzPFvSCfEKtKIqUmbKzMp1WnDzxbYIPnpEz2/Kpmcqk1xk5aDPVqOdTKlvF5WlbuqiF/r5RQjWBR+SfuRpqh75KFxquO11XmrBmazZc7tVxsfZ7nB1V8SS8TazhD6lYVvzq95ID+WT7vjWRZszLK9x8mIz6DUZWv6N/tMCvXx2Ie+QbXF0cYnqvmk9cbmtmZ8PO8ksh+tfjnnWanbgHjnoj9rz2AiTyXU+srebvsAOd7pJE7+A0xUfsIS0nBdGUFlumH2XhVTROHjySbSjgh+levrZ+4V2nA7xwNwQc+8fOP4OeMNLKMPxH224jqcypMUmqZvtqIveuUfBb88MfRlLmx0Th1+4TjP+ZkZqkpnPcJj5JDnKqJxUhaxapvYs39YnDeVI11uyOkj4ljq1c1u6P38sgsjekz3qEZsp9B7dPI8XrLi3cHyZicxVSRfRPfHeD4pQzuS2poF2vGmXjB6oX1GI6XUOWq5fyQT7x/fgWvARm8mvkJnTaXWPtGwT8zq3kyR0Znr3xGmlZT1OAY7UbGMWbqK1KMj3PmdAx1QeXMlB2lNjWGAytfUzptH8XDk/k/ksAzk3icFJhlWBRvG8VNQP8GBgq2oNjdIjAcu7BbUbEVVASlkVy6O3Zhi+6OjblpFAFbBANF7MAWg3feb8Ncw8Tz3Oec39ngta/xeN5xaImLMMH4FdYMPI6bGsXQ3/EGs3Q8YHKsDJ/wBSd2ukHvXSlEFl9wTXAVnutrEVTxHr0cHeBtWQvq8wFHGp1g0FCDbtOPGLD0HNZdLMeVuc/xR88RI/glCE/+AqfdNtB+qECe8Rf8KbHA5y+1GPj1LZ71uYgX92rR0fstRsnOIXRcHtq2fQRv2nms+5qDFYs+IU50FLtTlZjZ9ho9Ao/C5x2Lz7ve4vGoE/g5tRDnJa/Am3gSEd75SC94hVFDLdCknoF2k1dINj2HmqvZEB98j8+TzPF+fRZ6dL3HBJkT1t8rgn7mFxSOvoi+ZxVo/9mJD/mXMFtdDnnIZyzdfRJ/TimQvvgj5h3zgpTHYt65TsTM8MSpXQQ2oBOytTao3sqi57QvMH51CWu983DX4DMkAWaYdliBfVqdqH10BsM2leLlj4/4s8wUXxbIMCbzLQ4mHYVpnAJdu98hYdtRqJsrwPZ9C02Xi3B+WoMVMz7icb0ZhObFWPzkE3yumyNFvwhTx3TilqoFfkTkotuzE9uLzdHTLA+rLblrdE/i1Z0C1Ca9xUKVE9DyLkTM4jdwKrmAAZeyMf7UJwRYmuP6umzwBn2E+4qTOJ1UiU6DD+iz5xT2yPPx+vg7mN49jYJtOYiIf43CI2fxVacG6vM+YEKhOe4OrUX2mQ9YPN0efWLk2Gv3BaeNzyFkZxXW5bXj3u8zGB9TBauVHRiXfAEXs2VofN6Jdb3N0eQnw/yFnRhw+ji+xxA+235AAo5Br6ME3tPf4u2vFCw4r8BGvSj6WiTAX5NaSMfm03yreDRxxy/7ZJL5qBQkl8jRdptPyrESaEtKIUzModQVEujulGGZYz5lkAivKpTYVS6nueGJONWzCnbrhLRkSwpWPC+Ch+l26v87BZucSrAt3ZieHkqDh5kC/Oc25HE0DUcy5XhyzpxG6KShT4kSxanOJD6fCkFnKbYq/On5fyk4Oq8QjqvP06jCZKjMLcTYoccokJcK7eYSOKt40932BNj8rEHIOQlNaBdiXGQN0m/HU85tMeJVaiCxFNAOVQk2KauhtimKLBuT0f98Aab5utF8PwF+TanFB20JMbsEkEtrYPpTQFMlQqyzY5EpIFrOF2C4XjmyFXU0uyoZHi9kUBotod+BqUiZWoYvCdvpemEqbAeXImfGYZLNTUPm9zKURZnS9gNSnMiogOGUK7RImYx/rYUY0uFPNZuTkRZThJF5YUSHk9BwgVurn9GkGRePgUw8FvMiafqoeAy+JUD0AwHZDBHi4cF4bLgZR6vHi5CmLkSPtgK6t1iMVyIhlnln07u8RKTcKoGuqpQKQwTY+LcaBpeiaWpbHEIv1eD5RQGpDhLg/kkJKiPqSet9HBqtpHg3sImm6ksxQDULUz6E0matWHiFSOCqdZeOJglhXRgPU5U8WuIiQNXbNPRwr6CMRjFsTcRoOJpJz3+LUZklhM76VDp4OAKZI0QYZNhKpQ3hqA9IgPrU+2T4MAz3Pwkx6HIr1cuiYP+rGOEqdVSTFo3R1QlwGHOH3BVR+JMdj6i6JjoyR4z1SIa3ZwbNuiLCmMAk7PqvgDbui8OQkFTo2NZToVog2MM1uFwrotUjAnFoQi1qrVNpZnQkZJNKMXBuPT19FIMHs5Ogvu0OndoZh61zk5Dd0kR7v/lh04xkTFj/mMaY+mKTQxK0Ax/RnApf/DVOgZfBI1pzKgX6DiXoJ2AodEcybDQ57ajNI3VeEqp1i1AwayHtHJsGmbscLStNKcRShF5rE2CaEk60Uoqj3elA/1BaVhSPbE5Xlx+U0Zkp8eizRYjLc6rJ0iYchn7l6Gq6ST0WhWPwgkr0GNdEfdkImC+uxPlfjbS+OxynHlThdtoNSnovRUFWOgL2eNDR7QkwXp4Jy20FhMFiWF7LhO1FEXnaSHCLL8XAPQ60+40YfadJYPHIkfzGJEBjVS1e9Egh5EigNjAJh2fGk7S3BHseJ2Gtp5SMxVIkbkiBT6gXadtKOZ9PQp7Ik5ZuEmNedQp0nZPpywApziiS4X/ZmgzPSZDdPxGuU6Q04kkiQg7lInqYJfUvkCJnUzq+KP2oYLYITaFC3L3iShu6RIjn5mT9IS9y44kx948InsGu9N5XDGZfIRrepZBOlhjSRVJsTMyk+wIxEnITsbY9nQLHSaHUT8LzXi603DEWD1Nr8GJ8JR3Kiob8dg2McqpozOc4mGukQG/bDapfFI1dsRKor2mmTodY/BHnoi61guoOhWJJWy3+jcunHL0wHN5dC3eVDDp3PBxfH9WicUseFWXFYZd6OZJcb9AfYSScrCQIM2iltSui8G+SGH2UD+nSV262G8Tw2fKYNjenonmuEuNVT9O1rck4MUKGLTSbnhgmwe22Etd7rqZ5FTGINK/BwjUJpHsoGX/6s5Cu2kJFNgKYeVTg0WVXMv8ogMfXcgzRt6P3pgloUVSA0XAhSZUUJrGZeLongKqapBBkZ6OfdRA9C5YA9hIsHulOBVOlyM+VIlfFk4p/8vGzuAq/9IPpqSYfwlPVWBwfQcNXCjH5VjpmzMol3WpubR/mo4vbu67EKEg18pD5tJbGrIpE14R8HF9wjbTWhmFCawY+598lzT6hyDybDpNfD+hkdzB8ztfC52wmmd0NxoKWWlw2zKcWtSAMKOBypD2HDDTCUFCdC2fDRjrk6Ysa90w87Hefgh1DkOiQDRWH23RVKxjP/mVj/tjbFCCIRL93Qqhcekh2saEY7BSP/25XUwF3vf2feKzfU08rxyVBq1qGvuIptDxUippdCvS2mEFbTksxltOghWgi/QmWYoNlJnYYW9D67RI4PJNA8S6ZPuYIsPtgMVzCZBQ2JxTbPhfhTXIDTbONxo7LcmxouUH200OgfUCC7cOe0r1RIWj4KILrH84HVoeg65IQw8OaqZciCC9cRRjxs4UeFgch1T4BWg+qaMegMEy9k4Ajn+9TZ30iJi3Mx6IrW+itpRBzFyUgP9+fhrWI0N6dgHdd/rT8pgRbgkX47hlLoSP5wH81aO9ZSfHOoeiZnY9R8xpoY2wIVgTnwcekkfrb8ND0vBqzWS9KMXbH4bU12OPnSe9/xuDN3HI8u9tIM6ZFoXakAmc3N9HET6GwOyPDqhs3yfKyL3xWi3HS+S7Jj/sgYj03w1lNFB8lAbNUiUd680nfIRnzP+ejsYctOdmkwMyiEE8aHOi4ZSKOa+ci8ok/XbbjfCU9ETf1/EnPIgLW0bXY+iOTnmRFoaSuFn5vs0nNORJTu2uxVFpAtuHBcHJOAbwfkU1ZKFKXpOAn5/+6ghCcuJgExdontHx/JKq+JWG60UPSK41E/poUqNTfp00vwzDULx3V1+9R81vuWbfTMf3WbVq9MBQHzkuRbf2UVnD6/b09CfVmj0mvIgxpkZxOQp/QxsgI8C2kmBv6iI58kuJOdDkyFp4kTy6LgyDF0LwgqusRhncHRbh/0IEKn8XjbmA8ngwOpoL1CQi7IUBKu4QazSKQ86kGBROSibkViexdtXAdkkYj+4Rj9KsCfC6rp3BRDGoeVqFVfJ0so70g1y9EbEUNBbN+mJRSANvoevKf6AupURE0K65R2F4/7DtfhP/+q6f78wLgv6MG/BdVxOuMx9X7HEuTkrUckIDjO7NQG1TCpnM8MGNHJjJfxLOF/RIhWpkJuzneNDlXDA3zHNwfPpMGdojw1TobZcYTaFVvMXjRWfBwm06nOqVw5nzPcvlOmjcqEa9Nq+B934fsXKWwFVbikqkbLeD2tJ9KCurtXGmUMhJtYypw28aLdndHYsnYctwtdaW9h6NxZkIFBh/lkbGOGN8vV2PVlFC6sUSIw5sq4D3Khp79iMCbWiF6brYivnk8GlCJmfN4dHqiEF/K4jFrUjj9a4lCn+kCXF6fTxH74nEiNx6n+vtRmFcMlB18THbLJ7ZXLEy/8eHVR0bhiMSJzeWwq7tJstpAHOV42Mm3ko4aBoM9VIOeJbXUmuOHORw/r8JNehvni0cXcjHTsYHykgJx5LUQz049IP2FwXjK8dJWlXs06GYgTk7l2G7QbfotDETvRwk4fPw6PeAHoNiaY6rXTXTdiwdfzTQ0TLhHFVqe2FSZjoWj79LXkRGwUwiQw5NTUnIYes+Ix7VzStq5NxzrvwnwcWMVHeJ8ICxZDO3IJ+TuE4aVn1Px2KSZEopD0FSaCuOjLcQuisDegjSMO3iPungRuG6big/F92nMATG21+XgpaOQMmRS9H+Xirx3HpQmkYJZlg6PhY50kZv9Ao9UJPVzoL2BIuTwJfCIPUDxyVEIj69Bv8diupct4ji8Ah/rz1P+ESE87Mux9twZeveSO69SDnuPQ7TaLhbFjdXY+CuGVl6WYLVdFX4u8qH8LzG4PqgactMIyugZjdbpQix4Yke/LsbA8l0CLBMtaNXeKJx1EeLMHTN6I+XjNNdVcw6V0BNRHCrzazFNmUfZayLQp0sAt0f5pHkiEhkyAXwdcujTwQjkX46H78V0ujcxFFN/CKF0iaGCymDs/i7EsEFCYjrDIN8Zj/0eRdTkFooRbDxa8krI1iIEdDYBm9vzybcqCvJrAlwIrqMhjyJwJlWAvler6fmrCKgcj8dUq0bK1A/DAV2CWtItqngSgT9DlSjffIuejouA6fVE7NZ9RBL7cGxZlgwT3VaaL05CRVkeHH0v01+PRFQdLYB48xJyDBLB53kurLp6kHi5FMs+pkNj5wXyz5NA6piB6+dNadEbKXrGFmKiaDwZr0rE9KXFKLynSaeHSXD8ZiZ8ZVtojLkYv9QqEVzkSE/7hKHn6Dr8HVhCHwxCkDayDmtLy+j7SREOnRVhY5wNJY2Lg5E0Hkcu+dONERFwvctCN+cWpT+PhMEOFp/UblHvGwFw9SxDAq+RPBz9MWVcGUZtaaCSHH8MyC1CD+YGFXJKumqZgvyZD2l0oB9kC9OgGNBKZvoBWDQmDelnWimm2x868SnQrn5E63U84PU4C04vrpFsoxvWTMlGmGUNbT/tzrFTNv6115DmQA9s1suFNLaaNjm6weNpDm6lVxDlB8JvUwYyzZtpXlwiOgSFCDSeQdsducyZnIuXq8ZSAy8BvZXZ2Lmlih3aQ4jHB3Ihq65hL+TykTxRioOnutmQR7H4MleC6tH9ybWSj1QRx7UDBhAgRkX/PJzeOoiujk7CKC7TjbQm01pVMcR1qTgn1afI3WIMM0mH8hvI+1ocHMwScHfvZaqfFY9esQnQ/32JXG8JMYeXiIHxSwjnRXDMSIS5yyrKy43BBt0q9LsVRA+mxeCeTiUi1/qS1YporE+vRvehONptGolI9Tosl5dRD4E/OsZmIsbgAVUwwaisTEPY8Bb6zvlVVHcq1G1byavaC+vGS9CQfpOmD/GAmbkUaiqNNHWqO0ZkcPz9roZUVbzwdpQYeh9y6IqvN8I4rbrvLqawjd7YxXGDN3Lo9Q4JPlqXonB+XzJZK8aJ6DI49utLTadE+PWrFNrDf7H/bolgYJODaSM0aMhbEQ6nKmFot5CeGAix01iJecrpZD5VjO77CrzYMZW0KhLQnlMKU6en7Dauh3n0l6Ers4u9E8F1vtNlUF/yjOVncXr6Kgb/8jxaw/Xlnt/EWF0xkYbtFqDPLjGW7JhFKfWRmJ8nwksspTc347DHpQJWxu60lPP2At0EuK3ypdOvRag5zXGOuZhse4Tg0hwW/eLP0jllKCK9lDjndpaOVodCZR+LkvWXKeRTHJQpAjx0EdCLSf7ox/HYOVN/+vM1AE++iZBY7k/C2XFwvFALkYuMVnO6SEmr4fiqho7GhyGnMR5vTG6S0CQM1y/GwzDyOm3e5oc9c0rQa2c9LRjMaWRvLaZ0pNH5fgFQ5dh1X3oO5c3xg3VJLXrm5dLpsSKseVeCiPAXbOgpMUagBK/uf2ZPTxGh2iANr+dMpm9RQsx6yfX/laPo0ygR/uM6msaTCeSdJ0RZ7wzY/RhBLlv5eNAlRkTdCErLj0VavRgt20fQ+8IEuC/KRMTGj6yRF5dFX8Sgffq0/V8CRulK0XZ1Ee3XEkA0MQE1z5xoxssE7ClOQMRfF6r4lgAdbSG0rGzp/MxgtJ6oQoZXGC2rCkJjSDX6jePT5JRAVKpVY5BbJEkrgxCrXYv8oWlk/DQUHbtEiFzgRxrh4XDsFiLkki+5aodiVFINWoprKWY/l4kHRLD4K6X7Q4Lwao4IN5Vi6hnqh3W+IvxxkNDuaf44erUSZknX6UtwNMeQtZgvLKJb/v7QfMP1r6ZHVDWRh5truVx7UUdj8oOw1CMJcVeeUHZuAM7kJOHfz8dkN9cf+haJ2GT9mKL6RuDfBC5b316nDAsRPg4qhuLlA/ZXvhiXk4qwtPgzyxsjwVKVArTN+o+6L/Hh3SpEUeIaStUXYGeUCNIIPTr3IhYHJopw18SAzn5OQGeAkJurC9R6PR6SNhGurl3JcaYA2p1CxP/dSM7CEARxa/tmSxadHxKAIp4QM27K6Y9JIOR/EjCtppzqPgXi4neO4QfKyDc7CCfLa/Hsg5ISwjmy/I/jIfcCGkgC3NcuxqBXUWzWQy47sgqxrusJW3WRm9/pBfj6rIXN9Bdi07wSOKjfZvPyEmF6oAx6/DF0nlsPK6dSzNs4mfYP4K7h2ODq9UE0QkMIn7/J+HdlBOVEJ2DMbM7PG/qRxEuE9yppMMQcskoJwdqFSlyuNyF+QxBUIpQQH91PzX3ioRnBou32OurfWwCdfiw+nl1Ob77EY7kBi746hqTJJODPXxYXUrfQxgWRKOV66+jd5yh+ZjQUCk6PpWZk8iYSv36z8PhpTdqzY9HRUIsxR4pJP9UPC56J4CTypCGd3vjOq8J/D93ona4vNMqrYPjZh/r4eOPlrmrE3/AlmhSOwJR4fPDKJs3zbri3rBabI+KpZrIr9nL+UGgoIsFlHi7n1qLwSjq9/+eBd2m16KGbSDPH+MF3SgamhzfTviAv3KFcbHx0jUrLvNH9OAdNaTco8ZI3FuUkwyeyhQ4X+8DtUCreqbVS2yoRjPmZuLFnHIW+4roM149aPUfTH6UE2o7F2HWmD7W7ipF+qwBhjj/YvW/56NuSjYf/2pVF//hIic2CkfowduIJAdbp52DzNm12wPlw8BRKNGZepJ2hETAP4daqxpqc/cOwLV+BjLxDNO1WLMxUEhBtzKMLzxKw8WgCnuz0pPv8eOQjAeuTnGncohhMDUzA87nu1OdrGDafrcYdfz794Fhopl0NIiZLKbwiFPajKjDA3ptOPQuD6FkFgn/705bOEOz1qIRMHkT7VkZCOK4GKyAk0xk++H21Ghr5FdQr2QPRtdVwulJCcyz9kf9YiBEOjWTM9RT+fRFM3O7RQa0APNsswoaF92lVqzu6nPMw428FjY7noUs9Hye9qqlrhxducGt0qonrquq+MNZJR7nDQ5qV6w1hfRo63jbTbR0RTj7PgnT6cHIfJ0HVizy4+Y6klht8OLxQIGTfCNpQz0ePv3KomqhQwi0BnKcr8L5uIBVyWePvpkDb0ZHU2CcBpWflUPmkRm6/orF4nhJp1xbQGVkUKiawuB12jKYrIiGr57hxkgm9fROERE5jTVmxZLgjEjvD4mGdJCVrC39oGYhwbGI6YbcrHDhfHfKyhu53OGPdGq5TddaSlqkrpmgloU/bDY5nvFD4NhGDKpspb6EEpyfkQZytQ/PMJWh2zOW623wKOxCOD+pKyIUnqL6A08hKBbqCh9C9o1HQ1lRAj0bTE66P370mx/cCdZo/KRaxHgkItXekz+IwdHdUIr0qlH4ucsa77dXYZ2lK6/85Qy25GrZfzKnGOQI/Ugltw12pvncEtpeXg/fHk3ghYRgxphy/8txpgE0EdBWV8PQNoUdp3rCLqUXUwQwKZryxPEGE4x/j6JCrF4bKRcgYJKHHW3xwSMjxwUgJZfXzhUOiCJ/WCeiStycmpItwOV1AVpp+XDaJYN4dSf5HeVh/MgXt9++Rd5Unx58p0Pz7gJ6vCEZfmwz4PXhARdZxeNNYgknH49gzRtzeZaZja3UgO7woHj1S01Gamc+e+yvA4J8S9OFrUK6LGCO3ZGK1vhENyeNjwVmuj8is6FF2HC40lmOG0olq2EiErhbjxsjp9Oh6NIacE0PVcRKlXoqCuEKMtVNGkzAqGO4sx0hmbqTGMX/mVTGaGybSM14IdHuXY7DQlQpag7AzuRzWs1ypuyMIWUmEY21X6E6rL5ZzrBJqbkPtbf7YKBahX29z2sJ4IWBVPlqiaqlskRsWc5x5YZCSvpa6oXJnPg7pKqgvy4OczcUxx1pq6u2DVcOTMGlyK+mVCRDplAkt2s2ajo3Hz/oMiHq5sAeHRiNstAyzTCawL4IjcdNLhhPWi9i6T0IEMXmoDGhjrb76wNWd82QrXUrQc8Vlqsa5jVfomIMrzLfW4OAON1p+zxnfZ9dgQbg9hf9wh0VfFg17WCqw40G7WYRhl8Vk1eyJvgEyvJ1VQ+oPrmL18Xzw1qZS/4KriGvOxcgJmdQ33RNROhV4b1tFw7088dayEuEmnMa5Tm31pApBinr6beoF75RSiEU1VBXgjPDBFZjbkERJPs74s70SyulSKq52weKaSugYp1F5qBPGbq1A+uIEuv/BBYtssrEsvZxm/PKC/WwxLugrSWdpPP6dSMPOcZHsukyOc8qzoD3wIbvcKA6WlQocHKROzlfdENfGInn7aCpIdwevg2CxfiKNHO+GdrVyzFJw69MRiv3rCfsnOlOhgS+2+4kwOzaF1H08MfWgGAZMMT2U8mDcKcZsXiX9VnXH4oRERCQ0UeI5N0QmSuF2sp40M1zgy83SQBU53TgmQLRBIuaOf85++xYH9TFSnJe0s90fY6DWpoBk5Ugq04jFwq1KTN6lSzXu0dArVsBFqEOhP2OwWE2BewP7EuMShGA+i7t3TpHNvQCEWrGwDztEAxr8sblvNdzXhNGdaj+Y1nOZ+D6QbqoF4urpKmw8HEzDl/him0st8iZnUPQzX/x5WQObPCnpHHHH3oBK+L0toZjeHqgrqMKLRaUcn/Bg27sK258rSM3BC7fGlWNxZg1FWvgi9V8lnp9yJ/Ve3tjDdTeD9CZ6Ze8JJjALrSWNVF7oid3zcxDkWU9Do+Ixyyobpd5hbN3qeKzclIVrVe6sYoUAi1alwHHBKfbbOwFC36XgmkkoO7VUgJ8D0xD9w5YdMyQc2hoKSOu20pHjoZj2Qg6PMWupeEw4NiXIUTdjNVXxebjfyjFczShqNPDDqEkKjEj7wUYs90VErgIxc/pSeWYgzvuL8KLJlH4/5jjQVYRO0320UBGNV3UiJOktoPs3oyHbxPnSSX36/tIPGuOqsFDVh54HBWBqbSWmch1Nv8kfj72qcXhlNO1T4zghsxquDpEU+CwceYlV2HwkirIlgfgr4zLCMZrOdwTC7I4IDvYuVPo5kPMKEZTPLpJP3lXo9xRjwbtsmtPTE91/JBA8v0n9F8fjY0kizrp2sRbCGDRvlmDv708K95JYpBZKIUm1U5pciIU5K4WzmnhFH+c4tIyVYrpXPXssJxYbn0mQ/U/OrmsTIMUrCfld11h3RTBUOUZszNYkYU4w3sSLUKE2gyrqQ9GkEKHlzkwy0w3CM6kItkO0yTcsACO4mY+9NIXGD/XH2zk1CPwuIMU8H5hPrsXtKYnUucYHu3VqOJ6OosIqH7yyrcbOgmA6Cg/0Ol+B3M8KWtrhjqHXCPPmK2nwXHcU/U3CT79blMzN2CH1VGT3vkOFF+wxQSUZr3srqd7DESW6KTCxrqCXcg+wmsmY73OXVp+Nh3GPFJwNrGOXXuPjRHMKFr2Zxurv46NYPxXarz8rR3wTYHd6Mj7kZrALH/PxlM3DXK+pCrM7fDhx/GZVoqeMqOLjaHc+4m5MU24LEEBLkoxJCGZFnny4Tk7CsnGH2USuD7bmJkLLehp7+mQc1vKkePF8D3tZGQuLbxJclHiye1Ti8HOyFAfXCNiSEVznGszl+H4vNuFJNLRNuQzqUcsuGBSLc/ZibJ4wgbZqeCGUJ8K3RTq0sMgbCZYiWE+dTCqW3qhbo8Q2i360NcMHRdxxgqM66VV64wvHz507R9H9Y0E4fEyBle0LyLAhEMstFcjKnkbvdwVj4zs5gmkqbWyJwcexLL7M2UDTPsdiKI9Fz5wtdH0nH6KzLGr2r6Vd/7ieVVcNk018mtXszfkZ1xMKHGjFJD/4NYgwcqYrFcd6opbb90eJUaTU9EYol9H5xalUHWCH0UcyIV2YSYWuNsj5moE4cTLVr3FGoF4WGkyVpP/ZGd3FmRj/sYLmH3LBhwsZmNNSQ7H7ncF7LoJ2eBr5/HVBU4cIRXuS6FWXEzZmpsL5biUt/myPqrcpcLiroCv/OaI2LQ3V3PyEuPKRfjsbC53sDT9we33uZhbUGLEBm8XHUKMcJNiFyK30Y1B7Q469zQ0Gx6/E4mI/OY7kRejPfR8DTX8Z0uMuK1scIzFgvgz75liweqrReJteBv6cjWznd06zH7juZjuHYneFQJQlQkSbFw0w4+HaNzEm3O9Dt4L8oayrQa9GKTXd9sHFMk7LFu5kHOSKub3zoewuIp6NIy4WZWGvbx71uGyPlEcZeNo3nw5mC3BDVIAzOifZP36xWHqoDCZtacqTFI2n62Tc814ro4IFYFXzkdEEdqmqAO8jkyAa4MHOWBSLLmsJOg8bsY4943BoiRSbN45jt1uEYuYdGaamlrFvjQJR5SBC73U7KPxMFOaPUUJptpmGvYlAAaOAo3IDXQuOwOd4OaZFzqL8mz7QsapE1QNbGuTmDd8jlTj0/hzpkg+e5FegcYQZDb/tgmtjOC6ankkBZp5wDxZj8UgFOTy2xbCXaZj+PJ8a7tig55x0BK7MpjUNV6H5Jx0bB1TQGUdnDL6RBtG8GuqwF2CIRxZOBC5nBz/ko5ZjG4NoVin05uOYVSEWGtoqAyfzob8yGdIrvdgsAR+79ZMxMGg5iz/c+c25+G5yQ7klmTt/Mxutu64qTWvisMKrFF/HDVBSUxRsJ4oxw3YW7WoJQusFBbwL9CmsOASdVXJcyF5GhiXB6L1PgWPTVtMeNw9k29Ri6xwBmSe6465nLdoLxTRmoiNsbKrxK+Y4TXrpiAJhJuhDCeW+sIdVLfeNS0po4XwnZFpnIGWOguN/PpZ1FWLy44HM7HY+qocUwGRah+G+T3y0dRfgQ2SIobyZ84TkXNh86TC4wl3z81keTDVDDO1WCxCnkYdFQRqs0dY4FHikICxltmHHyFiYDCrFlUB3Vm85l/UcF3nLTrAlXQLIednoO9aU/cwK4L4kFyUD1rC/b0Xh4WIxRsyQKUvBx/gZ6YhQv6b0E8Thxvhi1I2YxJaO5sN0bxGmP25T+p0PxuNUOZb8G0x77wfCYZUCN8+Opf6yQKQNVWBVuTpFOESANsjBe/mP5VtEYrijHAt79qPtWq5wH1eLO4NjaPNgd3zZVQvfwCiKn+qNDcYi7PLXIwsHT3jtEGF84DrqdHZDxFgxtHRTaXuuNe4lZaHnC1vSW+qKzOG5WJkup9tqLggbm4NrA2X0mLGFQizGp9hMOi23wcugRLjmFpHKOTt07EhEbmkZvSmwAWOZi4GJDhSiYgPX17lIDvAggRMfnpIiPN/kz5xaz4d5XCFs+4mZJ2v4iPMrxbap5xnGjY+tP4qRcs+ZaWfDMHe2HNUvvrDNX8Jwd6scYxxUyS00CHHJMoxVB1vbOwGDNhVBMEzCirnzr+I4nQ7xUe79ynn7BDmS4z6yeev9ELSjDH6cYd+S++OGogwL+/dUlm8OwKszCiy4OpCW6UZBKhQjLak/84LznJ3cN/qsijGU/4iGVoUEDXl/DZ0UMThzUAINYxu23SoahlyPDVjqz7qMjcH8sxJErBGyqmf9YHJYDP8EK3atSwBmzBfjr5U9q8H1btEmCf60h7MTOn0weawEBYYOLGvvjdZeUkQvvsiO9wvFhiNiyNcbs6sXhuO7gxgvXA6zuRfDsVZbjEXi6Sy9jkBelBjRg8xYFTYCTdxc5Uxdxv5eEYqoVXIIOrrYHZUR6IiVozFgDEkeRKJ+EKc1rSl0PtMfS8uUGGu6kI6fCcC6oVyWHZlGH6cG4g3XW2MDl9E5My/sVq/A6zJDEq7zxnvjCgweuplw2RPe9yrQUrmJHhv74qd5DQI6BWSW5Q02uQY6z/nUqsWDQLMW4Zei6Le1J7RcarBxbBgtHeKJRwPFqCpPpURVHvpfEyPugpzajnvihpkIM1Iukt31K8hpSMVci3RKn2wDux8pcL6UR59lV3FzcjbsSkroWnccXt/MxEH3TYbve/CR0zMTW5eoKWKO81HyIw85kuOMqTUfK5GHK+cXM9VJfFxaWACNkvWM3aModGjIsdggTBlSzcfLmkKoHxlj0Kc/H0lPszAq4Y3hBkUc8sdmokGSZdhix0dVZQFa/zgzLgUcn/wuhEnzPiZDRYB7NzOwyEiXnbU5CupbON0ZdrFmK8PgZyaH7+Jl5CoMw+gvQqQIQyhwfwgsrEQYZxBG2//6YMIJrlMbzqErP33xNEaEWaFm5NrshpfiSsx4uYlGFbrC16EK7+330dUprpjSvwp5fY3pzzkbvGuS4LxVHjmNssXAdyKk6gioi3cZPedLMPwSn1418WHDL0FXyzVDes9Hb7YIg37HGmYnxaHGuwD/LWxljh+PQ+zefOxI+sV4Bsdhyck83Gx/xGw4EIMBfxIhs+pgdi2Lw0dZBsYL9JjOqDgY52bB7pwBo7qMD/nsArwsi2aOT+QjPy4PT2Z7Mx3cXhz8kIPGIQcYZy0+7K8WIWi1jBl7PQLqXKf+MDNIuZJjg2GNGVju8F2pdcsNp5uUuB40hKwfc0z+jmOeqvXUa3Qgkq1FyHuwjgrPcIzNedTtqp30l/HA6BIRNocvoe4KPyivV8B7hBM9KOKyvqQcy2wvk4dOIHaoVuDvECcSavJgF1aN+Xw3sljmheKp1Rj62p1eTHHB1ds1GFvmQ2GHXaAzuBb/LoTQ0K8u6E4ToU5VSDNLbXGiS4SZ+5Mo94cdJotEMDMQ0dXn0djuqcDoFf0ZiTIKHvcVUEQtY9JzY/B5twJeHduYAxx/lr8pxtlPn5T6sXGYXFCCK35BSoPxfM7ji6Hb6a/UuBgLIcmhVzqVsf8WC6Mpcrzaco7ZEhaH8AOZcLwzkJnoHocTJknYXh+vtGiKwzfVFPy7G6Rsa4nCRM67Oupy2Cf9Y7BGVoZPg4idKozCf2dlYL42sDUzolFmKUb21/MG9U7hOFIuwq3wF8r+2yNhwn1XhpMKa7bJE4tPEq5Xjieri0GYJJYh/MZ/7OGoYFRUy/Hx4Di6tC4ct6Jl+JqfyB4b5oppajmYkjqekp1doR6Qix1fNCnxkgOWhSqApDgKWWwL51sy/M3xp6AN1nixNxNi2yvErHfA8qGJWF+mpGf3OMbLKYNxgrrRX+NYTPAqw5GeKkYGWTEImiuHqq+a0WquX2/rkuNha6nhpaporuuIMa9wPesyPQql5mKUfDRgm3qFQzNMBL+Eo0q/XqEoTxdhlf0B5Ym0UDTmi/D9eJOyoU8YeP3EuFmqxZ5f5Ysl3LckXghlv9zxQ1mtDKOkYnbdIi8o1DlPYIvZR57ecBDJYDc9nn1+1R/vKrmePn4XfZjDefh7JbLUVlN2qx00hylxN1CHdvrZI+uZCGv3B9CkubaosBEj+aUvPXhig9uclxZv9qeFX2zwub0EsVfPk96zWOyJLkWPYb+Yxj/hmBCowMlDZ5l7BWFcz1Dg3JtARpUfgXmVCu7vQCb/dhBcPOTYPOQN05ubq/11uYi/28tolSwAvQzF+H6PZQ/MCcT3FBnW9I1jvYyD4MsdR3zyY1daeKDTToRDS7eTUx8PbOeY89Gqo+Q4yQtvuU6hk+lHm9Z5IGxvFfa5HCMXxg3KvtXQ+Hia5GPckWZYhaS5B6j8sTsmqlZjW4kFVbY645tLFaRLdlDMwKuY8LIKLn9209ntVngflI4nYyOosMAa9UczUXdOTIpTV2C9KRMvKrlcSLLG6LAs9BXwab+ODXRV8zDEyZ+69lgh+GIq+h9KoNX8OAQayVA98ADzjet0b1PzcH+vhNHYyHlXRjr8JUMZw51x6NwiQ+euMCalLBp94xWY0fqfkaRfDO4cl+Psz5FGbdZxGKWVjd1nLjNPGT6cx2fiZLevMt6L64z7s6B9sVKpfZLzKO59Fm5SU47XiwGbJMGtljjDueNjcbVXMqy2hzEj/sVg4q5UFAUPMWqOikFiTTLOZmkZuXPdLUOf67aq/YwaPkZjabIUQ374MJGqcbiWkIw3I9MNTY3joJmdil7vkwxbnsZig0YKztUPZPpXc7PaLsfqjQMYRV04MhwUmHe4HzPCJhi9TMRoO2DKem8LwfP/Z2WUNgubINzUEMPcdAy7s9UX+3zEGNo7kr3+1gOOzZmctyay7Y0hcHQVY6D8CrukzAXlA6qxKPkoHRrkih0cG/S9tIfcNLyRv6oKP7zt6EqeB4LOijB2phmtGWcFtyNS+N4IpwHF9lCP4zwzkUfT19ghJqgMsqEhtNvKAUcUhRj7fAf1UbmK+L4FWGtjRIXOjvhyvRBHJ62jUZmOELbnw1qxmUa2uMBolwhq2mE0/Iwd8vNSEX6ohIbcjsXm0HSMa41idtnGYvLpMswMqWCvcPx86rQMmcwDdvuNABjqcvyjsY6dt9EPw+PkMPZpYbU5Rp3cQ4xleRsp9dgVdFxgIU/bRCbcjKmPLUdB0hbStLoCiZJwM3o/mRZegf9zKQ7Pc6TD693wmtNmsN0K8mt3QXGXGD+6QatmWkL1v1QM3BRC89Ut0aGbDPHqEJq5wBK3g1IwdLk/jSnm/OdVGXbFLDSSacbgkX8pZkbOMnraOwYn58qwTV/X6KE0Fjr+aTjpn8IUXYhFeHkKNpyNZLzOxIIxTsWc1hxGuCAWorwU8K2vMwqtWNwoSIbT1nzG42Mk5uUo0S/nLbPBPxqyBUpM2NzFTH7ojeWPxMg/VcG+aw9GI9frVXQeKt/dd8cJVSkqBarkle4GtVFSzA/ToG1NfjiaS+CnHqVN//nBs4Uw8udO+jDTCzjOovaIBs1X43JwRhWuLrtIiUccUNVZBTLbQ9PiXfAsR4w8bu8+bbZB2xk5gq570c7LNjAdkoODq2Mo4GUsvgRnwHGcqtEM42joO0qx2+wjc8cwGnNOSnH31R3GwTgMw604nrRearTFKBQ3lihh4WBk1LkmFjc/yLG8nyeTF8hl6G0FIk6cZxxnx6CZO16rH8E85jz20HEZetZUMWtYP+TcLsMzXi0TvSQSze1ifJtnzWQ/CkeyHddzk7Yx5ue84ZQmxcwVp5Sf90ai12BOF+mFhj1vhONTsQgDQk4ZDhRFIuotlwtVow39k0KhUipGr34SNq3BA0abU3Dripxdv5CH12YpsNmUwmrbuUDzowTe8xaT5MkVVA5RYq3xcTq72RqzWTnED85TAM8a5xfL8e3kURrg44x7k6TQMjGg29Oc0adAAvuO9XR8qC1OxRei3cOLno21hffHfCSo+JNBoA3HZlynjuCRrpMt6lrycH1sKF0caYv9Trm4nhNB7nqOuLCxGDefGtKDX/aYEVcMYcsmeuVhy/W5Yiwz86OHtjag7wSzH14029gZej/y8fr1Qlp4wA5oK4X/o7VkpmaNv1sUuOC1h9TcruDSF461/PdRjIE9rvUj2KdFktMTB0zj7vO2OY4mv+a+pbQax4fF06vdDjihVo31XwOJV8rNgILFupN+1GbljGjLGgzXiqJec6wx8ZgSx0xsafdVa0zQkWPsUTtS5NthWkMBZvPDyG+rPVqmZuO370EqbbTFj82F6Pc3gM662mJrUDKkkhL6YG8Jh/pkfDjkTXtHXMYnlxTcXp9EIZuu4EdDMtjDmZT3PQr1WRLknHVgPutG45O9BOP6LWMm10Vj/lsprm0hZi4ThWK5BC4OJYzqBI67+qYhZ9dAZtXsCBzYrMS9FW3MnZgozExTwnNuAxPM3fOCqZK7LovpbA9C5zo5zmTlMOaHArGoRIbnF9OZ/SmBqPsjw6TWa4xNfhh6XxbDzv0Ec6vOC1vXStHnYThbW+cPPiPG3s9B7JkRgSjcIkbUEyn70IaHuq8pePo8mL32whqx5eXIKnYmh3nWSD1Vjsm5F0lnoxsK9+RD9aAqqfm5I+FJBhbmtrHBCz1AJ7mO01DD6he4onNoCk7SEDLs44pf01LRxWrRNicXjExKQ/OtCXThtRuKChTo0ulPHw66wsNYgT21Q2j9OnecXp+LSRpv2PslbrBJysHuvT3ow0BbDD8sxzLrRaTywwbSVwrEPppJtSfs0fdxOm6P2EIfKhzweVQNzIa50gArT3g2V+GtlwO98OGh7VIV2rrNaKrCBts5D/873YSI6x2z9IuhF72SmXYyDFvsJNh9aJpR4YkQHORLkJ+iazTFMRR9j0hw3F/TaMAPHg4/TcaGN3nKD/lB0NSW40VTEDPrfgh6ZHAd9pkHk3YhGIvXyvHO9hzTv0cU+ssV2FD01/DD4wg4lylQlTKfqZobAncu4yonbjH8HRoMy1gx5u+5bTjPJAgPb4jxZlW4oUZYIM7OkaDvxt5MyNoAmO6WwmxwCePxKBDDnkuwyP4GEzklABP9pNgivs3sbOVhuGEiLhbVsnOfeeLDYCkWh15j973wRHIJ979nstjBeu4YY1KMW9M+sDr5bji1uRTfLf+yI5Z4Y9OyMmzTO8oOs/PF+UwljjuNom3fPLB0gRTj/vvBXhvCw94JpTgtUbKbqnn43lgGTUbBeg3zQv5oGe7FCNkHAZ4YH58Ik4uR7Ph3PET9SMS6qhy2isv9N7bZ+MmI2F9tHNctzkUCT8guPeGBTzNy4DWujL1W6IKf/3Lx0nAyDdd1QZR7IfgxE2loHjdLs/Ixdv8w0ip0h921VDi/fMLSGndYF3MzpveZbZpmjRZBBdru7qfbqTx8GJ2M7WEJbG9tHn61JGFNKrFeb11g/7MYv3epc/fxguUmCVo9brIWYk80bpeg3OI92yXgeOBTMrLGGJDDOmecsCrExM2z6R7jjInXijB63BSKUnPFs5EZUFEZTfvfOaHEpxALLPVIdZAL9OfJsf/scErstsVnuzw8Wm1BprVOMHaS4fxzLXL+fQV3TnNZs+kCVX9ywO3T6agLWkVO2fZY2lKCjRWg6leWcP6XCrGuJx2MskLmiDRM13elB+1xmJqejxKmlBFHRWMXt6cWB/sYqXVEwNFZDO+SRcwBrQjsGC/Gy3sqjJ9WKMT5ctiHrmRubA9DwzAFAldcYKY4RGEEN6sXc+0U7msi0XekEmUnkpjThtze5RXB28eDmXnEH5m+Mjzd6MvWH+Lh0JwStD9KZp+oByF5gxjkeYR1kHvg86liPFiiZN8O8IL3pkQsO+LEbpzijSWhEnglZrOBX9wh9E7E2Ym/2LwiNzTOlkE4sxeV13hA91YidCc8YUeZegD+IhSpruJ6rgcKuHzZe6aWHWXlgbMpubjYo4Q9JfPAqSH5+Dcjgz230gPJpckwS3zAqhzheJJjlfyVdWx5gQsuvmLx8tpEUlc4o5TL8ZKlo+m7nitmipQYba5JU9McMdOqHL9fzKPBG9zxOk+ORft60VIzD7x7qUCyoJtly22RNC4D2+wOkOKYI1aXlCL841TirbFHUEsZxurOoc8VEVAjJcLeeBoNMg7HcGcFluUkMcuveaHUvRTNonnsN66DBIzIRS+VW2zsHB4aXQog1d3LVp/ygk/PEsTNsTM8k+iJo1OKsfhbsmHRVTf4vkjCs/R+1DHLHVu/JKFSuwcZ+ruBiUnBq8d9qNuUhzBuJr92zlE+OMnD+cmFeFrP0/e+4YZp+nl4OOwvO1PEQ4YwC9MC17H7Q3iY9DUDFtVm7NRmRxi6K7HRfTwdfHoVklwWbjaTSLPYCYkGJVhtPJ2Q5cDduwT9bBZRYfRVqIaW4ondONrp74yHX4rxq2MsyeKcYK5WjH27F9LSNhckHyvHe7NZ9MLeGdZMBeboLKEpNc7YFV6DgP3u1H7PCZ931MD3qRNtUF5B1xMWv9acoVdT7BB/pwolfFN6UGCDF6pV6B21h+IlUVD7LsP4n2eMDh6Nw9OFhbha9ov5+i0GFwaW4mXiCCO4xuD59xJYrdIxUtTHQOKWiVOFy43+1gQjerUcwYlLmA3FXjg8oQS7/qUx7fe9oD+6BOJP4Uw/2yB8ei1Dd8o85nVtIJrvyNBHaMZM/B6DxwkK7P2Yw1wKi8W3EK7Xnxcy9pmRsHyiQOmas0zKzgAMOSpB9Z4qw1W1fnjZLoF/c09mkn0IhrWJkPCwQz6vLRRW90RwKILhEa3//16RjMndY9j3/jwoynOgeSLR4HUED6pNOTCL1Vcin8f5QDacHzfLOgJ5CAwugs/Xv8oWIx6SRhRCIVIq1VbyoKuVj8KAe8rXF1xRdLgSg+1XknimK1b4cr73cwn1SHSA7R8WoewU8hPZgu/PovvYdBrMdYHgP1J8FQw2Gm0TDackKWxdxhmZlkVhQw8pJgiGGsnmh6JfhgSzfswzcqwPw9x8CW40LDHqCo5B9aokpJQ1MNM5hqk6L8XskzOM/IShONZXgb6f05luTR7C8woQu/0C0zyKhxVP8pGYxzD/7QjEzo9izDw10TB5USAGbBOjwblZKYgMQGqeGGNWXlQaLPIH857jk9g6ZfbRMMwQiuDc9EAWEuyHCQc5f+7TR2mewMPlf2kYVJuuDJrvjx8BZchoVGV2xPtBpJDgu0u84RtXHvyq0pCsnqe4l8XD0qAMaD1cyn5Ktca6bUrsWbmIzp6wxglpBVxWbiabI3aoDq+EqmINbW2+gsusEuc4dn12yRo3jAjvfRbT1X3ReMeWQnXILiPdo9FYE1oGxZ6NRr8SIqF/Som3ew8bDf8Ui0M6MozNeMy8GBaBNu6dF9hMMFqxLByvl0ng93SIUc9yHsaVFkFb5KX8eNUT3XXFaN9+QnnzFDcDXPb53hzGtHrzoNaWhZPjuwx/NXDvfyWF0+Mi9s4HfwSNlIC9fEmer/SH3g4JKjWWGPaN5CFangntcxmGomAeLpzOwMEXfQ1HmnPPUsmA9r80w84wLutTyzDg3yf2xSQXjJpViuQ+GsR3jobF2kS8A2N0/UoUDk5S4EPHIaNdReEoquI48+ZSI+vcCPwuU2LiktlGO91j0fxDjgkDbzBz9eIQ2EcGNY0aZknvQBxxlOHf6RCmyCgYwxdLsEelnBlmEYwOKwluqT9jVEUhuKanwJS93cwocQjcBioQc7Gd0ZgZAf0vYjx/mMVou4ThgUiMeSbpzFiRL7rTSqGVYckk5vtidG0phj4NZK7N9cdg/zL4vnZjUs/wMKQ7B4NmKg1nGfAwxy8Pa360Gk7ZwcOuQ3kwc9tiePZPLJxPFyHNQs0ogfPerkmFaBjpz1z6FIbV2xSYMHQFc+t0CG7WybHWq5wZqBOCK0FyWGxLYIw8eXg0qhB/pw1gdlX7QflIigVDS5gPqf4YtkaKvUExzI/3Hqg0z4NIdoY5MZnjrs+5mOE9mXHknnVyfjpsPDcw+5bw8H5KGjREo5m5oTw4SVPhstiJ7SGJxtjj6bh0xsVo19UgWA3nusBobaMFU4PxmdPjCd25Rm7p0Rhwgst6sZ3R30vROGOXDKXzKaPwtih8eZuIXk8vGGV8iUTVIwnaFsw1kmVFItpfAkvRRKNz/aLw6ZISzeuGG+0eFo0mjjndPbSMknp4IvhQESL//WGEo7zQpihGQU5foz0cKyq4PJ3WMcToz0M/PONmJulsLhOr4YelY8tw6Vc8853njQtmiXAP1GUy/L0Q+CERdg1fDbs3+qCoWQr/MBWm0JqHirspWFEVxmzx9MSLxCTMNNU0NP1fB2cdFeX2tmELPXb3MbEVuwv2pYiBgR0oNiagGNhM0jkzCBYmOXTHzGB3d3dgYRwT49u/7y9nzZKZd/b7PPd9XazFLNJio0nk3sxOtl9HahnVL5F8/VHbse18uLIvjo2uwm6RSsufSQl4PKg/dM/8SHKSY2j2d4sIabeDc5NjWfuyjeisiMAn4SAiqIcY4rGDd0cKaHG5qdBVj6T2SLm/F3uKOU8i0cv7u9Sjj/DpEUVcLzO2/dqJKW2CKZlkovmy2iK9byDT1xaSPr+6mDRDx9YuB6m75bvd0cXhaEMOsl1fVdwaEcaSCwexm/jbbqxantWaOIKadxXtnQ2UdDjIc+tyIm5yAKM6FtLqaDNx/4kf/RsXUP9Ga1Et1h+b/wo4e9pGfPMIIvXhIeId39u1XBHI8c4x6HvcsLMZG8AXcYgmnqdss7f7caJWDDfWZdruWuaL2j6WSu0H2I200VK5chrz97vbucgu6BVgJC+yql1+npY1s1M51mOxpbuvL4rE/+3yZNuh7losZZNpSEO7Absi2L37EN5qhcjrtoPKnfIY9qa7cPi4nUHOFkq6tRGv43dwTzJhgx2ldqErQzi3WM72zr4ip2Iwt6MP8apjT7HobSijnA/QvUuFofsjtdyKScXtvso229+HXspYzjT8aYlvoaX7cyPVdAo7968avn9K5JNDlF3sr0g2qAs53W2muL8qCs9ZeXSOmS5GrN3Jyrm5XJLZqNjoh2ZkPvFJVYShtR+RMqOC9jcRB7b54+tcQF6PuiLvUgAzfWJIe99NmB8EMv/rIfY/6yveLPWj1fd8Njj3FPGOWna6ZvPmbAVxa6eW0uB4/C0a225y70YExlO2YTm7WY+1NJLO3uhp6tCsMmpurizk0uZoETxNQ7NmmXSr2Fq4VNJiXy2bouXtRNkUDaNFFh6bm4gdgwK5KTNz5oWqovuPQC79PQRTmoh7Mq+OeMdQ40oLMeF5MB32m7jbuoWovS2A8ntieNL8s92cZUH//zu9ta/KigmrfLjfKI6ZIxrYXT7iy5gKBVSdM1oMuevLDnM+A+NtRf+1kgl98sh3dBDVBmo59SiBM8saiWS9hnPrjCQZ5Pm4+GBnFcfUcIvtF98QAnsc4ueG13YLk3Q4tjlE0fQ54sZoPX/KH8IxcKJYclBP08kHGW/TXNQfJ19TMmTq4AaiueSThQdzeHe9sUgf68PPSzkc2l9DXKgdwIjsGG7d/kecHh+GzwsTfe9VFCpTGH4Dzdxv1Vj0runPzgWxnN49XJQ/r+Fqp0R8y3y3az1ZS48ZCWwsU0nM36fl87YkPMxVzV/SZK72SmFFvpWtuaUWhVUqu+eG2llfDMfm/SEmWAcJh4gwBpceYr7k6uHXQogbHEOHSlpxJiSK4kaJjHq0SUQ4RrFiUyJPOvmJktpReI+KYVJdJ5F5NoqK02MZsHyEaPwxgPArhWSv6SkqlAulzCUTXkmNxIN4X7bIuXpXbYp4NlHei3b5JDWZLFwnaqj0xMhNzz929XZrWPQ4kT9WVcXisRqGzJLdWrGGSH6poVXPdBIdAux+2GsYY5+C9dP/7J45atjRKBkbhxK7St01+BmSedajskh9FM7dYRbGbRwnqjXU0+++hZEHpokMRTBNusZwJnK1CIzQUJqTQQVNtt3W0RrW2KTjuavEruwqDSv2p7Nv01W7uis1iO2pvD/y0G7nPA2O+RmY4t7ZCXsteRWyuFIaa9t5q56BFWIo2RMl5snc83NIZsyvKDHLIRLNiWR2HjAJs1Uk7fqnsOfmaXGkdSTTtidT//ZR0bZtFDuLUqhov0e0bB7JsvR8ro+KFAcb6bm7pYjGe/eIgyHhKP6zkHDggPByDaN2WQsrJiqE61MNC+ukYf9on531fjVl0pJp4jBdvOogz/BUGp+7VhIvhIaSpFQwfLe7cD0Cx6+xfG2WLNoU/+9v8/O4+TZdZHcw4HW+iIzUJCEvDNf3JgpmFIqjDSMp9yOHuJgUUUEVztl8C1XZKZTbJG/YWLiQs0esvRNByzEWNj/dJ5ZV8WPk+VhqD3EU58sH4Pc8hjFfx4kXBBDsYmLNI2/R7WYgfQ7GoNGFibFTAojbF8PJ6CBxeWgQRmUMSy8FiKRTOv4MlTNpWSZ+jTRwtcUhXjeZLwaWC6TkyCFsvQLsZhgD2SSdt4/KQfRvG4CnNoa/8wvt3G/78+RaDIq8a3bD/fzYJvtr8QWLXbx07UkjE1ja74xYnKjj5MEi/jmSLAY90PHRrohOjbaLmacNqGcXETspSlwfKedcl0CPMWrxLdmHjQkm7GvtFrvHhWH7yUzbg66i+rwAJlUycWTGaLH9oZa01TmEtW8r9lQNZ8dsC8um6sXiFB2L6xRRMT9E+Nf1l2dQgOMiW/FfmQBOvC2k/tHp4sJaDeVWGmk166ld508aXjxPoK7nPbt9mzWMS06SM3rFbtMBNQ+T0og5OlaE3JfuPCmDxX0QiwrUdKmRxujViJejIjk8LpWdT80i/0cQYS8OURo+SrzZGsy+15Jzxk4SJ8/7y/mN4cMgH+EtgjjoFEPPJctEj6/BLPp9iNnOC0SaRkODT7noeiwQB8tpqa/J578PK8U0nezxHYcoWSTEkxu+zCqOpebNv3YN0/zQr4ql58DndkadhikVUzgadtFueqGGfQuT6NQg027pbBUH56WR/TVaVGqmAu8U1vnuERaZ+VYfs3B4dsCugXSHy61z8FkeZ5ffz8Cq8FiWLCgQWcsjSG8fh7FmjtgzIZzC9rGIk5mi8S0fQvNjqfPeX/zwCGS8Zww/ys4UbtLjYsuZKPodKiZL/smeK/NnfYTYEhlMP98Y6g4MFe5hwaxcEkOixlectAnmUloM5Q9EiDK7AlGejaGSTaSw8ZadHh5HqWOQuNlGw/yUdE5Nqi/edNrOiNRC/I5dFGltwnnrUMTN44Vizx4dSaYiul/JFsnf/Fg4yMSPJ2qxsEc4zpsOcb7EQxzvF8Eu2WW/Zu0RK1y0jLWLY3i93eKKXwTPJVt6tY4RHrJrrgzL4YaDk3DurmXRiVzmN5wsXvSRXZ+ew+4eI8S3O2qih6fzPL2f6O/hyzbyaN+ujqi9wweP1Fwy1nUV4a99yDqXi8KxheiQoKZ7agr9AsYIm8dKtO4pRF5IFNW7q7igSiWlZozo/EWJTnqNv9cBUeNuBPfcLbhnmEUykWQnJRDfIl7U3qOnyqo4Evt9FrtKdNy3j6NS3VJx41k4F4bEMWvyF3Ewx5exJ2LpUTNL/LqrpvelJDreGyM2xfgy6E0eqtiOolKJzGFrC7uO3RLLFoYx7b8YZrgkiowAFQNGpNO6T5RwOqSiv30mmYsiREBDf0r7F1LZerzY0VzFzJAkItrvEu+qaHAYnE3NGTPFq8EarPdkkV4yUjzy1FKwKYG+N3uJiV1kd8flsOvrPLEkw8DfKhYM//4V9+4baL/FzMCCclQO0HLsgonHgw6Is2V9KH1govPrBFHcJJgdx8ycPlMgjm4Io2mshf76BPHijR/BVWJ5UDFKbIwJoNbXGJoO2C02earJjEvDq7JK2PZS4Vk9B6fjUWLSaPm5GmRzVL1XlGaouFeayrjCMBHfVcOEjAS6vd8mFkw0UO1VHAa/H6JWXAQTW+cS8qhUzO8WiiZTvu+ZW6JhrC92DaT7T7giTDPVHP2dg62rUrxb5MeImrGMVgWKiwY/gmrFUvVWuFiSoON7QixD554RRzx0+CQX4e7+RPy3LoI6H0zE/HorNvwMIEETxy/Hi+JRfR/G1I7jpKdZPN3tw6QOcShaHRcD5A6OuW5mcNgt8fxWMMkv5L5fyBdKRRDKjFiW69LF1Qg/OmhjcXyeIKyn+NNmXCzdYg6JER1UmLKyKPl8RiRlKVnwPIfqW0+Lah1VFNbIJrLecbHphJoVpnjqXtGLZCcN6j9xfIqW54aaevUTKHdwp7heXz4+lcSPpX7i/EQ19rYpXJyiEb181Sxel823aC9xQafGe2M6w72Wia7eav5elaze00ucqOhLiy5mGp3/JOI/SdZ1NtNj9FfxMV9NSWAmb64slJmv4mnZAk702idiW6nYujmf8cpI8aSGlitnsjneYLD4/sXAvgaF3LpahcrXDEQMNGFSVebkjQgqzCtk5fgX4nBgBA2HmLmx7KGYWBRIyFYzf56YxcMhapo1TaPE1098CFGxe1Qmz28cFKd9VcTbZDIzaLeY5adCczOdwut7xQRPA1Fn48gY8k6ETdLzRd6Lo8Mei52E83BoHIv7/ha/F0j3rJ1GaeYbceKMnu2Vihj/oQxdf2nZERyH/e0HYr3krsz+Zu52+SmKUgKwuWKiV61Ysei4iml9shk3NEi41FXzem4Wf5f7irmfgvl9MJ7Ae7XwWiE/V2w8Exa+Fu12RvD5vok9F56Lm20NbFxhoU9XK/Ja/e+7TQrxsrZi+M5QotPj0FZ9K4o3qth0qYCZV/PEoXtKph7JZ/Jsk3DJDKSp9MRH0TmCICU+RxIYK4rElRlqjKFZVLZXiKHl1Ng1y+FDDR/htF2JZUsedT4dEdZxSpqczkVsMolRUSq67Ugn2ylNPHZXYfc6jWSbfFHniZL3UQlMScgRfYcaUNqYCVxfjZBGBprcNOF5qCa3z0RwangK2u81qd9DT6ezFooaVSX0pg6HfkVsda6Eh00gt3Lj0B+9JwrmB1FQLY4q9/JFwBsNo0Qcx0JzhGaMmge/45jxJkcYQtUs+RJHV3k9MxQqlE2y6HnDKP6dpyI2N4uOkbFiySIV1wIK+B2VJpbLa77lWUCWfbwwpyoxSRdr3OqMuPxXyaSq2Rh+PRPWcndarsykYfPH4ui7cK77xvFmdkVU2/TsfR+H8mMl4hfouXQknkmD6xB7x4DNvQR6fq7DSP8w/vQoolViqajZ0JeRN0yE9ioQy2r4s7iqGe10ixi8z4/670wU95bX38yPlAMmtr3eI87qVdj6x7O4jUl0kOfZfH8Ob7vmiVk9txMz3cjJ2xXY6qbjwjXJ1Vb/0nyLnvcdzawXTVF1iiDPJ5+b5spU7xZBRG4BT/ZVoqnkH7/BZq7dKMfGrgE4uJkR5SqypJ2BDhUt3G1RmXrlfUl7bqKkdXk+5fnw9FwsfRoni/pyx4uLC3H5kiWur1Wx6FsGZ6+dFOXk+WQfS2P44JPCf7A8q7vpzJ91TnTdr+KXQyYtK6WLMvEqzOsycKiQKMYdVTIxIYd7Da4I68tKHhXn8/7iMbHpnJIzsTlEfj8sPr5U4hmehs3ii2J0lJIfP1IosD0l4t+GMOC9hbNXKrHzmJwreYa/P1REVyuQI+lmKgyrTkFQIP0vmXn+8B8mNQ4gco6ZLq8rk7otlF8ZcfjI/HF0CmPVxjii238XkSeUbGidTN1a8eLIWgOBj3JZ07wR823l3nXIYdusKrSV+7XFLpfwMtVIVvrjPsrMyX3V2dXEn7zlZr6uqM0H7yCeuMez9sI/KMPDsB8Zz/fj1aE4lKWb47leWIuzG3xpI7P02IjWbJjqw6pX8ey62JjduVpc7sSTcLI+DZ/6YvW/v8+60xAXhRb3fSZ6XLOIDfYB7A+Ko+T8dfFml5J7X3IxFp8XZboq+e9aEuo6BcKlvZLujY3knzcJp3pKDjkloWp4TBS7qhhaJYG4K2nCeamKh7uzGOewQ5zcpKTx4GS62KSLG/Le3WyQRrvMJNF4p5La/XKJT/gt9GeUNPyRTciYsrTeq6RFmTSu/LgupgyJoFJNyQmDGnF9tYE60iXTo+rTclkEj5emMuOfxjgHGQj9ZWROXFcu9NUx/KWFuPl15c8Z+OxbQLmFzWlWqGeCq4kLx5vRQrINiSb8FW2p+VuPT+NCSt+2Zs8E2fsFRXRd3oqYDeGkziuielNrmswO56t7ESuSmxMnZympdxZPK5fl8UklM2ZkM63Lb9HOpCRPmYnn/h/igUrJ7AEZrDv/R7z4HkaESxHvGjwXCtmnfkkWLsfXJ9xZw9pwE/0uFYupXWVffCtkXMUXYsxhJV3cCphY8k5MW6Jk8vR8Kod/FtWLlEx/VsD4Vl9ESF8lt9Yn07PGWXGuopLsqCSqPLosJsrM/P4jl0nKR+L5HSVFd/IJvPhA1P6i4MmqZNLu3BSfZil5tj+FmzmXxbGpSqrUTCThz23Rs7yKnc9TUe4tEn+eB7DmqoUZzzvh0jiE36UWBmY15WmXEN7KM+n4sDmcDGCPwczofeW4KD16zloT59JPC5+qGry6mXgVcVRUq6PCJbmAlP4vRXq8krVd8zlW55moo/Th+rs4Mtf8FK9tNJzVy7ztZRZ1HCLYeigD8+DaKGpGsFaZhWpfbb6vDuDGNzPGMY34cj8AzQgLG382JWtkEF29LbwKa4L9P0p+Pymg5bt6aL4pSNmUz5KSOnQ3BTGghoXU4nKsc1Ry9UkCz95+EiPslHSrkci6vm+FLkFFrtwL38PvRepAJR82JOPw4IhYH6zk6MU8HuQXi8DWKk7nZLAk6bZ4uFpD5+txtFI9FL02GAhanM2QlS1omhfIbzkn4WU7kiI9KyLewuulVfDqHEhMVDyLutUg47Q/cRvjeVirGomS8XY3TWDmn7a8/xTE+J7xVFSX51dLf4JFAillOjAkOhgPncznGjWIqePDuroJbEhsT9nBPrS1SqDorTUBO/04uTVeZnR19j4MJO6JmfzNVljla9grfVYd9lhs6aXngOziPj870m2Jjg4GC+9EF/JHBTPF2cL0XxXx/E/L40pmvPa8FUX9lCjrpqNvUo43kp2m9DYxpuUD0Vs6y9lgEwNu3hLvG/qw85yJX4YTYkobLapbJhIOfhQ/v8ks3ZLOlJE3RW9vhfTLZOx4LqLr+bLHKp65xWXYt0ZPR2Fm8rlWDE3S0UUyxpjNbahwQ0u7ryYGtvkuyvrLPjUXcirvh+gq8zxvQw5LfSsyzUnJviqJ9P/2XLy9quTh/86q+KFI/aVnwWYjbw734kOmnu/3Esks7or18iDmz7CQFNyQv3I3yxbnkhz+XlRar2RnaS7/9P4qrt1QMqw0i6FNKvNdvldb6SM9jVWI1itI65HKDcVHcX6skvHv0ujypUQEHzSQ7pLK8ddDMap01MyxMKV5K+4WBxMj57PeN3uSWquZ19VMy0Zt2FpZS6bkw3/l46ZDA6h6IJ6IyrUI2qXlc5aJsr6VefRJjdMKEy8uV+JZupqPS014F1Vhnr8fF8Lkz0Y14Gg7Jb6paeheWDE2QsG0Vak0a1sOzW4Fl3qnSg+yYvMqH8R/Jk5d+St6N9RSt8DEk+zfont7LeX3mpj6thxfbiu5vKeA3o0rcGe1inW6Qvo8qYh/npq4ESaO36pA8QJfFl+Lw6viV+GWpOBubhL5H+uhSFHg0zGFRmsbsj5dQY3pKZRvV5fzjgoazkthQflvonlGKK30CcRM7sf8mwZWzs2g4mNrWq8y8GNtOu6eA6hyV4/r50KyfFryfbaOw4UWajbvzrP4ELrcKsK6fmteZIXKPiviwNVmJN5Wc3Ccidsv/grPQpmTvzK4NaMcWZKx7T7F061lBcaOVrL6agKuNcoRMl9Fz3fx/BpchnSdAufyRp4XfRfxLxT4TU2kXOEfUeGknu5DMxnx2oFTfQ183yzn9vNIdO4GRneXLuDcBpvEcMzvithn1Y87LYMIUZiJTRrG807BbFPJXpjfh5dvQ1n9rYhH99vIXfLBpiievHt1Gd/Rj6PdzSzvXIY9gf44HzCzIqYe5smBnClr4e+jeizdEMCvBDPp/WpzM1XF7Fomlpmq87echlOpJmwb1iQnVMHSr4l8G/0PzeV8vlQk8GdMJRxeKjipSaRD7apcjtYz4Fo2G4oHc/yMhsjm8vxbtqHeSB1ZjYoY0rc326uFErHgMNcudCE5ULKoKY13F1+KAylK/s3Joc29ynybq8LYSuZScGWSS/QMqZGE06mhTPLWsTS8gHtNRtDRT8fyA4X41R3OkJM65qYV0magHd89dRSUmjiWA37tdVweY8b+tD0VdQEg2Vt1qS1nBinwqpeHy5quZA71IzrDzKj33ehz3IcMlZkEUw+qzzFgqJGDIa0VY/T+TPhqlr7clJkuKjwk38bmtaTkgooun0ysOd0Mu80hbB56GJfjvTh6TsVH6Zh8/k+0HKXhdN94VB0/i7/FCtqcTKW+dRXmzlcQ1yyF4db/cNJHQTm7FFxjqjL2vIIuNVK5dLMGHSUnjJVc8WiLA7Oi/fhYx8xpG1t+P/JjaSszpefg5rAAXsrnS3Lt2JsVRsG5Ima0tONWhVDithTRrrstxV90eERIN9zck2bRQTwqSiBxkODLaj1WUUbqWg1nhNDgKM88/0BzWhYEMPyfRDzixrFZMlX6wwRq0o7V15QcH5soM6Ijm6ooUf1IpNX6djybp6V1vAlLr4qoZa/9nJ2JulNDOnXTcOZPPD3t6rAzQ0EzRR7pGxrQMU9B+Ohcvg9uTHC+zLoKhbxxrY57SwU3XJNZ2sUKi06P5WMmObsd8Smjp17fHHp/d6DBUj37I7O44+LAwcF6FnXMxrnvaHr9E4LynIW9lexoNCeAN0nSixXjuPQhkFqPzWTGjqPuvQB6b5H9Mng0pR8DeRNeJK+9HduL1FSzTcArpSnDUlTUS0pgzaAWWB1Tsv57FsV7qxEUpuT2+Ry+TK7OpHEqakp+2/ehCSPqq+hgU4jHg8rcXqUkvSifs4eropOMamtjZFmbBox/q2DVACOGh7WxT1OjORnP04KqdCsvOdMpk9T9LSj9T0F7qyyi1db8varg6MJsfsW3YuJuHY1a51PXdgRPShWSs1JJjqtDw/1KPvbPZM27WphGKWlZ3UREcDOW3tXRq5Jk+zeTcJsmfS0mmzuzpuETbKB6bCpbuo6n4jqZgRNSeNnBiXWR4dSwFHFHN5hJbwIJaGPBw2oQj7KDOFlqxmqTLW+3BWP1xcJKzWD6j9Gz9VYunbRDSKmmJ+pONo6HHTnfVE/OsWwWF4znYFk9c1NzWGFtT/UP4bhsLuS91yT5/uEsXmfi64UJvFonmbbYRK19k2m4SIdXUSKV1tqzeZM/CdLvtvYbzOH9vhxqa6ZH2cFoPQPoFW2W/jKAIE0gKxZYaPqwL/0aa6g8KoFNz9sx5YGKVXsSWL3Jmn47ZF88zSZjXUemjVEw/rg8k3PtSYtTcEDutX5kW7ZrFGRvSCPb2kbmrYK1ldJ42qE7xx8rab82i0ptrDh2QEmDNtnY/VOLWWolwfWysDjWpayfgrzLuWxP+JdXMtsv1sylyY8WBC7T0ZF8PtacxUDprUPa5/PNYw6HvQxMe51Gs+ApZDbQYV1aQM/FM3nZVMf9rAJaTJhDy5xgrrtaaGTlxAKnUEbsstArdiJOj7X01ZsZ/KclFy74MCPSTINm//Lnjx+jmluo+KAN2V99+Cgz/HXNNsxJ0PBnSAKbJ/bi/R+5v3Lf2yv60LShmr+RCTiqe2ArP/vKNknwoQNWXZTMKmPkTq0u/LmqZoXchWJ9K2KbaEnrksDY7x3pdNafmJkWzn1rhZWDkpO9TFw81hHHEiXeh02U2dyOpE6+mPvEo7tbkeefdLT6J5eKH6fhsV1Hjyl5lK0xjcWn5P6qs7DvN4u5m3WsrGWUZ+nIlvIGrG9nsnW9C8NG6ah8P5/RpdNwm6nj1ch86SqT8GqmI9pYQOC+KYx+E84HeQ2V0x050krH1OgCBgaMp2lyAHVbJNL6jxOnnIPI6ZHIjIOT6Hs6gH8GJ7LIU57/AB0lRxKpYhqJz3MftuWZmXNsPKv6+pF6TPbjWycOp0nHfGaSDDcEz/IKanXOJ775QOr99qb1kALqmuR89lPgVLkQl7MDWBMTyGnJtwnf7ZjzMIiGtYpYl9cfQ4qafzUJvDIMwDJQxUHbRALn92fUSzWLtyRwsMowWp5Q8KlDJou79mbdTgVvjxl5HNWCAWqFdK9kUoY2o+ItmQ8XMqFSJ6ZKL3P3z+D7hHpUeatjZFESY9w8ub/MwBRTOk3dF9Es0EBb9zSmbJnHIbWBbZ/TOPB5OgM/aQg5YeaF01huu/lgJbmukbsj//sOvW9LTByYNpKjOUpqyk7/ltKNs08lc85PZF+3XjT4qqBBYTpxi5oxRzpOutZI+MKevFognW5DIvXGt2aQLpCnmRbc1PPIWBHMKunCwTvd0LgHEfTKQp6bK5G3wjGVFtL05zSOfAgj7t9EzOXs2VUSSr+bCXzaI3CKDWVp5cMc8h1M7mw9G+Ya8a8m2Biqpu+wRMpvn0KDcWpONUuUbDuR8zX9CfydQLeyE3is9cd9TAJxhs44u2pYL1+zfPsJ1P2ppEN4IpabTuyVvfltkNwXhT2PTuto8SqPhV1W0kq6gEt2HgXJSzj8zJ+dIy1U+ToLG78QLsoMXGR24Xa4gc7qNMrarsSqoi+1Hcws1Q9j/FM/woaZqTjYgeUzfGjVM4FRrv1R79KjaZyDY3M3/vf95OV8crmpdmfMtTBGZScy5eN0PHUGPBtI5r+4jtUuBsZFZxIXvxp3EU7+JjOtd82m891wav4tpEaiMxGpYfxb00KI/SRSKivY3i2PCF9Bt7fezG9awKZ4O6LKSQ8tymPL+yG8/OhLyCwzD0tHcXqQjsJbBay8NZo/pzX8lFnR5WMXWl9VUf1cAj+n2lAwT81bvwR2VOlE3cRANNLXHt53w1n2ws0EC+8XrOKEzC69fwEFg+dTJljuZkwec/fNw6NOIBPdzWxaMIRLvYKgu4XnpyfiK+fZS3alKaQL6zYr6eppIldlwykbBctn59NW3YnNzgq2ily2ajtz5bCe5nWy2VtjOa3/NaCckcnFsksYahWO9mki4+Y6c3yukun/mGmst6fKfQ1tpYvt/6cf/+X5MtU6AeXFjtj0VNNG9sLY9g70/6LgeIsMDqW3Im63Dz1ayKyb3YUM6ZuTxhhxvN2HFyv1TN+ZTM9W3jycYeDYtAxGK+YRGK5nfcdcro9ey8kiPbpXOZQRXoy09+d2vJkzHdcz1c/A0oup9PzjwbSG8ppHZfHfVzdeTPensszqVZ+X4znYl+wHkuHdl/NxoR+nJH/eeeLG1nMG/vRKJzFzEyOPG3g7OhOrXVtwfWHgYJcM6qzehnpPKEsWW0jf6S6dMwSn9AQG3hmC/oeW3vLzirHdSZqlYYxDAgss3VgtM/CX3JHYrRPYrtTwMSCBqddHccNRKZnDTMd8Z5DM/032qXW0M/N1StwGWag1dAbfuqsI7ZPIaAbzJMqXvgcSOLDZgciNGpxWmVk82pZZYSoGyb6u0nQgC59o6LnOjOvgYTxYryBmVw7POnVj6UoF714WEFC+A9HlI4jqkUbb0RpGXQyi5SgLN59toLSB5PyrOZQrP59TZ3QEvc7F49lCMmbouV8th5yShZxtIjO8iQX33248GuvP/r2SaeNWs/qRju9dk/C1cqVdlJ5pLZMJHrGMmFgtU5snUlo8hRX7VWTXMPMgsDMTLytIUpvYXyjoWiJnr6WJEbO7c99DiSLDRO+XPelXR4EhLw+rqk4IyQZn3uXQ9WsfurdTcKx6ivSqQcwfqOCB9E3/H/0Iu+3NRb8Cqta2p219BSNXFXK5DlydFMaZL4l87L2IfrEGZkzK5NaxjZRfbKDytCzm23sRNtTAvbnZzOmykeh5OoLX5NPy40JatJDdt6sAp2OLcbqqp/6SLHa5LsIlLZwIaxNbZy6iobXshd9mkpQbqDnNG1fpzp2TvBhr1HO9NIvJ7+bx6bmOhpWSyV+gou03Hfb/JlNfMsv0SjqedE+iqvtainN1ZBYmyc7z4lPVcHZdM8q9WU/zT750r2PkR0tPCv/6sv5+IgfGr2Sdjx8nJf+PG+jBmWr+LJEZnu82icDHfiwflUi63TR63dWimG2m1cl+VGvgy+ZeZiYygPDZvrywM9M0oA97O/pyqr+Z5DRbZhZoWbxGdvGVXvRyVjKnVSK9M0ayWrLWGSsj3eaPQNdWz5QLebQr78WYNzpWhxWQ461gxSADib4paK+t5O7FcAaeNfLM1g33/jp8HhhRj1rGOjcNbkbZxWXG0qerApvqeVz51I+9ZaV31E/hgPt4dnqpcJC+/DSzFy1a+zJ5oplTl0YwcrkBly0ZzN6xkm95BloOkNzYeCu7RhjofzeFLxW2UM9kYKpbOnnjvMixCSEty8IR02qmypxsFFBI7SbrqdBEQ8B6C62vzGF9oRpndwuWAzOx7NUSvsbCvPdz+Vd6dy9PC48uzafLbi1l5b4Pnr4Qv1UKxsSapDuNollfBfMOJnHj3XjWSDcf6pjETbfJFNRVcCIxGdPKSRxsq2Dx70LKFdujKfYmtW0+xS2Hc9NWw6LFZo7EDmBQmJY788z49R+M93ktDRea+WtvR98ABcpXWbi+G8jRnXr6bk9GdF/HiTt68t4l07x0A8mSab06ZJNeLD/7XANVfqdwON+betf0fKqUT9YAHy7/0GGILGCbnw/TF+mxO5nPsweSE6cYuP88hdkH1/BXZWCxeyqKcC/6lPiztpWRQatXEfojiHxnI2aNF50qhnB7mZGQjevoNj6MyclGltfaRrWNvszxMHL99iZeCV/+cTES1Xcbr4PV9JB7EdppAm/NOhrfLqDJND/2TtPhvKaQEHd/tpt8eS9fs2heAG2n+hMUZKT5Q38a39dx+1UBpX+VbN+nZ9CIfMa3UlPrSBDN1looJ+dtWEIoTQZaGOixmW+HAsiV8zm+6iK2CyXT2qbQaZma03KG/9ktz+qQksotZP5cTMKYq+JebwVuL0xkvp1FFzl72kcF1B7rzKLOCuIam3AKk4wxQsEorwz2r7Pn5d7/cWA6V8b1ImK3zJ/FGVjH9uN9FZlRvVOod3soM/soCHROxzMQ5sgONbY1MnjvaBrM1eP1O5/bZzUMcdFxyFzI2lAtT7UGNLezOV1GwYLJeiILcnE5IWd1bSibYhMY+Wwg0YP8eW5OoLPbCLzbhGPlncjFluMYczaYH0aLVIdpNJgUhN1dCzdqL6RsyyAudTAS12cJ5qfBBGyXfLJ4MkcjtKzOSOT5fVfcvmrZeyqBM2njOVxTQYLkatfcyUycJnv5VCax/w4jNFlJxL4k+qkW07RQxVVXIz4XFvBsgQLLyBxG7ZzBzEEK6oSYoNM4HnRQEL06jZ5LbJl2IYxKspsW/dIy8Vs475uYWLHQl99WYTyMMLLjq5yl63qSKqdwYriSI86h7NhqxC9mLQ6Dw3FrYaZz4FYOdteTuTWfOXu2US44hMYLLbys4kPHX0GUrLJwJdYHxys6vjQt5Lrc4//ke8WuNrFvjWSoU9Jz400MlT2suhHO0fUmDskOzN8TRm/paO8mKGncMYwT0UbyZd4MeK8k5aqFqZs8KZ2lZsc2C896rsTmkjfTVpioe2oqCkMAfxtI//KeTtkGQRy1t9Bl5lT6j/Ol6j8WGjadQpn5cq5MhZjfDKH8LCVZu8zEPJ7AlDcKnj4zc+zhZNJHRNBxRRbRRX6SDSJIqpPJ1N3+PJK8EXslmyvFKn5fMvD4ZxYXreXcWhmouiMPc6kv6xYF0tHZQqvzPqQcDWHE3US0/RbRS+720oJE/H4s4+QRHzzk80907jQwqRjZIokTZbbx64wCVqeiXqSi210fWvax8HqfK3fdVZRMtDDymwuNWoRzX2Vm398FrH+swDnKzASXuXK/DJTG5vDtqIYNf8NIG2ym1MOXNa3D8ZHsN0R6sFNJGKUrk3BbH05LpYGJylwq3/bjgnUY8y7ITukXQL0LocTWt3D4ji/Tg4J56mNhdXkVy4xhPN1tZlT8RuK8wqlQZKLdMC+aGf0oaWlhh346yhUqVjtZeFp9AYN7Kll7yswH7UKWDYjAR+5dUucgQudHUHN/BhOuBLJsWzj1tpv4siqA2446LuoK6T4pkPEdwvn2VXplhSCKG4XyR2ZIsp9c2j2y64cWIr4FIaL1rEnLp9r6IJRVI2hZNZOaTxW4rlNiDLPQ89Fm1lcOpNpoC/9lKjhXx4+Lktm2lW7ldmNfBi21UJSygGi5U37XCphUYTFnPRScPWXC2MyVGm4KHJeZuJW4gAp2CkZXzCL47Ciu2ir4FZvFhREO3PZT4hKexNw982kqs2XFr1wmp0wjy17B93L5zB86V/KJgkvt81nwfRYpsxTkvpS+X8+FD/LxnsB8IrcsIDhEwZyqedSPW0CtxgaKHfLol66hgW8EYQXpDNgbzjA5b16euTxuE8LQdQa690ilmV7HOYWeALmnZyaHM1Ser+0iIwVR3qz7oKLyTiOxGcv50kFFJbskttq58V9NJZdjMyjav5A/aiVv6iUz6sYyXGeoWF7ZyMKmswk4p+TETSOT6s+lgtxJj80WTFGePF7mzcctZtqkruWrdIQzMRaG5a2jltwRu5JM+s4KxK9WBI9GptHibzjDD0bwvGs2Xw5Eol8bwZKgTLy6BnPzhHSiYYXYjgkFYzgOShNx7UL4vTCMKn6ScxaG4t87FDHDwr0jSsaawrhxQDLGW5kDCTqZpUn4lapZdFuJ8/dEsipOJVqrZEz1ZMJmr+XSfSXN05JwWOCFdXslvS8m4zFvAyNb+pIscylhvwuqyQp+biwgNWoFviZvHp8rJHiHO/fyFbR1Sufh+7WMkPfxVW4uI0bNYnR5JQ4jU3id4koZeYatbiejZiG+/eTM1S2UzjGfdZOV1Je5tPLUCjbfVP7/94e/6uLB3k0G6rrlUi9dZoB83NSSR1bdcGI8DDh9lJx2WUdSUQTHO2Yx+rkB98QIli/JwLHKdhqPjqDHizRKPm5ncpsIvq5P42OYge+S94w2mVhbz6KXvOboXZlo/OawLUhB3W9ZnJBdufuSzNnLRi74r0dhreKWNokI/00c2h1ByecsJpbR4bY5go/Vswm6HsqpyRFsn5XD3X7hPOksvWxbPq87bGdHgZ6m1QpoeTYMt5cG0vbmElQ/jJRFOgJ6J/Nb/jtSE8YFs5k6zhrutwnFRrpSRF81HeaEUsbRQoePGrY3VjK1dQpufbxx/OTHjtVGpms2kqhXU+eXke1L1Lgt9aatrZnZhauoKf2otX86qoiZfEtV0C5bPh4xh6OfFdipjHwZMJEfDoGo3CzUkUzSZEMAmuUWXJ39eOrmR5sp0sFbaznm6Y9lluyjXB+W7wvAICz0mqmVTq3H3DCfadIlx0qfOjO6gD8jtxA4VsHS6jlUmO6N78EQ+rhaOCVZY8lKHR8mF3LJ2psKcQrSu+azebvM86sKerrkMcplJeafCvJa5WJ7aBnquQoSb8h+9HYn2SL/z5I88nqsYrF0n4aF+dyP8aRySyW/snNous2NyX0jONsrl5ItUayWPvvhYy7j5u9kT2YEui5ZzCm/g2aWCLa1z+Tswki29IzA+nEaZ8rs4E0tmUvlzRhyveGVgordLPiU82ZmoPQvx3x0Dq6kVFNKBs4kNdED9R95th4Z1ApeyaYbCn6cTmdKwCri5fPD5DW8b+XJD5lRzzfmMeneWi7I97IbnUO/0hDObgyjV4TslL16dsj7W5hmpGa0H6m1QjhiMPL5kR8DBgbjqrLQ1SmAvf8E01/m7dHpQXxY5stoPwuONr70fqqkVudk7M0+pJ9Qs6dCESf+qHA7qyb9tdyjBAVNFqp49cGC1f++R6GCkiHqbBz91xKdpqDH6xy8WI/NaZlFjtkED9jIkI8KWrbPYtLz9dyQ+fnoaja8iCJpVTDeey1UvLyHTeVDWbvJwr899tDnbzA74iz8KNpFB8k8zyumYvTbw4QzKsL7JLHSU4nHNW+GXy0g/fMqMuVMXDsr+aH/GmJlX2ybn0Pt85tx/yGzYmam3M815N+WzLYrgz671+PeKIy6T8zMT95OzY7h6NuZqf3MgLdTKBG9LBjXRLDjWgjTZDfZlMr8rhTEOTnDGww68qKCqCHP8FF9A4cPyx2Xe7Sruoar0Sq6Whfx+YLMwF8yZ87I6/zuTeNDsuceZlF2/VYenldgtTcT48vN0pEUiIwUjtfeRLi7krkbknG9tAWfMXq+Lyhg/LZolifp6S9ncpz3Pi43M+DRIJ/JffayVt73+mezeVx4gKFJoSwOMeJYkMCihSFECiM3+iRw8l9fapRayLkewig7X8R7CwE9gsnvpqTRnCKUTWR+7Pdm9IoCaiRJ9yqjxX5vEbrQCD4t1mCfVkT1XXqZwwr6uqbzJ1TmQw8lC95ko+i0iilaBV/LWdAotKjMSjSiiLx4H979VPJsUBFbGmmJWx3BkzeZdHq5lzPXApidYJF7Fol6WAj7ZSZ3ahNJs+aBmBZZGD8wkH7uYSwJNtPMKZju00MpW0Xy1YYQkqXrXRxfRNOfoVQZriZ8RxGrHwfyLE7DNo8iuv0KwNRGgfptLtZs5PY7b364mcg4rcUm0RtnVQEu+7U8Gy/ZTLJKYZ2leJfRs7RqCtljDxD/JpxtdZNpWnE/61eGoyow8cZmD3eiIlg9XTqLJQql5JZp7Yz0GRrJKqcgzOlGpm0Povk7yRWZFkpU/pzeqmRfsyJy98hrO6tinE8RVXoEoOipYt0JC6Wp3gyQ17bhVSbD14aQuU7Hb30ydfvv5XRDPdG1U+j/9CBz9gWxOdTC+Wvbue4YxOwo6dFrd9PYw4ekDUZOrvHhZl0tH3YZCX2qYeVyH4o1Fvq8UvOtsZYWVyyEjtOw1FfB+fGZZAzQsNEod+FgOl2PqCTLhOFgMdO7QjRK2R8xHc1k7thLTFg4XS+aGKjYzs7Zai6ukGd+U/ZjZw1TDxqZutKf8s+82WLKoWemH0FZCsp7pzNhjJzfKB+efLfg3CIQxRk/0nwtFJcNJDgyjOjvRpIrx2N2kU4xOYmGKQn0lazYvlEB/aUnzyoIZN1sIw6fonHxCcVa+m/3tTrSXwUwc58F+9o7mLlVQyenIt4O9GPuPW+GDMrhcKcg7t/25pIxh0ZjAuh63ZuFC3M5t9mXoK7S14YUUbDdn58FsptHZLJjVhz5Jh/ZtfJ1zh7icnwEhjEZzM4wcOStghvSZU5bgilep+C/ORY2R4VS1V+y4rNMpkn+vzFMgef+bD7J+5xaUcFcfzOTH/hTS7poLWszyxf70bNVKGMjjVTpuofZks/PD0nio8yuL66hPLJIX7Pey/dZ/qSek+5jH0ezfD9M7yx0jo5haL8gxkj33Be0k6/7QrCR3F6htYHfh4MJm2lh5i0dH3964+aRwiuH7Vx+qWB2mWRapEaQeFPBjEdJdCgbyelSb+ZcT8F1u4EnvZXc/J7EkKUGyfvBmLVyljwimIBk3TIpsuMjOdpQutN7I5NPRtL8ohbNCCPFZwPwrBdAg95Gnq3Uc+R1ALH7jSyyCcQ2wJv2nTMZX1PP8tXedNqZwd0omU+bvFnsnUWN1Qb+1lXTO87IkMYRzNykZavCyJiKsoOsgljiYCFvfKh0dG+6ns+hWUAwZ3Z449UwjwEbg3BbI3lpawqP3ANR+nhzakwhz2NDGXHfmyovTQxqGE6xdMxWb0ykS++3GaLnr3Uyk2Oz8S8K58wXI6f3ZuF3WMfWH0nc7ZDJiSBvOqQW8mWZzHxXb8Je5/OkIIKbMjf826by52YojWSnjB+Wxvt24dT64s2UlWm0fRvCsAAF3T8n0/pFEEPaKzDfSmXE1SBqJ3hzQ/ZdC9tQrDzVtKiRhFWaL+1kvw/YkkbTFF/6bPbGLreAtzHhNL6rZ9nQVGKPGOnQM5CNJ2UmL8/G64c/W4cWkb0zh1kegUQ+sNDfKRfXSiH8HWhEXI2hfLHM5OIivmRE4+Ppje2ZAs4OCubGPAXXp6Zwo144XZaEcLqGhapVY+k3JZwNeSbc18WybWM4hYHy3MyHUMwNprKLhYdbM7jtHkpgHQsGVToe+OM/zMj6pglMsvVlbWgRn1yMnOvlj3hr4Yu85j/yff3MWaw8sh/tOm9GSW6ZbTyITrLjwinZOK8/SIDMuLk7Cnj2QbLDCW8mFhcyc4Avhi7BZMjetKmTR1B4IPVKLHR5mEePozoivhdwbtU+zJX8GCZ545XTdpzH+JJSrwibZju4W6Jl7swi6u7YgV2CL59kznQv3MnVODWOiw/j3mkvJ6qo+T9k5uGXeJwMl3VYFH0bhe36FMXujtfuflX2tlvU107s7la6uxvp3qUbNoYGFRExUUDSoO3+5i/mutjdmfk95znnPgu1BKR/vei2zgCpkcCKEd743zagQ5OK6zcd+fPXnmMmcj4XRTDglj0nv0np2zMOdWMH2mxPQ9vQH697lmzrLKXwioxlYbb8dZHiExjMzAl6qAdEMsLSnezhBtgulfGfjiNf1fUxWRbBA00H/kbqMuNiHJ232bPOU5dTXROIOORAjb8u5lUx+IXa0/GOLgvtUzC+aUnXVXr4zkggt9iQLYf1uDE4Hpd+Joy7psvRqynMO2zNR3tdDgyPZupUF6500CNKK567oVYM7ubE7QNRJLWOxXOHE6o+0XwhjmWtLHmrrWRYHxmRHa3w36zkfkY4g8os6LdCytrRAdikWdLNVMnKCT5Yic8cNEhOqZ8Ds84YsCZY4Ek3X3pu0Gf2ZoEuv71ZcEWHZy8SWG8XzB6ZNguOJvH4bwh3/9Hje2wkbSoduFThxE/3aCLSk6g85MS8PlFctUxkWuEdPp6R8+/AMIY+vcO+xFTazwtjobcdeicUvLCRsrG7PXF3ZKxt58PReEPMr0lRx4NPbfX49SCKa2VelEzT42hcFKvuehO/3gCv6zKECb48NtPn3NUIdpb48XOlPp7RESw9KT7/TV2qdsYzY48X3c/okj0uEYtzXsw6osvqLQlsqfNgQ5EhNd9VTDjgIn5Wl/TGRKR+HgzpZ4DNTIEjPTzods6AmCdSWm1xIdRJl+qCaAynO3Le15HWyyNZ1SGOG2tNmT5NxoL7KYRrmqNlJeXnwhQOb7bg/QQp/lYR7MkyZ8x0KRV/pIQkm1ETKOX29CSe51uysq2Ul7uT6FZqz6secvGMfeDeHX4oU8jeKP7P6w7hPmmUeYSz/qsJdu4q9rmH8b+RZnj2V1G/KBCtb+YYWypJCwxkwl1LIlGyZWcQ42wscNBRsuxGMIe6WJH5n5KDl0Pw2mTJgUtKrnyLZM01S4qOKRmpH4FS1CHiOWtYBXDxry7DB8Yw/Z0/P3N0KRodi+syH3q46NL+ehx3v9wlMtaIsYelnB7phUWNEdskUkrmejAlWpfgrnGMdPPF3tqAzCEyFJ292RWqyzbnaCr3uXM4SZfaEPFej12xG+7M/y7Gc64xiUErnQluFY91XApDxzrjvyaWGdHJfB3izGaNJN5NTmFQZzP09qswXx9Jwnwz4sTrY3+jqFijjWFhEm9U4fTwNsbovJTldX5seHUH/zap9JgVwQpNI3YXSkkvDkceb0D4KhmxuWFUVOmwOiSNsJmBHDmky1OJgmxLfzasN0FbU4XpFFeWaZrgtURFK6mTuNP6BHYXWLbTjR4KR6yWpZGgTMRmpBUJZuJ5fo2j/D9DzIqzGPlXTpWlMzvPxDOrtYJZf51wuBHNzZgUNovv268qknIbgdGLnPjRIZJrM1JZ18aaRzOUqNYE03mhOdcXSzm1OZC54hkqh8ZQ7RhKzmBd+tyMw943hP0+orbbxmEx25+OVbrci40hKsiPdUv0+DgzCoVZKCfP6DFoURQh08L5eVSXRz1jadF0IUdLF/W3cYTNciGuRPS6XgIxz7zYoKPHQRcVPge80V1qgOlMGcTYI7ljRq2WuDtFsSyYZMGrYiXtTeN4om3DBFHnzotj6ZRvQ8hEKbNyRI3VWSMZrWTfhxCuHDHgoTiHxMvi3g6xIGKflL1tolhsZMZ6cfcDUyLwkRsTMksgOCgcm2xjLIcLjIgKZVmeOY+zlejJIngTbUjCJBnbb8p4dceYWUVSRrnKuGmjy9yYGGYEedD+pC4W4jPajXcnbLY+BnURTPYKQIYuy3YkU9TJH78cHbwdxTksDaTdXl0mX0lm9E1n6i/pUmAWQ3C+K/EvDFmnkhKm6UfXGCdqL0fic0mBTYMLTYEJzIzI5ccNA3pWZNLPJ5rBoo+Nicxge0o0E74acbBQYI6PDAcjEx43qtimkNH/rbin/cXdsYjkUrAhnXIFJpX6s2OWDn1/y6lQBFG8WZuSvQrme4RQskn06jNJxMndUN+ly9QlCXRc6Y7aHl2WhMcxs9CVvUUueNfFsLx3HiPbuiILjSE9I5+FS5yRliTzbLiC1OsuLN0XTe2SXM55OqFURHDbVkV/Zwfm95WxqFsKVfUOGBnI2DYviYEuZlTGSGlfEUWbfabMfCYl80E0c8NM2C+e+QLnSBbOtGX+bCV7bZPJGWDP+lQFraqSCWpjTpGljImzM0nKt+L2k3AqApO5UODAqQopjdoq1sociS4VJxKi4OV9R8YLYhagojDZjhkNUpKawtncyZRZwVLGJcgI+0eHOWsT8fwZRWS06M9iFhcNDeb1NQNCxPkHzwnknNKQ7eLvX60O5MxFIwbFSzkyPwDDXD1yNCMZNNOHbiHOPNCLRKtjNlle9phfl/K3WyrHop1o9SYVnSkCxkOM6HUkm/9pZTJO6kBqsZwZTukY5Tvx4lIET76lc7HKlhO7pbTziSNJfP5JYi7sd42nYqY1CV2lRGknkpymi/RzDBuuRqMj+uoDjRjWFUUyf7f4bC0CFzqHcSvEiO4lAj0Kwpk7Tp+pGRE0ng5i4wE9oo9HkfUwkDZrdMm0SMRhmz+jzukyVry2tvJlxUA7MSsVrBEz4KqGEzruMsx/ZFDX1RnNz8ncHpFG7DRbwuYq6fgzlrR+Nuw4oaRLdCLLk6xotFHS42cCC0U/b1ktnn9xLKemGHLsj4xDF2IYnn2Hfs8U6LwIY+ssQ/57J+bYP6F8XWfM9jtihpcH4rfeCL1wKXMTgqlX08O1Rtzp5iBqxurwXqqkdEswzhIXhlyKptv2bDbMsmfpaikN/eT43LVl65twqp6ksULdmjeLlCwOlTHylSHDPwlc6hrE4B669CiMZ+KXQF52EfPdOQnPoAAK67XpE53Cb1EDJ93dMClORNjyiLGr3fjwLBHvuIdsz3BFa2Ayi60KuNvLlc1PUrhi9JAZy124vCCCSzcL2T3bGdcFMnROPaQpwJmHUyMI0yrAVdzZwHMyFou7/W9fE+p7yZg3LZu36Q70uyHHZUACCdPtCfFR4B2fwMCpZvgtU/G6SMZ+NRtGD1PiJub+9k6GHJTJ2LdEzoK1RjiLWlVEimx02IgBE2V494hkwAA3jmUnYOZfgHmyKw+uJ1LZ7QHHrrjScXYirx3ucVDHFevD8fyv8B5/JrojKUjCeH8x1obuXCaZVnFPmLvCg8FGyRzUfcZnIxtGDJGy+GI+rxps8N0g5bJ9Ls35Dmy5ICffM4edqU4s25JG1I58AoNd0ZwQJ2bFA34327F+kJRJLwTCnujT1j2L+4Kog0xj0pxlaGim49/DGNlgGbfWZbJitBFRc0TfcE6ny0BdXntk4No7gdJ7Okj3Z7I4XcZ1E21GuGeQmxzBdjG/LizJYkT3SNHbRMZ7GsVAdRmBlbpc/hyNhl84Gut1MX4Ui8GZMK7a2RGaoeJLeAmu3+3xGKWi9eBXWBvY8/1/Kgznv0RtqQt994YzTb8YrUbRq6eE06a6iLUDXOgzXmT+/o9FH3akq8g/tf6veNrOkZAjSjY/f0mhvSudvkeh3lxI686i74s8K8jysZ7jSlF4AiWL82nxcWHDrhR83e4RkOjMBbNUtE/fI9Tditj96UT8fEHARlc+VyRR3fc+RSNd2egah3vXfJ5vcmXd6Vhqut3nrkqcu7kMx6cqfM2siTBWMLZ7Nov/2NCur4L1rjnMi7AhdagC+aksEgdZs+KikpYckaGnWTJGrqRYquKXlTlHw1Us+pKEBWakXRXosDKFicusGdxOSvfGCEactcZvoJRnw6JZVmCIu9hvYhRK+hZZckjsBXcPiX4+0YRuTeJ1QQyXtHXR+RzL0fmxOOxw5bjIwDaHiwlq7UrSGRl50x+zLMuBNDUVS2pes7KLI1GDFXQuLsIrSvT2xUreVz2neKcrMebJuP77gLKFrmTticakqIA0pSO212Ro/xJ4/MuWfzQVHNohZmeWAbfbR6Adl4zmSQNK/oo9xiIVTXUjhAgZN/RT8VxrQ3cxa84WpPEx3ZrGreJ+iRw1y+wOPc2VtHkhFfPrDnrOKo4kh6Ndpcf0pkwOzxH9OlWfBwciqR0XwyMbPY6PiUY1OZrhqXqMeBVFu6sxFOjrUDU5AdUKGfY/DPiWn87r9mHEr9Bn8qhIJn2SIhngROiJUJq2PcVysTPmd0IZ2eUZJuNc6SP2kb3Xi9hU58z2j1J2OD/i1DEXxotz0/3fIwIDnfj2PI2vpwvZKLLvAL94FIYPuFDvQtDfSC5kPeTLYFfO74hEtfsRT+ud+N+UNILP36fe1YWBFSnM3vEAt1xHli5VED32KToznPhaIMfTr5htaXYMFX3FUuMe5v0d+Kkh50thHovcxV22EL1nXB4vZjhiUikl5kwG07aZEfJQhc6vBMbXW3J6hZL97TJ5ZmbMYX0ZfqK35jYaY2oqw+56GrWj9ZEtzhb7TgI7nuiw600yG3ckca27PhFpEexqHUazuyEzxWxsNSWCg211OWGbRa+0KOLF/lVqlMXjYDFT7utg7pBKSXQSy4p0cHNJYsnoREbP9aXgVBx+DqXkHfDhdVkM26xeozXKhxKRcxz+eU1Iozf9xH4t6fyauv/5on0hmWXvy/kT54PDqBT0gipo968fFXlJvHj1hvIxfgy6k0LZpnr+m+PD9VwZj5aXgeil267IKfj0iu7tXPEQOb1PWiljRKZ/u0rO4ohSjqWL93qQQv+ZVYzd48dRr2gelpbz7KHYS4+lYPnfa46fcSP8bTxKs0JCHnlQt070UqGcVU9c6KBIIvxgHmO2OfJVKuXd31zalzmxYGYY58uK6VnlgMohlLjDTxjkZEPb0DC2eTziyEM7AveHsfHFIzE3bTm8KozwNY+ZGGnOoT0ypotePO2DBfLZMj51y6LU0JFL39IwTsxjXZkDYzuJXbL2HjHD9SneLSNT7DAupmbMuSr2HbEfDn1jjmChIuRkGt0+mHFDXeCPTyrfDoi5fz+L9SsT2SIY4tI5i8+18YyUm9BjaTpnfiUxtYMZXjsF1vokcUDnDr3EjhmaHcGm80HcnpkoZugHNvQIpHRbHHe8q7h3wxdZXgqjFryjvqcfagkpOB75gPNHP9LFPhe78j0D/3gxzy2VtS8q6X/SU/yNNC61r0L9pydTNqXR26Gagw/cmWGcRqGilIgZnoypSGX2mjLu/xV7YisFgeYl9GzlwsadChp8X9N2tTtxNfEsr32Mcq8boYvDMOE5N3b4MqlPCGZnqvn3izvG1vEM83vClQ72PH0aioNeMWPG2VI2JIyzH4o57OWKWUQqSeOfEJ3oyocladxc9wwrdye+LJMxd9gDxosznRQvZte8e2xxcOai6AMZ9+6TdcqJ41oyDHTyePndErs9Av/7+RDDAdbst1dRFFZAn3hL8jUFFvUt4PIbe1qmSskKz0Gt1ppVZ8JZ+uMBI7tZUR4bzvQZBbTuY833d+E8m3ufvaNF9vCU00ueA5dMmL8kk/2rBbo4ijPySueoR6bYK81Qj05n/OoMvkfpc1GZxaOsGKS5uhzoEUuvomTSDIwJf5qJiWUaGcYm/BOQwc52ClKstFk3J4n4pWE8/3mH4eopGNuG8U3M99ExcornpbI6wYuvdsFUr65gZnc/Xlon8824kpUr/fG1ETvLxUrGBblgvTCEPTGlrD7kwt+9aSDOpemxCf2GZjLzVTpT1Iz5n0MW3gbpuK+zIn+EEunudPyW67E9OZIcKzkvxxjgUxvB2GlxZOw2xLRBxswRcTg/0qFEN54b/hEMaq+L85w0ph1JobvoRXO+ZfFdZCOfbQY4XxDZbXAS2R4mFIYJ6MfFI/9mQqlSwGhbImV/AtHdlMAzjQZe6nnz4kc4K7ybKFH3YYRuGJ3zGgkKDkBTZBZN5xryzgSx1CqBrXV1PPK3Ye6MMDaMesPfy7asexZKelMZvqL3dr0RyhznNzze7Yzz0RAGHXlN6DEPponvdPj+W/Y4uLHWWsGwre946OHO2YkKgta/J9HWk1afg1msKKe65S7l/YJ5VlPLsXVefFsdzPpVbylLv8vtgcGova5m/AQXelWmMcLrCb92WdDHXcpT63x8tMz4YCBlXpjIgZOMedpByoyWXOLijLCaIGV9RD43/9gyZIGS5UsKuX3LDNe5GXhbP+Bigim9kjLo1PohAafM2ZWazsmvBcRnO6OenUrxwAJS7c04o5lB0uVCZuaboS123t3D09HqpI2mSTpvxdwNqArg0XGxR99+R3dLsW9bR+O/pIEbirtcmRTMytpK9Lp7sWa3+F56lXQTfX5C7xQeGpcT2cmLe9eD2Wn7gcmD9amencu4w++Ive7GywuhlNe+YNYEJ3aekjL6TwHj5U7s6iulTW0hQX62DPyiYtCklyLL2rDPXODJ3hIs+jphK0tjt/0DFl9xxmJiGtY7H9L7ih2m38JoNfEhE0ptiGoK45DlQ96F2bJ/ezhPfR9gdtyClc+lfJeLM7umy+oeGcgNk7ncaMFh8TyPa9/ndI4ljYtE7jK5x76XOtSrp7N3biLpop6FxAxO3VQw6JEFmwfKePAum7N6NnwepeSLjYqe5UaMOJ7Bf0fimbzMlNltMliTq2RJTzt6fwvn/hzR+y6LHbxMyhxRrzsCjJi8TUa/9Hiy95pw86WUN/FxHFmgywz9OGIPRjPDQYfSx/GMnxGFv7cuMqNY+uel8neENwXhKYz73EjlLR+8PqeQIdSi9sePnm1TuJD4lpQ3dyFGzIfmWq689cbkRwq7p9dgc9IJl/+UBHiUInR0IVem4GFiGT8X2SMMDcXO9DWFy6xwnpTOiuvPUP7y4JTICKM7vGLHFncCd4aS1bWEKWtdeFKuoObRGwYHuTL9sIKr1pX0y7Bhmjyc01Pvc1DNnF6PVNQmyxn12oxjh2TsSsjG9ZQeodVSbnRJp+GFDv8Up2O5L50JX7UZa5nOy56ZXNqnyxaLDFZ/EPu4vRertkZhcaSZCVMCuSD2sq7Jbzm32AfDvqFcCWqg07JA1LSSmLK8js4RgeQtTuLe1Pd83xVAwX/JzLj5nvl97HlRqUKieo1ZWwc6fw+jeGQhpZvt6B4YxgDPQhK8HdhkGMYl9SK2H3Xk5cVwYjcUYvfKkYQWUWOdirh80QGFpZx1MwtI17Ni0VEpX1bk888JM2zOSDm0X+xxK80wH5UpcuRT2t63oVWhgu1T7vHVVJd55TEYP5MTb2ZFL2Mp2zYIbOmqi1N5It8Nk9ARNeCRk8C0r8ncFrVq3BhHx6EpLOirj2VkhJgjaaz64kcH3VDGp38g91IgLaK/DdvyluAKL2I6pfHzRw22c70gOI1OtW9ZM9ebiV1D2Da1gWf377K1eyix/o10OONKdHQIeZTw56QDY5pCGGH+hoepDvjkh7D6XhkVaqJHrQthzPpKwlJcyOml5G1JFePXO/P4h5LBSdX8dHRhxh4l6r419E42ZsF/WVy8l8HpwxZMb59OZb8HqBp12F8Qz7O1MbQ5qofBqUzCxF5knyVm0+R0fmQrqJ+qy4jHKjreVJF+WpdbV9KJT1ShtkGfTl+kVF/JE++jQ8D5ZMY7Cri+8idVI5ndhvW4GPnTkprEEKGB9d0DGZmcSMTcBj5o+DL6aTCrx31gRoQPEUtD2PqtDuVqP75fSxK11MjZAPG7/yZyzbGRgbs8GDhVjotXNSNT3dj7S07d5ypWpnjzbngwxW/e8eq2B3dNg9HRr2LdOC9uEMylT1Xk77AmcFg4s9UKSbzswIlOSnY/eYrRJnvkfcOQznxM3gJrGp6E8epXEaeOWGEpdmTdT/cx/anPtJosXuuqSAnUp1w/G8X2IoZFmZDmnc4NoxR+9NKlLknB4Awl5RY6uB5SUnBY4Nd6Q1IqslhaoGR+rjGK9xn07JTKlFX6TPwZyVbTWDyX+aBhFMcXeRNRE33Zbh6PxK4J53d+PE+OJ3hiE93GeTNdLYE1ZU0UH7ei7d8wrMrrCfifNTqbw/nl3chQb0seFoVzpH0Te3fYMyc0lM3BdWSY2BP2OpR90xoY/K8LquVywt4/Y/pAC7ouy8DwxDPC9O2pCFRgdvoRNiK/tTcRe722yGkKO7a+V1Ld4xkrppmzTcysyTvuM03fkh3bwnEfXULGXl2adqk4rqbkUD9PDi1KZZJeE4N3e/JPH5E1Yht5Z+pEVLSC1nNLOFbtxMD7Ct7UvWLXXm9s9qfxeEQ9rfTvEvw6jYNaDew56Y5tUyrHrF/ydKgnLiKTx8yrJaX3XWJnBSN79I7c9pbIHdKZ+/AJQ0+aU95LimfOY2RmZjzYLuVm7SM09lmwLC8c/x1FTNpvzrVB6fT9k8XtUgskqSqud8omIEqbSd2TaW2fQZSobXlAHLb95XRp0MGkTs6xy8kYO+lwfrIS37hE7sfocO+0nPEbkvhUp8smu0h0tJRcTtFn8IsIhi9Lots5Lx4Tj/qUZnoHetH4PoGc9s0seenBmAcJBM9uZleBF+HzpJhNbGZMqQvGhnHo3m3mYYkLY//EYzavGbtoN35HJVOu3YSHqwdlmsmsKW8iPMmdGocUHhk3YWd4lzzDVAK1qklcZY3hqnSc9pewea09K8eHMuV5GV9G2+FgHEpEVCkFoe5YfAtm7KcyrPsZsPlqDlPzSjHuYMzY31IWn3rF4NFWvJGE8/y+2LtFBlvlqSLz0jOeHrWjREtFl5bnXLU0YNKPbNZGv6RVfz3cY7KJMSoiYp4u3m8iifqZw9/1xtSdk7LG9D5LRFZcfE3KfpHDe1toU2WrZNvMDH7s1+ZwXSIdx2ZxJs6JTdpR7FvXgv2Wu7wRO3vq1UYkIqcZ+8lZtboBI/Ecqi8rSJjfQPN/7pwXOXTSzybMHT2xWZREVOtm9tm60q2Ngib/crquc+ZWlJIFJpV0uuHCmt8KVsyopHiODZoij9vvfsXbWCv0R2Vw9FYp8ecsiIsPZ/zpJzx9aMWBcIFpRU84fNyW2R0VaLnmUfrGiCt7s7g1p4jv621Zf0rFiYwnXBhkyfUBAt0ychl1zQL9owJPL+bQ95k+r75LabvyHhbjPdiWE8y1pPe83OLJMfNgyjLekZLqxC9pCOPNP/D6ugsHuqXx+59GZjU58/ue2K81Rca76YWZZSoP5zbhJmosrDiZTbIm7l6xRc0/nX02FdwysGVFaTo7DlTR/r4d/zUJbNxWQWJfdzQmyhl9rZz+A814n5RJ1KWX9I8xIyk/k8bYV5hdMOfs+Ez6zi7B6LQ+WVE5uK8sR32CHiUJOaxWL+PNQLFHWGTTNqKQn9uMWbo1i8LjuXSdrEftvzLGTX+G6/Y7eCYoOCt2sS7HdWiWZXJ6cj63DbSpU8vglto9+jkYUrtJyu7Vmaw6qc3jgel8WpLHt1O+GIg+dvNwIyPGexO0OBmdi03IDVzx+qGg3fda5BUiQ2aForpaKfqDBS69pZwSHmAXYkSiaRabX+bxYqwxOYOy2Odwj8kiy7Usl7JOmY+WxI1N74LJfljNSU97vCOUJK18zh5sif0hMvDGCoq1HPjWLZTZI6uJOaDN7aVSHCdXUTFPmyXHVExYkYvnQB0GbszgWbdslk33ZvPvKPr9Er33iQOG65MI2d4kcqI3vg9T8d7bwOzxAbTOjOLsiEbsbN3w/RrMnKx3eP5wYfOsEOaFvOdkhTOjN8bi+76ZbXUubO0ZQ36PFlRi7m+Yo6JpQh1HXzkxbpiUVk+aWVjjSEZBGO0GNtP+sjULH2SwJbgKk+4OtA5RsXtEGWOOO/DnuYq+6m+QXHekdV+VmP3lGB/TJmFULk8uV1Ld34SauExK5z+iPECH8sPZqJc/YrbInP+7KhA3rYh7rw3FXcmms20Ov/UMaZBko98rj1sVBqR2lpH79ynfrhjgOC+bRz8Laed9B68aBT1c7zPvjB57J8joY/GYludGtB4jJXSauBchhpypzKKsMh9Trdv0j4jnZHghPvW3SB2ayJxTjzCONqS/IOXy1Qds2W5IH18pHf/co3uhExEZCqSX62my92GNQRJz1jeRNcWVvQND2B//ltLXDuzpHErLiPcUi1lWoBfKRrcq9ny4RuXXHIz03vA8/Qr673KYr1VB0/1rFImz3VNWiX6INmoLczncpZoxi5zp3EVBmdYLzv/jRMEOBVUVzygTz3+LoOCb3wsu3rUhdXoYrj+qsBvnSL8+YUQVPMbbxAi/D1Jq7Ar5r8yIKIWUC54FaPYTmapDFJb6eUhH6vDKMJOMSffJCXZjaMcoJB1aWBbrzopukfzztpnGJ27EhycwVMyFd3+dqZgv+n9wI0luTihmJ/Pvh0aKFjoyYmUM7bu1cNLiLqeGJCHJbmJpnB1tDoh9c0UttYdsqf+TzsFDNWzfZ4tlRTp+vd5SI/JMiUYWC5e9YATGGIq6TtF9SWd7E9poZ/HD8yWyZhPKH4r9N/wJ5z4a8aqdjM8/i9macYtLHnIcFz1i9wk7TvlLGWLbzL1ykeGJIL51C7o3bDn9MILBora12tjgmhzGiekN/Dvehrevw3EIauL9V3Oejgtnesl7jo63oup+GG9jPtC3gxPFjxNpf6OJ6N5uqH9R4HDgA/ViT/8nWEmv1R8Y99wOra3pjHCu5vQTezQ3iqx4rYHfvRyZ+F3FoqJKQic6MGuJwAi9Cv6m2TN9eShHvd8ySm5Cchsp/R2rcd1nipq6lD/FlWioGXLzWg7vM8r5nGbE8h459Kspp+q5IWUjc3i5q4zbM27y/auc0zXFxLjdItI5iUvtihi9RRuXpSoSxV06HXWLDZNzuNL3FVaPnPg9KI2NLxvIuuYocr+cv8MaUFbZM3Z3OKumN7P4siGzLAWM1rYQ2WLBq9XhJGg0YD3GhTErZfQa3MKzKlcCh0TwaFALG5PMOCfuVEHbMuKHm3NykJSo4a+pDLJAcTeczAOldBthyXbrTN6NqEDrowVHKzMJeFZJwTtzisyzcFpfze5HltR7ZGI0upqu5bbI1NJp51FO3hIbamzSmbe8DLNYGz7FpaPdXeyYvUzZ4SDmWsZrXPNuIjmnYKv0MYOPObJgdRSqJS0cyLTihFk6fezqePrTGukL0Zd86jGcZYP64nS81epY6myL/2qBNVtE/o+0JQkVI/bWk6NuiPP/ZHzXfk1DO2P2VEjxHVhKRrQJE9ZIydpSQf4HI26Kfe3jtzc82GyC2i0p/V6VM13LhvELw5jwbymzqqwwEX3yn6hXTD9hzGvEfWyq5F6hOW5Z4WgOf8P6alOSF0mROJaTetaKe63D6XCwlAt9LFHcCSct9RVeGhaUiGzgripjVT9D4vrJUP9dwhAdI/70liGb+wJHE23OHxH5508hnY5exPp5JNdXlPHPnSssPR1J2Z3XfAq6xbMpscw8UYzJUjvy1ybyO60JR5kNl4MSCSpoYt900d8WRWA2vwX/SDP6qGUie1PP6Evm5ISni7zaQB9LJxbkiWwzu47asQ6seJTMnKJGTqhscWknzq7sPcPPGqPsLmWWeg07NHX5kCBj8/SnrMgyExlHwH5eE/HzPXjwIpjrNxp408qEp2/CyXpai9VGS/66Z/Lp5TtRD1a8+pohcvg7niot6RadSfTfWiKfmXDcKgtJZQmaLkbIDLNxXvQKH2MTPn3IQm3Ta9bJDbn4N5tTz1+jveQmefYyHp9+RUrtLXr0kPEm9DVJ/lcpKZISdPMNPr7Xuf9TyrOO5aTl3+LR7mQuhhSin3OTksVpSN49Rn+dJYxXMH9kEyEzbVn4WSF2jwZGl9qQ9SeU+z+eo9p6m/hDMtr8U8KvGm32LJFxcdlLbtpa89QtDDNFGV263mTRk0z0gp9ha+zC0ivh5N9rZv0MSza/SMPzYROdNzugPzOS1rNaRJ+05skwJRdtGjgmdUJ/ror9Ee8JtLVgwM1w4vpUElCix2KjcIJM66hw1iFW1ExxhwaGmRqyLCkHp5s1dN5gzMc1OUyZWsvcIRb0yspkyo1y5tSJ852SxY3dFYw4ZcKSpmxKiqvJqzJhxyPRS3bXcmmpOY/bphA2qQV9TVNadqfwIqIFxTtXPo9KJaC2kbKvFlw+LTLhiXpOZTtTvCeE+up3aDuYskAnEpPQFgaom1N6JhLrKy38XerIbS0pU0Su+JrkyLYLKdTrNGJ03JIpkRlceCD67Q9R5y/imHT6I0nuxpw+FEvrDR85omZK6Og0oj1buNvViAjfHFaNf0v9KSsi3AV2GNWzfKgV6XdUTN3VQOQkY74OlDPgYwtpbsYM+ZWCb8ePPK+5wZ/bEciLXjK0/iZPx+cSEVzBSbWbRDblMDi4nFaWt2n9M5yrf6uZt/s6r8dLeS6y3JhSPbLFbD1l/AaLeD0WvpNycGA5b9Wv09Ffhs+QUraJn3ffkYGXj6iNifrcKsrhUMwbgkPEnjsuin/7tLB12jU03mYyeUwJQSozfuzIwkLzA/39zJnxLYM+T+o4NtuCyjOif5p+YHFPE+rOZzE/rIFNFUbUHM/GRJz12BUGnP2bQ1NzLSFG+nRXy6W1aw3TFunBolzmZ9eyvcAUhVEWiftLGabpgPuqUO6YfODFAz1WLM5lcst76oadx8chkfLYMg4UnWNF22iufxAzSPTSk90zuKIvcmO4DSPETL+26x0dnurQ/2A4C5fWUfzdiC6pUlq3Lic96QLG4ntldSqnY4wxRqKu/uhUkPGvCX7V2XwaU8XzXpdIic3kd2wpYavvEOOUw/67r6lCl0jXHLYeec2m1peJ+hWFd+Fr+u205IFrMulXmymtvoWvZS6fT7yl3cHbLHQQd8G2nrrAC4RKc7jZoYptNefIPJvNId8Kdu0/Q+snWXR2rmRTih6jbMOJD3xPO+PrnC7MYcO3Ro6W3MDGOBfF5gYSXlylyiOXbfoNLHa9TNKYXN4OqqLLIWMGLU7g9eaPVI7So4dOFtonm/mjEjtFaTi/M2to/0sXq4hwhnV9h99PfS59kbFB2Yy1kyFLQsUM3doi9gID9qVEMiqqhXUSkYE351L/vYbC6GO0d0/hskkV7b7qsn2MQENhC2fLLuPhH83RNS2cHnKbLmk5jK1sRDrzNJk7c0jrWItWy02eT5eyoLiKl7pn6N8zA+nPN+yLOMOdthE4dv7A5P76/H6QTLGBuFPS22S8iOTrphYu2l/n+two8je3YO6qQ/TddPoGtBBWqUdzVDr9DragGaBL9Y8Mek1o4fylqyzIzGDFrRbivt5ENS6LkaPE73a8zdbgbBYNaUZfdp1eHtms02xmjvwYGRuySXCp55X8NEUWUaw4UM0KozO8boliQGMlqsknmDI+m/SoWjocOcbOB5n8W1eL8YNj7PLJQNOpBkszbf43V6DlSwvpi7Q5uy+B8uiPHB5yh3bBGfhbteDSWZdf6dksiGhi0sGT/O0fxRLPtxi2nOSzfRR3ymqYUnuGzc9j0VK9QbHwKGc7xvN2Ti2fbpswPEOOj2kL044fY3pUNl8efuDl2Wsc2JmFY6cWImbcZtbVaPp+bcGw5xFeJquYo16LwvMYzj8EuidU82nvEZrbiLzhXwt3rjOjNBqfdy0cWazHoGG53Dpbz4SPuswRNd9neSPpf4+xT5VNpw3vabp3Aq1RObR/+JYeVifFvzlM83pPheMVnrzJZUPsO7TctVmwKYv3YnZcfHSWUYcjOXe1ilWu5zDTjuThhQqKnl5jglsER+1fcb5C7MW3osgKbCFgwFWWuYidN/kdAbFXKFfL4VhcE66xd+jvLPrGojo2OutSdDCX2X8/sG3VIToPU3Fh01telV+gvZinuT4VzNpwFdmaWFIbW4gZcRRhTwZR4ryGX75ATGYEE1XlpFy+xuljcvpt/MjRgoOQI+eZ+Tt6dDvOrquJ/NRq4GbicfbUxNDJW/SQ8yeI/5OB/bpqhhtfoMOUaMx3NbP5w3Hmvkji1MpG1umcp/OXCGKfN5LZ+xyqqRF0mtPAyw8XqHwusllzPb8/BvBSM5B+N+8Kyo2BSGdko7HWV7CcHEjS7gDKa1yFfg6OfBN10snlnhBn6cG9gkDcsx8Lq486ULHYDx6+EsbkutDukQ+ea58JS3u58L6TD1sHFQsbs8Jo3q5i4oLLQrSpP6rxvig/2wsO/wZgPNcP1/PWwohYT8x/Cdy7cl5w7xJI7E5/UprthRsxAaz29kdziLnQydcLn7GJDNgrF/roOxE/OI9XDsnCmjlOvGjIZZKrILRMCcOut5zImPXC6Uw3JP18ODLATugtdk+XaB/qkuyE+Hse7P6u5GvhIiH1jRv6+koGhEgE+3vO6Fz35dwha6FutTNb+uXxe4JCmGnmzXAxC5wXWQvqeWG8CUpj2PbtgqM8gLkDo+gevE3YWORM1OsMsnZbCZoOblwtUlI9WFP4G2lH77M+PHuSLIwOCOH89RR2P54qdIpxYObxBKo+PhA6ewTxb2UyXXYOEKRDAligmcFHLgjFXgF0nJTNjLZ2wuIKG771DOXprlLh2g1/jn2X87hqiNDW25e1sXJiDvQSWpf48tExjR2RHYWLt/15YZ1GSaCaUHAkgDstaWzo1U/wum9P3m4fzpo9Fsx623Fc34fM1g+FHh5WnLT1Z11wifDv6kBMNqRS0ENd8BkWgEr0t2NuR4SZefoceprDjUcWQrCjJUsUuXSyShb6LTJG+7boz0seCK83+tLgoeBNh2FCSgc/wuf5871JS5hv70vAzWBuXJggdGrxoU9qMMumDBI2qnsz5Y7A/sl7BSq9MPmqwqxpq7DZw5WefzMIWGcpHLN2Ze2zTL4usBO2jfTFOVLggcZuYe00N3rHZBFT7yTMXWCNwR5fKiJyBP1B1rwxkqIf+VIoS7ckqsqXiSczhFGH/anYGMe8lrbC+HE+LBb9Z0TKIcFF05CzOdl06KAnbD9si2GNH2Nbmwt1A71ZGZ+GovN31U6/QEo3i6w7Sk1IGeRDyPsQ1g34qWqr58bd66KPJV0Thr30ZO5uJbX3hwsNsz3JilOiPDhN0Dd3oW1FFnMeuQpOGs6UhGfT5+ld4eR6b4w2p3Nh1hnh8XonfOpUtN15R1i+w55y8XrU3uvCkFhHsif5opd5V1CzdqZWvB6V7CjEfnNkg4EvqSddha9zbdkSl0m3XdZC5EVzJib4sXyRUihN8cYjQYnVn2lC80xvjs8Un23yKCH/f2asuRhGjxMvheLdnrTrlcacnS9Udee8efs8mEybGtWcxRYMfJHOjUEHhJOCOWbB6aTabhR6mBnga52NXeM14USSHhVzMzi3JEKoOeLGuGA5F5LaCTlVRsRNzubj4VvCsZVGzOvsT7+ZwcIBG28W/hdH4Q4z1RttBy6eUqBctlVoLTNDJ1ngR2GeMPN/eoRMCKP2eb4Q4aHHtaZwUjPyhUkdfZAvk2I78LGqdrkP5eUyViU9V23I8GPG0jjsxzSrprS1YXipEvW7mkJVtgl7tPzI+XVI8FnqTbeFMTyZfEPl8ccLm0AlDkWThPRJNgwrlTNhehuhp78t7b3kKPa0FeY12vErQcFD703C8g929Inx41aotdDzkylRN/woqzojLP5hgK3ILV98CwWPX65knkqlWbip+hDphrRTKiveO6ucI1z4+suXJX01hXe9bTEdreRMlzVCh1J3JuWnkNA6RNX3gOg3DUpWh8wVMqca0bzVj4htNkKNkz5fN4TTVa1A8L+iT3/NUPTVHwpTx+lxamwIJX73BEOpARZhoaQHPxKWLbBjcKzI+deuqV6JZz5iiJyzNvWqEm1jtngr+DGsQdXPxgT9J3KsbxWrwppMaOukoN2fGtWH7XrMfir625ZAYUe2JX+MMhkUbijExhrzZ20OO3OshbTnV7B3CaLnZplg2PU2Jzv5k9U+Qli84jr9CqXEDJYKqWVefGuM4/lnv8XjT3twojgA+2mVyroj4i7sCWLBrXqloq8r1Z/T2PpflWpjO3t0nsvZ7zxdWD7Xmh/dM2nvYyis2mhDt1KB9ocuCLahVzl+R+ybD4KEdTra7CoLpM4qQ5iNKxsGBZD5NUgVvN+Brnpy1Mf9I0gyrHgcKLCz90mh6v11PFIzia/QEZZ3NOPW+By2yxyFzT29cX8bi1nvkyrd1+5kBQSgphmlWjrChlGi//zXcFTYm+6K4QN/hpidU10ba8mP7+l83HROaJVvwv4WsRtmegg92nlhlC4l8/xBZc0CK/YfUhAqay8cV9zkyJUslr7cJDwe4cwzDz989Ozkx955EROYxM7pXTQSIr047Z8sdgQ0Boh6mxnvj4f5JY0H452YdEDOqXHThYKLzki/phFiVa4yazEm+6eSFxntBY8bnqw0kxI2LHuJy0l3ZusFsKOseXH7rk48Ez+vNu+lqoO9IyWFaZz+mqHa+NaAmm+ih1+bJkwzvYJp73CudQgSRnz2xKUgjDl7TZUX872o2xjPtKYRGrKl9vQJ9Kej0TKNc48tkAwNoE/RaNXKlabY9sxkgP0O4U9vU8b4ZLL6zGFh8zNbRv/Pn1KZsbJZasNzR386OfgoglvM6bEngKz/rVBN/2PGLkuB2t1ThZ/Ljbj3xI/6uknCzO26mJYLPOoxSdBSGGN2IQObD0uEP7lXiRHnMuqlVEhfdo3PvwOx2RAjjN57jXn3gxEuxwpPe7vjuUaOqXqdYvxBT/6tSGPq8M4atXtN2TxIyawev1X/XTIi1y2Txw+3CEnxxpj7Z7J9wW7hXZ4xu84HMnpluSqm+TKCdhATywyEVi2eJHZLIGNdusarYAtWI+ftOpWqUDDjulcGn5/sEf5JEXtraAY/xxoLZ39eo1ddKhsTTwvlV93YKpFzrnKqJMPOk86jo4nPVGh8jvBkWmEM/T4pNZaJ71JiINAr47pw+Io7Ok4yjslWSo5MdGfrZiWmPbI0Rtt7ECdLps/NzhLdxZ6kN0eg0grQ+NfAlfldlVyNsNGYfNmYHNHfPH7uE5RDTflZouRpThdBkarDz0EKvBkgZN/2QK2b6J+1eRrfv7pyrVMgPQv9NLreMMb9u+j5v4pVQ//c4E1IFsb2BoLQypMNH9JofSxRIyXBhT8LArB9bqehNcMd74HB6C/uJ7l9x4beeQFMSYvU8OzkyrMf/pSdXavxfawLk8cF0P2uv4Z/jiF354WQPrNOdfPTNfLrRA7R2yzcdbrK/pcCh6yXCvEGbgQ/F8/to4ak5xt3WKsg5kyFxsw55vxICsL5S4CGp7c9MgN/kvP7aYxJNmawVSizYlsrj366yt9YBe0PrhV2XvBgkE0ajZ0+a5Sl2GL0JYDp17tIFpx0IexyAKvq8zQsXdwI0FGyeXy5hqzABs/bAQyc6anxMcCC0iFBVF7w1fALMGaRSRhP3zoqtb1dmOoRwNd5lRrfrV3ocyeAvGW9JMMT7RiQGIDfpAGS8ftMabFL5lf/48o1/9hhry3npEGhRkA7S0bFBvDPru+LixOM6WMaxl7TtiqjRc687hFI/NP/JDceuuGwIZSMtzsk06+4oWUfzBr5LkmXNeac+5yMa1szjdmTTZh7IpGC4tolI344sHBhAF7anSVt7zswTlPBzeePNNQmmfMxM4WBx5TKhO6uOFfJ2R6kK6loZcnxtynI7q/SuLHcnEXjU9hv7q+xW27MyfoIQg6+VvyaYsxK2zhat1bXyC104uO8QPRLL0riHlgR9T0Vk2N+GiNr7emS6i9mQ6rGtut2aJWLfrgwSEPZ7IKFQSCdW++RDElyoffmQHK6bJQs0bJF53ggQ5QbJJorjJmREEfIUrvFlTttUa0LpLznMonNGBNSrJLwd/1X0mWOMdYJ0WQ5LNc41cEY124R/E5y0xjrYMzhCwlEvDdZss/HmF7bE7n7abrEL86KA7ODeLV9n2SxvxG7n0djeyNZo8LTiBepUSy+nKtx7Z4rsqVRzO4WKZlVYoTMKZIzQ6M0BhxwxHWOitZ7zCQ9xxjRtSqUYf9ZSyb/teHQ3iA6PLGSmHU0ImZjDOOGjZWkqMTf3xxHTVtHDedYI6TZMTiX+Gncf+RKp/QIGjuGS66+NcTmUxT2V6ZKDs0xpSAvmd+X50msvOx42i8Ez0UFkjv29ujPUjHydrik8l8btMXdXDXJQdJzqCO/xM61LvGKRBpqyyA/Bbt+uUjsZpuTGSPnSL2/pPK5Nek/5Xx+5CqpMzGgZU4MB7KCJZ/3mdCrPpjmTQkS833OXPkTivP+H5KXyyywLQhi3XAniVd3E6Z8S2VJw1XJB31DIsbFYhl9S/IrxJBz9WnsQS6JHyveS+ybjeMdJNbtDGlRCye4s6Ok1S0DlvuFc9fBU1J91YDZKVJ+n3OUXM81JHZwAlfGnZS8nGBIRhcppcmWkoeOhlRbxLEz8ZKkptmCTloKFjzLlLiMMMBoRCKhikBJn80GtG6O52tAnKR5uhHz34bQvNtX8ueKIYvkkTy7oitx3GRA6t5wkl4FSh4OtWDifAWddO9LLNZacHeMQux7qZIMezMiSuRMfhAlMepizMY5IXyOiZTcidAnbG+yyLqJknwnUUu7QrgbnyuZGGRO55MKlo37I3l7x4yt/RWklN2XvPcyxXRqCB975kuG9TXhz7YQSvMLJEFPDTh4IpT4ViWSXHVD6leEoj2uQhLTxoDwF1J+dvSXqMn1eVgtJa8sTDJ5jgHVkxLQt5ZL1gv2FNwIZd7xnuTtNCWnRmQbX0Fioq+P7dFI3p9XSvpaGkBWKlMd3CXD5xkQ/b84rHo8kgyxNmOWuoIiWbaktEmPDI1wuv9sR6eZeiSryxi0oQPpj/S53jGOhC3NkqNF+tx6Hs+Q2hbJkU4GTJ+VQFD2Q4lfoiXOrcQ+u10drZV2aKgJWKr9Q5S+BTk7wnCOGEmYniWd+4hd4+lIkuYbM7JYTv6FbmQe1advTgxGWl8lp8P1adgSRoHWd0m12Ps6f4knYOg3yZRgfb4ZJLJ/2lfJKxt7RmipCHQay5AWe8b3U7HNfjx2mWZ8mxNGmysj0HuqT0phAkM+tqXXZwc8f4iz6DeOFR0dWTFZSerRoaRs1EemlopaWnc+rdXjrK+MjHldkP80YNtsBQ4H/+H3BiOe3AslLk+NzR+M6fBXjtvCakmQvh7dnkoZG9iNHGc9lCkySo+oIxzRY/LQCMqWfJD4mdtxsI/A15SJZGy24Yx1GL3uzmX6e33+uxnGj4tdsZtqQ3u9MJQas6jrYoj/6zSaPrZh72B7rq8R+93j+TxZYcJxdwUT86dgIPrnGlsFyz9PwuK2Hh1ORvCvVI31j/VYOSUafedBeJx1oLdnCprDV9MyQ4/hu1No/j6G4PN6rDZIok3KKPoE6dFYEElB8iAO5+rx5Fw05/cP48dqPQwzI9haOp7Yj3osexdLUNQYHAeZ86Q6jNuJ65hraopNURiD2m0g/qSoE40ICjoMR37SFOPJYay3m8bek/qESsNZFrWEopFOSObE0VF5iN/51lxShXM1XIvOD00pdAgj7+gyHiqM8NgWhuvUJST+v6OzDotq+7+wLSp2F3Ze9VrXRua8dnd3XxubkBpqiBlgihm6G0wUlZgBRQwUu7sRFbCv9dvf33/nOcjmnL3XZ631Pg8OyzxQRKRwYIo1X1I9SFmVy7qEviy67sbKo5mcrNqDtPFumLse4MvmwURtcKPw0UFCew2iVZ6abdY5FH1YSdIsHaHxB6ibs4mFPiocBIce+28a8Zd9eCbL5WXjYcR7udH6SxrPZV0pEB14wpajXJU2s+JJEFW/pbJZrPPvcU9azEph1buRTLuspuqbbNZ4b8ernpbaD09Q8GM3Y0vc2Sd05XVtDtsfyXnZIY3SokXs7eqGU/hBRj0ahecFHU69M8lY5YrzTB377bK4JfzPU3Tm4eezWB7owIduKjovT+PVHCcuNvVg7oNUmmavIEOcSyf7XPpJC+kxSk/7Rod5sdEL211+Qqt5NCv1wHd9ED2Kcrlw1JWT69TcF/N7rK0Hrfp60lqcxb2cVVS57oX3p1wCw2cJDbgzZUEelxssYG8fb3w2peG+0pdfs5UsdchjmdyHajluVB2XRjPtdMJ/qPjlmEemhQ+7rgewdmUeTra+DOvoht+iU0QoVxBxU8HjPOED1ZVMGiBnjksmk1Zsw6an8MnMTN5s3cnymr6025HGSL0n9c/LGWvKQz7Tngsf3NjifoQPa1eRY+OG5+I8JnezpcVeLY8sD/CmqpaAKj44707jgGBE60HujH+VTi1XTwYt8xQ+kUaqeQc+CXpKTh9ljm0oNpcU3PqWx4QULb1KFeyuYsKtsR6vo55UOZhGdrA3UXauDGt1ilMhDpzPkrP1SDpdLXZy8ZE7Pllp6KN2Ypvuxh2PQ4xrt5vjeleC+p4icsw+Ji8OonHtdKx9jZx+7k7i0nRKOwvGvelNhG0erHTnxJtA/phyUZYGQVMvgsT+TJ3jTrWOSo7NyOPnFRWz41QMmpzHh4EBFDXzp/m8PJROSuanejHGMo3p0UqsrymYIu7vuuxB4DsdFl2zuPA5hpx4DxpVTWd8Ty8K7NzIFAwy4B8FAxJdKfuURUSlH3cnarBOz+bjtEjhk3IGLzTRYroP1cd4krcxjfwB/lg5+TLxTB7hDqHYe7pS78dxOo3XsHua0KHexNRzPvTe7IrmShYNXmtx2uiKpfdJPmq1jHTyYqt1Gk9malg0Q8eHo1nMbJKCZpQ3g/qk0VrM4oSPrujmm3BZF8tNuSv1LbNx6ClmdIcrZ66d4L/Taj798aZgRRpmeRxN3nnxdIWJKSfDcAx0I8stj2Jf4YvivAr7HGfsEB3dR/jQz2ii66BMrruJ971ziIdXdLxt6s8CO8GtCcmMT1fh2CMPtTmVf9N96d7OhP5nJonZ3iwRHls9+wiNuvnzTZ3HkulHuPfDizsbTazeEQEJCnzXpZG0PJlx4vk3lx/kI0ms26sg9Hseadbh1N0jeprg91fu4fxSutL8Vg7DvaPp2VBJ8eo0qpzNxL63F2nr8ml1+DBBKZ7c1uUzt9khhl5XshMxLyNSaGXw4uCSNFrcjCBniytzM44yVjDZ7WVyZg82s9w1jFtrRDfoYyb5XShn97ijTE+nt5iHomI52w6ns6M0EcuUYNw8j+Fzr5B2W4Kx6nmMhd3PUEv0k5Nz8zGPO8qlvl6CMM1sfxvHh2B3FC7pXNwVyz3hF+mWGdgezKQgXoEk+D1FZ+bRIZEdPQ6wqkYSG5bISQ3JwE2Ryt9pcmJy02k/MZkRi4MJtDpAHcvLZAr9bMk2k7M8geiNQXS8mEpK9gX2lgVQVpJKtdRclj/whL75yIMOELnWnd9q0W/bH2LYdyMORacoeH6b01eMjLQ/xr7OV3k7WcW62nm4eJ9lQH8lNUTuV+lSxKgaAVg8yGVtx3NMHeBKl+2ZuHY8Sq98LX2b5DDtzyU+91Fi8MpD9fsMTR4701Uwjo0+DUN3PcdCc2iw5yaVliHUSjnOlGnXmH5Tg31xDiNtS5h4KZS5ftmcdHhKWlIEVWxPcq3eIxrtDqT4VTJbxfcu6qTBf3Iaiu6FBAxVITuQx4h65/H9JTw0JR/thbMkG2KpX3CCXU3LSP4rHMvqKTTXPyDrZAiXpx6nVp8bPKsZxLyyHN7JCpH6qXhV20Sk4QL7D/th+5+ZnzcvEVrTg5ylaTzecZ4Nc0Lx2ZbE6PIPDH5vYIM6l45/v+TvTf6MWpxKrQm3SBZnIXM9ysATWQw/Fc7C89mUFJUSvM5Iu2eJvJz5HJNNCMe+5zB34itGycKZ8fcpJgY+xOmOH+st82luLGFPE1eajTzBvM652F+PZl+b4xyZUI5HijeFFwuZUvaayJP+lDY7TVbNJzQ65kOjmWmEet2gakEgP9aYqfx8n8Q2oj/MKuReQSkz+0Zh3/44DpHltGnrygjPAxi2XCDmqNDSX0k8b/OCJm90WG4TGRH7mHE5fpyZmo+t7VXOHPelQ2Y+UW9LKGsVRg+vHGqkllI71geLr6motj1l8Fofpk09zTW722y0i+Kjh+i0q8txk/myMe0Mp/2eMfBdCCnrc1nYsAzf3j78PaKQ+FHPWdEjAM2gfGYNeECdq8G8nJTEllll+NdQo15uprDmY3p+V/BgXSGFvi9QTNDxer2Je/uec9PFl5gDp0mb/5C1xT4kjzuDT/wjel8LpG6U8JL6D7DbLceyTrpgllu0aST6wF8m+o56StP7Kho7prDz91NuDvdgVu1CfHpfpfiwEqNHAeU13hLxxQ9t69OsbfeIG8FaLvw04Wf5mpYPgvisTGbjnzdM3RrEyMH5bLJ+w4+3akblmRlu/RqvPUpaLT/Nae+XeLYLIEZbwPKfL3iREMiXAjO2sQ8ZP1SLok02NZ+9Jz5fxb7DBXw89gq7xm6UtU3HMO0OaztoSJiejt1/FWSvVBKuLGDOrUcMbR3A2Y059LP6QJG9kl7GXFRDP9D1sSu5fYpY/+EF9dTe2GnT0Ax8xL9DBINMK6TZkNc0Gm2HRYjoY5qnLI50pt7qs9jl3hO54UONH4epdqmS6rfc6dC0gE4fK4QXueOsT2V/wluK5LvwOZ7GO4tXhDbypFFUKhMGvRV9eitFQw9wUfYS11lbCF16AM/4V/TuvwM/N6FPyzIyUm35k53OpmMvmRiwmQyxtxOFNu7u2kZg/UPijJ+yMnkXLt8O8GdPBc6d1rB3UQFW695yaeg+Pn3OIEJbgSloI2WR+TSzfU67FtvR7k3HPbSM+VU24m6Zx9Eu5fQeak/zs0e4vOUj13082BBhoO335tJkPKidrOdclVaS4oIHnZoZ+Ni0k1RVGYBDmQeTn+ZLK18FkGTlyfmf56RVwmeaVvdk4X+F0slMHeOq+PL40Cvp6Ek9R639aBP1Rjqj0zGskS9zfN5LsrV6TsZ6MSvRS3IfqWOGzpPxZi9pV44OjwJPCp1dpQnH9ay2VGCZHiNtXB7MqVY+HHuQJLUYqifluzfhl5OlRs/Evcf+OK8O4Gmwn8gMJb8mBDBXeN30t/4sSw7EoqYOW5VYa7uc28lalv/SovNwI66Wjr2ivw464cp1o5bUVsEox/rxOkLL1YEGllVTUrZMS8gIPer1/tyW4tEtCma33yabmqPiCcrWo/K7aGP9Ox5L8Uz+zUfbhD4N4OrXRKZmRZH2WMVA1yTOPYnk/VwVkUeSOBQRTcYFDT9yomh0PoK+Kg0vV8bwu0YUtQs0NA2Iotv8KEKbapjjFY/3e3+8PTTs84sjY56KBiYN96/FUjrPn54XN/P4VyBla56Rlr+RKm+CGNH0Bev7b8a2noaV/zzj5f6NpLpqCD78nGz5Jp7d1rJ69DO2vNzBlfthnK/yyubq8e38vhNKfjuDzdOBO4gNCKVeh7oyP/cI9qsMbNn5w9RhcrjIACNzj1Sa+p+NwDjCyNMXj039JvnxRp3AlOo3mTbEj2/HEjiYcovbh/wJn51A58a30OxRk+8ayzfRA8rqa3gv/Hrt5GMcjBT96UYMC0xHuRchuu9bI13bqWVtLb3ooAthWqynLPiZJ92uhVDFLVq2aE0AH5aomLWsgD27VLyUKanyOx93qwDO/SWYqtDM6s8byBkYxc+pz5k4fwOLxX4v7fuC3TU38kTsc3XL52Rod/H6fRiGJg947LaTRjtD+e/MA9qt2EG7hDDWOT7k0BkdX48YWXTeQ1p/XMd/74zsrqOUkoYHo9UZyPuhkB5ccGOzKYFDPc/RYYo7sa0TSdhTRG41wfv/JLBs5Fn2Vu4jbnEiXdbdY+Zme+qeT2T4xjuoWtkxek0CV0ffpShjN+7jErgb+oAtxbsp3hpH1Xf3iRi3i7Ll8cwd85AyTxfGB4r+svoigcucmbU3genDL7FS5kq/ekls/FZMlR5u9L4Rx4wQE3ND3KhTO4EVffK5sdMN9eYEtjmYmHdL6MhOx+oL/WVh64S+HolucbqmLFcXj2GDjoT4BzYBDnqa9jYwsKA3RzfqWRJkhC5/Eb5JT26AgeKz/WiepGfM5GAGde4Jd/TsfR2MR/2utI3U41vLyNo6PdhUKafhkliiMl2xjZTTNCOGBpfc+O7kzpuMOD6ud2P+PncaS3r2zSqXjrd1Z+P9YCTFRylqpju9ehnYV/hW+l3mTn5rLTvSX0kfa3mwfKmWpN9PpI49PLDPVLN063Npo+hdw8e40XXXe6Lfqajm40KXR+/YuTqQ3u9c+WvMezzHq5l/z5eK8HIqrDScVIh8nVjOn+1axp7wpQnlXHIJxvMfL7Y36i01XRfMpr+88GllLR1cryfjugczJg2UIsME4493puGTtxyoLmdUuCveY8pI8XHl3QpXtk8u484bLZUVUazs3pe1W3R8MUSSPOYvFBVa0s5GkTm2FwdNKhY5JNHux0aOrFXyITOJYQ3/5fUiJcHXkojP3QRhKhaMUzHy5wniDyqZJf7d6ctZlBSqaJKgwnZaFj2ytSxZr+DCjhtSrOCdYTkKSp5fklam6MgUWbW0wU0pq2IbNy55cOLSdtPAKtvZ2t+LAau3mVpFbufYQU9UxzWmsF3OqAb6s3KBTva+lQv6M76s8EiQLX7uQm3Jn6GT0mW79+1n/2IF/3UNkun9nNhyxIekHK3sor0j3W8piBm6T/bIQkXdX45savmCQYcCmLfBkfu7X5KRqaTkiT3h215Svm8Ps3op2br2AzF17agqekbXNx+4+WE3B/+oKLrwgSCFB2/+DsCz73k8nN15tSOAZtcu0P6lnPgDgWhrXOBxOw9+VHhxqPQG4x3dWT1DwWn367wtETqZ5M34i9d5v8mDDBsVvYTeBg3y4N/lKm7McqGR4M34Sn/STrpS/ZgbLZWCC9nHdT/Brd91FK3eRY9SN6620zK0014aOe5FfSme93/ucXXzXqxCE6l0eMDEj3I2TUnmxs2rzH7izoVXSVz2uEK/fnKubU5GI7tClyFyJhxMpXTvKaqccGeQPJW8BtnEWLqz+U0qUc1OcnKdXOxBLI8aDaTZNjn+e2P5rvmHWffkDLeI57zvYOQdnBlT4M6HYQ+xOuiMSwfxDqn3KR3kype+Hhyt84Co3w50M/kyc9FdXls6Yhnsg3+Le9wPtGOg2Rer3/fo1dqP9GAHFNvCZKXX/di+yxGp7XGZwdKXDX4OTOt/XLZ8mFKc837Wjz4uW/jBH1f3/aRPuirzsFEScsUH86ArdP+konY7PxLjrhDSW8U4kccLvl5FtlPFELM/X6zPkqIXuZXmT0VAEV8XKvlzzI+V/c6SP07s8TAPan7sYW647X//F8aDfW/+Mg8v0WJv8KR91ADzncUahorudfhvd5lrWBCDpjoRu2Cd7Es/DcojTkw3zZbVbq4mLGU/H/f2lVV7IGaxcTTLhoYycIQbD+xiaDEgBLfnrqxOiSI6z0jTH0rKTyXxeHA4K3b4M+RBEr5VwmjWyx9ZZRKPDOH829rIDTslce1zJeNiI59ExgR2K5AuPTYQ00FJ+6GnpTi5kVfrAnBXHZV2BBrJahHE3KpHpY1qIz7mQLbMPCmts1eQu0bNvehywvIUGP21DHhSTo1u3nTfoGX8mXL6b7Ol/z5f6r99wnirHfRP9GOm+TEL1++ksr4vY9c+JnRsOHZ+gaRutZDGtAljifC1qMyW0r0ZYbi0CBDM3UBq1yKCw80CuLvojez5wAgWCibs0+WzLGZUOHsrVPzaWUW6kizHjWhCV9Qkrao75b4xTGhWG6de7jztF0NDz+qcX+jGpbJQ9vbxlWWcl3MsI5Qjm42y4kI5uwTrZ8xxlGXfcmFjUhh1r5y28chyJuByGA0H1JFtEXvuNSmMJ9pmshfrfBk9P55jdSoZXaxgUXo8Az5XcGuWD3mt4oj2reT7bSWeU5Mof5RN/+r+KGOTkGJOEfqvP/nLk8hckUNUjhuXa+zj1f1XuH5wo4q3HUt7vaTubnc29dpHbdkrTmgCyGqYxCUrH948V3J/TRJJH73Zvk1F2wlJBAtdvr/qzZVPiXg5iTU+KkQHTkLzWk6bqz6kzEni1wE3Tr3SIDsXQ5VhGnY00/K6UzTSXS3uHbQ8vxVFUncNk9trqTrMiKZuCEsaaJna2MC7eAPNRmtJuGVkY1cDhb1UmL4lkttlJl7402BoEos2zWJbrBKLbkncejCHKmlqrGom8K3xFEZlBJH/OYEtF6YRd1+N4nU88cum03Cbmsaf47H5puP79iDWWyTyn+jU6UvUHPkvnq2HgmmSJZ6vlgtx4/6VPTvqQctiFW97H8KxwpP+RUr+WXCImKWeyLqpWPzyMGtGaIjsZuCUZ6XwDS3X3+tps66SaxotHe4YOBBbydLNSl5cjcLnVCXtm/lT3D+Km+GV3IxUcsAQQaKhEsstu+B8Eu1rviZtsC0/lyYxc6xguuid6E8mcS/kDemPPbg9PZbmEZVU3PGk58JoNjiJnzXUi2DHWHpoK1nzJQLLOWLGvgzLG6+LpMhgxCvsQt7VN+GkbzESoS/JcxJ9cIDBwBmr+uai4waq1jOS5lPT/Do7hP69jPy4Xc18rYoHVncSmTIuktNlct69TeDyUXE9zoNqHZL4Z3A06U1U5IkuL21eweWkADoOUjJWtpyL3QKw/enPsZqrKSvWsXGAjn2lc1hwVUcL0YsaNJjJvFIdQ5fq2T12Nkeivak1256Rri9wylWwWm2HSTDdPY0X+slCn7xk7DFX2qxxwKHTCzpXd6Ztmj3Dp77EyseJlq6O3LR8wa9vGuxeRPP1Vyc2f1TzvW0stnGdma0UZ2SKYeKTbtxurqPZrkgSx7bkmKuOX7cjmF3eBttCHas6RhD5sQV/bOL42iqQRdebygbWi6dmSCBWyus2iSVxpP4OIrRLa9nOnHhyHP35VDgub9WbONZW88dUu16OrzmOBJEXr+veyE1bE8jFz4GM+32CO+sDuX8nkM/aUzjIA2i5L4DITSeJPanh3fEw/tjnMH+TRjBJCBMKsklN1ZBsCuNU+inSGjpyu0MY1cSMZ6Q68KN/CHP+quRughMFjUO5OacS1ywHfMcauF5YQWFvZ5pWMWCdUcHznk7Mn29k288Kurhq2d8+kuFlCu6c0rKpNIxhFQouCs3/SQvn7xneHAhS0uickk0OaopaqGjWVMWbWlpaD/fHYraSZ2oNjkt8ObIxGpX+vrRM+MymC1F8HfFAWuXrx7SwKMZMuiW1HOGJ7lYoOVNSJXlHT1rbh1HH77AU+8OTAf+E82xMmvRwqS1RqxwwO043/TduJ71q78N8aLZJv247X/T2rDrVzfR7mp5ngaG4XOxNflc9IZ/FOst6cc9Kj9+6MD6V9GXlADmFUgiXn3Sl2lI5WcPEPth3pcsqOTavDKyL7kGvQi363pF4/+vG7WNavDtGIq/tjnu5lttu4cS2FJ3iXRCjBsahTjlCd181q4RmNlw7zK1GagZcjqXex0NsLw+EmHh2Vz3KtVsBBGQlYLXnKNULAqkrvKXHyUyCRD+9Pld077hq5nO9BYPWMTBsdLnp2LAoilYZqTx9zjS9awxXNxg4/OS8qYsxinPhBqK+3zd1mqThIgoejf4m1U/X8mKvDy6HvkmHWmh528MHVcovaXgfHdEh/tjrm3C9o47gIf74ljYg4y89oxKUhG1qjOUnOQVvA7hzAoYekXMnPIg1A8YQdVhOzL9B/Gomo1emO86vlWJ+ZhDzyJ1OJtFFbs9mSkd3qlUPwLnnLFbmCO3fCuLJ50MMUAdxO1JDQfohnLsHcc+oJmLmEV5NkNPHOpHafSro+7/Psl6UQMinCsray+n0JJ6LIyvpv1DNcYdoIiZYMuSIGp19ND3/bkhyoege7lGUpdVnt+inkSrB62/LpNXGQLoOjmLGyQrp/adAslIiWfngjVTVwptXZyL5Nr4Sf9EH5BkRjBlYyaNRCvrfjeLP3kqCX3pydrsfNt0vcyvZi/Fif5r/W8xFR29cRVfbdPcSVWcKzn3jz9U9F+jzUcX10/7UbnmespwAztxSkpV4jqKGRgyRfih6fUA7PAR5hD8+b94T8NbAKLkS++IPtDutp9EPNZaBFZxvH4zFVC1Lz1RQuUZH3FMNE55W0DVJ7MnqJKq1+cAQF2dcbZN4++g9Pee6sjwlkWlJ5byebYtXV8G8a58Q9mMb4/bGixx6wsuZ22hvn4DNP095GKFjyZ1QVM+tGarTQXQYX2uPovN6HcNrRGCuNRqrvwXb7dBgNe0qeRoNLR+paba5BOsVWiaqtVzueoUdh0UOdtNy16JI5K8a9VM1Fu8K6atVi/3QIu9XSEyukaGlXpQ5vmBe7VBMWxU4m1+warfwp1HeTPwjOsMqBQ+7RlBxI0Z69U1BcG4EH01J0n8OvnioInjaLF76fS0ct/4JDL36FD9zODMmJuA0/jlR+yPIvBuHvv4ztLVCMQ+PYtrq+6iLQzDHib4VfJ/dC0VO/YzAr8c96kuiP190wN/JRnagWEm1Sw40dWkgm/VLRdPDjhQ2/VsWr/Wj1X17JiwdK1OIM29UYs8gWV2Zw0xfGsoTmLKsO5K3D152CdQb1oUz6QrSTiXQz7o7e3292dcxlPiEoVLYfcFzZ0MEb9hI694rUIaFYpiDlNE/mGKCeRrensBFwZydL/JL3wavPsG0nWqgj6YNyzuJbt7Kn9Vns+nbwp/y3v44djnFX3OVNL7jz/SwbIpV/vyq44evTxH5nfxYcMkXv51nqd7Xn8Mt/PD4t5AE0bv3jjGwpeVE2d/toln6NphYvZOsyZYYVhUFEzNgrsx6cjztinzQDVhrmjchnq/Cy7td7m5SFsfRfI6CxgcWmd79G8XBNDduHgs1rb8cwfHFbqT0OWaqSIjk31g5DcadNB3vIudMVAwZJQto+bcca7c4pq2Yx3DB4+FhMXjmzGWXo54mmjjORJTTylHLx/txWKjKqS/YvP6AOB4EVBC92gfbuwZ6z35l2nXbG31dIzWO3TEVb/ah6kUDLzPOmFo9VnL9sZ5FtXuazwjuLhinJ+dbP/PHKkpiLuho7zbY3HmdP9u+JtL/Xi4z2/thlZ1I7CITZ7768z04keUtTBQ+80P1T7yY9Qq+CPY9sD+O+YMrqZ6upN4a0fGo4PQtb+ws4ijwqmTdDwXWe2PQiO7UO8+feY4R+H5Nk/otU9H/TzhXK5OkOav92bw2AqfVidKqCiMJz6JET6yk28EQOnyOoM1M4WNeodx7E8muppUEbtnPn4AAPm2Sy3a/cWBsXCD9o7fJOm9wYNScAOKPT5Q1KwnE8VEQSxtk4i44o06HIKaVHuH8ag/+LFcypGMdsgXDhj1QcfJ3PaYb3LESa45xqQMLbQk4oeBP62eUxOzg+FEFDulPGPHfDmpc9eJ+1FNKxzhzMcaA+z4Ls0NNN5zaGSmNrWbu1tGVB4MMHGnR2Hx0oxvqViH8V3zWlNPenZ4fjexOzjI5/ZDz+KyRjDo3THPiVUwf6Em179ekc6VKOq73JDDvntT3qj9V5Z4U17wtdV+kIt7gweY1h6XFtQNYlOZBUVKWdKqZEscnHmTeOya1WuqNUrBAuZ0Nzk28qNcqidcvrVH39mKkdRKrVkg4tvLk5LIk4nuPp84Hdxy3JPLzJSwWzDriRSJ/r5rA1l1u3Kkah2dEJDN+uzLHOgarzAhmvXFFJWYgLDKKxfZy3taP4+JODal5cnzaxbO3jQ7Lr0LDU+IpH67B/FF0v8k7+XLiUF74IjUpe3ZA/IW8vvfU5Da15UpJXVNyP2+GhuzGvyjXlHRfAZN3s3LPOVPX+QqOhO3iriHDdHhBED17iwyYtkWaPyyI/aJDD33uKH37pmZ6rf99rvQu6fUqb1Q9Qlk+s4v0bZeCrzah7K/bXGpT4cXVBqFcmNpSKmoSSvgBBTv7lMl+WIXg1MabIQfeyq5vD6X5CgVOq27Jpu4JwyA8aPpcrSxcrOFt4UWtRQmyfRNC0ZV60MnsI/MZkUBuXX+sGtzPCzqdQKWHkquXf+dd25lA9Hkldc9r8xrZG5E/02K3b5ekHGekl4We1S23ScGvDdwX/du6pas0x0XL3vUhdBvrKz0WLFYjN4Rzt4OkY6Kn/NMlmKDNf0lbJou8ywvmXe4I6X2qkYmJeo4/Gy79W+6MY0EoN8r6mgK3uhI3OJRDlYtN+f86k+MZiv3FDabUzkrq7NeiS5GZ31uqcHTS8IQJ5ntf/YgM0LDh9iTzos1ejPvoz4CW88zvlZ6sv+dH8a6Z5gtCU0GnlLwZNtN8trWcv71FfpxcxNu2ctgYwTKnpdhYyfm1N5JaJYsYcWALRWeC+DzmKY8T1zL9juiIOa9ppVtLRH8dN8vf8HvqWrqE6LH7VEqPP66MExrIlLUyfU2Qc/ihLeGfLU0zt7nRc5ct+QdP53nNjcF+vo5atqWmz2UxpBRouO35wvQ+Kxr9IQ25S3+a/Gt78d+sBNIHt6dpsgeNBJu/Mbbljp0HNpnxmEZ3YMofNx7fiebGxUZ0E70oKyWGSw2bYXNATmdFLAtaN2b4FwVnzoRx83sFN3K92XAulD/nK3AuVGAluCAlvUL0Un+WPhZnnD+Yid99KR2dSOiHwRRf9KdZk0SW2g7Fpb9geft4Vjlac2GDO5dK4pmYPwLXq2IPR8dRWHckJk0YIb7B5Ewv58/ZcEyCA/8M+4D3zjBcJgoeP1RO1yKRewu03BxajtIqFNuVemZ+LKd5G8HqiVoymlYwb44vk2r60fXQBxr4+LBaMFHLWx+oVlfBy8O+7BVr9rrqzs2fSawrL2XdeXc2WibTxuUN6h5yhnZOZnO3UhoK1qjoHox6hVKWZxLd1jGY9p+dZEmp/rzIDsZ1iF522FZJZWkwq55myw7+UiLtCKbzn0RZ2mB/7rUz8H1gosxCHYG0IJRGJ96S+kN0EMFQkxa+Y+nhCIbfCsHyfRn6f335VWM/04qfkf5ZgVmxnwWDnvEr3YcW7Z3x7/IUq7BA8q7bM27LW/50CqDk+z5eB5Zi5xCIW6UdsSlv2FnmiGOGjuoh7cxlXo58mqHl72cdzIcL7WhZoCV7UDNz/MP//X0iBTtW9zIPu+DMUIOCFes7mkMWudC5ua/Iph7mqPtOPPgZgNfMEBmm/UxppqZzeKRs7X1Hfq4MoqPaX2YT6crNMH/yBhbIDMNceS88OmBkpuyK5E9Ivwhaba2kdk81cQ9iUc04SL14NSPnxDD2zUGuXVITOSOG5tMPMPWMkhaliczudpg9L1UMXpxIyJojJPcPYMugRPJPHOJQuRer5/vjvGMrz/p70cXFn9fddvD9kCcThNcPst1Ki9oaAjvH8WWJiV6D1OhHx/PxnIkuN9VcGxvHnpX51Ij1FGsl0KZWD8EY3vSrkoj+Yw9uHfNi6tUEnpm7clIfwJX+fgy7OJoZqSo6Ci1NOyrxfKKKSwahn3XWjLnmQ0KUD5MX9OJ0HV9Oe/oI7+jL8HEKFlTzZZVVb8JM2yidK+dn9m6bnRe3Us3CjRZ2GpvBGdsxvHWj87PnNo8bRUI1I6fbLrGpvyyCqQUGjp0/b1PlYiT3xLVD9FublfooLu03Ml3vmtfrTBSVk4x8C1LmxvZJxHaajsmjs/Jez0ukYoyOVb1qmJZfSWCn6DNNzlTmpXoFcaBVEDFDVbz9EijOOZDsTH/ODVXT9HIQC9X+7KseyLfgAD6bVey+EoB8UQC1eygZsEfO6+PBNBrQiSNJcnb00zM3tws3PLyZuSiJPl0LcPrPC2+RoRbvTvNshoKD18V51TqDha0rCREhjAs+TfgPVzouN5K8uYDY664kFRpYUXKar9MF540V7P3yimRf25/MeE+mDi6R+m0L4vVuTzK+nJGGzVOzMdqTqM65UvvnasJ6eTFqVYE09ayaI1o9DYryuBempk+KjrMHzExeoWZLMx35H/P4Z1YgfWfoqPZPmo2hIICn+3QsVfa1ed8+gKFXdCz+fMrm68dgOq71YdnnSKnn9gCun0hkfG4qVR1UvGybxJCHaYQuDORWnURmeqQR03uz6LmBzFzynP0PNnJueCAPj73Aa8tuBngrOVP4gOzpO9kneCCx3SOsbHbRsHkAt1s/5JvoD00Eb6+11jLmrBsHoqPR2mrIMrpxwjqK96PU9Hzky82EJFQJgTjX8uVWVhK5LQPo90l4l0cSo4ICmSu+zztG6MF4Oq9yZAx1ZhtpF/FXntdQOaptEVg+n8TrZXKevQhjq8d47PrLsVKH8brKZDb6RtPBYCSma6ppSJSRlRkBnFg9yvx+VCizvMS5nx9s7jE0hNbTVNRuP9zcdkEU/4oe2K1BXbOfXTSjnAIYq/lj+tE3mo0PlMKT/pjUHltFVhqxfbgwt/LZNuZUNzK23VibVtu2cexOCPu31LJJ9lPxc6uKaJ8gsoNUGO1VbLgcwMWnAbSVB3CgoeD4IntmpQWzc9lNrnva4zbCSJLzTTqPdmCwyP5Oo27g2SKGFSYFMt0FU+GJaKr29qVs0UPTy1sxGCN8sVxQZBr6JpalH30J4aAp60cspiQfMi7FmN40iOXIOB/CnLJMljZy/inWi/NbyPOecsG8Bq49WkCHAYIv/jc7zeZh5yenRnICw8PmkjJSzsKF8Xy2mE3HkxrKXodQ9ieGHaIvvPIQ2u4Yx7wDGnISjPzQRhN/ToONPpJBd6NRX9MQIua8Se0org/3ZG1zFQMzFKwP9WCSSYXmvBc7vD0ZfkTJzeHeNApcSxtng/CHt3Rtto65Cj2f5GX0uhZF24n+vGz4x7RAHU3nYD8xC29NZ4xRePkI3Si+mV6ONxJ1cw+ZXy1NFu6iD47Yh/2Cbqbuw0JoU8MO+YebeW2HhyAbrkY7Z7wktQ2hWR8NsbFzpYntQ/AZH8TurLnS8N86Wl0K51cHK26LuRnVLpK6WR34YCEn+X0obzvNIrm5HK9NoSxbN4+rDeWk1Q0naNY8smIC8bMPwuAaR7vRQSyerCbvYQzpe4LYkK/GGBzH3pNq2jXSk7olgZHL1QwSXajoVCIDG6n5T9LS1zGBY6udiDsXx8kDl3je2IkC0Z9/Pb3M7cQ9NHAPpsqUe8Q83IObxsjhv+/xNGkvzeMN9F10l3+naUlNFXNnK3H4vJamRYFMez2GFYUaZvUIIOP9GN6s0DKjVTTrm3sxY62WPzui+HzUm1X+WlQrIllyyItLmyP+//cuzopuNmR6BKU/1egavSN+dwS6sCDebiqjUWMXintH42EuZOZ5Z36GRtKy01lqTHRmXkwU9g+LmNvLkTr6UGLGXUM13oFh9cNZ7HKdl7Mc+fw9jBXnr/KPYxyW1kb2lMw1dTwj9u6sAVsfuSnfKpa+iUacVriYwtxED8wRev5VJlua4UpllIJlx+7IRvm5kT5cgb/fZ9mednK+FRtYZDsXUxuh247ivJvPx16c0dWmIXzpO5uNNu60vSe8q+dKrj2Ws7e7mh+Pl/G4vjsxTYPQJy/BH8Evvwz0rzmJ8E1yfPcbqIgdR9V5cv4MEd37+QRWlAodtYojrU4OTikaTgs/2nk+B7OkQVsnluhq2f//WWTlmXFk3rnA1Eon6ryNI2FsMYb5+3nVLopoeQny+/v5PiOKeWMus+X8fiZOE/3hymV6No0hp76StN5vTHeS9Qw5bCDCYGnuuV0wehsDB2q2NKdt0vJ1kYGruxqb9+ZF0S8zkLeLLczW16Op5hCEadRPU9q3KDIvejK4fpHpzeUopC7eTLxx2zS+RwwJ47zpr802OUbHMOaDH9vm3TQlOUdyIFuDbasm5t83I6lM0rGjqI55vG0UCcK/Q+9ZmHuHxnB7ghelixNNUmo0iZM9hW8cMU1ShqLe4EbEX2Wmzl5h/DXDjeyx902j24cyuroro4vvmxJn+hNX5MWtHjLzhjO+3A3yYk4DG7PvNT+yRyi4s3iCOdwmiuc/jVg0MpoUwj+uVQ9h7d9yU9Yq4S/fjIy652Wq2sGHc2nOVI1ravb87E3bVq6ce9bC7DXDh5xwV9IvtjNXCuacZDAwcGWeKWJVEHOXGJg/J9fkFijmcr6BnSHJpjDhMWsue7D9T3fJ/EjPvq8euG1pJ6UNEF8X+ThipEE6mmPAcqkvtedrpdwnBhp98EUxKVTqmGWgyjA/mgxMkf6n2Z91/QgZFyPljDUSfNifvwrjpV89XBlcEsCggadk7Wa70HJuABFByTKZi5HPbmr+tD8ulU4Vcyx4Lyz9sBQ3T9y30LK+xylp24T9+Hz34vaLcFmzcif2iI7VfVWyrKODJ4t7Ghm93UUqHueJa6aBHJOntCbTk7KuIQS29pZC1nuiFfoZleEnKdw96dnPjwwHhTQ12ZOtS/z4vFAlfbxiYMDMAIbXeizd2Sv613YV7T68lKIlA2n7lXxMfyJlX9ZjGq9k0tla7HXTs3mdv2D4GizfGMzgWCUfgqrx08YfyymxnLOsidMXP5o1jeVu+6p03u3LvYxYXthV41KGByFXlFxY/Z+0rJMHHh0DWBjzWxozUdwXvjT+zBep4VYdTyZo6Dp6Ki56wcrWQawdM41G3XWUj1Hzs+ZkHrcQs/newNYf07kt2C22loFSy9ns3ezG1D6hnJ2ziTW2buQ8NvIrYAPzhB6vORqZUrKJYg/RPZeF8vLGOuQaN74Lz5mTsRYrszu6MaJv7JzBuW6e+Fgn83vkbBbnewjdJrM+dQYTxM+tkSC469lU8hsJ/18cznPFNLKKtfz7PRjpjA9dxDPnbdSTeMSH4itatncI5s9YBRu7ChY5GkXHLUEsGaZlV/dIUhaoyRXXS3dFkp8diFKlIHp+EvXuuzD4gBdtq4vnuedMiWDxQX5KatupuNldSWCUkq6ugRRd1mCdr2XuAOH1Yp1pD3WEX1Vy9W8tM0W+fN4VwL5FWhqPCOP4Jw3bJ2iZdyecO14alk7RkmARTm0nHZcEJ614HE6jtkGMGanms0zHroepbDgvumhfLR8MafzWB/FPrIbXKSlMKlTT+ISGuJBz9J+q4XuIjtA+4jpZw3gnIzV3nEbjqGFkJyM6dT6JORryA0LoI67lvSIIsomj/f6X7NgUQbvTsSw7+xyjPIJqNvE0ePKc9FtuVC/QMeDRGVzPubHcV49i32na2MvZ3F5Hd+fTVPNW8/F9PMu/PyJavO/+y/GcVDzG4qIGj/x4WlY+ZHGsM6UNwgkdUYQ6xpnwU6GYfxRRt6+z6ChhfLc6T9J0J2YNDUP56BI11jjRfW4I39dexurhfvbXC2PTqBKuaQWH1k/C5t4LVq5SMGZBEhnRLwWr+hDxI5EOD1/xpcyO8LkxnGt0i2aR9jTpF4vLyxvCM+w5XDWaXhY3GbXSjiStFpe82zS7Ys+Wq2ruyW8xxGDHExc1NV7cZsgye1btD6fNoJuUONrTqHoYDfrfJK7lWt4NC8NB8Yarm9bS6Woordq9ZfXStfzZE06ITSkRN+JoE+pLSUCQqf3COLT5CmL2+pu6SDGYz8p50nCGacu4aM75u9HY18bUPyeaE8PltC5xMr0vjOVZquBVi5umnWKOnSYHEXbvoWmTj8g0OzUDu30wZZSEcXmphhlfupuftI9gmzjXX9btzU7GcEY8D2KZU1fzFnMk3cL9OLbEwjxlu9D4QF8WHa1lLjVGMHey8JzZTczKwmhajAxmYvYz07CyKF646PnZ+T9TF+cw2tw0kJ1b3azZH8oQMbMl7ctMXqIvhWQYuHvrtmmZOoiDouesf1hqig4NZPVOAyarK6an3YNwuh3ErfTJZuXSQJ6nBhLbcJZ54fQAamwI4lT9WeYoVTg224N52e+4bEXvcLonBzPeLkw29k8opxYEE26ZKXvbNoyFl41MXZ5hmpMXzsS3gjVap5smFYaRL+5/GVhgujA2gk0njPQecM509Z9I5r8wkp96xHTAMhSDeOacIXamLZ9CCXI2Muv3FJPjjzA6FRqx77XLtFkTgnWskbXtD5gGiHxLtjXy+4DGVB4ZSrvDRmbKtaZd7ZXc1dqxpUMVc0WUHxNy9op3LDfN+uzHkzf2UFHD/OJ8PL0Tgmmx0cM0uU4CvTsaeOAy3bQjLoHwZ3oGRKwxmUZFcdJb5FNxZ1nly2jaJxkI8bprc2SMHpeGwWj7186zLNLSaqueuIOd8nYP07M8Sk9SU/fR6zZ7MUZosUXPLyaL7d4sHudIg4Qa5lOeCjzWi2db+sW04I8vibODWTSps9lK5sfAZXoe3Olndtzpw5g3elZ96mn+EKLF6pGBGrEXTWFRWsZ9Elk8+LXJooE7QQsNhF1parYXuXBBMMgV1/rmg0M9mPw5mJr725q/HnUl+6WaJ8nDzSWX3Hi8Ooi+IZJ5e4grR0V/+3XN2pz/TY1NZzeWTLeUXvbWklvgxu0LdaXWC0SGHHGjYc+2UquqIST8paJ//9XS9IYhvO4TQMqj+VJBvRA29AkEr9VSyayt5IiONam8s+nmla2s8gnmhs0aU9fArdx/rmNczDpT5zAjV+77kftkrGQWDLo1w4+vbf+Rkm8b2T9BSYNrNpJOvJ+hlQ97906VXiD0O9+X2TmS9NHBSItnvgQHzJCMeSLfx2hwm79D0oln++dbEMU310pq0XFOjBV+OnCVtHSBkaHFPpjzu0sDThuwKVKwNutvqUdDI56HFCzP6yi16bqDLVauoPQz1QrZTmSkC7oR60zdB2zHY7wb7RtsNPWbbOCL2hvX6b0kP6HZo8FBnNiwT+qeaGDabR3tJvhKIQMNvB0YzJGWHtJcDNyrJrLsglHaHGSgzlfx7qu10oSTwWR8C+a5OUhqVXMHH0q0LOz2bHRCsS1tSzSsjNLkzL+9k8CHavqs7mmzU9rOqXWBJK+sZ+oTs42jYQHMKp5kWnlwO6nXVFRt1sw04qQrLrcDeJtwQfbqtStBw1XEzL4o6yg8eUhtP8ZYeMvWX3DGq6Unr5QXZf/NcsXJ24O1G5/JWjRwRWbhRY/AW7KFkXImdHSkPPadbNEmN8b3diInpUx28borr1c68r79XdkJR1ccRu3DaWSmrF+qG9b/2eFtWyLLynVhTYw9F9+ckaXs283NKfuZMSFQ9pR9ZNbZz5lTsbJvXffS0NqFjEyjrNTamUkpXrS7cEq2foicTvv2kfwuWzZN+JBN3QDatfggtcg2MKmT0Oec19KWUAOvzIHEe1VIzcTZXRH96teCEsnYz8gKK5H5a29IVT8a+PRcxfLht6UvA42cz1Kxo9E5STvJSP8bohcNuCRZF3iQa6vFT35Y6vnOg2KzGtWEg9KYhx5cfaemwetj0rsZnpwQ+dte5y/NbeuJh9CQj7dW6p7rSY3nIRxLCZBqOnuSuEvFs63Jkv8oTwr/CmT3wmRpjJ0ngSkqVi+PkaJD/Tm2MJriy6+k+/P8OLU7mqNDnkpP8n35aBHD5W0vpRFeOowjlMz1ak56qJ75ySrWrmnOgp86Ov1Q0mJmK042CGbVB3GmSxviWDOYPmLufng1wW2CBxdHa+m//qZUkeZB/T5qbm24IlVVeFC5VM235bekDxfc6fhSx7xfzyTDKDUHF8Twb3EzllcPYtHxGBb3akJKtSBiu8US+qQ51wS3sS+WAPvWHOwiNJgXQ2PbVjwSOVBV74dcPoqqI4PY2c+fL8421Nqjx3GsjsUjR7Jtgp7TrYKx+msk12boce2kZ8Fra7o8CsLqWhzV+vale4bIFt849Fa9yFcGYjs+nrCy3uztq+fq3GDeV4xmVEs9Fc+CqV8oETdIT4srOvKjJE7lyhl0XUd6tb8oOCTnqVHH/gU9WFgsRzdUy/FpPfk/i2yr13icFJplVFvbFoXrfuvuSqnrrRdyvnLr7u5uUNpSSimQkOAkxBMIwSHU3VuSulCjRoWWurv72+8HY+yREc7Ze+215pwfg75rFOwxJVAmoB/hwQqy98ZTbZ6MH+sUnDxp5UDHfnzfpyR2XxaNh3nQ5WUo/Z5mUrVKXybOCKVHq0z8ysh476lg/hY7L8Z1w9VXwcAGybxb350+nRWsLplM8RFdKZMVyoLFmewI6srT+6F8PJjJXHNHVr1WsHJ1BlUad2JQCwW5Q8182DCcDu0UNPUysSBwFPunKoienIZuZRsGKRXcnJvGmyotWT5GQaWlqVSt3YpGxVRMzsrkYbyShOVhZMVm8XJ4GGuqhrG8RxbOZkom+Si4Ms1IpYn/sWW8guF6Iy0jBvK+ooLK1ngmu4+ghTjL6J8G8raMoetIBRGSkZyeE/AU5/IdaSAwagRjRigYMFePbcNoascpCA/Tkj96EDU3iP2sjaP8myGsEu/6vVvLhp7DiNkUQ8XXDqomLmXmqShaFs+mwYMlzL4RTZWfDo4P9yZmbyiTVztQHxxDlDjXAn0Cmp/9+dNVQY2T8bTPGkQdtQF5vwR0c9UEJxiocc7K++ZqBm4xcK/AyrfdMfy6aMA5NAHr40hGfzLg2yYeuzWCmKcGfFYn8JMIHhjllC5rR56yiIxLcj4rk6j/70LuJ8opviyRJu3mox4t+uFTKskPFtCztYLvPVLoqp/PpgqibttTMGYtouCmgrj+WTS6P4pGmxXcSs+kfO0RbPsjR1E2iZmxY9gvavt6h50OD8ZTuoSC0E3JrOk7nnIzFLwaGU+rRr2puVBBXoaFqz69WeGnoOtuK69LeFD5rJyxOWa6955Dz8oKSv4183LxDK66K+i70kRjv5k87aEgNtHMq+jJ/F4VR8buLEypUVS4omZIDweJ+dGkjYuj5OksUgfHMH+9hrpNNDz+qePyETl1epjoWGQ+JeooeCjqG/t4LoF35TRfaeDNsYWM9I7l5CgHy7srafFKzSA3B9J+Jee6azj5KYvMmaEUXx5ORnwWl/5TkXE+nEobsihqD2X1NAPrDTYqu+motdjA7j/xyJw63rwW93U2gXZ/wjg+RcGH0SmUiZ5NnqjVyZ9JbC05D0dxBbO6WChNKLXqiTM+MdPwewg5v+UcO2Ri0gIFulEGlvslsPy6ifqiN0c6raxNNeHWVk89XTpbKpv5+0HHkC/pnLlr4Uy6ntyPqdRNtnAgRceL+gYq1bHxc5OWZwN1bA2wUaGOjj6ndFR7FE/zqTq6/yv2e1xDRbHv2Rk6rnyLJTdbT+CKNE4XGvm+Sc+sWmnskMwkvdOz52oK37abOBWhws8jlpbllFSbrGJEi1gK/BU8fhjG1U/RVOwVytG30bR1i6WGM4qmC6KYdDOGlKRotJ+jGHw5hhNXIlnr0GP9EU/J9+lUztAT/TeBi7pM9ofrmdc3nnlLMtlwUk72GSuTMsM5+loOalGH2yqqb5Jz+bwZU6dwqlzUczzZxsLxqcy6rOdDdTuhd1LYd1qPbkcibUuls2aKgSVuCdSbaORbqJ4jc1KZcyWNDzv11KyfwrbKGXQ9oMf3UDKGIWlU8tCy72kcL47o2LZUR2qMqFd/MWc2LQXTtBz0MTDM3cDDp3bmNjaT1sdAemAis76Y+LeLgRslkvBaYqR4fCjTKsbhvcDMi1Qlj/aqadfXTL0aSm4Harjyj5WrlWLx/ONA5Z/O0/RoNtbO5sucdFKvxdDsswP3hpl4HwxFZ88i5Z7QiAEq1IsdaHJtKBqqaDHZwYdeCVT7FknP1zGEdUqlcGY0J8qJe7mcjFdCNCmjYkU9xZmP6vi22cSJNRvYckXH3i0mDgY6yGmqp2EjC+t8sim9WE/v2Qko9m3EbYqeK/es+Py3AZlczxBVAk//ZPNtjY6AykYsdTMY/EZH8ykmRs5IZ+USPQ6d0Jzue/g9XfRkWjItJu3lvIeeR7/j+WfDZia11PN3oo0ag7aSX0fPph7xjL2xhaNhISzvFk+3KolciQ9h9Op4CtokYM4K4aKPlfHnEijro2fQp2RO791HebOekffsvK+7j8Hz9CTlxRN++QCn++r5kWelRP399ArT8/p7Alvt+xmSHML7cAs/x9ppkBfCmeZmNrjbCXwRQtllJpYLXVP2iuHZWAdt07dS8Xk0h9Y7eFl0C2Viougjd9Bt3xbiL8dRvHwmKwL28niVuMPaWRCwh9YfNdy5n0no272oJurJfmFGvuY4uyvrmVRDaF2rY9Qdomb86Ux+nD/K3qAYbhbJoknBUU6VjCUqOZMpzY7zV4riZDXhI2fTmZUTSZ+S2fzqmknbcdF0qZJNoCOTgeIeX74zEXDmMD1W6HilMeLlfQRTpp4iqalk3nTxKcWAPdhGlcAzDBQadXB6PHlvz9Dby0BMswRGtzpN31wzVx8nM/vXVYadMtPLP4nJEVf5OMBM/2dJ7BpwhagME5sUNiZ4X8atjonPrgTevb3IqzYmUqYmMjf9Ii8viJkNEX11/yxfxusZ88fA9KSz3Bml51tNPdN0FzjxUIefU8utxhdZ8cCMNMBKQOQNtuvNuK0S+8jP53s3M0cizFwYfoPu6hAqaNOp1PwwO66GsDI2jcXOI/iXk9NYm0Gv3CM0LYgnqZ6Nzpp7bOwYT4N6CRSvcZeDH+OJbJHIxSV3OftOTmitbCT3HFaL9bpTWbzLc5Ik/P1w82yyNE4+r9ThtSODU61f8ey4Fnd1Bm5j3tD7qp62UzPQfntFktVGxQk6gms+48aBROZV0/F04XOG107Eq6SWYQOf4diWSPA2G6duPONMbzsH7Yk8dT1HW9fOwpUJXBr1Ag+ZlcxYDR1OPsRzoIWzx9WcWPGAMTYLqfFx7Hz4gPVLo4mOyaLT70eULR1N+nbRJ75PqPYghlbds7D5PyF9moajmkw2bXyI60Uc+zwy+brlAYtjNAxencmlLfdpbVSQuU3P8EanuBsqJ99l4OmC0/wbIWdVipH8+qdYvCOEs59MHD16ipNtdHSqlcmePQ+FF8bxbHQmL1WPeBAQhbZbFl4HbpP2JYL+EVk0W3KLc5UiGbExi5lj7rA4NZgWzlRuOk7S+VgQJlK58fUUh3atJWyCgTP9brDNfR3TFupptuca7+L9OPkyjpfVbqN+vJqb73UkDb9N04w1LHZpOfr5JnnSKl5fsVA8+A6jO/uKrGdh1r0CFjfzpcYWK5W+F7DlgjeBlxJpsOQeJcb78C4yiefd7lH1zQrq9Lezs8dd7vxYx8YuSZwbdxll0/V4LDVywC2PXlvWESZmf9PVK3xqFsgyPzMTj+cxNnE9e8X5g1RXmV9qPZEmHbc+XiGwRjDlxmkp3Cy+syqA7sJ/6xVc5dmYAG5VSaPBvKvI2q/gUrCDEvefcKfXaho+c5B18Qlj41bQzNfBrTWPmXg+gPwW2eQOeUxuKX/GNMzmcepDOr5dw7ty2ew++5hZSyPZUDmMhivfoJ0UTa0fStSH36AzRNHqTRi73rxh6s8A4gaIHl74EO2YECxts7m24DmfIoJ5J3xkwfSXPKghp2z9bHTdXlJkqT8tX5u5PzCfH+5rGSEy0mrNDdr+WEP3oSZGf89nkSyMVhoHy/a+onHvMAZ4OrhueMON1HBKD3FQfvhrCo/5U65CNuOn3yXg+TrSE7MJunOP2TvWUdGSzdcid2nlp2JuhAMPzS3Ci4VToaED5f5bfPmtYt1ABxt/57Pn9TwmJ5mI+/gE94vzebbPTELqY9wiF9CommAEy2MoWEz5Z4l0UbxDdm4ZdYXvZc5+z75TS+nuZad5u/eMXCW+P8ROqWWPULdbRMX7dsaNfIhp53w05eKYv/8FQXnz8Hqq5em+5ywcsoCPfcT9bn/GCz/x3gMmBl9/jd/yhZyrauFP2bescpuPm6eF/1Je00qVgbubyJhLop39D2TwoVU0rYKWOMuPycBxTYfPwp1OW99MKj/SMXy21Rl/JoOUGC0fTmQ4n2mz+DJDR4s2bZ3NZFmUaqVD22yu02tpFpvO6Ek5M9DpeSqZSek6hjUo4zIfS2LZIRWr+t5z1l6SRJdZ4agLPzv/5NiZvkOF+9R3zvNbExmojKHKuwauj+fsfN4bQzlddZd6RxopZgMVQq44E7clkFlOzdbhHV1TXsTTyBJDDXMnVxG3FK63NjJ0aBGXdDGTR8E6prcKcxbdLJjvVRx3V4U7TZZ4HpbScmJrN9euUCv5lXV06dfDdWthKvZicbQv98Z5slcKtikReIy97fznZiazWhtoO0Ph9Lxip6i/jt196rquV7Mx6aOWY3Xau5SGJBR3NVy8UtV1crGd+Cw1m2vWd30V5zqcJ9hqQD3XhvWpHFyg5q7liXPutDSqHA+jqtPoHLoilZLHlIS9Njs/Dk/mb3klu3RO54xLdtq/DuWQ8paz7qp4/n6KYuvsDq5QcXaPGtHcHODuWns9ib56JbKpl5wzlydwSxfB4RGNXT9W2VBrw9kgVXcd3RLPwZBwPCs1dqmHCP1WRHJzbENXpk8iJu8ofvav48qbl0jxnAiyoqu6Bsy38FodR8oAT1eZ9yITD9Nw7ImX69+5JvzOxNGphJfr0K1Eyk4KpMbyIGeit41PkwIY2VPj3LLJRuiTdWRetzs7iYw+v6mSwuIlXHtm2tiUoWLHwXKuSuGJXFqhpGrjL86nsVY8NVYejbzlvHzTyujlVtpbPzgvNbUIfrYy8PcLp9TJwrxr0Qz4r68rp7KVG/9GsWBiV9eLkWKelgi96NTXdbpDPLN1IXg0++D8ts7KU8GEraqUdG29Hs+oD3IObP7tnCZ6YWsvAycG9XFd0WtpUN6I/np314hjeqLWGXjs0dPlfdDOf3+suN22Oj+8SSHlq5UTRwY5ywUn866S8ODXk5x+u5O5eMfKsPfVnLVnWGnc1sqZ7iudveoncG/NOnpM2uPMnCfeW3Y9h7LPOz89SaDqtyC61T3jHJYvPFGc5+uK6q6DsgT+pol8UK2mq7/opfMVLSi/tpZld7Vzf5EF9/1ushflE1kp1saLpWTNc01UW2Nh7XSc1cIsrDpv4XLfPs5dB8y0umehxm5f53yVgfpTLNRupXLOaWECk4XVaWucvosEewmv6f9Y54wdGEv38Rba9jzmzHKoubDAQsjly84D+4T/Wiz0eHnXOf93AOMdosdk9VxBuwKF10VSb3sD1+iaAXxdGkUxeXXXSaWaPXILwR2KSJoQNfVrWfji81y29UIMi0paqV34XJYWbMWrmY6eveRS35lWfKtqqbknQvonzkrLcxqCYxVSnf+E1y3X4r1bI1UV68/HdBRGhUu9GltZVEXP70lqqd1sK/MvxhHptEu+I6wM/h5Hl3iz1LKDFUegjrPNzdL50mZ8K0Xg1dUmue/xpV0/kS1qB+cE/VjJr9dRfPNLPnJ9+EpmipwROLRiztSgVRyrEUvjlrq+bbPWM7KqmkNbomTW9SH0ahbNMffjsogD/jxQCFZea5Tlj/ZnlmDoNbsUsiibH7ndQlk8XC7rNlx48Swtv9pWyxm+awUvZulo/E/K4fwv3lT5qKN67Kic6jdXEPbIhO7GM88yS30o29JCXmWn5618bxr1MTP353DPC529ud3OSIWrxXPGn1vO3hci61/MynHkejOzeDwfNuR41u64kpTXcVx6NNdjea0Amk+IxWlsJ9sh1sFLonFubC0zCN9v1iKG3T/Hy77cWEuD4UaSJllk9q4BeEzSc7BajGy63zqWn9Tz5EySbNY9JdZlWprpZklrnioJ6qinduklUrc8JUcP63hcd6p0yaIk1CeObwu9pM5HlXxJ0eCROVJqnqMkYrWWtrVHSyWm+AuuiWVy2e+eCq0/DW5FcyTjp2frJUEUEf69fvBlmVIWQnd3ObbgR7LC6UG4lVPQYeBlmW5ZMB/qR1CrpUv2pGsI82eEM939qmzugRXU3GbE7WaCZ7mvK/m21MDJ8q89H0xeSfWjRurYSssq+ls5OV/H4plHpF/rI4jaHUJI6d6ST/UICiLlmO56Se8vhHHwtODtgJ5S7hoFNwep2e5ZRFqqUDC/UxxXwopK1h9ynq3VoF7wTvb/v1NM7hHBjl5lpF05ciK2hTF9YxGpapSC1cfC2NihgmQYp2LcbH9uRx2WHdwRxpbAtfwYdlEW467iUfe1wofyZbX7K5gbFUTt+CLSzMWBfO0sZ+gRl8x3+FrRP1q6FR8mm53px1ShxRs6HMj58GwlIfmJlHg0NKejyY/3FxL5pOiQ44y2cGSSgeGnXklSglgn6JCU76SaeyyU66dn7rLn0rqyBipGh9Oj7kWp31Y9wb7hpKuvSWesOpb4hqHve1lSzQ5n5YQklnjskd6XDmd8kJ3yVbdKsQ3DCKlvRybbKf0qCCO5vo2hjWOl2zPD6D4pgQaOCOnDATXHj9t53vaC1Mgq/G1QEonzr0mlm8Zh3m9ni99V6cmycLp1DqP46Vip+ZpwdtwN44vLIPVNC2PZiXAa+KilN/uj2R+n5EhUqtRpaAyfTyqpE50tjXIJXZdUtD+fJbXapqK0FMv4lklSnT0qssT6YEKG1K+minqDtPxus1lyrybWt7R0WpghvZ0nGLOEihp5LunW1BjCVqpY1P+U1N5Lz4CAJGac/iFV2q1j3sIkVg77JFXJ1NKiWjLVFn2TLu5V8lVo11avTGnEaSXrZlg4PTJZWin2Ne6UiUG6JOlwpzAKNkfTqMghyW4O44nIqQNO75PuVAqniODY9uWOSONGqdgfoGG4dqs0S6bixh0NMSf2SOvFPkf21rLLuVNKKCX2vFhLhYsHpAHvY3CfFcYZXVGmVYylUscw3G79lPSH1fgpRTbeW4TCYkb8niTReWN9ps6JJrBomMg6+dKRgBiOO1Uc6VkoUTmaun3DuNT6gRQaGUntxuLecwqkNgERHKocQa/v96SiPhF4tokg90m+ZK6qYoDgfMUgl3Suh4rkeA0hyaekFj+VtGooGHbOSanaCpHFLGpm57ukeqhoekgjfOuwVPSBkhXzBb8sPifN66jjRbU0erWtz0NR5951U/k8rB5X34aSrNLx0PJKylMrqZkbS9WtRSjeWElGpvCJ2sX5R3BbmVeptFK3JmmyAeW+FAodbvx4pqBZfRN3xpUkd7OCT90svN9bioi9ClqfMzPiYzHWzBHPVGmIrfVGanxKSeyzWL53/iCF/Q7jTZ1MNnjUZKl7BHOkTHLz6lD2egQhPzO4HVuThacMTL6tZWjliXwbZmRQKz3f4yYx3GBgrE1L+JvJrN6po3NBLAH1vZh7Tsv2SzHsLwKvPfSc66Qm4JaM8d+U1K3k4OEiGCSYYuoSB4ePeTFFryCouYFZe7rhEa5g0lMj05t3J/i4goIdBlRvOtMwUsGVTB0jfXtyaJ2C/vv1yP/2xibWH5cZWDOmJ0vTFAy8aeLX0q4siFfQ8aaFISO7YD2h4EF9M816d+JKiIJYkcn+aSaRKn7X9ceIZ5IHT4MUvPtgoEt5aD81nGero9hTsi8nu4VhbhJN5c89aXA1nL0jozDm9cD7hhGXyCt3Wi/k8AMjfY/E82LtXCYeMRL3K4H5SfMpEM/smmAjcZsnh37L6TomhQZ3hxPxUc6YtilUcI7mtvg84d80Fq8cxX7hY/oeVgrvhuLfyMiv2RaGjlbxoY2RD3+FT7cOZe5+A/Z/7eyIUvEyRezZGMeakiNZ9kJB9DEt/1rn0kHUMD1UT7dfs0m6r2BWdx1v7bOY4BZF/b8xRGj0LM+LYlC5WJr20RF8MZoou4O7MwKZ5RPFoRQHma3XcXVcFPJQB45/g6nlED0QbWP6uyjWaAw0L23H1i4KUymRW4rGMGms8LdvMawYEIOxcShRX2KYIPgiQcxBv8pGZjyxMvtWGP5vdJyyCK4/GYXsuJ4KT/R0+RPJ2Tt6tswV70iOZtsqA1dGmHEOVbNS9EXpyWbaNjNyooiBoyVM9JwtPF5mIHSaGb9RemaWUZD6J4XSZ5fS8bqctnOT6dNlCcWuyNko2OD3ouV4yzWUH+Rgy0gDvRpomBTmENxhZLd/HL5nsqh40Iimg4JRg608T5FzaoKevAd6Un+K3CDTcz1Wj62yho+5Ooqf0LNvqIULU/W4vTXw5T8zmWP19OpvpIhk5fY5NXNqq7npHs6Av2pCiqkF76hEP8Ux5I+a8vdVJFYzcHWK2GehiRpT9CTIrOyr4+CZuLfAu/GMH+/gS5p45vhU9mHH7m5gtNnG8ZrxTChvQDpmJ3N4PMkVDfxQJTJKmUAJcXfxd2Po0z2Bdo5Ipp0Sd9DPShGfaGa1ieWyyOjjmgpvb2yk56MUqlvkuBfqOV49maIb5Fww6bkzO4VyTfQs0Fho13sjZXeIPvJM4ZsthXBxb8O/mDgt30r50joevTDw9c9W3o/V0SHHyL1Lm4m36NmUKNhmowPq6Ogbp8Ovv5WaNbQMqyt+Plsp66Ul/V8tORMtfLwcw7ZbsZxLTsHuG8M+/1hW70nC/i2WTVpRu+XJHKyooK9kYpnIKB8S9UwRXDEjPxuPVD0Lmyaxb/kGCrP1VNxq51K8g+H19Zx0mCk9IYv60/Soj1jYUzyT15f0eHsnMKFdCn77Yml5zUGM2c6wuFj6v3RwpVUyW09p0eZoaTnKxE03HVNW6aigNzN5Rii9CjPp9NLMwDFKEq5kUSzDQvGVSpo5sigsMFHJpqNHdyOhy9N4u0nHmbZGZLdTSGyg5/Z+E7/VqSTdiKDuxxh8zwmmGhdBpdLCw0SvHRuoQyN6PL13Ni7U3MpXk/p4C/vvxdJkgBr/GdsYVBhDtcxYygVtZfZBHc2fmMiovQlrCQX5p/WET9SROFZBDfHuKiUNFOTK2TrTwIqeBgL66ghpaGR+8AYqi/oEDTFjjcjg0309Ax/ZmT7Yzs5XelrdtRHpsvP2p56aMxJp0SORuFFippKMrNhrZUKBnCJqPYNWxvNlkZxyBQaqGhJw26DFZBf9OtlBbH4cC2vraNbDwYepWqIu6Mg0ZHIoRklyZBbvthp4FRZK/exMtpU10ayJgoCeafRXGpi/Sc7HOymc9zCS55RTxjedUzNsZFVWsHlyBrbFdj4NEpq/L4Npr2xc7CnHXM9MRL4eyUeOX5bo7elGDjSU83ms0A2tkaKCCWS7kunteZgpf/X4dkwmxXaEIYFCR+ISmb10D1oxd89TbKTd3EvcMAWthurIq5pIpErOj0EGzs9MJPuJnHnD9WQVt3F1iJwcsa9OX3UMqSdmymTjvpiHfQPlvN6byNTNejbMDOHYOSu7SGZPhxA6zUtg14tk7ENCaLw8gfXyJDo9DqF8YzPfT9mo9EmD8XomhV23Ub6Cmms3sngQsI2OdVUYFmXTv+tWPEPDKNU/G93GbZyXwjl/xsGd11vwCghBU9eOWjCxJSOEuHpJVE6JJzY2hIg+iQRsjGeA8IcJn4UfJ+1nU2Mdb0obGezaS/PeOvaPElwwaj/H/4niVt1s3LfupUrLSNYPEf04bw8D50TQYG428Z776NktBMMtG5XLJVN7Ugh1ytkY3NGO19FYXnR0MGbEPu6K9bayYm/WPdgDY6iicnB5zF6atYtgZp6DB1cyqZgaRsoWB3NzRW9kh+PtcLDf4qDW3Uj23HMwqXI2BUnRPC2aTdppB+5HI2n13kHR/Vk8bWBg3m5R18cunrQykFkjiVHZLr5VNzDhUBJX/3Uy/Lqejj8S0LicDIwXfDYigf2uI8Rd0/Poko3Utjl0Fzr8ZkAiR0se5VUJA5UeJrI60Mnc+WruZWXxu/lujjzXM6lEPOvDT/LYKnRGcEXl2ic5VMlA8iIrC7adxrVBTzXBpKGPTuNzQc8/Oyw8O3iKCWKOdvoYiAq+SJQ2HpMjlbSGt/lzIp64m2k8fXmbGb0TuF0llVeT79CisgXaJLAo8zqdQi14fI1nbqd85vbQ0aeVhmUf8lB5axkwWk2x/pc5JvSp3BsN5dSX8Y0MQhUl5qjGfub3CSJ5TAYjX+8lPm09u7RpBIj6G3KCuThD9N76A7yeEkJTUZO5zQ+xMDiYcvk2Oq45wOxxctQGPSGqfVy9IGbfoGNv0wPEFZczTm2gf7Tokx7BXL6fyu+FBygRFMQPnxQmTd5PL2Mw6/qn0KzVQabtCKHuxhQe/neUvf4hVN6chC7nqJilEP69nczpt8eIfiqnxG0Dz08cpn2AgkEf9TwslsORBgr8fxh55ZvDkj0h/NUlUetYDoc2hHC5mdDvxCN0TQnh9CehVb2OcLR/El0bJpFT6w2zpSSKpiTzZeErynQX/kAKoeLzy6IfPght3eZ5mxoVhV5MUxPe/yazmhm4eV/D/u232P1LwwlLBmX6n2L/Uw2ZSzJY1PEMOUO1tB+cwSTraU41N3Pzehx9lxRyvr2JJmM0BMvucTfKxPxHcVydeY8GTY0MyBVZcchdJtY0MD4zmjW77zBW5LpJg2IIrniX5oJJG/02k9vzDsdNZtS7jPjuusO5M2Zm3zax4Notrh2y4dkrmYnO+zyItFF4z46yyEMGfBHJ6k0imy/eJ2K8BfVIkVsa3OTgN5F5z8RT9MZNmhdY+LLUSr/Pt+hyNpYllzKZMe4+rSfEkNcyi09t79P5cQx1a2Xx6sYDGq4zc6xhBtt1d6h0wEitxhlMkd/G9deIz+wMGncqoKsulvZ9FbR9c5fuQzUMViswb7lHmQexBIfLhecVMv+XkbrzzCQu/kAT4cMKh4mK9T8QWslCkZoWDvT5QP8/ekbGZBD0/QV1Iixk2zK4V6yQt8/NjNyYgdvT+zQ4ZmWOKwPd40KSZ8WR9yODhUXvcH6Uhh0VMnEuvoVjnZr/JmSSsuoOh76ux1KYxLTBZ7n+fD22nSkEvj5LhSLr6OtjoUOPq4y8uB67dzyvzpzn3T+CBeTZ+MmuUjpZTlB0Nj6RebQLDsFrQTYl1uZRoWwwZw8n4nx1EuX+YHYI3leuPcGza8GUaWoj6PIJCioItkjPYMDkQlp0MdN/jZi7yLu02mQkSnz+e9w9/LuvZ+ljE29HXCZfsZ55Yi5Wv8tl7vL1vHgjerTzeXaVW09geAr10i5QrPFqdrvi6fjoNrn9Ank4IZGtrS5zKCKAo1fttL58hR/6tdTZoCa6zU26nlrD2PhYwjrf5sXeNVR7rabE7luUOOhPrIeVvsduUPv6Sjofi6dp4R0UA1ejVdkodeI2V//4EeefSFjNW4wN8UOxNAGvDbewzFrNw952Tm67TfyIaJaODqXerDekPY4mdr+cqk3eYHbGcKRPKHV2vsGvXQDpnbM5Lvo8tYc/RUc66Km/w4dagjXiFHS4/xpFQgT1pirxL3jNquwIlgpG+hbwmtBqMZRuFIa85VvauMWQ9jMcf9VbZk5YzvLvdlZLhfy2yjncMZaxfy6TIN4/+3Q0VVtcIfJACP7/iRyVdYWIpJUEHxJs0rgA9wPr2H/Kyp9jeQxeH8D13HhqR1wlOSVK9HoEx6W3lDoYQc3CcOZtfUNM8yBCiwqfibnMiy2BlDBncf9XHhExQlcvO/DJyeORZinac+mYZz/g5LQlrM9PJTf2AW1HLqbN2HRm5D7EdUNFt70OXIH3qDkxDK+tDuaJuft0JRzzKMG/3UU/a0Oo9ySEkO2FjH+9nvqBcjpmFNI4NZiXI8V8TbrHm4C1dK2Rzbt5T6nYIQBn/Wxo95y6/USfu2XT5L9nvCq9lFE3MvFv/YrjxZYS7Z5FvXYvSP+4CN8nGYwd9ZLAg+uYs9vBrKOi5nfXMclNsI/2LX18l5L/186x4fepbVnGuImJVEwvpPLaJXSsnMjYR/fJbbWE2gMFTzR8wIGnCwkT2adR4EMmVp3L8/YWttV7wYO5c9kz0EJizDNGFvrR1j+V+3NuETh2NeN2p9Kt8R18l/pxvnQ6/SbexiGeOTYglbgu7+g4fhHXa6Rg9n1LuRlL6LovmU+6d7zrvIDgenY+Tn3D0FqLqCsl0mbzW+qK79+cmcS9vW9R3POmSJcETm18z/H8JZx/nMDz/e+oGbaaNlMFv+x5z6c3viyOtHDS+p7a0atYFGlCNeg9jklzaRhuw8f6FHu1uZSZkkCQ+RlLamcxT8zU7jrNnanmTFptiaHvv+2cB4V2FpHUpLQd79y8OZ1pGVpKBLicjUal4xwSR+v8E84DYVlUn6hn98kizqPLslj9V2Tvv62dl5qY8elq4OKBf137v5lI/WykyY02rs9C9/a+MbCofQdXI7uV43ej6bujm6vyICtJPWO5F9DbpZtq40eu8Ivb7q4blxNommQgu1hLV4kZ8XjNM1CnZzvXkb7xPMww0qhNS5eyWgKvRSYN/a+jK+9mKjVaKmlg8XVmuKXyeWkolmXRTv0mkdueRtCjyUvnlR3xLOin5OrAiq7enayEpSs5G1HHdeJwvOg7Fc901V3TzyTRr0gkbQf9dkbdTGLAPi2WPlVcQd5pxC2MJdOZ6/TVmJhwRMfKxX1dJV8ILv9Px+2ifVzLqqaLDBvOyfZKZ8t2Vhpo9UTW6upqXMXEwiHRnJvi5ao+2sjCMVGC071c35V2Sgp93H5qkDPqj415NwNwVZSciy8J/esZxtbXxVx2/yT+NBf6U25/ztkqyQQnKDgUODknSsz9wFUirwTWzfnV3k6x1kHsemp0Rp+xoS4WhCNoh1MlWOj6v2p+uw91FVzVsaW0Bs/dw131Vxg4KItj2MhBrqfpGio0sRC7p4prUXkdp0ZbeNyxksszI47YfWYuzajn2i789tGUAH78OuacMVrP2eImpC4dXPe2atnQwcT3ve1dF8J0PGgvMuGuZq5d9dJ4tN3C0EbDPMsdSaPTAwv+6s1H9rqnYqhgpeONII9mk+0cuqal2bTfsqobBZPtsXLtWS2ne/NEyuusfM9p7dzfNZHrD6wUrtE7d+XpKNnWQtwBnbOJyJihdgu+DbOcRUS2zUuwMvvxbef2ZoLrDps537asq1Aw46CnZnLu1HZ1NxswJZsZtaeBK3h2OuXamvnUeofziCKNsMEWQo7vcGbeSWdigZn6BxKcm9HR9U8Ir7vUdym36BmxOITrl6u7hpbQoZoeLPS8mstRXcucXXKeFmvmKnlIhzNCQfHDzV0enlGMabWW1buKuK7pbLyrIng8+x/Xw38TMR0z8dqjhivmk57jJ838kz/Y6fVAz81uZu4Pqe78oDPifcmMqnIN5/B58cjurCVwnU9O0CsL7Xf4Md21K2fQ1Ghyd1v4cfatM/F4FEP3WKi4Jd9pmR5LK9GLF7rbnZ/7aDguarVv1j7nzwqhzCluZemzki5ZqpJD7lZKXP3tjO4Yj2aUhW+PTB5l31lp/E1wf2KM5/bgBCSVhdw93T3/zozGIPK/ZdYJ5/rQODrb/FmY9d2ZYhD5MSeAj49KuQbO0DLOGcCsnOKuwcdiKf0rgDOLyroGC6avm+MvNPav89qCFN62jKCzOtuz39QUwd5hTJ2BpzIplXn2CF7NruUZPE7BsCmxvK/u5TpdWkGfkjHcm+Hp6vQyhPb1Ymmwurer37/hyKtasTUwOu9uDafJVQvrb69wxt+PYIDoh22tNM6igWp2qi0EZL12Nr0n9hluYZflkXPMTDnL3KMZsLm766ZTQYOIKHaqPF0esQo+BUXSsnxPV/y0YKaa9Iw52cHl0TuY3HNahh3v6rr6NZCoHVr+1mvtmvktBJ9UA+3GdXVduBvEqV5Gru1s6dIJjpj708hveTtX9sf///+zP/bDUZ59Nsew2Ncfy5CNHqUiY8krGUA5xwZPV2wMfboEM85R2+V3Lgav24Hsnl7ZVfdyFDm71tOmd1VX39sqjs8TWXd5oNOxNIhPJ+OZbt/sdJsmZ9DUeNp32OIcGRFEz7HxuKtPOfvkBbO+kxrvwd1cZe6EMOmGmkZHPVwV3aJQHrZwdMUvp2qgyG/tw7g3f7z002Lm8PEwDs6fKR2qYOKiu4oitaZLh08nMkVw0PBdZaTmj2z8u01LiHtVKWiFlZGC1ZfcyJaWNbESLlj3v26bpaPfdJzeZCWgw3xJ89jAPaHvdUv4SGFfItk6zJcyaXbn30HRmBuv4FGPVOeMXVFElPUld5nCGeIKoeuWeMiLd7ZbqyB3pOj7KWrnlx/BfKziQ9CX8JxVNdcLnvfG9tozR5cXRMQ+bwbfvZVz1VcusscKjl9t6HmgTjBX833Ytbeh55o5cuSyFYTsyOqTPyiEgto+gkPGOk3/BdP2nDc10tydW+oHUvgpkJjxt5xNs9ZTfHMwTVe9cU7dF0yNM4GoW79wfj9oZftNDSX7BUjlnll5dU/NuObe0pzHVjo44sg9uVzqobRyspaGvMLNkluklevJcSxrtEWKC7WytY+Ju9umSPOF923IMlOv2AhJEWjhyDYzM4tPlTxzQvmS5McwnU22xK6iXZk1XDwXIXsuvCg5aw0nV6bLFghukpyR7L8fKXk8tjAlMYoDw9XSup9mkh9HMGJJnPThmIFuR+NpWzxeuvvWgP1BPAdfpEgjR5q4ddPKjSF2afGxpRRagtnjI/d0L7qU3+HBhMTo+pz8toSYV4G03Y7n7A4rKPlvBFtqXcuJi/UhwxFJ0X5VnVcb+lBYM4L/KtdzVi+3itxfETR+HH24cJYv+dpIwrrG5QyfHsma3nLc2wyRev0Jo3tLf3b8Nsr+mRHO+ow15OxcLFOP8cbwPozfbp7OioHe7PwSwepfA5z9v/tx71IU5VYmeQ4OXo3PoWh6aJ55jJ62mv6Doqg94oXHOw8fht8XOXh5lPPCl+XcKh7K60PezrwCb24+DGVDuNrpHGPla7aOKT3OSy/6WDFH66l387L0s5eVbz106BtflwLSLWwtjOFGq3NSJbPQyG6xbPh7Rap5zZuwOzEU9GvtDDrpQxOhZVUvPslJ7rQK42AlkTOayYpM8uPXaiWrK02SPZvhxwWlCnmH7rK2LXyQ6kbzumMLZ55uFUXu63CbfsKzxBw/Ph/W4v2pqGzwxdX4z9fjNbOWbFVdX/r1EMyya1WO25sVGI0x6Dpm5yz+ZOZjioUqa09I0+pZWC5yZvsthyT30WaqCU/cVpgjLRN67t/SyINVpaQLExUUpJmoq/gkyysU+uZrRLf8jazYg3UEijl9t2S2rHYVf7Slo5hf5aPn8k+rMfSLpEIxf89v430oWxgHQ5NyuvX1xvqPjqPyUzmdNyoZPVlN/xMDpV4Plcz+EsuUfhOlej+UdNFGMaFwklTUpeTv1EjBhsOkCQ1UZHeO5G/l6dKGl6sJGxnL0DGDPF/OCiGyqJGwwiuybn5yfnc04LX0mazmkiBm7jFhTD8i2zEuiGvVjdzs5ZT9MAWzcqAe1daTsqrn1uPbRs8W+y7Z/PEr+VXBzrMHkR6Dt/kQ55FIW6+inn1sKzgwKZFeVq2n8ZCWc3fjxbtU0rAScVxekcCrI9HSB4WWii0TaOKMkSaMkXPnvxB6zP4iW9JHTtgLORfrfJd9HRXCnGdBHDxdKNu0MoRYXy2B13Jl78+FUOSPjm9Db8laPjdiGCdmqk+GdHGjhbLB0VRfs0M6NMxKeU0sHfK2S8cuihzRPYao13ulbD8rwUvF76ZslS59VlKrk5Fu5VdKAc+VZGUbxD0ulI67Ask6uBZFyn5ZVUcg8+oEsux4jqzq57XUmhNI0cE7ZEvehpIr5mjMg+My45hQ5tVfy6g/+bLcumbWhsfTfe87yf2EmWW5Fjb/eCUtnCyy6FsricOeS/JHFuSD9cTufCCpnlrIuGSgjb1ACtopssM9AxXvPJIanvBjfJicJlF6WcgkX4oFCX0OXOt54b03G0XdeyXs9lx4wxvNc19GzvT2uBEi8nIHPSUfd5Gm+SjpvlvLzmbdpftJSiqc1rGivJe0p6wfmrJrqdrAJFMPWUnvqLUcCAiVBZRcxbazfmxdvE6WPkfM4704qrmfkUqstfLmXBwnd7mkygOtzH8QS4Ua+ySZqOHAvhrKdj0kfb2j55CXjU03dktRIwyEj7Hh0eyw1MhgJL51Ai8P7JEWvI2h7guR15dfk3qfjOZs1WQ8t1yUohNj2VsmmbHzb0tzaseyfXsyH57cl/rPjaPhg0RCTh2XNudrWJifiGHQYenwTDX/DBFM/dApPRK5QyppZ7sqTbq6Jpqt7exc35kkjdHH0Gl3IkXW26TFX5UsGmDi/qiFkvyOksnrDey2TJcu3FfSfJeZkK5tpAs2JSt+GXnzwk3S5CkZf9rEjcPdJL/x4QzurGLCn2CpRvsI1v0OZc1zf6medwTNJinZ8SRUOjBUQwuhMxlN70qbgzQ0naxiea186fPpOJxnVBTV35EOJooscT+UwCY2adwgNef1oTzrFy/dHqhm9odQWgUmSVHPlPTwMPJEHi9V/a2kjlgv/6qXUiupRD7VU6G3SSp6U4mxppGj5mTpwTQVplg1pW9qpFLxKhZkxNDqmk4qKKOi3y8rs2Lt0rIdKpbZE7Dq7VLjFSr6b41n+Umz1LVeNCtKh7Ey4qx0RRklcmYYU9Yck640UZF7VMvZ1CRp2kAVtWvEsXJHqvSxqYr3EzTcnqeUyoq1r9Cl5yvDJWMFFVtuxFGhuVyqfTuKDSMT0Y+Iky4J/Z60w0adRxrpeatoQp7Z2FA9SmqXH0Xpy3Zu/d4gKQ9HIutnR/cySSpdXsUpvY7noaFS/aoqOhwSGe9uhDS+pIoPqw08s4VKNysp6XYigRoTT0uZBiWXpyRyrPCE5DZFCZ8SqPfeKU0qqmL0LiNxdUKkpNKiJo+NHOwZITUSOrkuxsKoafHS1wKR8d8KL55Ymo9iTns1jyed4tR1mJi3M4HMkiVYXNXEhn8S8cotzpQpRno8SkQ7ogh+TYxoZ9mpu6o4pl06CgvtJOieSmkj9Cy+acev2RupXpYB+cVETk1/KV1rF8nYUeH0nV2EBvMjkSqGMyPiu5Txj2Dr5WEMTvgj3cyP5O3+MMpGvJQUVqHTpcLJXvdY2u0ZTbOmYXyNeiEdM4cyZVkCg/dfk6bNC2XQgwTaRhdIhsxQHjVMJL/gpqQVPXi2ohqt1xlJW1NFldca5qVekPJLGLCtT+G7vQEzlxqITE/mcsW6XPih4WVwCgVexbhs1PJxXzIxe4oy4FQcBbuT2bHptySfbuJHnA1HSiUigkxUbmkjKKk8xY8ayX+WyJAf/7AjSskMMVNZjY9Kcd5KKioMvBp7Ruo1VMmt40YaBp+SztRVceeYmpWRt6T70Sp2Chba9Oy61M1f3LtnLOfc70olRplpFWZk6eMGsMDMkIN6dKcb8O8aMz9NBj7UqkfX70a+zVZz21kP1TcDaUUEjzyrwwCbnnV+yejTyjH+kZJBA+LoU/m6lNtAScI8M0ennZIGDFHyNtFE0fJHpS41lRwTXNbafkwKfBHK6CQLuz1zpX0dTRxuoqFbXkNmfDOiaKQh63gTzPWMNMmKRR3eEFvZMB6+iubB91vSma8qblyJpsHa+1LDL+GUkCIotemnVNY9gtblIpD3/yQ13a4kzi2O9z3vSd8XKDnyWMvGjvekK1lKYhtq+d7zlrRsRijmdkYCW3+TNnUJxbnNRNyjL5LDR032klR2J5Tgef04Iv6msOBoKeafE3sWefJ19gXp5OlQ3FbaOLQmTxogzjXjq43C5eel81ujICicIRXK8iZa9FKZcKx7SxEfE0PndeH0bFGOacHhbPkbQUVVFdoPDhM9HEm2e2WOeofztHgkSU0rsudENFXHp/POWZm87Gg+u9KZ1KI6h9/EoJibzsXj1XmgjsPvbjrrEt3IfqOmZUoGY++5M7i0iVJi7lrU6kvj8QbKWeK4bh5MPXc9nQX7tEsazOxremZkaYjpNYhH1xT0FV7850sF9uYp8IwxcXVVeTJfKxhx0cCTq2V4U8zEpN9myh6ZSAnRD/mNTazvOoXsV0bmFBgJ1U1g8SM5mk524t7Xh49yWGej9on6FPyj4NmwRDwnNGZJVhzPNmVge9Ke+uW13HiRwbZKXbhSWceJ8hlcetIR9SqRjy7aqB/jhe8yI4cv2JhRdCAlthr5MlBoztf+zFtgZFmQHffE6awwGukVnUj77bPYst1IwBkbNY5Mp2t9IwOW2ZHM/9Gvu5ELwsvmPhrEgD8GSi1I4pcNDg8Q5+5sp3awRImPBla2Saah3JOEUAP1sjWotR74dTFSo62WH/tlbB6roHTjRA7+qIClkYJLH+yklqiIsrOCcnvtdBtcnuzZoSy3a7jV1Y3mIaHcWK3hRYWmXCyv5LTIn3tKteCFl4JrfVP4GOBGm38VTMtP5mXx5vTsruD12CSUvVvgcyCSUpUd5B0cRInocC5kOEhwDKZwZCTFxzt49HwoTb00NK6cSVZ0e16d1LCtfyZBDzuh3BOLB5lsbN6OC4PVuM3NJPhAR76Oj+LY5Uz+lm7HiNUir+3O5G2XDtQoF8OF4Ewqj25LwCIdtcWeY8fMY/JsLc/2qmm+ZwHTBmrxX6Xm9My5VHkgMnZ1A/3KNqHxJQXRGgNR65vzNEaBV30z/RNaYk1QcPOlmfenW9N7tIL5BxN4o+5J2HIFp6MT8Hbvy1nht/477XwbvZyLI42U2W1n25DFjK5s5L/iyfT9ZykN3xmp1cZKifB5/LljpNxBC71qLGJpsLj3y4kUbz2F1seMzK9oo9TuKUTuMbLmHxs9609izBoFUQdNTJW8eDNGQUyrFI5aetLHW4HzdxIdgvqQu05BNUUKs0v0ZUmsgjW5qUi1+lDygoLGbdIZZfagt/g8e4oe34r9SBls5FN7G8Uv+7MZI2mjEkWmFBm/gZHxnxK5I/nTSDCHZlcCBSNW0cRiZEOBlTpxvoK9jJhUCbQqvoJrP/Xs3ZlGTqiSx2f1vKiTzkJFGOfbGcjbmMoBm8gxO2ORz4zhe/e5rMyKwedRNFf9ZvFZp+fcsXTaPF9Jl0gd8mGZJM9fhWyWno11MtAVXcOWQg0n6zqIPDSP0wvVnPV2sLn5fF6VjsOrpoOhGYsYdDWUpf+pOWGawMllSlLcY7k7ehyXRGa7/ltkm/0TOb7OwM16BoI917GnnEHkTz1fCtbz+JSeiw4dZ/wDOCOeWamUQ2jpbH6vF/o5wsEt5Wx2hytoesZCmyQZJYIUGO+Y+ZziwWjx+Yr3Zo5bodYzOWPP21n2Zw5ypZzFH20sT19KtXVyRq22cebKQiL/CRX3rKHc+aHU7KPgvb+J8dIQdg1SECfYIXfuEDy6KriyxYhXp+HUbRDK84Ya2s2WcXyq6NXaevZMHcL78QpmrtbRoGAE/osMVG6QyPSuGpRi3ocLPf9yOJZG3ga2t7bRf0ycyL5CB5RJWJbGohps4Hmunfb9Nayba6BpFTs9D8ZyLFwjWDmW5bv8OH9V+GRALB/T19JwdyyyvTGc6e5HmZUa0grVeDWKZEI1Uf8QDW59o2lkUGOYqqb76SgupomM7JuAKyAGbYSBARVEFloUQwVvOZmlLHyouZRKQXL6FLHgVnwhq1VyjgjPOnBpCaeLi7kT3FfLMApDEQWTDXaq1RqJbI7Q3q7ptJRNwv+Agm/jM8jzmIKbmM381pmsfTcBawUFD2faeFlxGur6Cr7XsDGr2CRSxDo1OZ7CF5Pwnmmg7IokJLdonvoaeDdCzOnraOa6DEyxxrP132gCCgx4h1i5fy+SzjvlGDobcbRbQq2iCjokCFZxLOWgv4JhrlQiS8yj1F89QYdSsSyMolkpA3tvpdLuUgQdt+hRdkin2a5IcddqfCc7ODJZ8PYpDc+KO2j3MZaurRSEWW08r6OiQXOhvemJlJgYxrxuChr528WsCE/eHobKJ5sDp2fz/EsYisPZ1Lo1g2+CLS5XzSai+UzuueL+19FZRletdV0Yd3d3d7s4NHlwd5eLOy3SFkrtWN2PS1ta6lDctQnuF4dC0eJuF7vIt9/vB2NkZDTJPnutNeczfyRQZ10GO0bq8fkex1ehjf1W6ki+FEvVwAyu6rVsKhXO5HeZFB7iQcPNWrwaWaiyyJ2vv8w82mvl61QDlZPNrKxoIa2nHnWWjuVDk7mCnhpTdMwNSOKcYuDgRh2FVm7gevMg+nsEs3BiBjOdOhIEh2f/SOenMZjKOwxMbpTBy3GhmNsFs/dzBruXhZJwQsuHofHceTWbvR3NFPFYz4PPQo8+mphefj0dFsTzc52ZLUUdyMdiWbTcTImmDj4vMNJ5nPC1yTa2HY7jgjh+3M1Bp1Eiz1iM3IhKo1lZFxuLGekwOR3tAgfbe5hZ+MjJlEEOXjY18/K9kxmCe6yeZiLPOXk8NY4m5+IosM/I3x8TxHUmto43syvKTO8ME1cvmJmbbeRCER2eoS7yzgXTo7SOGu0TaHg3hGXHgtBtjGJ1BRtLmwXx1/BoCp224zktmD0fIhjQWcu9j0Es6RxJxTX+7G4Wwp1JESQnBJLZzMzECnYOfrLS+5iJft5WzrWz01Fk4bqzrLQU7NJeaOnPBjbUSk4mlzUinzGxu1AKLQobaR5tQqtNZtZdEyV/O8nPWk+NMXHUDI9jcAMXXS8bOC4Y6UopF+H39PS7GcPHJ05y3UM4+zoSe2IESX1FPlgaxbfgCLpsDWZx/f+9Ux/GuI2xrDdmcKKOk6z0OL4dSuf8NSdlRXaOtGViHJdG9R7R3M3JpPWYFHI7RWO4l8lbkXuV7zHsKZvJpUk2tifFojsYS/XXLuFBgtG2i0yxwyk4IpZHxWI52N/MikVBPJmbyWTVQXRGMBsyMnk50EWl6CgmHcskbbeDo1+ieLIlE684F8buMTQXzBBvcXJqhpYtYg/vlI/gs5eWEiGiTzaGExyoZcpWO6n1wvg02SjWZGLow0RKilqG+ZmpFZKAs4SJIzkWdhxP5OOlKG7qM+naehNNukbhsTgTdcpm9l6LYdaPDMY7N/DFGUyf1mJNE+yYrgZxMTeKHtViqVU5mJz0KHTh0YTlh5BXNIqvW2MYlBdBUBdx/ksC429FkN8/il3/upBF5gj+J4qXJPBCiuNM2zSk2B10qhIhMkoUxfrZCT0RSV9bFK/KOBhxIZQFlyI59fd6nmWH4NU0ijYNEunSMYyVxyN59zOBXW0iWPQnktMjo9jTNZxpdyJ5LHR8WtkwepyJ5E+quL5zCKd8M2lezsrLJaGkWTN50dvGxEehXDVmcueZhVZSJO2EngQ+TGJ0vUiSC2aRUXc920+Gc6NAFnZlPW4vtBQXupZW386X1jqOFDVxs6iNtbN1pE0Sc1TWgdd3LWX3mUFk9/HCKytVMdHZFE6/fjo0Yq5mfxP7IfjwH+HFP86E8mdjJGd/RNFpv+BmsfYvtaPJlDKY3yFCsF0Uux+J/isdzKHXUSz+4WJJlWC2F4pmUY1EBn83kHc5miGLE6gqWEI3KoEpHhu5L55ZLc1Jy6nb2PnCiPWyncG/ttJ6jolndYVW79lI+1kmfKZv4MLoLOL3xbF0Uxp71m8ivYMR9yOpJNXazLxrRjoeS8HUaxNF9mlZJJjm6BAHG3toSb4pMqArlo5dtOR9s1FpgpFvTbXU7uXgymsjPaO1lBc++7hjHFUWazkoMv7yAqIXRU/O1gntTTxEnVlGyoo+9D10gCvHjJi62/jn5UH6Z8US/Uvk6iebCa8fS6c+cRyLzEbfNg6vt0bMx7LpJnjpytMULq7fj98UIznvU7hZdh+PkuOo3i2N0+f2MWy0iZbt43m/bjOL1sTQvk8mje3xxDTWE3EjlqDfCYR1MPDbFsO4PuvZ3VTPm4uxvLyyHt9ULVvbpuN9NY38Xjp2nkrHkJBKwxpaavxKRdM8jYghJo6WTcRebSfBg018ax1PLfedGLuYWPY5nma/t6N/J7TqnIvfCUfR1zNzIDUev5PHCFxkItM/kbHXd3G5p9DqrYn4Fj5GZVGX1ynxjH+8i8+yCed5JwdK7mbaUiOLZSvjim3nuctI9a9Wjp/awbyGRiaLbLO16g6Uo9G0KxdDwb+2k/N3DG1ex+B/fiudT8cwfVgsM9dsZ+lVEwuuJbIw8CCn95nY3jwRv3YHeLnRRP1qSZx/vZ+vF+OoHJfKCrfdNKuhZ9bLWBI32pkSFMOdExmEl86i76ZYft1PJ89vI2vri3yhS+e54MX7U/UkttuI/+Tt/FQNzHuSRdaVbXTorie05EZsG7fSw8fEgw4pxJ45RtKoSLq/iiTHewcuwVq1v4ueH7gDT8GwrplRNL24k1pjA4nbbufbgEw+9dCg97Wx2ZBOdAMNnSbYuNchk15PjUTIyRQ4u52K342kLUzGumInB54YCR9uh8ydJP4wMqOag8tJO2i4Vf//+9Ljexq/9Hq8m8eS8jiF2qMMVBocgzwolaN7YjhjisE05xA9w2J5kR9L+OrD+FoE6+SEM/ejSmJ8qKhzOIc8jvJHMFN/wYDHjyjEjdIxbsYmzsj7uNdbz5E3G4krs5fyI7V4bNnIedMexgaGMFVoV92/rLxrqKfglVhuVnfS/pgG3T9WPIokExmjoXJzO3+HJPH+YSBRoTbO7cti21+BHFnhYNGudJb1CmBpD+FvjTOpc8yfrh1c3Bqcwdoq/rStuB7r5yw6zPfn0vAk3t3ayL7D/nwomkzWgywSq4mZ/d93bmrbOXVbw3ChuwvX2in6USNm0s70s1Yq9zVRWGje4xcq0/tp+Csog2kVsznUW4O9USYPvm5m/W8Nrs+Z/MjPpuukACr7pNPDaxvSiEC+i0yR/2sbGxsEsvSXOF93K6774exZm0mWdRu9ywaz63kmZZ5tJu6hkaXHRfYsewCpmchW3R3M6nEA7a0YfkWIbDv5KE7/OMzJafz0O0rddrEYt6RToKrKpctxjB5jwvW3yrIhcURVNfJil0KPL3H0v2miVVMFUsN4Nz+CipsOU2ZgGIWqRzB8aQ6+hDJOsMDO1Uf4bI3Fs3UMDUecIUobR8/cWAyVz3Do7zjmtI2lwbqzgqs1JDTMIsZvB+P3arEU2Iiz3g4K7NcwVs7i6Z5tqEmhXPqeSXbPNKZM1JN2Ioutg7ZQ6qUR3y8iGzc4wYMsI/7rLIxKP0YJu4mIpU72uBRaFzAyVjDigfJHuGYMpMQxJ7VLpOIeF0Cj4fF0fZvKTE0gD1fG03dyCg3LaSg+10HLnykU+hXIuFw7L0jjRFMT10cIn6pwgU/7TeyMNtMk/wIzHmrIG2FhUlI69YK19PEXmmVM59MULTmXTWR/zWBdZRP+dQSXlcihvMjNh045iHEd4cV4Ex++2gn3VHi2PoopnaIYd+cAdTdEs7VZNK3vHfx/f+sz04696VkGFjcKLjPhOeAE3m5GBhYyC6o+jrWRFfZu4KHjCuWCzVjqpbJrzxVO/Cuy9rgU1vW+RptiFlp2sVJ0zmVyelrYZLXRf9IlotMsdFpg40uTK9RZIwLobwdXnXlM9HHg/s7Ju0V3qFognte7NjDo1l2OZwnvvJwi9OMuD3e6qNoimV6b7/LRbmT4UCNny51nT7CRa1FxnNZcoMnpOCaExLLm+Tn6CybMGhtLt9/HiHwpuOhDNPMbnsCzTCxDR8eA9Rina4lM2ToFZuSLfGKlULKF6a5czlmsVD9v4UmRW6ys6eDswHj+apCL/xYz+5sZ+bLvFhu8zbSYLPwuK5ffB0y0Ec8tWeoWFk8N7VIsZBh2EL81UPiLDd8yO1jYTsO//a2MuLmNBv/pya+2iYVv9mFomoB9dhIPZuZTyOHPu6ANhFi2sEUcz41MYeSOrSyZHMCj10LbM7dQrnA8AR5JPHl7j6kZ8ST/lczSLg+Y0DWeczHr2aR9wPqpJkw743h04zLXG0Zz81AEv9+fpcNLf/qtctKnx256i570Ge0ksOleilQMYPQpF1Mq7OXIPg2/qlroI3QvNFnDHNHnb2buw13odqFKNmy5e+ki+uuY6I/jOx9yvp+N3XrBDnn3OX1Bz+D2G5k5XcH0SUf62o2MG5XD3k4a6j5N5Fyl42zx0bD5jmBM51FujtFwqH4Cnfceo8MdP4YZUni9SqxtkT+Pi6fRZfke2pzxY09eKh2jdnFzkpYKmkysLw5zWNWyo8xGmmQe5vU3DeX9MilpOYS3qqGsKry4vYrxpIZnRxPIPZdDk+8aqj53sfpyDt0q6riyKJ1Zt49htOpYXTyTgWOP8nmP0O17G5j74xieqzWMXir6Oe0EL/7W0vxCKi2uHmfZSX8yXiVT9cFerl3wp8Dn9Wg+7cXgFsC33+m8e7WHz/MCeTYlk52P99J3eiC2Flmkld5DkVrr+fIjgU1Br6m5I5F+efHsdn/FuM8JLK0cz/f37/heMIGI8HjWPX9PQW/BJnlOTn55z5bmNo6ViGHF5Qf0P2rj7kjBQqaHNK2SwNNEB/f3PifeL4HlVVxsrfyC6VsSyP/bwfOCLzk1Np6q9RxsmfaM2OviOZ9smDY+56Fg30snLHzIekiPQXYOPzSRUfshGYuF9661MLv2AxYGJTCzlI2g6e+4Pykez1grH0o+Z9Y2F4022aiW8FTotoMbgqm/imtLnLfz+YWVtwvuM/dyPOFZibwIe0wrh4tLAxxUS33CqmUuTna0UjLuKWtmuyiz3Yy0+yn9o5yEtrZQqesTRvSKp2bxcH5Yn1K7TALt90XwpdIzNqTHc6BRODVLPadJdgLzBGfOLvMWH6fQuZGRpGnzaXvASc+eUYKbHvNS3PPG9AgsrR+zPd1Mr2EhlOhxnxveFtSQMJZ8u8ebslba7gzlxN37IqO46FLShK3bMwK+Oll8N47tlZ4SvtfJJ6eJc/ufUPu2A9eLWFaZH2NPNVPjWhrDGzxi6Tsz4ZfTuPw5n5aLrWTsSaNJzXzyxG/PTQsl1eMZf/+2semqnpYLXuFtt9N+sQF5/wvmd3KwOSuI9wNfoV9pIXJxGv1zX3A11sKVHmloN7zi8EnRD6VTeTLhBdZcJ5HZqfQ9+RzvVS48xqWy/8pLZlsi2NAvg9yj90ncGkWv/el897jPzDfCE1+k0bTfPXz7CI7N09L2dT4OTIw4reHOvCfM+hTH90QN82Y+xlDTwq1NBgbLjxidImo1MoiRvfN5lW7h3VE9H8o85tE4E3/tTGPNmrt09Ylk7G6Re07cIaRNFNvFc52v7jKgqeAyvYbTcx+xZUGMWGcgg7fmM7NMNDW3BOAcls+ul5E0yNPxzHyXk+WiuX5Dz8f8PH6cjGZMLz1rJwitaxTM8WoG5t7P5fD2ENzH6KlT5A7DiwbTvrUem+MOs7pq8JKcdLp6grxhgRRPd5Hf5RRfxgQIJtiAz6gzzBkZiJfYq64fT3N0hR9lDmex6vgdIvN8cB3P5MvL20LTAthzVczGn3OEi3n/nOPixsvzzCwdwKVDLpyrz1GtgI59XU1cG3eG+OZa4vqZSS57loRuBiYXzUL/6xGFewcz90gmw+flE/PGQLm3mfR+8pCTtSLoFJPBpMfib9Rw7tsyyF/4kPlyGB1KZrKx7iOCe67lbs1Ydl7PpZHLh51dYhkYLnyn/jpSmsUxOesmVXb4MnRJDO2+3aCiqFv2ZDOPd56jTz0t/e4Ln5p/ntPzNaT8MpErX4BzGgLuZ5Lc9A1dd2rZviGTbgPe0qDgOsZWzqL4j5dYHWu5JfYhq9YbCl33ZV6JLF69fsXnumsp7L6B6Ihb3Nqyhpp7UzgVk8vAMWso+DOJ1Ym5fNvgx5BYO4WTLrPumB8XyzkZ+uoSZxV/DrRJob7neewd/MnqncKZqRcpJ62hj2CDf7bnskS/hrjjDuweubTRB1D7lZXs7Is0GhVALcXC2uaXSIr1p1wrOyOrXGJYQw0tdyXzrf8Jqvj6MbB5Oh0PX6bT+HBGBblY8OwDsx6HYbY6xL8PyBciGJHtZN/7D/TcEsuiMjamdPlIoz1x9E60U8j7I2sbxFIlz87dcR857owmLyaKEXnvOdQilqXDowms8YF/j0dTMCyGL80/sOpuCJoFmbzZ+ogK8UZKnQ2h0dd32AWHPL4TxB3nOzYXNTGpRzCDNO8oujScc5/XMWT6a45bQunS1g/PLq/5GBvGhadrRT5+xb1164iZn8lf6Td5vmMdNywZVOxyg8HdfGi4OJ2J8i02HhM16pRK/zc3OX5+DZmV0ujzLpeug32YfVrPop/3yT7uzYcDBqqvfoBfs7Xk+gWhuN1nWHXB/K3Woqv5jCbN/VgwwEfw2zO6JnoT4rOeE/63MVzwolfNZK4sv0N2YU+6bEtmb8W7HMhaRWzbJE7l32XZfyvptUNkN497tLvryYtn68nplUePQANpGQHMuv8Q/3tBRPYQTLPrEZ4rDIwb6ceZZfksq+vDxh6+pIQ9IzRzDW0b+FMr4ylVrq2jnizON3rKgEoG6hTPYmbF59hGC118nMnva0+5sl3PvQpZHJSeEt/Hm+5/Mun8TPhRoCeau5lsEz187lEQ04MzOToojzVLdbytm8m1I++Q3uoI3pLJ1FdvCAwx4HYgE9+vt1j8U4exaxatxuXyrK+BleJZQ3rcYZ3nMibvFtlq1EMuLnUnQ2OnatUHRBqWcaKKnSi3hww/t5wAXRI5aQ8wj/cj6fI6DBte8lvkqe2ea7nT5gU752r4ovowd/tLqi4JIkNkyP6F3vLonR6nezAFrW/Y0i+IRg2D+DT9DY83+aGMyWB16Q8Ue+bO1x0bWJz5gSaDltM+NpkbYz7Q4ON8Tj52oKx4w8de85l80kVD42tqbZpHq7ZO8v4Ifzm/mMe7Ymj04Q3ZlRfRODGOrUfeML32Qiplx3LF/JrEWQv454OLqyfe4By09P/f261f7j0d/llCmSoOOlZ7T7rbAqS16zlc5w2joxYyvksSA/q/pffdeVydkcD8rFc8Pr+Qfi8cWC68ZfqQxbjqufia/o5iJxayqq5gjptvudJgAV9bJ+H25QkL3BewsvUGwlc+JfjlPBq+Ehz14BkV7PPJ3JxMz+3PaLHFl+vTE3F79hHz4LUMFM+K3/WRF0tT+bnegnfVHKX95DQOtrBi756uNLuUStMBkRhubFDePU0lMsfOzErrc8YlpPHgm406zyrlXJmVTq0hNjptc+XcbJxO5XPCv0125UPFDAbrRb5r/rfyrFc6TXtaaVQgUsnKTKHIkWgKaS8qxfWpxB2NZlXaAcUnPpX8fSZWvTiqlPLMoPmZWBo+K6doq2Vw1zOGHyWu5+SUSOfq7xh26OzKGV06dSuK3KHqlMqb0oRXRLPP06aMapLAv7UsVJ5fT/3sk4ijv4Uz86uqB47H02VkBK92NFS/tEglaLaD7WMqKBMWpnBnpoOjntk518en0OhaDO/r3VZ+NXbRYqfgqz/nlF2tHfjqHOh6HFXq+GRwskAc2v19lIntMmhYIJb9C8crap8EgppHU3FQU3Xv3gRalIulz57G6veEJL7c1fDwlZ/S++16MoTOXveQlIXSesxNoim3pLJ6XeS8OWVDKdcsXfFfmUKVFjYuhZ1UplVKwX2UlSrTbihLJiWS9iCM3oHl1dHnXdztYaX4u3rqOcGWhV3RpKRK6umzKSySIzna6rASudWGmmXj0P3aKnPtNPxp5c/hhmopnyTm5Ijfu2+n8mZPIh02hVK4UXF124/11GwZRcHepdRCrnheDI9hwp3W6ucZ8XwV+v5ia1s1LtlKkYWR7A3pr1a9aSZ3QiRrooaol7ZYuL4wmsZrBqvHZAc3iwjNDCqvGk87qVBaz+SxxdQCy20s0Eax162fahqSTqIhku2Fpysb26RzaFYU6T00SsYpI/du2Xii91LmjzZScbKND9pBiteANJ6ej8Hdma2MfZTAfx4hXIgsof4sH8ky4d3Tak5W9S2iKd04lsN/T1ZnbY5kV3YM9+3T1CELLFSZa6Hg1Y5q7QEWTP+YCKrQSz35SDD/IwOvtjZU91+zcUrwz6+zNdQhHeP4O9PG2cE6xSRyVV5FB5qxB3r3mbye3R2EPvTr3Gdw6WRGv7VjHRzjVi8wjm1PYvjeY7Sa0D6OlXejmPZprJo12oK+oFFwFOqfEcJ7y4fh9rK3+vCHjVH7Q7nepYtaccgGus3TM+B3XeWvwyIjVLYSUraF6uvnwmQNZkzjampAQTPblxuZ0LGfenLeeuq3CmTMSm+l+ax4qtzWQaXPyqmyNsELgZjnFFF/37Uyw+BHaq8PSs3PFo688edZTCF1yJME/uh0/Fx5UxnRIJmoi3oqHcpW4sUeWqUgPnzurpb/E8W200FEje+lemmimFHFgM/CzuqAaVb617aRfLSR6qmYmbPeyonbLdSgNhZ6vg0k/UcZNX6ZldzqgoGWVFDPX3bQjmDa5tZTj32Joc3FYCp3cFN7t4mhUtMg4l50UxeeNrK1lNDPpUPVWb1MyOWiuF51pLpwQjxtejn4+CU/p0Skk63X7WxZtDNnwjMXa37a8TzoneM6lUblX9GM3tW+7+2zqYy4FUUd8yy3D7Fp+CVEMev93cO3RO4/eMohNKS8cmVgCvr9ohA3ByvfBSudEvevEmRXckYlMG2zhh+lTyrV69tJv7qGdg0PKY+P29gSto6h5W4qAwKTOa3oyM0rrNjjNjDvoIFH8f/kBMxM5pVdj7Fecs6cM3a2FtPw2vZDmbLewbCYAEb2faw0rmjnotOfMkPeKn02OZm3OYyHcS3V/IAYLjb0oE9KR2XD4Bg8X63AcqmUkvIqCvN7D1b+7aZsCbKhjHBQ4NUF5XgvK49bCC1a+lCJfmGhTEEHwRFHlMHvnEwv5SPyfKJSKjGKSXeCWT1AUr/fjabjphAcK/upbxeLPNdVj2/r1qrpaAx9B+swzWihLr4SQ7HPekov7agmv08XKGshPmBYzvkGdmTBtXEni6mHXqfz/qaV7UNbK3PeJqKG21jRaLNUpY/I3cVsRMhHpVe713N8diilpreRAt3WU7JuGEfU6dLXwYmsEnMaMWKS9OF9Ik9tIiecLqWcGJlE5ZZaHtYvr2zFxZd2Dobsqa4s/sfG1TtaOqwvr04KEz32RkeCtpHaL3oDTb1CSHoS3Sc/JYU//cMo8IfehdelcXWmmS0ns5Vlh+P4ZTFQeEIn1U+2UORbCLtH9FZTBpkp3SGMTS/7qUlNTWzyCGLApi5qi20m9u3S0nxkXfV9fCzh6UHEzOmhvtbZeC3Wc7b1VmVdHzuXGzuoMNKoVC7qoNd8kfdbZikrIiy0GOzL2DUflYNmM9Oq+eM1tIja8nMMFWwWLuzooi5JNZIh8sLNGf3UYe1CmG0NI+HucLW9fwiba0fw/fc4lfuhjN8XxqCho9XsNi7BN3rmLB8mXfvmwm2KnnrDm0lD37pYu8NA4I350uF7CQz+FEKNylrpTpl4lk3Q8G3ij76bYhLY8kuDEhhweN6vePrqtaTebeE245SV97ttFHqWmlM6x0Zimo1vKx1HanjbeTzCzpcu6TkDB4s5umenz+uOivuNNCpMttN0eTHFGSiy0RR/tCHl1Yn/xVHhqx+lmpdWyzmEvopMOKJZLTVtRAyBFzXUPV5fTRyynkOdjIx0PZX6902g9y0xp0e6unExniJOO7WsW9yaiVkb8ymI/H/HSov+i2fzNQODnv4lDYlNpPHOYGadaSutmB/NsI5WDh1vnvO5ltBRm5WPUyJzFlaIosI64V9a48GenyyUvG9n0bE0pV0VE9e1gmnMhdTWPkJDJgeQpiujXrPGoT4MIeoF6sUvsdxVwmhsHqpOiTYyen4YTwoPVtPrRpGc4cXHCc+VOaWicT3wpufpD8rhQSaKXAnh3UFJ7fcgmqgHfiz6WF513xTNl88BWCZUV899D6ZY0wCW3Cmrri8Sxoxhfph/lFIDX4RTqLSG/Rdqqa+upxD11cYR/0duYzpvQBppZ0hgLWmNJoUK64Uv728uHfgayX8lbMzWtVe+tY9i1DIb+x0rFfcGEVROtbF82VClXP9o1sSt5uK8G4qhUSxtl63G0+OyEukeQ1iplexyO6L8PiG85s4aRhdv3ffENDP+A9eSeqOoW6fSFszNvVnRM/DIk3bhvLhsYmHcYLXfwXB+6YzsHTVWXVzTyNDda/Gb9Un5FBJM6fcxFH4zXn2w38D44BgSNo1SJ1wycLBlHL1qjFQL3RL81c2M6uOmti8cQ/xLG62ubFCqlIhheKINv58Ryo7LsXwoJFhxYLIyStTl3mU7zSr/q9QYYKRjlp2xdwqqQQHRdPpqZnPHXuqiMB37p+l4Pa6KmrlPx1/ltHSrXE5901cr+lPLxgFl1IzBIeg9tOxsVU/do0niYlMbUvMtUq9T8XQcEUxiTIBUpoSDpnc0hP3bXGqU6iSplI7tSmNJiRa881vLn+5jpUu14jkVq2Pol29uZ58ncPOQni13D7mlz0zgSVcDleeWklpecRHx1o/pcqucX2MTqLkzkDrNOuUY5sYzLDCQBmmfDlcZ4SKzuZ0FVx+4TR4ST1ExRw+67Ts8cpWJ9mYrM9+fzFnexPT/3387NLRCTqX1iay+EETd5NLS/DzR8x8NXHl1zK1ijSR0K4NxHjrg5vEpAVcbf6rOrqPME7Nz1OVLwadFlGLbglkudGl6peo5O0uGMnmDndjqs47c6BdK24V2hraMzWkxUMP0yVqati+qpt/XcrmShlPuRdVZPhpR60BWWH4qVbeFEVQ/gsD3E1XPfiY6+Fm49X6sVCHZTIzFws8PLaQ/dUzkjLHwIbeyFJ0bzstYBwbdTalw/wh+lHWwrehpadjTMDoIfq52a6/U8JeDqKxA6r1KdetjdWFoquXsnHS3FaOc/P1bg9Xrh9uATTY67lpFSc/xivW1nTk+nnhnaJR2dR1kq57ktkaZ/zaIyfX9mJtSRJ27J5ydC7SUzmqstgqP4lpmGGH1R6gjf0Vw9FgYh5uMUv+pHkWvH+G8ihinFlobwcFWETT0n6jWPBfOmz2RHLwzTZUSUrmxx8r8/+pIbYWuLpwZTuzjl1K7slGkJtop8fS7cjRXR3dPwSv2j0qBE0EsK+TFz8qqUmRECN/PejFw4XWlX2M9j4/H4VtzoDq6kA7PlqKuD/uovjP1fHKZqJ0mqQ3aidx5wMqL6W3UUrUNlK1j43pec/VsShCHDDZu6hqp96JdlDNGYcqvKLvSnMwX7GU6WEPuuspFdLNIkrxLyz8eCw0W3pp8cIi0cKKNkLlWgvOnSQ3f21HzrIxpo5fkzhaaivuf/bwnp/M8K83fitqNcEgt29rR+FqpPy9e+t//cdB9qJU2NYOk12fD2NreTlxxd2XuhQj+Om1j4A6N0m1hOEk97Ky9HKkYnILHi9sIa95MHfxfFLoaK4QO71B+XIji67eVrNh0Sjm9IgRVu4bjh18ok56Gcuq1F8+f3Vd2in24uyiaF/eGqHef6jGkR3Kq2jA1aLCT2s5gPCNvSk314exvaafb/MpqglsYrkw7rccVVXtJEZwy2tl4sKhawqIhwsfKPzOaqrE1ArBaraTUrqvO7KthtpuN9p/rqPe3h1CygoNZvjlK1CgdfSbZiFndSL3RQfDmSOHd1n+UkaIW+5qJY/mNciDcwAFvB3lhD5XqVYL5ZoymZvx4NXGCjkMhBsrvradOvaXBI9OAb/Ua6tfuQifuBjH3cn116Awnb78EYUw9Kv2e6mJ32xA0D49I1cX5OnEGfheMl/YWcbK3RBDD6+2SpndzcKG4gdVrtkkV90Qwppqd3x8cysF7QfzqHEJFv17qQJOBJaWFv5Tsqp4WfO3eIZQ/1p7qc50TS69wDu0sJ9+a5sJ5JZy8P4XlxBvx2JbocI/c7LakTBJpoSH4byko/bc6lrfDrHwrGSzl3o+j/QULrY/6SnO6xDJF5Pe4B9OkqVOCqOfnRKsvKm08G0TDCk6WjE5zczQ1UO6Lk42NT7tN6iA0w+ZJIe+Dil+cjgmbVnMjfIfySPj8n2urqFI0S9kUEcHDcl6czX+U0+luOCsDvBmf65HTNz+M1+u8GJuTn7OhvZYdR3w43vKRsm2Jltz//Igf8EXpdN6XqX1CKbK3itph/jpO/hOM9mBJdV5jH2a1COXoipKq0d+PCbeDeP6xrJr+IoBzHgaex5RXm1X2o3CeyI//FVa/TfQnIM7E/FEt1L836blxO5DAr6XUVxUNDBO+8LV4VXXZh0h6fVpHsnOVtG9GBGmd1hH40V+yCtb6tW0115/4K48ahbHr52omHBmv2Id6c8Zh43f6F6VS9bUUGmqjcX5R9UCgF4pg7iOPfirH/jh41igKr+4d5ZLXovj3kTeTHflHOtQQjL1lLacrHO47YLbI3HtW073WDaXnE38OdAzhQ70aqmHKWjpPjmZlZmU1vp43zZOied+2hFqs1hq6dowl7mM5tXIfPfH1Y4lpPUSNfKflrWcMpW/3U/ctMZH2Q0Poyh/SX7fj+FNLQ374e+lrLRN/LdAwsmGe9OyFE8MKwR+JBeR+bePYs8HCeWcPqbXg3Om3tEQeq632iAymlUFD4dhq6rmhQou6/s8XKqo9l/py1yU4NbyROnyDDzkTBPcYaqmv14re1zuotMyiBN4O5YRZy5pRjdS39fU8ae3Pk9wCarnbBk7c8qdKhRKq6byBsy/X8fPfH4rtuQa5RjjdGndQs/O9+To8ihvbS6kfc9fSc0oknxtUFuyRiOWsicwpP6VPDxJol2zh6NZC8jGz4EYvM1E1SsudvzmwbbVgLTxArrnAwYLDVlS3ofKhTjaizhq42qWc/CNMsMYSA8X7/5Y8hLaV1Afh8aKIPHutjWVqCKfv6uW15cRxQAiVpkTIpSZYKfrQwIvkvvJ7eyTzDntw5EiE0qKmqMkYdzbv9VUOh0USM2YF3/9brLzfFMytU6s5kdBQkfOC6Vjak0dbHua00gZx+PsqGr38kfPMV8unXcIf2z9VVH89b3468PyZoLQbsZY2xNEzvKoqdRD9uCSOF33rqcWqezKpUQxdbN+UZRc92d8zjmGFCqnNvL2o/DuGhhlFVevZlfzbPIRF0w4o6+6t4JdfGEv8dynnH67i6PhQquw4r2S3XsNNkYMi6xZWL54U3Nc6hOlDfit+97w4qoQSO/iz8ipTT62jBtL2NFXvJevY9zWIDHNztbyYnZmaYILKtld/Cy3ftyIIz0/vlIHjvWjnGcKh508U677l3CpvwXKwoGLIXE6q0OFmuk05cRdFHv0cyaylHvIpHzsnH4RwMXaCbCsYz9X+Rmpb6srLDsbxwVvwT/B/0tVOJl7fsIjM+Vwa7R1HK6Ht7jUeSwsWefCscQRNr41Sgot7oLaKpENFrfKgrAc1f4bx714vZW2ChYZHnWROzpbrO6zsuOngavZGeX+0mbvf9czbOFVOm2HBNslA671j5PzOMbSKtjP9cxl50LpYyiy2cTKiqFzsWCS3rMJ3Aq5K1ZdFM1lk+4njL0vNp2o5Pk9P0qIq6rrr3rR4o+eLel8ptsybb4k62jW7qqRe9aSk0CLp0T9Ktes+mMX87F9RUB263EHb/CjuZcTLpac40B6PpIqfTV6z2MGB8dFUr2iVjaXsmL6JNZxOl1vUtxHY1IHf+DT5tmD/IsL7dl/KlguKTPlHE0Vaj1i5rThenhvJtJZh8lEvB/F/R9OsSpj8p52NaZWsSL93Svb9FjqIuQgofEJyt9hYW8fKB+0F6fheDXMfuri2u3/OyUtaktu5uB1yNKeJm4b1Z10YBzzIWVLBi0E/Enjss84tr4GTlLaxvCo6VG7y0k7VKWZelTfKSzs6KHskggZms9yvn4Mu3yNI2hIlx77wY9bweHR/z5E+VtTQem08r6sMkJLC/Bl1PJ4l1ztImaL+pkUiG8e2kX4tC6Z+NScnunWVWi8zEFRZsPLEFtKt5h6UDljDhu2/c+ZkLaf/Lh+8My/nXDm+lPeD/Hhff+yRyy8NHCu+mhqT4hSv80GM6bmarD3eSqWBBvJrrmJKtRXKkVB/bJN1tP1TUD0v2FYtrhe+VUotVnclX6dGsKvKEWWP2yq61Q9n0eJzSivhX5NmCO4fuVb+d1cEx1vF07XkUlnXKhzz1HhaVfaQsy+E8OS1Nx88S0ntiob9/zqrdbrtNjsxlOkP1pD4X3upUKw3XZJW4N3S7PZe+MmVpyuwl0ns+7rbGvpVXcGsqWqfo1VWsNcrHvVOCaVTi9U86ZBALf/3OSdPrORll3jeTOutDLf60rKni5MjE5WkyHV8Xe8kXXtYqTR5DWmidrsqpig9m/gxZauLX7f9lQUNfai8w8WDhChl3isfqtaPJ27IPEV56kujNvGkdeilHIn141u2B2WnVFY8/bzxnhCKse4pN+sGcf+EKF5Nrqt+K7CaHsERjA3LU25Md1CrtJnLuYHyuDBRN5ExYqwJ8iKRKwOeOPmatULuFxxN3moX9WV/eferGFq/ceIR7ivntLMgiz6stXCLlL/RxMZMCwULpUhbU008EOfP91alVgUj6d/QiXFHEblfw3D+yXQyM6WAPET4crUNTiZUKC0H/BtK4et+nEquKL+bGMLrVn58+Ku0PKy1yOgV/ThYpYg842gYzYzxLH/uL28JCcO6wMWLBk3kYa5wAju7GDmkjnyxQASLQn1pnnVJOvW3jqWNXAwvL+U4O2s5+dTFrJ4n+/SU9ex460QjnTt0wOZPqw6r2JRQXdo/VsNN0SvrIt+4eQdriK2xGnloS6mn4MEKpxzsrzdSya5goOEbB6n9NErLyzo6zXfS0jJRiY5dRXqkP9UijEoXodXnXvvxsKm3Mr7FKnwifdh+YLVSTbDVozMhtDnT2Y0+Pjh2aSn28pGyofwaXor1LUi/qLi3dqd9vTiqnYtVGmx1J+9wDNlTXMoSvTs/asVwr7hOWXgpjAHRvizzeynVWxJG5/3ryP52UTJ5OHi7N4Zul0LlP2J+1d4RlK4WLJcIc/z/93Ym9dLLR/6zE9bITHJHh3zrajDHzq/lfdBOKfaZJ7cnebM2Rqvc8/UUWiQYqEeksuGTN5MKCM7/blc2LnEQvSKGAjaXvGiGg0fXYpDXmeWk4iZS/hLa8p9N9gswsjjSxY6lifKUmyaGdHBhepQgL+kZSkTcOnLP35MeFRT+M8CLXSGNJT+RCc4GedN/QmepwmkD7296kWGZKs2Zp0G65InxZ5hUy8cfXRdP7mYGSidOaGhZzZPpJeZIjV7o6VrJm9sRIdKjNl7MnLeC7h1yj0zPXIXGbyVFrlXLGeyn5UpNb+6d2yAV/EtHv61eOEqZpNal9Jz2X8WiC9/7Tv5g4Ed5T6zLDW7SaD0VfVdzNve02/ItNj5ip/GK9bLS20HRt0YWFUuWOxXXiVn3ZHfpvpJ3VR2BBbzw7B0g3Vi+koBr4XS6eC/H47ud/hWs7F15Um6I4EZ3M3HZqnxfZLfubazcunRYPlvSQYf3ZopuSJNvHbHzfZuFR/sT5BYRdl7/7x2oeRvkEYJ5PN3j+G1NkfcLr/n0OI60vEx5oMbBk58x5HfJkANa2bGUCkfzO13On+Ng+tL/vbsVLT/f4k1RaQVdfwTlvG3iwZmDUezLtStXfrjj7xlF2Lx5yg3zato8iebB7PTDxwrbSZsdgXv+cfnUVDsbUiNYP/KI/Fn4leuVmelJ5+VWIvdX7WZhVoEr8rSGIpOmCi8bsU82qTbkVLu4zy7Zr7iD2uPNNG27Xk56YSbQw8XDFtvl104r54o7iVm8XS6aa6V6rp3kEx6yMsZG6P++4zRUI/8YYidFb+PJOy/5SFIgN6PC2BC2Tzp0wYe71cJZ7mwrtRuzlmd7Qqn3sppU6L0Pna+EEpUyUIo+s4qSLcxEr4xxSx21Ases1SwrMTTH+GUVNequom/CgZzntz24WMyLA4eUnJF+q9i+ZjUjPEsr/dM9aZEZTLOxW9yezvWizLcgfPJKSr/Pe7NsSghrUktIywp78eNzDIdsk9zyyq7CLvq/95J6ObNueVNX6OOWurvc2h3yxtAmFl3XPLeNPdwpN9PEvycKKNFift+LbHb3ZUWlks4dazkLr9skKM/HunOksYm+BZOUsReXc15v5ujmMKXWHW9mNDVzvuUwKbyKF4aSFh5XaS09n7sc2liY8OsvZbjsTpmxFqZei89ZOdLGnD0OEuaeki89tVOqmJWtG3fIxuoOjMstHPuxV2623Mr9UCfy/INynruFnSFiTmcclqMECx94a+FN2SmyqhqomGkipMdY+e0hLVNinER0OiBNbqmneaJgha1XpIUfdTTr4eL0yD3Sg+FajCdiqEee1Gmzlo2losl5/1hqdswXZbv4jeOypbe566g8SPB3Qro0/PUaulUIodiHLtKWQoE0vxwlpDBRelrGn8VJkRTp4S9t2L6O/6qHkKg1SMHdxLUrRe4ONEpScT8u7Aji5doM6V5bDTnHHUy+vV1qITJQZE07Fb6dlLJ0Ws4LZnp68ay0quQa2vtE0rVxstuNTcIPR5m4Mf+w0jfag38umDn9bJfyttlyYgWrDa37LmfisuU86GynbkZ7pXvb5Yy4J+Z/z+OcUqFmzkxwkWPJkk9+sGHIsPN070W5b4kQeul0lEsdKI/NDsK3ZjDqomnyjDbBfHoXRM3oxXIFkRE0ySGsuLBATjBG8nazi7yUUfKV01E8Ft6kLTRQ1k6M5L7JxfknkpzuqSdkrJVyDUvJt3/p6fGvGT5Uk/95Gc6lay4+7+kn95oTIWbfxdT08WLuDGy/Fon0c4T89wAdJzeEMWRZYXlfbgA7Z8eRWXynVOx8KHU6O2nsf17Kriny0Hknc8fflE6YQll70InfwtfSj69abqZH8u3Ae6mFSTBvYiTdDYXlkw10vKwTwdHU/6SJ87VUbBfBgg6PpDl/dNyPszHb849UoproDZFVBwSVkZMa6AkaE4fnrjKyfMnAuOlWrt9DjtliYEu+mUthveSWhwz8e9KMwTlEXls4iBPTozn51wJ5YZUgyhyM5ODjefKg9xr2GK30GXpLuvjBn8Iiw7TxOCP9fOJLul3HmbIHpMjGvmQK/jd33yRd6+dDaisd19akSW8vCf+N1uO9cadb/L8eHL8qrm1d380auJw+Y/25Mfq1W+wcD0asCqD5hOZSIV932vTR8EX57LYlyxfH3+FUqzNX2vfvMop21XLp0+C+qSuWE/iXnSbdJ+f4NXFniK/QusshfU5nL8eU56SHdxHlVgF3GtWMp9nlvJx5p5azK87B4retFcNOd3zmOUi7sUDpkrkCQ7jIiVdtijNQrPOsk4qN1igzBWs02+zE3CRB8ZXFHDc2Yyl2Wm4zV+i8ycjJWSfkBZtseLqFE3N4r3xdtjGmajhSrxz50lorI4qHMdv7oGxcaefmHwt96r+QjcF2nkVZyf7noVy0tujr+6JefZ7JGXPiuLROT8zeYHnx/liu6/Xs3hkl22vFMrq7ni5rQ+VKIns9fOtPhWn15OFLwjnVzZ/uZSvKZxtE0npFADWn1pIPtArmUbqBIoMmyguVYCzjDYwP+1suLBtoMsJASpFmslFkpiKXdGRdaCSfHxBE4gA9r307yn03B6E/ouVBoTbygPgw+t8NYPXQlnLGgggGyoHErmgtXzipo2qVCB4VLiWvK6ZH2htGzR4V5REdRH8uCeJoiRLyqZRgzD3WYWrxXDq530BE3XUsHflGmie84h9/DXcuuMl3foWR9TSQ+WO7yO77BfMP1pDSuo/8eYqW9V8NzP36Q8qboKNMXYPgvVJyPdHPoS+imFikrHxXzKMvOhoWqCrXSzOQOltL2Lh68uFKEfS6raFC3WHy0Oxw7ojzswtOlDtP1vPIP4LaF6rKozfqafIhnB7f68nZ60WfVo9i+ura8hSjnnGf/bDVLypPraLn0L1AWn8oKWf3COXzrUDO/morU0RP99AglFeV5UNH9Ky7E8Qo3wZyl/p6DupDWNKqqlx6qo6IvlqmDyouD+6nJXahHlnzQypT25/HlYOweu2Xfr0KwdzFl34536XPdYO5VNGX0ml/pLiGGqbn63gf+Ei6N2gd6Y81/Gm/QyoqesHrrzVM27hVWnVAQ/Ui4fjOuyJ9a7OS6lvEOgeMlLITV7C6t5bJk5tIh7b5UXuJmckHt0lJH3y41MlIF6e3FFBDeNkaB6s+hOc0quVBz99OCo7sqby/EsE483qOtjsld9SF4zU+icqFzsqNq/7v+9t6ku9FyQ26RXNrpp4GJ0xylsjBHZbqsVYzy0O6RtH0mZavQQvlUTsiaSz07v8A6s06dnicHJp1QJPf34bt7u7ublGs57K7G+xGvoqtKLCEse4xuocFKnZhB3aL3YUd2L7n9/7lHHu285xzf+77umFHDi+XWi7XUqOOnOm7/aRG99RcLR1Jte5FpWf2MGaXjCR5bhFJFh5KRP5IZFW/98lOV3DsaAjFF1SQ1imUTBgbhKlHWWnSIyU7ThsZn+0jRb1TMjzdTFq6v/R0u4J7gaE0uV9PyjqsoNwZM7Us1aXHPgomjbeSMbCMVK53ADR2U7Bc1T5NlAE4FS7Oy8v0catdDOvtZMSq3dJGt4OO/SNpNP+p1MPi5EpABFdGPZECtrlYkuOgxpKLUvf1Ln5rnZwwnpG0zZwU+x5BjRLnJe/RDi7kufmx/rT09KKeci+jWFTRJS0oY6RT9SiGbbVKlfNZWCrWtH3PaqlMkpmdfgqq95JJA9uZMJ+Q0yV9lZTTejnlSi6jwsoXvfu1C6DxxjVcCZrUZ91Ff/r7rmbZTuPhbI2LSD8n9VoclQ6MCadUVhyS/pI0aLsGZ9d4tpW/IcXmUzF2iYlC2lWS5YeSJx0tbK29VvrSYRmZrvW8W7Oyz4dy/1H9zgr+myjvvbSKP4v6rKLZ+J296s9z0XuSlXNH/0pV/F1cW2qm5sr8tFa68N9lZvn2P1KNFi5e5nNS9+U7qeRpJ4pgF8t/fJLO/3VSq4qTkdZvUvoP8T79zayc9EjaVymCbXcsrEq7K8V0CqNGwVjSm22VPE3CGHs7igVmnTTvuJozw6PIG2eVYuuqWXdCy52yO6TaiWpOTA1n2fDt0opvSqZW0SHFTpF826r48TGcPVkLpU06NXNtan7clUm+n1QovUK5mbVKUqxUo6qsps3mVdLiMmF87CWnfvvR0vUFGk59lZE4doq01yMn4a6Fyr8KSkNyVTi+hXHAHiZVLqHmklVD6b8G6VJ1Ff+9dtJt2HjpeVUVlSq6eFJngFTzgRJNqIN9/UdIXV+rCRgRyf3m/tIuYyjXH0SyYOt66bgiDN/mUfj7LJdG61x0fmSiyMbvUuJSFx67kRt/vkn9hzqY4RfFisB8THrlIPu9mxF38nExzcEsUyT+h35JxTY4me0fQeFCeVJeCSfvdrjZYs2T3je14X4STVypp1KTODsZO6PouPiF1D46jLxPocyYkC090IdSZ4iGasEXJN/QUMZ00XA44bR0v6eKI18MhOZopJBeKhaPN9FBY5AuTHVxYIadh2s/SH+7uNiUaafn46/SiSMWfheOpo12n9RoqJX9+aPZJh2RxuSFc8xXSYXCUVLoRA2LfqmQpiZLzx9pODJMxVN1nLR9jJK5NcJxOrtKXUKVNFgfTqduSOaxSvId1LJP2UUqM1ZF4XdGTky0S11WqngyzMCjXnap/TsbDwppeCs9lvZ3ttOusobUgnelvFw7B/9qGLLpodSjn4tBtc2U9ipE8REuPuZauJhagJtVXWiLWGmvKozCI+a6rxXd+sqUTBBz39PGnoflSXc6KR9lo+KBSpy76eLuTTN11j+XZux04as3c6lvrrQw3MXI9RZaHc+TbDIHu6eEY0i6LfmOc6CSRVKsxT1JF25HGRHF02qPJMVTE+V7xlA196Jk9NdS4aKCzoF2KStew4VEJTtddqlpPyX3AvSUCusgLQtXUsWhI6G1JAWsVvJFa+DNxB7SsHwODq2JwpLxTooYYyciMJqP6s/St8kO/KtF8aHpV+mtTY9ppJL3Z5KkUJ8wGiwLJSciQ2obHsbAt2oSdWmSI0PDDG81ujMZ0vFTSvqttOOfnCLN26Pk4mEH4aGp0h+h7d65BmqtCJKihTYertajKK2SBnVUMeeomWFTrNK5xiruFLCgO6iVFks23s+OofGNj1JWJxddVxl49fSrNPisA++GkfjOL8PesuEUyh/DmTluafaXcKocjcY31yHtuR3G7uXRvEywSc8eqNjwVEuxMLd0JUZFj2F6/MtHSP6Lw2iyO5oNfyKlHk+UJNVwciifU7pdRMWwiS4qvTBJGV3C2HI+gVe7X0oBezTM3ZdArQ2vJcNyDUVbJHDa/lhq91rL9W2JXKxVjHrVxF4FJ/LnUgnk7/XMfpHAsTVFyQrXoDOr8e69S8obF8ajo6Hs3bNLuhOk416ukhNvMiSfWloKTFfRdXK69OQ/Fb7fDZQ8Eyn9klS8Pmii3S+3dGyUii7PtXj/kEvGTUqGmGy07LVXqmNUMqu5g2fndkmd1zlYk66n97jSSJecDJirZ/HbL9KofC7UYw10LP9HejbJSdhLHcfP/5bWCV2dHqljUv1SNJnvYOriKDIPF+XAMTvftkTz+0sRMp/ZGWKOJuFECe5/d7JjkoONt39L8r1OvtVxsXrgL6nlFifPZjgJmpYfv3o2fOvEEuqXj0V5ambUjKbbvljp2rRQHoq5vrvCJU2YGCr2TMOkwbull1lKlFstHPh2XCoa4GTBTzuvZ1agoN7JzSp2+pYrS+ZUJ35HHFgsZdG3cTLogotX1Utxo6aTL9ERXFQU49dnB2sXuJmwpiQZx5x0CrRie1SSl2Kd6eFWoh+XITvbQdZeEy0y6/FIZO/RLibSCtdm+DAnsd/MdJpdG3MlI6M3xNN61m+p1F4NjQuoqRu4SdIJ3z6+X8v57onSgbcq+k3Sse7HRml4hgrXPD0tD6dL9/qoGakP5+KFKOniXTXzPoRhHhMjJW9Q4/AKp0BMoqTepmQAUQw375PKdVVSsoGbrCsHpe8+ah4PEnq6elSaIXyu42wdluxTknReRVh+PT7+WVLuOiVTNtupH3JQqrVNTfkt4TT/cEZaPsCJOt3JqhUVeTbEyb0TESx680fy/e1kjMjogieKcaici2ThHc+eFKFRcyevJxhoPqc4gfOcrJxsJKdwKU5tVeIzPILUlpulox4ljgQ3t1pvk/q8UqKIddP/YZrU8q2CX4XdaH6dljLVSoJvCH8cul2aZFGSV9vJhbjtUvxCJUU/OKl2a7e0YIiS3eecJHY9KOUlKbmzyUmJ/FukQ6OdbB/rZOKQUtTzcuI7xkXLauV4KTJo2YUIIhaWxbZbsJN/JNZtVVny08G8Am7K/6jOsb8OfCqL9YRXofMcE222hrE+tDRt3glGc2s4OacMr8ua6F9Uw4DI8tSUOfGPtWPpWIpa/xQsmW3n1se7UtG9CpaLNXw+dk868VnBlxkObla4JY1UqAgaYmCqZ59U4KIK2xcdB8y7pXwzXIzLMxKg+Su1FXyy55eZ3AVlSN7pJGCVhao1K1BI40T+wcLPq9XppHNyNsKGvng1LNuF3uSRhOWUp90NG2u9Y1n6vCSqmlY6J4eyKu6N9N8sGz0vhdE931vp1nfBNcdDSdvyUVoXZeJ40VACV/+Vrv0wMGehmsvNf0lDf6nJWqfh+42vkr2Wmiu/wumx5b1kaBSKR+RySqkP0vC9Vl6YdZT6Xo9+r6y0nq+j1ZTajM2xUdQvlkmLyvIhyw4lYjj9oRwJzew82R1DWt/iNLxqI+ptDO+bF2HXDysx72J5d6sorytq8XEkMKb5B+lLMy21cxN4+P2btNdXR8VJCdze+0Xy8g5jfHPBCgHPpZ2CrdznEmhb6Lc064KSzssTGT7gn3RezFTjqER0l75LNSOUDDqaQInyedLF8mouFtBRJ/CadGSritDOevY2uCgNby0y56qWYb/OS3MF535cEs29rEdShc4KnoVG4lP0qdR6gAqjyIihvxOlFs0t/PctkYkrGrNQ8ObUNkmMdDfg6UEHwfOMXNdV58hiJwfiTcztVYmBgr2/tTCxoHJV9i8NJf/PRI4W/iVdKqZh4fdEZjXJR728MHJ3JtJnyw9p7PdQnmsTubz7s9T0g5rSlRN5Pey9pFWE835eIsoJf6QF1xV8z3US9/qq9OKyHWlsDNMaNWfcLTtbS8awemsrth1wcOS4W/STevgvd/CnURTFUhpyxOPAEewm2tWIuVvsHPCOYUerTowV77P9ZTR+znaUnCt0HR9LmXIdWFta8F5aNK9CG/OtnYMr3aIp6VufiUEOqnhHkdOhDp+eKzFcsmLtlSy9v6rE3sOG399N0vqTYSzaEs/02nekBpKcYT9imFe7GDNny3nxMJY3WwvzcIKcD/FCJ9ULkX+WgU+dkijWtioLK+g5+CiJM3+rkSl8NEHcl77eFSmnsIV2O6MpvCZbOnJfw+KhiYRGfpW8mmkY1j4R+Yn3UqXmKlqqdWIm/krT5mlo80+NT/NP0s35wjtvhxIbmStp3YIBG1rZeCJbutJbSZDCyp1DdyXtICVRVc20KfVCalpFiau8A+eHK1K3XXZqlTRS+00jao90kDDdROV8TRks2ORfZSM+15rx44aDRrvdXBtQm8iCTgxdI3iRWZsvTR286x5BlxWd8R8gro2KYLy9PY2LO0jPdNPtSCfmD3US09bM6mI1uCd63kmNjeAr9RimUbPGL5la1crQq66KNUOTCa5YjifZatxnkwmtWgF5ohH7ogQUYr5UBc0ML5BA6zMlRJ5pmTBSTfFpggPHqXjn0lLxXFFIUbG1rxZ7RiG+9VKT0yucZsWKUeSukrSWBnKav5bG/1LSR2MgrtxjaetkFc4aoivGPJNKJCh43szGhcWfpGdlFNyeHsFw1zupzyU52WUjCL71VXp4Qc51l5utsR+lqWYFMSJTp0x9IZ1apyDc6OZsoRxpzlaFqLkRrDp7VcqzKZj/0UXu5xwpNd7Ilh0JhFwpxdhaZt71TWDPxjK0mC98dVMS5+/VYuILLc2apyAb1JgXJbU4OqZQcnYD3ggeufkoEf/GlVgxVM+Nh4mczC3HozYGhsfG8WvoC6lAKTMPnsRw69sdyf7MzPMZMVwsf0ua7asiOlpH3bbvpNpPVOQfqeXa5S/SbsGW2106/O59k+wpCsY7zZzYLeZ0mYI/kWZmpOZj81wF2kcW9i/7I32or6DOaDetC7ySBk9WENjcTcu0h5J9qYJ0j4vXS59IQ0dZmdA9iSFlusNyC32rJ3NoTldmjbJwd34y5mfdKfNOy9dHyfTbVYetFuF1V5OpllKf4IJ2iu8y4CrTmiYpNjr9Z+D5i3b0+GulZJyeNSfa8m6ngTHrhEeNKc+Jb3K8/B3sWZwfm/C0FKGr6XXzEVVOgaeAnRXfC5AruuE9TSxrSt+QZmap6PUilq0+F6Xe9v9ldAydjl+Ser1xEJvuoK+iEerddtZ0NTHmUgeKdXWweJmZjJCOnPaxM+eWkW79OlPlpokuXil0ndWVLpix10+hfavuwi9sfBPcq+vYHctaG2H5xFnf7Mme2zYK/IijY4431rlCX0/jMd9pQeUcIx+eJvJsh/CBLCNj1iRyyacSgUkGGhZKoGxAfrbW1zNV+PyqQwVY2kRFkdRk+j6uTECyiv1fkylTrDpGl5yzLaPoLPsqHbsvZ/v5SJ4teCc9szhILOBEv6UVT/qrKZEr+lqrirSrHUrNJRr2dKzM5H8WFHt01MtqT7u6NqoUNRD4uCN/xLV/nFZKbe/CQsGSdn8bI1Z2ZFySg/vYeXetC9k3bZzVxZF5tgG7Stm56xNHn8ON6R8kx+4bwbK0QgTmKJidoGfabKHbI0rkX4T2nlah/X4FUXf0XC5flfReOhpW0DG7+HxqvtDzLkEwtnIBhS4bUabo+RS4AMcnA78E15nz5jKrqYmVHsHq1+awd6WDkk2cHFF1xrrCwV7h3TX9vXDUNBDtTGF92U7UvGCkWHAK3xp2ZthABZYDRrSjKzDltZzHnc3sel0RKUeOubiF+SPKc1xhZ+X9aFJ9u9Nlm52N06K4V7EbtYuKvtnYQZk/gyhyz86nwnZWPx/Cz2w7pXvbSJo2iD69HdzwtVLnVA/yicz6GGAh1L83xePt5C0UXn+mB4dFV67dOIUVK2oxsGY4u54lk9auOpXX6JnVRszIzlp0txvoqkkiUl+D2lFiDZsjmfJvCHtu2HkpuO7t70G0Ft57r4eLVRu9KPnKzhfhvTUWd2PQNzvJEYIF1cNwi7XN+mZDqRvOhaxQXsSnkmFvx1VbKN2vpjL2fUcSW2lE70+ln9SRZelyphZ18mldRXI9clRiL1RhlYiwylGMdfB6WlWmBYkMPWil2eAxLLWL/lHVRp9KE8jsY6NkHRMBmQPoJj5TE2Km/u8BFM9vpegkI0XUkxgouOjJOhOaMxNJtVhJF69v2nAqf5NNnN2pZ37hqaR+MNB4u46nTaeyv4Zg1z92LpfsT4rIq6l1ncR3HYgn2sKKQaIXH+3FpTArP8R57/rbgwmtLLwUXvfhmTfFa1s5+TyR2Q/b8EQbxmVxv/aBPQhoF0r2r1S+pnvT/6OMy1WjcS2uQpMBcnp1ieT7kMp0/Cwj6E4kk9pUZ6joWCu2ufiyYCAa8Tiinoui3Ybwe4eazJfifXy6MPZRKJ+fpvKxqxe9ywtmjk3m1+3W1LujYM6cFGp1bcXbqWGUVaRw7nw9zv7v9yX9U/BJrEvDumFc9U+h1LPajHwhp9R8KzMXleTUWTm7Poocb1+Wu8fllHjsIHRwWVIy5JDkYvHGcgzeI8dbdIGP5Uozto+dCa1j+dViHsNtds4HRFO0wVxix9i59jqGutmzeCD0/KNkJIsajqTgYzt+NSPw2zGS5lftPH4RwZZlw0jaaCM2Jo4q+fuxSjBtg7Wx5BUcxPBfVvLdMNHypi9hS6y8HGTiceYMbqRZaDLVyKuVvswZamXVQQNv8wawPsmGgngC843gsmD1OpsTmPl2JPrNNq6Y4+l3cDStX1rwK57CrubjuRcn8mJwCp9Uo1H9NFPnZwpH548T+WTFa1Ui1UN74vGxidcmYM0n8WS1ibtoedGvG15vRLavDuf7iK74RZoYLfjg+ejOFP5kp1R/J4HOkdz9aGeVYMuQLWMoOdbC+EN6nm0ayAO1HfUXCwGXBjBO8OcfHwMDApqROVhJaoAe/YoW/AtScLKxkV3KVowYLrjuoothGTVYV0HOtHg3H7vUolYjOZe7u3k+qBoRW+U8jLFyqWENfkbLkQt/DJtWg6JxcqZMtLHqZRW+j1Ny/IOONhtr0nOp6Kql9LQIrEOj7UI/Uwwk/66JvqgCzX9mDqmboBd+NfunhQF7GxFfRUG7aLO4vj4VRY63bJVKzvkWvL+lZEb/VPbntaHqezmdqyahWVKJck2UfPdLYdrJZrzvqKBu/WS6jmvKhEdyNj1JYmVAC04elNHnXAzekVXotkfGJtFlgg5W52OGDOukOOoMqUb2JzFrA0ws2T0K12Ubs16Z+VFqDLqHVvp7m8h5PZape+xUVUfypMwENoi9fdwiGnfjibT+babR7GT6ZHRiRQ0rV72TsKg6Yg2zUzApivzxY5m3Sc6o7y6+y1qTGSEn74CbT5NbsyRYzrzHgjkTWjD/iZ3s+m7a6SaS/V7oubqbSoenUNIkfK5jAvGZ4ylexka0yNbdzyZwfKx4vnYiC3ZMpvgEPZ0PhVOsZz/q5mkpuyGcirMGMKiwjirDw9kvRss/MZzkCR48g0fiMyqcI5s8FA0bQ/Rdsf8eK45/Lcl/W87PjnZ+Xm/DM/F8mJeVZwrBJ1/l9D9oFnPQgk9/xVkvMfOwbmsKnBCZWMrJ0FetiR0np8ezGNoW786k6Xoe4GHDnyk8KGdkehUPyrNTad5T8Gl9D7U3TORE0/9lbyKRFZezRHQR/xVJvKm2lJveSmZ/SmH0iG4UFr2ju3c0xaK8WbdeeEhaDBfa9OL8SxXVH6fyrWl3ssRZX7lk4ZO1GVfEjSaHuujq1Y4hwuf3tBO6VbTjrUouziYSr1Md0AvPL1MjikNRbVBvFprfYOX9qU5k9pKzKDaeMcNbEbFYTteBMeRebc1Ef7EGdzRrFrakwT8bCVXtnOqwAqc4l2FWK3VdAUwta2f+YxtlRy/ldISdCgdE/49awlvRQbyDnWRf8OPwITv7c118yOfPBIedSd1sPN7uw/iT4tqRdiZ3nc7xfXb+xtrYMmUytc7Z6D0snl+NFhF00cbwRvHMj5/HjuU2SqUksLDMQgbkWXlXIQlPk3mcEWz20S+B4I9zaNBI7K07kSJbZ1FcZWfEkigOK0axU3R8+SU3MfPHUibNzpKdgv93L6HmUTs5I9zMyPLjfj07mcdjeX1nOvpXNu5sjONhhdlkClbtO9pDgRLTibNo2bPLQ74H0zl8Xkczk4fYuFn8E9zRyJDKow0LKCkYMm5tKlUPLebiaisRXsn4BE5EWmfheXgKv6RJFA2wYhidzCf9FEb1U7Gqso4hc1riJbpMr2Ad8pCmFO2kJN2tZ8WP1kydL6fStQj2ejrjvdwuZsOO4eoiZF9trBMa+vNtEdu62nEIbvncZgHF9HZyO7to5r2cn1PE/k8W7BgdwOPq4ZwM1tIqYAUn/2g5+VmL9/wVSE212EK11D26itEiR/zrR/LwjC+9BeecNEayKtaf4eJzU39GkdlkCUo/O9OLOSj7z58Wm0O5lBtOpQKjxDo1pGwLZ9KT0RSfGUb8s3BqM47vbfQMf6JlSlsfnmj0tH+lxSSbzPXLGnwvhFPDM56Hs8N4VVeLV63JZK3QozPruHnCj+nvtcRX1HFmrz8LCuqwi706VWYRM2rY+Xonlv27pzJOnOnOc+I+PfOIFGca+snBouMLGCA4Xy78YmT7uSwVryk8TPysyGyedtGS/khDuTI9uPpKx5RO4fRq0ZOH57QUrBpOy+G9WbFMsHeonU2TvKmnkBP8yMr8370YcyiUTQYtq6pNI12poWwPLaN++ZDaQsPPlVpCr88g85YN+Wcr6+/580XwzrCwCHo2mMafHKGxmAiWDhxD2QVybk6P4UTyAHKnyllf103AvAEYyqhInqXjUJO29I8Vs1zYwvkdXbj/TIesmI7svYGUsurILaqjTq01ZF3TY8zQcXjGOpa6Nah7atkWsZrwtlou+miJvrlW9FENCd/DaT4mkNqiC5bokEpU01W0O23Bt0QKYYfWcGaAnfDLMcxLnkT5qToCt2ip6jON+iPkFNsVzdTspnweIrJvYCy/45rRooOcaN8E3nRrS/d5cr56onh3uiN9hbdPKBXNsdR2jE1VohVrdT30ou4OBc3rG5iT05kJWqXgDh0J2zszWi6nsSKaxNl92Sy6RqYqFtfHfszUybk0KZYpbyU6rJRTp5QLW2oXjoyUEyG6cLRXR6LbyzlgjOPLlvacmiyn990Yxo0SHXOonLQh0WhGdSVnmp0C1x24sldQP8PO2NeRbK6wiDfCHxaFRxO0fAH6TBtVX9jQPQ/i5AAbOVEJWC6v4XWA8IFeCex7t4L8+Ww89CTi61lF5e027m6MJ9NnKsk5NvgaJ9YziUpHbZxyx5HPsJKFJ2248+LYmrSM76k6egoPWb9pItObWsj/KIXooVMJHCWnSUYsbXa0ZGF/OUkv4mg1vTkTJogcT4ngo9mLegYbzcPj8LXJkY0Q7BcRzZP3Afj9L4tvRHByxUrG61UYLmnZsmsIaW1COZATTv30wQTMUFNmgpZ2rYez8oKca9fstH3enhdqOfuvmfG5KPzwazjb/LTow6cTsdki9G3m4Dg1Uwtb8S4o1ipXoo608ryOla6d1XgJ9nlpjuRRBSWNRSYcX+amoPCwjs3sPF/oppTgkdC1oqfMdJFVYDWiPXMpIoWJM5WcG27mWb9UHtRW0buqlfLmZDKyVRj/WukivLKSyNIu30XHOmOmpa+cwcFWPi63kBEfgldvO0v3OLhSOpDq3URfm+GgyqbVPJsn+tEvJ8VerWVHJQWbbpk4PX05Y/rI2frUQsrs5WxOkDPyqpm3tQO42ldBl/tGxj+ZRA0fBWNyDXxuO54dR+XcPp3Ee3k/NpVQ0LdXCq+6DWBiKwXz2qfQoVtf4sLk/IqKI/+m3lwaZeeX4MZHG4IZ3NNOUJ8IrIdkdBA+vOqsk//ayfha3yo8zsy+gxv400bo8Kib0S4ZpfsKppolmOdCMN+ibAwcaGN9gTXUTrZyqLNgwq6rqf/AwI9kPfWvy7hbwcTNmwaSjsipt8OAw6HHr40ChdEmclC811El7eoIPi8sdLlAxe8rVo5gpeofBSt6K6nnNvC17kzqCBZtn21kytDZXDsn7nG0kVF9RN5pxbyoLWxxDaB8NS3O1x6e/LeM0ufE7Keb6H2zPytNcoIqJjEudwDpYsb3KBM4x3T8xZz+FvPStO8s+ok93P8jEdWumXQfIx6rREeYNhU/8ZqDeUkMZzCKvnI8tZLwrTyMnwY5IfeTaf1sKIaWcl6cSqLXlxGUryqn8u4EmiiHs0bk8s0qUXx0hpBXQnT59lFcFwy+8rCNNtkuCk4UXr7TRpdRcVzssp4joqeMmhFHIiGUuCtYomYsij9BFF9k48krMbOfgvjcy8a54wmi86yn7R8rr28kcrNuEN8FbySUjuHGQQWBZhuBN2JZs1FJ/Bcbr0/G0DwsEHVFkbFtE9ALFpje30aFQ3GMWBhOiuC6CvMSkGaGEouN2Z3jufMzjNbxcs58SqT+Wl8qCl3Ntyfz9N40mufJkJeNo1fQKJrUF70jJ4KJTYbx57yaetfSWFB9Ip3mh/F5YRqrJ4zji1JNgc1pLBoyjiM3NXxtn0aTVF/2Hg7lx7k0/sl8GGsJE96VRpXl00nwspG3P459XjoxMzZ8pAR+FNejamnj7+M4aj3Q09tuwv0ilTPDV1NZcMsxeSpviq4jv8i4GiKvC66axxiVmog5OkZ2mUfDtaGsvKnFxz6LL4IVv6wQnDxuAusOymmXZabBn4kECuZ/ssfCrBFTGC88ebBgwbDrUyh6XkH9E3p+7h1GhTYi+yq5iIwcyolwBY3TjCyP8+HWfZnoahH83jsDR6SMC8MdPI5ZgCZPyY3ZaRSqOIHvShuWNW4qXDYyX2Oj5QkXm0oaSaqsIeOejkvtHcT7in3P1tH5mpMAMVuNRWeOHBEu+oMVm/CakWPCmBBo45PZzr7Ogjtu25i23EGFQWru/bDRIyuapSkh1Coi3vNVKpF3lfwR56374aHa2AVcOxzOu5Medl1ZSZOqOtKzPEy7tobJnXQ8yxGz03AlETkii3d6WD1nNav6aDh81cOD18v4OTaMt/s8nDesIqyIjYnlEnggMv5/f0MbWtVMxIYQ9qzSEzdXh2e58BPh61MHaynTJYTqg/VMaqXDf1gwlzUGQid72FxPzfNuZv70FT25Xyifq1i42N3Mu0ehlD1uIuyvEVVEGL7nrZzqlMSqjuuYLvqx8nMya5rK8QnSMzjSw7PxYhY6GUjL9HCh3DrGNjWK2UglKUbGW9GhT4zxMMYdzK1KeqJGeDhcS4Zmuo0a7ngaDlRSN8xCP6uFxC+iQwrfzohKom8jLQ0b6Rm43MO9mmqu7lZyeFgKRVbIGVdXyYhzyVjGh3BlvJr34zxM/rOO8+GhNFzlYeBfwSp31bzc7ME8azWq6nKu+kUwd6QPOeUMOHP0fLsRRoc/egrXEYw+QvTvt3r2jdQT2EzNySg5pzYnEOGrYMJtLYFir5qdVpIxOxxTNw+nxIxfEHNbt5mHyndUpFWU4+tjZeGPJWx+JiOmuoN/t9bRsLKc+y2czB8QxNufMoJuOFk5IpDZzW3oD0Xz44CLhpKN6hWjeNDGhXmhlZLbk9gTYCJ4mtjzLUm8vWBhySkr6xSJdF1gJuiqlZX+iVw3GynUJpw77XQoz6hpNVPDgWwtAzurqDtdy/MmgnVvqUg8LSP7pujU+1aQm1/OoFdRdC27lr3vZViGxdDk6ir63pHRuI6LKSNUXK0m5/DxCNacVPA8TYbtQQzGvov5mS5DtSaG0uol3Pwuo8lXN/PjpvFulo37s50cqWsi9a4J1VoTu0aZBWvpuBAoOmzfYMEJCia/SKZ0tpoNlxSc65FCnX1hPC2vIqSUnhrpQeTalbwTMz5ofyAPv5r59ziFB64QplpkyIji8/mlPN0p42RSNPOvBuCbJWPWNsFYvwMYFSgjPtvBuewl3C9o432SHXMtM/2uWalzP44ONaLJ6mbl1t4k1ufZKPDQyq5ZiThu6glWGmnT3oNWF0PGd5PgwlQCBFe9FvdSfloqBR9FU6J0OBczPBw9o6PHRw1b/vMQMDac1hvCqGHz4FtSS7FOajJEf6+Yp6Phm1BehXt4vUxH921qFkz0sDVb9KfPcrzPJnJ1cxgpyXJORCQQPUjD1N1yym9PJN/vcLrvkpMlWXCukvF6kpxdgVa0d4LR7JSz6qWZum+DKNFeTWJjHYuHrxWdTUXZanoqLxQMM0vB+JImLtYOpuRRBb0bGNn7IZA3++Q0TTDTs+Rafq6W09dioUe59cIX5JSQrBSpsZYW3eXcWxjNwi4KnnrJxdzHMPaPjOTegqUrRqMrKKPtADllMy3sH7+I3YIpV901Y1f5c/2tTHiOyNAhKzgkfHjsiDjaKQM4eFPG/dsxPIlcTsA+M4v+pKBsYuJaAxOr3qSScc7IhkAT9y6lUn+lmQk5FjZqrTTu6CBou5Wv6+20m2DnfIYWv9FaZKU38FWwaM/3CbxbGMyIfVZOXIlmy6tk2h234j8vVnT5JGLFLFqO2+lYPZLTGVa2T3HiaBpF0B0rG72jadw5jvJzRS4PcBOcZyXGYsA+T/iMZKSkYLpd0z0k/zFRx2jCJzWV5NxIqjnMJBxPYcXwKJbUF15VIQW/ltFUWhfG/f1CF3fDqXbHwE+HgWIzdQzylrN3iI1XmWq6Cq/M2yJ467ySgoI/jhe0cn+LimWiF55/4aJjoWhqf7Xyv++/DpgcSVhJG+kt3bStG4U5VLBbnAdHnItqhfWszvMQmeXElWZmcvEUcqen0DvFRIe6qVyxpHAh3sqvzwkkRbk5f9rK2aPxjN8fSc0bVjyp8RiLuulZ3EK9MoKrC8TinWXh/e8kvMfEYC+g53O8h52dTTTYJuOo4ExDfw2tq8jhjpthzVVYA6yYzzs5WiSeWMHdVae7+G1JoPZhK+MmRpE+V/iX4JxNY2M5He0iWmhNJs6njOCmOm4r49OdjCseQ/AWA+uDDOQqHMzopOfSFr3oKnaqC83OvGig0hMbylFhxNl1OPPCsOg1NN8kcrlCOA//majnMtH/iJGAAmEsnOWhwnQNG5er8HqQivy2hgdizSP72zG4gnjUUE7uVRsX/WS8Kicn9kUMy66sxdpJzoqrscRU2cC2JiLPlHEktV2Hz2ArtesmkaUVZ2GxMuBbAmd2RuEXYaDoPgNflkSyorIex1k95dPdHFhsYO1qg+jHERgjQrmGlrnvA6kbG0bHi+HcLyLm94qCg2VNnLuiopFMSfksce+XldzfacXw20WFTbHcqyg+t5eD2OQ4wkwW5m8W3to7jrIiA9Q1bTTs5iZmkciCvk6KLIllTj8ruvwOoj9GEf5ayd9TqXiKGKjQXYX5QiqTJpmIH6qmTXfhb78NVCwk/HNOLAWrOQluK2NEagwP29kx5YbQVXBLkecOzgh/LlrERJ/TQs99lHhGGjm+WMPq6irsww0Ebg4n6qmMNtvEa1cpOfRGxlbRJQbHGlh4Tkb9ezZi7hl5u0DGo8cOrj0x4L3ERE4NwSelEnjWx8TRkyb2JsXRs6OZNlUFv5SM5+pyA/+dMLBjUDRXY42sfmJk6YAYFqwzMPaZgYd5MRRrrWNH6TRu7RFd/H+/L7njYeYgJy9FX9s71EIZvziOjZfTsrWF1q9jqCG65fVKBjr52Ln6SktnLz3jBpm5Jzytt8yNV1gIWeLaM5ciefo2mPKt5WzIcjP013oW3ZCJXm9nuCKUBQoZXeo6udZBQwPBn993RPFy5QZmtbeyNTGGOTXT8apnJa5WDNNvZrDyh4XCY5LY1j6OBkOsNN2fyFt5DFNjjMTuMKLQRTGpvZmoTqkMme1iQr8wngnGyyoTQ+P5Go7e8OBdLppqBcO4I/iwXPcobn1Q066vnk5TbNSdpyZ2ip7+T+1MayA82TeeOgX1TBAePrmCmPFJWuQlRI5ciqXpNi3nRLcM9Y1hSE8Dc17LuPIvlrdi3to+ktF/ewyxJh1rxlgZ/dXJwRpJbH1hxDDPhO/77cw8a2Xn5xg+zk9k5Xxxj99iaRGyhXF+wlfDYtjfcwupqYK7CunZtjuS/flD0S3SU6lUNM0+hBIjvDEvNgLn0f/9/TeF6PMWrAYFP5enkOkjGFYjo7fcwStvkaEpMrpdsHNZ3MuLyTJOm53s/qLDe7+M6kLvxwOMlDgqI0Ibh3WFyLkfMsJmxfPlpYHXV3XYyqQRty2BQ9WtnLuQiL1cEiWXWSEmgbf7k/nZ0cjd8R5alU7i5j4TBbaZafUlmXkzjeScMBL+NpaekvCKnlYO+pjIFvvm+1j0ujlm+taQ87ecjbHiDGznBeMF2Tn6RYPvRiub1dGUX5jKtAQrOybG430lhROpQhupcWz19iA/YEVpj+VGagpvSoaR/spD779xeEqEseeLhwH6BOrlD+dqkTTaeMdjyQ2j71gdpzXbMJzV8FywVNsRGdy6Gk65yTpa7NnGlx6iOwievpSdgTo+nFcWHfEL0klaYuX9sQSeFk0gVSV8wOkhqKiHUt/M5P5Mpun0BPwLmdldLpWvinhMRQQXFEhlY79Ers0WPCMT3GK30eeYmuW7PRSYIPIyR+gtwkOTORG0/6amutrDtgwn76NUtBVsH/DTyfevMvq1TcJvj5OHFYSXlkjm/NoIlkbI6VAkhZWia020y1gUEEmDazpOTpdRTRbBB6WOwmvF+V5wM6ifgahegvNbGplb2sqmUBWXBKNnib3M8lIysrmRF6K3dfWXU2NvAis6i9xdIqf2i3g6Lghn/BqryPlohjfdTNuhVoYsiya32Fbad7aS/3QEPzI28+17GHd1HnTHtnDLEkovl+D59ls4JFgu4oGO6HfCb6uGcnyhnoJ7YvkqdPvIlIr+dQQV0kT+dfBwvIEDc3o43iK3jqcmEp0gOu4jPasOJZL/oJbYMHHtjiQGDQhlcRU9I+bpqZcieuNtHcahBmrOEvNRxkC/+BimCHY92M5B4EgTacIzd093sKWWhQ3CV5sKD/iXpmHIRxl1+sTQ5UY4q8vLCQ6JYYC4j4A1MqT0SHKEX2eNkhH8KYIC6Ub2j5RhFfvZR2emS7NQfnrruVPTTMiVMLoLPrXfMrPmhmDIaXrKhloYIPpywAs3PwppOXvEwu1LTtoP3EbwdvGzek7+nN+CJZ8F7V0r03clcWNDOD799KTNTKaD6JDxrQQ7jbagOaukiTOVOzMtdNkYwv3IOOKLxjA7MYQ67+PwzYklepjQiWCeR2MMFLilJ/SmAfPqTXx9oqNvBQONZm6mVXUdM7cJr0vcyOxoLbNG6zl9YhOxeiPBLUzMtiTRq6qJ5wdMVOmRSN1OKqo+1nP9zh6GP1bRorWea+n7WHFASdUhBoYO28djwbVKwUkVStkoGykn8K2ZJRo7kwbLyAt0cueYiUDxfN31yfz32cGCDxa+Olx8mr+VLr8tyEe4GHdxM6aCZqwKC5NT09hsMTH2iRl1g034Xddxsb7I3vtpLF+upcMG0Y2ThLYqmKl3M4UlBZLJrGai4t5Ubm8V608NZ1aWjq01YkntpqbLOQ+jByQSOCQUHnkYcjGJ7guCWbouhZmTt/D7gMinnGS6zNnEvt2itzbwcHPTVr4I5uyVnIpybjrzJ4QzM9fDEe8YvlbRcEg8zhS+c6CqnLYig/IqO7jxUMyJ0KRfPTvZLtHp+tnZ18fKqwYyjpy2s/NdFElFhfdecbC+TCSbisi4neViyG8bixta+d4xitqHMsjXRORCpUiRN9v//3sXwz8mUL3xYbbVEn3lSyLVlx/i9l0VG/d66PcvictdZczc4eF3kU28eafEWyM6dckUQkeEE5fpYfkZO7OnWmiem4Rak0rd1RYyfyXRwScZ8ycd/s8Fl55Ipet/Bhos93BweCqfwi28KZ3MZ5FNfmL9C7baqD0kmfERIaQaHVx5nMRjdRAhOwTvZws2VgfTxTeBpftT2Hw3mNO6eHYIn9qjljG0nJ31IU42u7WE+erY+3gHtZsbOPbHQEQ/D+//p8+mBkx2D7WLhlB4exTNzsazb66MWqpENJnR3JVkTHiewMecSN59DCFAsPeF+1H0XBqCP27Gi7x0xYlr38dinx3FuIHBNO+UyJowD8XGh1CqQBLJp1KYYQ7h1Y5IThxyU3pzCPeKRtHQK4JqO0O4utDNpdUR+MZZSQyNxrvMXpbaBec/TsAYmcVw4SNfh4nu3H07HURu1akkcq/VNmo0MNMtJplztTNw2cNoInrruNubaPc2jEo7PewpsREXoQwUfqids5Hn3Qzc/27AT5aCvoeRE6+MDJuXSnORoel/jewsn4ZtjIKyK0WX22XnyWk5N1RmqvUUe/hORrmLVoI229GUV9D3jYnDJaP48UfBv2NG/G5FMVbw53zRz9xLRTb+DsET4aa1W3DdEhnfikSj3Gjm37sQxn2M5ONcBy3PhTByQxTWq05O+hh54DCiUmTS662BvJpGOr/ZDh2tTNwfx/vPmWw+bqD1GQMzW+9iVjMDqzoaaOHOZEk5E/6VzJzUpBH5KoQ1x2zMn7iRauNCaI8D0+uN1NwQwqoyDur3S2Pu9jC8C6cx8HgiXtWFViukYS6YyOBUOe/qmFknXnM6R3S6iya2rEklca+CSlYjU0p56CPmJWtbLI+qbqd+fisLvYQfzsjgBxZ26u1MfbeDT8dF761q4/bAHfyXZuHBWwc/b+yiajcLB6fbURzdSaEdFjo2c5L4IZNnhYQ/LxG+G3KAg0nClxolkd1jP51iLPzc5GDI8T0U6W+lee8Eorvso90hwS6frKRk7iL6r4VR6xPIbbeH0u1luDYIRvUS9yW63o8LyfRMS2RKRyVT3qbS+3Q0gVWsrNzkolvrg2R/11BYsPe5kntZ+b/viZVLY2y1fShqaumf40FiH6ZDOiYK3pjm2ku73oJd/dPoUnUnywZqyP7kYe7EHTj0oeTJ0kRP2EFkcwt1hyYhPdjKg/pmdr1NZkjSVnyjlBRiI72L78BaSE3j/BvxO7ZDsKqKyA9peJfcLvbbwqRRiXwRLDqphZWWU9wUi9xB+RJW+heKwHUjkw2CY3NGmFi2Zyf5ZUaKbTWyqPturM9lLHySxjpXBptWyLhhSCPp9lbyKcJ5G+NhRvZm5p5WoX6mZ9rmdHx3yzjXJ4n/4txU261i2Gc9jau6WbZFxges1DubRHWrjPeZosOLrhhdRsbyhnZq7Ewkc2UIwSWi2D8oihThA7kvY/i0JZovI0JwvYgmv/j/Nf8QIoJjmTk7FofQvfV7Eudzd1FNdIqsqhHsid2P9rqYG5F5U6P3MFkWStZOkR3ltnD8jBrVPx2t3JvYrA1jyhgdCXc24RVtpfOteMq+2M+t01Z6r4vjY8x+PnYwY0mxcMd7FxPWmlghmXnwfBde9wQHLrUR3GYr7hEqwbcGBgYI/5SraX1EdIvOySzar+SkmKsFdVMwVQ1C08iNbX4aJzts4GP+KAoLf9eMtnHuRjwRl09SMtbKSb9EGrU5hd8wG9+DEpg09zQVP//vviLZEH8cXayZq0VT6NHxMCenCD23Tea+4RB1ZoZQ+paTWbcSSRwcwoJGESyaL/qj2NuXZjtrFsURmxNOa5EFZSoepPf5cDrU8DBy/yGcQrevakVQaPwuFq+zkfkmigkHTmFqYkNhiCTI/yR/R9hI/xFF5ewTJHSwYV4bz81mJ1ieZsPaPY43ZU/xe72Yyz6xqN0n+KPTUOGS4Mbo/WzRhXJobhoZPvv4tjGUac3TUKw9wA3vEI7vTRNcvJsvhWW8vr+Rwkv2ELTaTmyXGBq+OcfJNXbKDYnjk+ccpd6KzJFi+U93gbBoE8Num5jmdZhdY8ysnWVBn3yIfMflLDlkYWL101zep+DmSTOb35zEeFvB5fxmmtc7TbFKdsK+x5I546zIfjuhoiu/Cs1m8Gkbza7HEJV4Gpl4nPsvjv2PT9NfaOPVvkRatTpDM4+Yr0DRt44eZ581lHWCzcuHnqRARzXnZxoILXySZ1eM3A430n/UIfwKGum22sCisQdZ0k7LnlQtBa0HOXU5nNkjtYJzDnOjjZlzwRa8Hu9DOqThWwkd75vsQLYkDM0PLcnbMqn6SzD2Ah1NPm8nUORO3Vyh4YsZPNgRwllxP686bsb/Rgg1xRlo0rfg30xkoq+DB7FbiFoZxPxZsXzZnoxFaO9CrODklylcWb2Boh8FJw9IpfFjHX/Fv60Cj4j3tzIvn5O5hU6S6mVhwgczl5aeZdEXCxf0Vizdslk+TEGHjia2n9pE9gQlgZ8NeJpvYsILBf+FGTHn20JYPjvNh0ZTsXY22yNsVJsbw4USp/gjfPVhLyd5xY7wQWXhvi4JT4/jnB1n4VyCeFzgJKE6K9X7JtJ/wwnmCI3JPBGMycqmSSM7fnsj6H/oPJc6ik5ZKpKW1c7zItOOSuWm1KCLxHmMBNU2oPh1iqQNZkqOMjN9/Ck+i7ydJvKjxJETDP1jIqe9Ga+1R9niNuEWrLvychaVHgaRIXrZl5WbuLYzmJMHk+h9Iw337A2UWxjFU8GXZd0GhnRMZdHBLB6m2HkpvKp/mwscfuEg1T+CUr2ucWWKk7XCi8y/rrNC5yDmrJOA3dd4nm3HKbIiUrpAka52PMYoRv93jrOiw7zuZmLtiQucbWamda6Bw6HnSbtg5mZ9E504z93Zdl5YEhl47DJ1rtk5fTOBD6ZLHBDnb5Hb+eG8wtTbdmL0Dha9uEp4AbvIQhup0Vd5Heng84Z4CtS/wqUaTqp+jsfT5Ro3Mh2M6BDHkeWXqdvMwRhLPN86XsKVYCLsoIHJXbJ5edrEjLuiS5w/xQoxc79mm5h06QSlxjl4d8TN6TGXsSbbOdXFzmiv6+x/o+e/AB3qiBM8v2ugiUnP2/Tj+HY2MvmcnmjfkyLbLbwSntJt9lG8t5oJPWyhxoWj7B4hZ7DwuJllt7GgngL8TTxZv50nYXK6DTRjbr2DgikyVny3sPtdJiX3iEw5KTJ+/A42zBI9RWMm/5NMyreQI5WxEDE4hXcvbJzqHUNc7hlOpUVR/XciJ17ep7gimgcNk7j330OeREYxd0kCnb0e0Nhp4/InwfuvLtIt1UZgUSfexgsUrGPn6YJ4DPWFDu8bWWMX/aL7DQp0NlPRL5mh728QOMXMlW7JLNx/jb9jRH/wdpBe/gZFVghv3uDmQqPrzHxhJ1Foo6HXZZZGOdhps7FzzB12i/3/NcTG+NI5/NpvptBi0eWL3qC01UI+wZSlK4u93S326ayBuaNvcmqtla4Dnfyef4pMp+iaeTa2DD9HeB0TS2KNzCl7lCWCzZ5Fis+bmUktkQUzews9PNnBrjSRQcfdELORdVM3kK9rJKd+bWJc0Q2Er47ig008XyyIo6tSWTdxO6bpQXSd7eFV/kwOpDlp/iWSpNxrwpedNHgcTdXB1+jW3MWuJtH4fb/OgZpuzgm9JdXJYazZTdLpOFbWvkOPSRF8SE9m/p7H3Dvm5vq7ZJ7vesQeq4tKPZzsO3gP4ysnQ0NEv5l0H4ZHcWhoCrtaP+bU4igyyqbwtclTfHs76N0qjs43LtL+pJ3f1eNRjbnAB+ET+/ckEO+4zcQ8F/J8CRwreYvksy5+CL5Ib3Wb11Xs5PeyMm7bTTact7NVzMjkGjf5nGFnzgsrwY9ucT7VxdupMZQrcpMlfVx4BsXy6ep1/ja08bamhQ2B1zkx1cbTylaMn69iFxr7fN3KzVfXGJcl+u5b0Y9nXcIywMabF2biS91kXWMLgxdaWB97mm83bMTONZPxJ4erB63EvjYT4rzKOdHj2+/QMmjQGa511DNE6Fe3SuSpmCNv8fjrgeOs3SSncTkzyou72D1LwZpfRmpl7kaaIufCOjPVE/ew7lgQ1/fE8n8dnXVUVHvbhu3APPYxsFBRsbtguOzu7lYUpRUkhu6ZoSboDvXYgcXssQsTA6VFSvoYR0X99vv9txeLNez9289z39e1Fqj7wyvobXTm783RJN5Mp99TDfX+iWTvqcT6vwi6TUzkhbKSE3NUTL8ehtuE93wL15D6IIpmt7LpUqFhaFwMB/OyGRil4fvsSE6feEdtZBQ7S0X+XFyI27coZCJ3CG8L6f/Tk9hHgVSU3GTYDU+c9wRyPUVgs4MXrXMC6NX7Jtf03Zk+ScHL+9cwOu7OBGc5O1ZfZXAjDx40l3Mu/RprB4iudDeEdSduU6rnTtGqUPL73mLsZXd2Xwlm4/tb/CiRkvhHw2PPGySLPnsiScXg7jdYZuVKRHc1r8wyGLDYhR7HNfwdmU6PS6LPVmq49ewK+jXOHN8fQcucdGbEuNK9IZg9+y5zcpiUmyZqmtdewcjZhRHiXNp8uEw7eQShyVE82lhASmwEP05Hs21uPv+Jc975SwRm4Tl8+yKnc4wffr9eMa1EgczGnyy9N6RMV+B0xpfqijcMmRRC5kXxzF2f0iQgiM1fErkb/oyJW0M4oErkaMMzHrZUYDQhmbF3b9GgkdEgnvO47XcZddedOzZyVpemEz3WkUenotgeeY7/ejiysDya8xlnGCZxJGliFLFjz/KwtRPF3US/Hn8JxVAnPvgmY5l4nlhLJ3yOJzHk7lkGX3YkRRvL5JTTeB1yQt8kDkPzf8jaKnKFURT9z1ynfKmU5/lifmqvQ5wLAZOjCftzFaO7USxITeBBcSUOS0VOr47HWf2Jb62jGPMwAbNRn1hhpiFxmIYfT3PxHBmOyZxwTD3zub1JQytHNbp/89CPj2TjwCi+RX0k3CiSPouiiL7+gTcnwsneJHrVgFykqyPYYhjD4Te5XOsWQfrDCHZPKGTEJBV1DpE8NX2J9o8Sw74RJM15yetGIRRJFWyf/xKb61JqR/sRuPY1jvGuBA3zocH4Daf6iB4x2ZfwXm9pJu6u+4Ykrv/3jvU/QxjokcSrdTl8HuHOJPlxPAsv4HhYSWWOOw/3VGH8W8nUC56M/1NFmsir5zQenJlTzbJ2GmKGi73QIZevsWpO7Etix7I8+lqGM3dPEqWnc7lYFU5eOzXZt4qZNyQC8/sa0fuLKQoJYccVObl9s7m3WkFUSiD7MjMZmSx2b1AA7V4+wWiqnPADAVROzcR4qTeOCwII33GL8nferB8SgFXPO6xr7U2TXgH4m+owC3JjmtizIa3uYpTrxqHTodTe1OFhK3ZrmxD8G9+kx3+uNHkYzOqv1xi+xpXcDqEUXb+K2VJnHkWKc555n59X3FiaqWB116v83O/FymVp/HNLy/TJ3mS1SqNBdJAVUk8mtDtO7+sZdL8gxXC7is8O1/DzlGJpoyT5+hWCvkhZdT4M8w7X2DVFSuhzDbaG1xg7yIW/qpIZcD0dXX8p1XqpRBdeYWS5Cy9vJyLtdo1mm6QcLUjGO+QabukuTJqUzOUJVylY7MrC1krqo66zIdCVcWahDBh8nSrRGaccEb2n+DpG5c6E9U/iyaIraB2krJuaQPZY0YN2SDH+Goe00w0Khjsx0Deak7Mucd43it7fRd88U0p34yhC06N583cJk9dG4xcYg2RIObkfouhyKIb0G6Vsq45ix/o4LpZ85IMuSmThWCyCSti9O4oPYk95lRZzY1YEjvoRzG7ygRYvI/DYGEHqmWJMOmtYJvJxplUR1cVqrk4NYfLlIizEPWs3JY7hGaXQIhqvSaIb/inl0qFoitPjeNuvHNt4DR1Fnrl67h1x9zRMEc92lNkH/r2roaFtKHpti2n1NBR1kyQWiVzx32ole6MSuXk5G3mS6K+PEnmZ8pZhJ1Qs7RdKO8t8Fg4P5/0BMf+93vOoMpTg0CR2F+bSen0Is68p+FSSxZ6XMuT5vkQmZSGMlGO8ypdQs9eYJAVy1doHt3WvOPZSgb44h4MjXrGog4KHMn96j89ijOhhLasDMO6bRbfbUl7MiqPUQiC2VsrYgQn4PhJwnBGD7eYYHOZUcuV5NO92xorvpILP2mhW34vjdmUFt+equdA8iXPDyjmdrqZnZiJXSisw/qLh34RELKjAPzKcxV3CcXhYx/nACIzErI6Iq0M+V9w7QzULxtbhkqUhcomak8/q/v93OV/PSuJ+QjXHtodzr3k4byoKiBd3ZeyEQLJmv6OZkZJnAwNY55rP03NK9qsCcZxUQJPdKu5n+ePZvJBbG6NoHRLId/dSfg6OJKd1IN06lDD+spgDOb4IC4sx9Izgr1Jfxi39SLCriqwvvlj3LCTTQskgfz8xc/IxRM7orT54175h9VUVVamJ/HjxTuzrYILjkvCa+p45G+Rs6OjPbf2XBNV7kWCUQq99mbgt9uGfx8ncXvmUgSofhHPJDDqbiUMnV0wLEqnmLt3eSEkPTMJUdKX/4qS8lEaTbKzjsLinm74nU6q+wZ3fkQw8nohhQCkj0yM4YChm2vMSavMjOBWaSNGRMoyqIkm77sdj43JehkTSXOXHAcsKkYvEMx/gy/dp5Yw4o2K1XyBuoYWsvRiOV+NwdiwtYvaJCAZsieRZeRFba0V3SQhhets8Zv2lxNo4CKOZeZxeEsV7kYdWNqukVfto/uSI2bi7gg+No1nuI6PvhU/MrIlibDMZ1t/L2GMYzbgmotMFlpN4Vs31U57i7H7k8iE1rw97od+xGHKDsJoi4/niLFqI5/k2OoAL7bKZuFr0XQN/3pq9pfZLEGt+BTDn9hsiVwUxKjMQT90L0jcqcIwNYJHeCzYvVnOm1ofkoUUEvRc/v8QPB4cibBeE0WGBnJyLucx8JmftDA9qH+ay6oCCsN2etMnJoSowiHnbPPFqlkdvsa9uuPjwKyCbgolB3BXnZOLWbLZWBjHJ3ZeLae+YdENByQN3zo3NZ1uKnLvTksmoziVOK6dseTJ16fnMbh4kdmQyJ0Q+mTBYQebtQILmP6ZxR/EM10Zy4FgpG60jyX4SwcnRJXz4piFA7ESHdcWcC1axrziRvj0r+dxJxcvuSXxwq2DynRB8dElIW
[truncated: 704,565 more chars]
