# Supplementary material for: Testing the function of dromaeosaurid (Dinosauria, Theropoda) ‘sickle claws’ through musculoskeletal modelling and optimization
Source: PeerJ. 2019 Aug 28;7:e7577. doi: 10.7717/peerj.7577 (PMC6717499; doi:10.7717/peerj.7577)
Supplement: File S1 — See the included README document for an overview of the files. [file peerj-07-7577-s002.zip › Bishop, Supplementary Code and Files/OpenSim Model/Geometry/Metatarsus_Flesh.vtp]

<?xml version="1.0"?>
<VTKFile type="PolyData" version="0.1" byte_order="LittleEndian" compressor="vtkZLibDataCompressor">
  <PolyData>
    <Piece NumberOfPoints="2071" NumberOfVerts="0" NumberOfLines="0" NumberOfStrips="0" NumberOfPolys="4138">
      <PointData>
      </PointData>
      <CellData>
      </CellData>
      <Points>
        <DataArray type="Float32" NumberOfComponents="3" format="binary">
          AQAAAACAAAAUYQAAyToAAA==eJxV23lcTvn/P37Zd8a+7/u+jmEYPDBjukpTU4SMQkJJpCwRKhRKC5X20qKrq07ZExUKRVmyhEpFoYik7Pxe1+N8Lr/397/77XF7dc7znPM45zrndsNc2waPIu5gafhXmAsf/K+ALj6x5P/x/64Z9Pzaz1xjdb5heNrPXGN1nrru1M9cY3Xe/GTcz1xjdT7/Y/jPXGN1Hj7V/2eusTp/vdPjZ66xnc0ufLj35ueaWd3Kf+b/a80xqq05RrU1x6W25ljU1syvtmZmtTVzqq2ZTe3/nWdypsvPeTQ+m7Lv5zxqa2ZWWzOb2prZ1NbMprZmNrU1s6mtmU1tzWxqa2ZTWzOb2v87T/P29v//Mf6fvzQ+9HNOtTVzqq2ZU23NnGpr5lRbM6famjnV1syptmZOtTVzqq2ZU23NnPzb/5ttmkHwzxnU1syptmYetTXzqK2ZR23NPGpr5lFbM4/amnnU1syjtmaencHRP/eltmYetTX7VVuzX7U1+1Vbs1+1NftVW7NftTX77TpEgSNpJ+mhoxWofJ1M90pQIERX3v4kpQ4q4jPosR91EWuXRYe90MONlFx68TwDaF3Po5sYGWH9y3zaJcMYV5SF9IUOS9DZt5S+/NQMq7o+pzfft8CjyEp6+WxrZHnKfch6YYdpQ2torduOmDegju6+wQWLhn6Ur52DG/aWyLbx9sDJBbInW/hg21F5/dVCP9TVytupLgxE0YG39Nb1oajv8Yreuy8Cl399Qa/vFoXT+U9pw5Ux6Dz4Cd1lZSxeznhE23aPg//Ee7TTXhXqd7lFb4uJx/kO1+mN7gmY8iGTPjNVgnV0unyt4yXcM0+hVzyVUNr7NP34iQTP6kTaLExCoZd8HY36SfAeG00vcEhA3mr5mvZxjkdi/yB61j8qOHTwo1/fUKJFnRc9qmMsTk9wp395HQ3zv11pj92RaH/FmZ5wIByz7BzpP4xCYB4s3wstnQPgaLWOftvaF4vtV8vzNPLCbCtz+b7+sh8VX5bT9cr2wKONnE9q64R6m1fRBuMd0DJvLf19nC2mRm2kX7WwwvuIbXTeQ3MkH3OifySb4krjvfRv/UxgfnY/ndTPGD4hnvSnM4Z4FnuYLniijy1XA+iXoXpIyw6V1+TpAi8i5Wtqp4PWk5X0ykMKRG+R6H/72eC35rmYkmN8MXPTkv/HQSUPaPWa//XdcRk/12iszm0Wn/uZa6zOW7ok/sw1VufHVNE/c43V+ex7QT9zjdV58Tfvn7nG61fuwgrPyp+ul1zyc73G6lwzv9qaY1RbM7/ampnV1syptmY2tTXzqP2/M2wb5PZzvxqrn/+aGdTWzKm2Zh61NfOorZlHbc08amvmUVszj9qaedTWzKP2/84wOsTx55wa/2h76OdsamtmU1szm9qa2dTWzKa2Zja1NbOprZlNbc1samtmU1szm9qaef5cGfxzv2prZlNbM4PamhnU1sygtmYGtTUzqK2ZQW3NDGprZvBIif65fbU1M6it2Zfamn2prdmX2pp9qa3Zl9qafWnla2NJ9km6yxNtRMQk077/KTDrRCqdtlgHtmmX6b5xulg99RodE6yHFmNy6A+NDND17W26vI0RNqbepzs7G8N84mN5zQMTpOc9oUeozLC57TNaO8oCtwxf0P27WcO8wSv5PrpihyPL39B+Zx3RbMw72tDSBds6vqePbnWDxSXZPr4e0Jop29vGB+tj5PVvKv1ws/9betXbQLR7K2//xt5QnB39kh4TGYFlPcrowl+jcKy+fH2n7I7BpoACeuDeWLypl08b/xGHvbPz6LdxKnyyl69R75x49L6URbc5mYCj7+Vr1HaFhHof0uT8ngSfpim0TYtE9O54mn7WJBGPJiXJ+7omYfIIFe31t4SmfWLoJ+EJaHc0gg4+Fo/1UjC9caMKy9/409vfKNG07yF5mxNj0Vl5kLZrEYOUFvvpReGRaHhzD309Mhxx+5zo/9aEYOTZ7XSrQwHI/GAvz9PdF+X/rad7tPRCvUNr6Zyv+zF0ipV83or3oHaqnBc1dkInGxu6fmcHGG+yk4+9tS3yihzov55Y4rK0i94ZbY5ul3fTg3aZ4m6B3H+rZ4vRcI6H3MniBXAvkns7eoMh3gf4yR3204fTKrnb4YZ6WNIznL60RxcPK6Lo9EE62PZCKeezFXh5X6IjhyrQ/mUyEua/hE8/BYzTT9LzByrwSbx3Nfn6DitHKLCjMpmOOCZypHGNaZwCOnPTmOdE6mBzcAZzpxgdJEVlMC95p4vWplnM3Wp1UbAmi/nGp3rYFZbLvHm5HgYn5DI3+dsAM5R5zAsUBgg7l8cc/xhh2OV85lEGRtC9n89cK90Y/+0oZI5Lxmh3uJD5gbZLYGpeyjyy3RKkbC9lXvXEDHlPy5nnl5gh5Hs58w55FvhvTSXzK3ctELS3kvmWmdZoZ/CGeRWssXb9G+Y25XaILH/HPOi5Haqb1DA3uOkIx6Ja5kNvOWKlVh3zo+tdYFLygfkT4cWNPjJ/Jt4PL/l/ZP5GeMAFOU8W74q728j5IeHg8XJeJN4b+y+pY35AWG+nvP2LRX7YebyG+Wzh3+/K80x6EohOum/l7RQF4rPVW+YNbUOxz+AV8+kbQvGnzSvmOgci8PnHc+ar90fgv+4v5A70iMLR6KfMLbtHQZX2lLn9qhh0+FzE3NwiBofbPmG+dFUsxnR9xPx3i1i0HPmI+eOecfin/T3mMT3isHHAPeaN9qkw/ctN5hmuKoQ3uyVfF2U8ln3LZn5N3O9tml1n3tMzASvKMuXcIwF6VZnMradLMApIZ97+D0m8p6Yz/ypJsFiawjw4QULIshTmg8slDBDvt+o885kEZ2F1HlIqYXVdIvNpJRK+1SQy731UglNQHPP0cAlj/OKYNxsooSGimUv9JVyfHM28nmMC1u4IZx63LQFhG8OZn94djy9/BMnn0yUeRmODmF8yUGHqRD/5PtJX4fEAP+Z6N5Uw6OHNvFeuEqOaecs97ByLnqbuzPU6xWK1tjvzYW+i0X2rq7y+KhrpZq5yn/dG4tgXZ+YueyJRVOzMvNw9HL9XODJvJZwmOTI/MT8Ed7ttYv5JvHv3KLBn/ptLAKTqdcwjxHt4J2kd86ttfPFFaw3zxcLDz69mfkO8k0//as7cSxgnzeX7VLyf27qvYL5TOGH2CuZnnu1BVai8vkA4dYG83ruNE443XM38mfDC1FXM/xvrgLqF1syNxzlgVydr5hvG2OL6ADvmZ8faokHZRub5Ta3wtOt25suaW8GyaBvzv++bw+mJE/PW+eboleHEvP1pUzz8bS/zZmdNcbP3Xua1PU1gUbafeac+JijP3c+8Xy9j6FzxlO+jPsZYd9yT+dAThhh+47B8Hk4ZomnKYeb3Hulj6rMAef5CfTy+F8D8bIAeupWGMv9HvG+svR/KPCpXF50/R8rX/bYuRlZHyve1jQ4Gz1EyP7dBB92mK5m/8FCg405Jvu+8FCjaJsnP50HiW6M8GfOTnuBWbwXOiOe/2s+iFIiZlkZ3jdDB9MMZ9G9vdTHTKIsuKtbDY+9cuvBPAxQfyaOLdY3QJDGfTrtgDOXqQtq29RI00i2lGxSZoVlWOb3stgX66FbSDWdY4/S4N/TsMjsYZ76jt+Y6wjelll4lnp9LLnyg88Uz03TjR3kG8ZxcWynnY1f5oG5yHf3HEz9c8ayhH4nn4fiRb+ks8QzMnfCKHuUegcPPntNmPaMQ4P6U3rM6Bj5Pi2jn1bH4t9Ejuk3vOIyof4/+a78KRa9u0qZx8ThVnU1v8ErA1oJMeV8zJMw9lE6bJInnhkkK7fpcQmav03Q98fy5/zGRdowU3+DhcfSKQRKmaUfThjvEN/u+cFprbzzCdIJkG6oQNMeP3nlLCbvR3rRnl1jctnOnf30bjU3ervQ610jYdnKRr5FHOM4M2EFbLwjB/oWb6Fxxj/81wYYe39YX1/9aQzdt7IVps1fS/uKenXR/Be0j7tOeL8zp6eLebKFYLc8/xgFWwdb0iNG28F5hR89rYoXFRttpl7vmKP/sRPc8aYpS/b10XncTvBD74LXrbowhjzzpi4mG0Cs8TBvk6yPkXQDd218PV1+H0l+v66J+gyhad60OJiiU9NAD4r3FWaJ7DVBgyrNkfGtxH616KtDp4kl60FEFDH9Lo1eE6qCxewbt+VoXG7Wz6LlFevh1dy7932wD7HTLox0VRngWlC87xRgf/i2kF7dcAuWEUrpLgRn+SCinpZsWKB1dSR/8wxqL2r+R1zyzQ8vId/TRHPFs9q+lR4j+/3fkA31D9P+73ke6vo8HjK7KubPof3anOjpF9L/Fuhp6e3Eg9Fq9pT02hqJd51f0Lx4RGJv1nDbpFQXPjU9pvzUxaJdTRMesicWm6of07D5xaFp9l3Y9oML2opt0vCoeTcuz6aveCTiYl0kPhITfPdLleY5L+GicQle8kLBS9F9tszIJ+JJIF0ZJGBITR6cOlmBvEE0f25mApofDaR3XePy5KIieaaTCVyM/Oum2Ev7wlt01Frv3u9OojsYdpat8Td0iMW2sC+1/MBwTlu6ghxiHYJb/JnnN7gAU29vQoaL/Ae5r5GMX/f/9wEo6UnTzay9z2lr0X3eMnL9u7YQVXqvpNaMdUFJsTZePtMWiSDs6o5EV8jy3y8d4xxyKTs7yDMdNUblmL328qwlWtztAe3c1RqMqT3phgiFsqw7TN+/p40e9QHrvYT1s/BRKG2Tp4nWLKNp3jQ5m6CvledwUcN4jyZ3sq0BOSTKiVt6AdjcF7ET/1V4VpoDW+DRaCtJBjksG/aJCFzHTs+jjj/XguSmXfjLTAL235NE9/jbCRbd8emqyMWb9UUij+RLM61FKj3xkho0+5fS3HAvxjl5Jd5tmjR81VXRlqR3SnN7R12844qpdLf3WxgWmdh/odNH/oOEf6UGi/9OOyvl90f/gGnn9b8V++Ee3hu5TEgjL12/of+3Ec+KTvN8a0f8b8c/pBb2jsHfxU/qYZQy8ThfJM1jGIqDwIb25bxzKntyls91V6H7rJv0pPh6LH2XL5+FQAiKzM+mdsySMdk2nu5+UcNEohVZUiN9h0X+1L4l3UelbonzeYiRsVcXRXYaKfFE0/XVXAu6FhtN+bvGotAiStz9fBZOVfnTpHSVSjLzpO91iMTncndZ7F42Rl13phfsi0VTHhV7vGY7EIzvop6L/n+9voj+L/m9OtqGb/+KLNXlr5H2J/v92dyWdKPqfbmEu90f0f/tmOQ8Q/b/wYDVtM8oBCwaso8NG2KKveK6pPbmhFRQ3tsvn7ZY5pLHO9LhEU9Q676U9O5ugcsgB+Vx1NkaJlhddHWcIvx+HaZ08fZi1CaSrvPXQt1EYHXtFF/kdouhiCx3oLlDScXsUSHGTaP9eCpg9SYbOxUvY21mBu6L/aiuDFZBGptFfjujg0LYMesYLXTyakEX3fKiHytW5tOl0A6StyqOT/zRCsH2+/LenjXFwSCE9rOkS1DQopWflmyF2czmtuGGBlbUVdNTv1jh6t4pOK7GDrdk7+v11RzwxqKVPiv6b6X+QLfo/pclHeTui/wN3yPmQ1T5Yf0tef0r033d4DX1Z9N815w3dxT4UAY8r6fsHI7DK+zlt0CcKjngqH4tVDNqGFdFVVrFIzXpIq/rF4WLuXbrlQRXOXbxJz5HiEZ+bTdscTkDyxUz68WwJ/ZzS6a2nJPHtmULHV0o41vM0PUD8FnSvl0QHHpOQkxRH2w6T8GJZNP2PcwIilOF06b54eNkF0ekLVLhg70e3v6tE0SpvuqZ7LF6fdqcX10TD7bErrbc/EndWutDaXuEYcXcHHbwwBMc7bqY99wTgl682tL3o/5SulvR50f9fe1jIFv13STSnB4r+x6evpOeK/nfqtUb+25EOuGGxjl403BYv+tvTUn0rXG7iSE+4aY4Ous701ARTfA/aS6/raAKr6QfoBh2NkdrRi3aLNUSK+E1SO+uWPi71DKTne+oht20Y/eOyrsij6KHmOli0RElXOivw7oAkX/fuCrwvSMb77snI6KDA+Esn6VcBCpgMSaP/9NPB4o0ZtF+ZLloOy6L33tfDHJNcumSqAZYa59ELZhth6/J8OvmkMR63K6R/abwE/pUltPF9MzxZUk4fybbA4PwKeswUa/x1qor2KbbD4Bnv6B6i/x9G19KbRf+XjfxAHxP9f1Aqe53of+vFsh1E/2fHy+vHlfjhcbMaemVpICLj39CFov9FFyrps54RaLDpOa3bNwp2Q5/SWWtjcNCtiG5nHYuSUw/p4v5xCL5wV17vqYLxiZu0V2I86l3OpjN9E3DzbCY96U8Jnbal049OSzDQS6Fbv5bwt+i/2rtfSnCtn0R/jpXQ50wcnTNcQl/LaDrSJQHrToXTIw/EY5JzEP3DWIWee/3o2feUqL/Nm27fMxbhN9xpi/fReFbjKq85EIngXS50f+9wGDbZKV+XRSFYbbiZHrw3ALF/rKdLRf+bL7WkP4r+T1hhQV8T/f/7kzmtJfpf0FTOa1s5Yd2KNfS2EQ6YGbeO7jDMFonL7emBWlaYMstRvnY55ti8ylnum8oUTU7vlc9texO8NjpAn29njIChXnTfGEM86esrr8/VR/8RgfQFdz049AijjS7qIn5QFG27TAcrlyvpEbsUGOopyeenqwKuj5IRaC9Bq50C3qL/ao/yV6B5/zTa65AO+lll0G9KdTG9dxZdnaeHsHm59LIpBvjxVx5dO9MIC/7JpzcfN8bgbwX0pwZLMC2vhF571wwdZpXTz69Z4OW5CjrlN2tUHq6iLZ7Y4XGvd/ScbEe0aVVLTxP9X97sAx0k+m+XKvuQ6H/dr7JzRP+77JPXS6L/fV7I22n2NBDp7m/oiE2h6B9WSQd6RSB08XN6br8oWLZ9Sj+yjkFr2yL613WxaBTxkO4wMA5bVHfpg14qfIi8SRclxePfM9l0N/8EPJMyae+/xL7t0+nJZ8VzXieFtqmSUNHjtHwexLvQ+4ZJ9MI4CRvOx9GDR0pYZBtNf9ydgGnp4fQm93gUeAbR0xeJbxA/P9ruvhIDD3rTE3rFwqjUnbatjcb0lm7yDO6RsAhyob+J/nsP2Em3WxyCPj6b6Qui/9i1np7XzhePIi3p8U28MFZlQd8V/W+FlXTB0z1oqS/nR0X/rynX0E7DHXCmah2dO8QWm47ay+f8hyWOOzrSyuvmKHR2pv9RmqLtzb30iF9MYG11gN7Y1hibpnnRyZGGaDDel750XR+7pwTSA/frYeiQMFqVqgv/0VH0+aU6sF2tlLvnqICpjyTvq5MC3fOTMet2FKa1UaBa9F9tm8MKnOmZRhd66eDl8gz6r2JdbOiQRS++rYfPM3Lpp5MMEDIpj/aZboQJ0/LpXxONYfu8gC7WWoKScyW00x0zaA8ppydetUBccAX95yRreNpX0VOK7ODxrZpem+WIwRXvaS3R/xVldbSn6H/7gA/0WdH/onay+6zxQeXKWnpEqR9WXnlHq0T/C9a+oS02h8LCqZLe7h2B32c8p2f1j8KyD6V05boYuJsU0YtsYjHE4yE9d1AcjALv0re8VTjse5MediIe0XHZ9LojCfgUnUm/nivh67p0+kiyhGdzU+jbbyTsF/3nNl9JMGuSJB+LSkLmxTj5XI2S4OMQTevuTUDz6+H0JY94OIUE0Y6LVSiM8aNjHigxN8KbNuodi2Yf3emdddEIGOBGj/aIxLgzLvR9n3DcnrmTzhH9z7+9mf7XNQCPL6+nk0X/lRWW8nGJ/o9+byFfU9H/2/tWyjOL/k89Iuf/iP73rV5Duw5zwIhxNrIH22L6U3v6l++WGHbOkS7LMsfMUGe5V8dM0e3FXrp5GxO8cTpAj2xtjH/1vWj9CEMMnu1LT8/SR/ncQPqAqx7ujw+j65/XhdNvUXSjJTrYsU5JJzgo4O8r0e7txXv+vWRUDA/C1pYK/HP5JJ3krcCKLmn0kIM6SFycQYcU6iKqWRadmasHw/G59IqJBvhjcB49dpoRfhmWT7+PN0ba7QL62g8T7Ikoof1vmWFHq3LaOdMCa3dW0LcnWmPCgiq6daEdUFBN+15zxPSr7+X9rnOB+cU6erfof5L4Fla7UPT/SpWcbxD9T5tVS8eK/sdFvqP1ngXik+4beuSWUMStqKRNfSJwf8Bz+o8BUVhYVEp/tYlByz+L6O3rY6Gz9SG9bXAcxu67S7c7pMIE15u0/cl4fArNpjMCEtAmJJP+W1vC29Xp9MdzEuLnpNDjq8UzTvSfc4p3oZxmSXTnBAmdr8bRBaMl3HCOpsNdE/DgXjjdyjMeg1VBdKqJCn+c9aPz85WwPOUtz9MnFhdaedAHPkSjbqobPeBgJL7edqGlQ+Fos3QnvdckBAfbbqFfiv7bNt5AD2zviy1jrOg40f+RU1fRlaL/vnkraR/Rf8sSC/p7SydsnWRJewx1QISdDY1Btmjcf5O8r6+WiKh1pPtcM0f0OWfaPNoU/bVc5RlamsDmyAG6rIUxxph7yXmoIRRGvvT5K/qYuyBQ7ttuPThPD6ONk3WxdmaUfN0X6eCAnZJ+s1mBm0ckOrutAshLhvceb5xpJu4F0X+1aw4q0K59Gm17QAf2/2bQdY908eD7NXr0DT1IA3PpsnEGKOqUR+dOMcLrTvn0iThjtDhfQEvfTDB8Xwkdn2uGU+/K6FuXLTB6eQVtMsEa+ZOq6NLHdqg7V02nXnXEgsj3tJvov0VwHb1F9F9PfAurrXXIAwnZcp4p+u/dp5Ye9NQPb53e0e9E/zuOeiNb9P/Nn5U0DkVgQ7Pn9G8Do6CXWUq33BCD/aOL6PANsbBZ+ZBOHBKHVlvu0v8eViFvy0360ql46BzKprsGJWDA4Uw6UiHh6fJ02vi8eEdBCn3oneh899N0C/FbMLllEm0vSVhzI47+dayERgei6Vq3BEQWh8vb8YpHTnIQ/W2JCiHX/Ohmj5TwuOZN+/WNxfr+HrT/x2joG7nJs3lG4uorF9r1cDh0t+2Uz8OSEPylt4Xe4RaAln9voL1E//+2t6Kfi/4Pc1lFfxD9XyS+hdVeJ/ofOFTO40T/87Zbysc4xAGdk23orwNskbNskzzzZ0t0G7uDXnzFHM3vO8vbiTTFiG6u9NXmJqiWDtAhzYzRcosXvTPYENYrfenJGfqINQ+Ut+OshzGKMLlvp3VhrB0lH/sCHRxxUNJj7BVoHCzRTVsrcP9WMiaXiO+ixgq0zjhJT3RXIK1VGp3qpoNpigx6Xr4umr+/Rgdk6aFZl1x65RgDbG+cR1v9ZoTsBvn0+lhjLIguoP2+mODW+hL60g0zVDwoo3tdskD1nAr6xThrbO9SRZ9+ZAflkWr6+RVHrNv1ntYV/V+1pY5eK/r/asQHepDov2+0nHe29MHKb/L6o6L/E83e0YfLAjG29Rv6zNZQjB9aSQ88HIFWVeX0ePHN9KeqlO5pG4PmXYvoTNtY+Bg8pJ8NjcNLi7vyNn1VWG95k25zJh6hrtnybMEJmHwgk/6hI+H+knR5vxck/DE9ha6rkWAt+s/z9lZCdOsk+l6ieP++HUd7jRPrD0XTf+9PwPrKcPm4vOOx4WoQPW2pCt/z/egpj5U4/thb3le/WAyY7EFHfoqGaq2bPKdXJLya7KbNfMOx/8hO+qvo/3f3LXTHfQGI3L+B/ib63/W8Fd2/qReG3FhFN/i6H73NLWht0f/r6+V8oej/iAxLOnCwA9y/2sjXtL8tDkdsom0/ifvDagftm2EO62pnekuEKX4d70pHNTXBhisH6PlNjPHygBfdJdAQ3pt85W1e1EfzjYH05Z16KJwfRjc6qYtZ/0bRJYY6iNqllDtpq8AfYRI9p4UCq3OTcWmTI8Y2VGCt6L/am/YJN02jm+/VQcNZGXT0PV1Me3mNbnhVDyua59LPRxqgZ90def2vRoh5+4AeE2OMo54FtOMnE2xcWEI/yDZDnwtltFW6BU4MqaBtx1qj76fXtNtDOyzZXE23Ef3f+997+hfR/9VGdbSZ6P++ph9obdH/HU5yvkb0f/IjeX2fZ35wmP6O/q08EPOqquhtDqHY1KKSbuIbgdg75fSoweJbyKdU9sYYuNUvol9ujMWZPx7SXYbH4cr8u/Kx+KnQdslNevHZeFRvy6YvhSRgnnOmnM+TkL0gne6cJqHJ1BR6Qa2ENqL/aueKd6F2vyTRE46L/EEcXTlefOsGRdPBBxIwvS6crvKJR5d7QfKxmKqw9KUfbVmgxL0qbzq/fyzy53nQSZ+j0WSPm3ztvCNh0m83PcUvHFmnd9Jn/gvB6Rtb6DjR/2m5G+hVHXzxUmstvVT0f1CH1fJ1Ef1/Gm9BDxT9/5y8im4s+r+7uRUdPsgB9Wesp2362cKkdJN8Pj9YotmxHfTtS+bIa+lCO4eZYrqOK+3S2AQ1BQfo1o2MkRnmRSf6G+K0qy89Pk0fVk6B9DBHPexbFkabJOlipEkUPdxAB8f3KunjNgrYHZVop6YKfLuejF9GWsJaS4Ebov9qJ+9VoFuDNNrIRQfXp2TQ3+7owqbomrw+Qw+pX3PoVcMNcKHsDn1svBFcCh/QVZHGeLO1gF75wQRdZ5bQr6+ZwSiijD6XagG7FhX099HWyHz4ml6Sb4dfFlTTkzIdEfr7e/q+tQvWjK2TZxP9H/JM9jrRf4v/ZJ8X/W91Rl4fLPqf3vMd/Vj0f01uFT1zWyhSXsv7rRD9n32mnB46JArjt5bS0+1i0PRVId3KPhaPhj2kdUbEIWLOXbrLERUS5t2kY5LjMXt9Nt05LAErtmbSp/XE81w/nbZPl3DrtxT5PNdJSOx2mh4tfgt2tE+ifU5IWFYQR8+ZKNZERtPV7gloqRVBTz4cj9TSIPl4zVRI++RHBxUq8VHLh/40IBYHVnjQF75EY3mIG/1Z9H/QtN10e/9wNLm7k16/NARrW2yVz8/+ANxra0vfFf1P/mstHSD6399kNd1d9D+mzoLWEv0fVl/OT7ZwQtE/VvI5GeiATc7r6WF9bTGg32b6vzpL7Hq6g2550RyThrjQHiGmmGvuSi9rKJ6ZNQfoq/WNEXHSi57ra4hHR3zpxPP6yPEMpL0c9DDJOow+nqCLLuZR9EY9HaS6K+matQqooiU6rZECnlnJMC1dgLjv2hieeZL+4qLA1W+pdNguHXiPy6CNbuniaN41Ov+iHrq+yaFfDjHAknt36DljjWCW/YCOjzDGVPMCel6tCVKHlND1r5ph/94yuukFC/xa9ZJ2G2WN1ede02Mf2CFzYjVtmiGeTV3e0wGi/5at6ui/Rf+vpMk+JPqvN0V2GysfFPvI67uV+aHRV3k7js8DsSehim68PRQ/blbQOX4RKA4spwcMjcIws1Jazz4Ge+4V0mM2xeJ7p4f0zpFxcJxwl14UoILujJt0zbl4+Jln01bhCdiyPpP+RV9CkiKdvn9Rgv/EFHm2jxL0Rf/V9nwvobJjEv3upISTJXHy+f9VfKupouVzezABD1tE0C6+8Vj+Nki+XstU6N3cXz6WIiW6d/SRtz8oFjO2etBZX6ORetqNfuMTieoFu+lXov9zqnfSI0xDMEB7q3x9Rf+t/7WlZ3T0hav7Wnl+0f++kavpwaL/VtNX0QWle7BIW87NRP8n+VnJHRjggNdX1tPPetui0mwzffe9Jba3kff7V5o5gma50P5BpjBwdKVn1jdBbTN3ekc9Yzhe86KLfQzxXelLjzynj9GhgfSnzXoo2xIm90qliwbWUfQFHfEM91HSEywVeBor0d/qKzDgajIkv9l48UUb+0T/1Z7mJH4jPqbSrxx1sHBYBh2fo4t7167RSNODbUkOvWaQAb5m3KGfjjLCtDMPaMswY7jqFdATa0ywvG0J3TnTDOlWZfT8FAt8vPWS7jDSGq0DX9ON7tthS4dq2vWyI27V1tD/if5bvayV5xT9XxFYR58V/Z/USbaZ6P8Jm/e0n+i/4pG8nb4vAhHhUUVfF/2fdbyClvwjsG1nOd17WBT6zi2lTTfFoFFaIW24ORZ9GzykT46Kw6L+d+nAQBVejb1Jzzgfj4qF2fTFiAR4rMqk1xpIiJyTLp+HyxLMxqXQ2z5JeNf1NP1OvAsZd0mi9U+Ld6TncfTnSRL6n4qmAzwTEN0pgr7pF49m34Po31eosKObP/39iRJ/DPGhpwyOxfuDHvS9b9HoetONfnYoEikbdtOZR8Lh3HoXXS76X+C6lbY+EIDGvra0SvTfOG8t3a6ZF3q9Wk2PF/0f47pKPv+i/27ect5G9N+z0Io+0d8By5pvoEN62eJ4+GZau8YSv43cSTtdMEe9pS50RIApFvu5yteingns+7jTv31fgMUFXvRmL0P0O+9Lx57Rh2d8oHy97PXgvTuMXhqri9f2UXQTbR3kH1HSdqsU6B4vyeenngJnMpLxXWcsBn7SxkvRf7V37FCgX00qPWmbDvr0y6AbXtdF09RrtOq8HnLycujK/gYIOnmH3jXCCN0iH9DDQoxxd3IB3bPaBE0+FtMjLpuhTr+MPppsgXMnXtKhw61x3OE1nX/XDiNq3tJJlxzx4k4N3U/03zqzlh4r+q+1qY4uFP3v/U7OT4r+79V9T7cv94Pn2Wo6Q/Q/zbqK9nQMxd5DFbT3kQh0Ni+nuw2PQpfRpfT6zTFwOVZIb94Sizlv8ukXo+Pwa7u78n6DVNjX/yZ94EI8ps3LpjtGJiByaSZ97V8JftPT6cMZEoaNTpH/9rMEH9F/tf/9ICGjWxKdeEbColdxtOFkCSYXoukqrwRs7Bshz3kkHgktgumt5ioUD/OnR5cosex3H3rxkFgci/KgS79HY+NzN/rR4Ujscd9NhwSI74nhu+hwsxD4XN0qX2v3AITm29KdO/liSFdrep7of48Ja+jpov/vb62ifUT/kx+tps83d8LL/mvp5H4OyNfdQBv3tMXWks10erUl3mvvpC+kmMN8q4vcK39TrEh0pb9/W4wPv7rTb78swKS3XnTbg4b4M8eXHnRKH+9SAuXzbKuH6V5h9KloXeTviKL/+UsHz0KV9GlzBQwSJXrTN20oLiVDt34vLKvTxtwrJ+mL2xS4+TqVdtqig+ddM2iTa7r4/cQ1uvM5PQy5kkNb9TXA1Mg7dO9hRvjg+YB+EWiMPgMK6IZvTKB6UkzjohmGTyqjq89YYJvvS3rYMGvMN3lNq/LsUHz7Lf3woiPqJdbQ5WtdsC68lh4o+h9qUEdrHfZAk1w5b7zWB4uGvac9Rf/v+VbTFi8D8XheFW20IxTX7SvojQEROPF3Od1xRBRadyr9v2OPQQPvQjpoayxWPc6ne4yNQzutu3SvEBWGdrxJ56fGwxPZ9JqoBCTPz6T7G0nYPzmdfp8poWZ4Cj39q4QJov9qnxTvQmN7JtFtkiWoquNoaYqEw5nR8nnzScDMERG0eUA8DLsG0+dWqjDjd3/arFSJ3fN86G1DY2GS4kFX/YjGrR9u9E3fSPxzbDe9KTAc9f7eRS9eFgJFYwc6QPR/UveNtLPo/8f/rOl9ov/dtq2htUX/k7uupteJ/r/sJ+drRP+xZi2d1ldsz2sD3a6HLWb23UL/+la8u6/aSX9MNkfWYRf6tK8p1ma50gVfFmOzrjsd+2kBOjT0po8dMMSaIl/66HF9/JsdSI9er4dXQWF0i0hdXHaNoo/M1kF1lJL+sEwBN/F9xXP+WRtFackIOtMcoTXaiBH9V7vBVgW2v0ilc+11kPBLBn0yUxfWx67Ru87owelsDv26lwEe+9yhLww2wt3tD+iYI8awal1Av3plAv2rxfSCNDOY9Sijp5+2wB9bXtKnhljjy9TX9M47djiU+JauL/rfxb2GVor+22yvpbuJ/k8bVUcPEv1/GyvnC0X/RzV5T7d67ofudtV084pAfBhVJf/tzlC0XVghzxMYgXmjyum2I6PQ6FsJ7bM1Bk4OhXSag/iWvJpP/zMuDlVv8mjTUBWuNr5JD0yPx9Nfs+X10QnI1c2kd8yX4Dg+nTa8KiFlSAod9k3CvS6n6U7ityC4dxK97pyEH3VxdLOpEnJzomnfQwloPSmCTgyMx6dBwfQnCxXCFP6091Mljpn50MHDYtH2tgf9uV4MhnfZR2f4RaL75d3ysQSF4w/1/8FWz7A8BPXnONBjPAJwa8lG+o3o/7VIa/qK6H/njDX0fNH/7ctW09qi/10s5byz6H9g4lo6s48DLt3dQN/oZotmZltoVZUlrPbspMefNcfIJBf64iFTbCp1pVM+Lcbn5e602YcFeNvZm56xzxDub3zpPon6OJkfSPtZ6+HIsTB6WbguEryi6KczdfA9Tkn/ZqpAuni/VLv6gzY2XEjGvYdVMwveaqPx1ZP0nE0KDHuaSnfdqAO7Zhl0y8u6CAu+Rlee1EOhMoe27mEAB+c79KKBRkhc84A29zPG2Y+P6bwKE9QlFNNWF8zgq1VGu5+0QD2Tl/SMwdYI7fmaNrxth7kH39LD0h0xZk0NvU70f/3CWrq16P/jZnW0tuh//m45jxP913omr98n+m/6bzUdL/rfoU0V/UT03/D3CnpyUAQq2pXTLUZF4evTEvqoQwy0zAvpp9tiIZ3Ip13GxyG7KI8OD1Nh5cdcev3FeEwcnk13OJaAp7Mz6UcLJKwfmU6fuCbBZWAKXf+HBHvRf7U3fZHQvF8SnZsivou/xtErpolvgfvRdMXhBDyeGUF/DopH6IRgef7VKmiZ+NOXnylxfaMPfWF4LDLKPejG9cW3/Jh99Dn/SJQV7qaHBodjm/Mu+pbo/zlnB/qK6P+qsI304s6+8KuwprWae6FjS0t6meg/4lbTg0T/555YQ2c2c0Jt3Vr6em8H/NbFlt7T1Ra3wrbQ/V5bYkjkTrk/p83hfcNFXu9tip1fXOkjHxbDYas73a1WfNsP96bz9xoiqZ4fHRyvj07PA+nvlnr482QYfTZEF/4BUfSI6TpoflxJb1miEL83Ej26VhuNUpJhO/vazK5V2jAX/Vd770YF8gtT6RXrdTBVK4Nenq6LPO9rtNFxPUwKzqHfdDVAd9s79Md+RnBf8IAecNgYDZ8+plNemCDAt5jelWKGG+XP6MfHLXDpj5f09YHWmPX9FT34lh2+rH1L/5vmiLl/1dDjRf83TKyl64v+bymTvU70P91M9nfR/3vp8vomL/wQNbaa/qcyEGPevKYjd4XCv2cF3SM4Ars/lNGNR0fhXXYJfXJbDHbOK5S34xiLvNB8+uyEOETn5NFPw1VoVJFLX7gUD9fe2fTq2AR8+j2TnrhQgvngdLp9tvjt7Zcin896iegs+q/2Q/EuZD8giR55QXwva6no1D8kzCiKpv/wS0CsTgQ9JyQesxFMb16jEt/8/vT7MiWq9vrQRSNisfmrh7zfBjEombuPlo5EIvHjbrpBSDjOhe2i968IwfpLDrTJwQBoPd1IXxX9txizjp4m+t/e0JK2Fv1v/H41rSX6v/nLGnqD6P+8adb07V4OiF9sS08X94Ff8Rbav9ISzy7upGNPmqPuuQt9z9MUbh3c5OOqXYyvnu70nXcLEDvdm7bZbYh7v/jR3eL0sak2kF65Wg81aWF0myBdOB+Nou2m6qDzWSV9bpECo8X5VdvqnTaOnE3GL1L4zPmV2sgQ/Vc7a70Cu/NT6URrHTT4dJlOuaCLxq7X6DRJfGsfzKFtOhsgZdkd2rePEdbMfkCXehvjn5zHdES5CaY7FtN+yWbQuvGMHppkAee+L+UZBljjedEr+kuuHSSdt7RDqiNMB9TQH6zEefqllq7b6obOF2X7iP4fmyb7H2sfHAuW17uI/le0qaZrRP91br6mVzuFouCHvN/vov99C8roemOi8DKphM7cHoMfkwrp4TtiUbc/n341MQ7O5/PogUdVOPo4l26WEY/H7bPpC0rxrjI+k/ZaJMG4bzq94bqEjr1T5O1rJeJs59P0lO8Sng5Kog+kSvjQWEV3mSFhS3k07e2fAPsFEbRnaDwq9ILps5Yq8c3mL8/zXIl2gT70j5GxGNHuIN27YQymme2jowIisbX9HrpA9P/jhV30HPMQDNXaRr8T/T8y0I4e18UXk+zX0VtE/9sGWdJbRf+zp66hC0v2IGaWnPcR/Y9xtqYf9HRA/1Bb+lMnWyzts5VuXWGJsCc76WfHzbG4wW76iYcpfEa6yX2oWYztMe70vrcLsOdfb7qpsyE+9fOTu3RMHw8bBNE5K/UQfj2MNj8i3tVVUXJXJ+ugf6pS7tUCBVamS3TsG22MPJ2M/8bbz/R5oY3+107SLdYpMC4vlf5iqYPst5fp9im6mLz9Gj00Xnxr7MqhqzsYYJHBHXpCLyP8NfYBHeZpLN6zHtP7npngmXkxrTpjhklJz+hNkgXmNHxJl/SzxoG0V/TNHDssH/6WjrzgiM1aNXSK6L/d6/d0hej/yaBa+qzov2dX2UdF/7dtlddrvfTDmCp5O76vArFaek2Pcg5Fn9L/229IBM6nl8nHK/pf7F9C33eMgWPfQlpvZyy6bc6n+0yKw9K4PHplpArIyaXnZ8ZjVNNsup0qAf2HZdKvFkvQ6Z5O37khoah7Cj24QSIWiv6rHSjehfSGJtGVaRL+bqmibWdKOF4VTT8/koBZyyLox2HiW3tJMP3BSoW+7v7yDC+UmJjgI885OhZPBh+khzeKgf+WfXRAYCTmjNpDnwoNx6+Pd9H1VoagePo22s0zAONW2dEhov9Nzq+T14v+t35mSe8R/T+4e418/kX/H+yX85ymTqiXbU0X9nCAf6ktfaKjLQaZbqVdXljC5NtOuleSOdJ67aZfHjBF0J9u9MTqxfh+wZ2eVbUAyyy85V7tNETPCX50h2h9TGkXJK9foYd5D8LknvjqwvhUFN10kg7GZCjpqUYKBF+W6PJX2kg/kYyApkNn3irThpPov9q6VgoU56TSf67WgdeLy7TlWV1YbbhGH1KKd62NOfSGdgb4PPMOfbu7EQb0ekAv9TDGi/DH9PpSE7jpFtMXT5nByvcZnRFvgSbPX9BWfa0xJuwVHXHDDp2av6VvnHeEZ9E7eofov33We7pI9N9gcy1dIPq/uVbOa0X/9RbU0I6i/3Y35O1Mfh2I3Qdf0zWi/ysyXtKXQyNgHFVG142Nwv0dJXT5jhh8a14oH+OuWExbkU8b/haH3wPy6GNRKhSn5sozX4nHrq9ZtEV8Aib3zaT/WiJhesd0emyuhJguKbRrw0R87nSa/ibehc4PT6K1L4rvs19UdA4kVKr/7bLw74EJaLs2gh4UIb41LIPpSdYqOAX703tfKmF80YeeOSYWPtMOymsax6DGax99MCgSbf7eQ3uEhcPu4y76nOi/n+M2urdXALKVdnTzrr54oGVDV4v+txxhRXuL/v+bu0bug+h/k7uWtIPo/8K26+hn3R3QatBGem0HW1SFbqU/lVuiS3d5vwslcwyYslu+LvtMEbXUjW7/ZjF23HWnv1QuwHQHb/o3R0PMnONHex7VR2CfIDrITA9fSsPodod0MSs1itafoINp2Up6u4EC965I9IAKbRgmJUOVcmZGq6faKBH9V/vgagXcr6XSXit1YFx8mb50ShchFtfo7zHit2ZlDl3TxgABY+/Q67oaoV6LB3TPA8aYcOAxvbDYBCMnFtMPTpghwuEZ3U5lgaysF/SH3ta4u/MVbX/dDtkv3tC1KY44lvKOniX6vynqPX1H9P/tv7W0lq8HzG7L+dx1Pug/oYb+Ivp/TvmWLhD9D1/3mj7rEopj0S/p6LAIvHcro6vHRSFnZYk8z84YbHtfQPs6xcLsn3zadXIcOrvl0S+jVdiRmEtXXY3H3bdZ9PmEBMzrkkkf/U/CuDbp8vm8KcGmYwpd0SgRgaL/av9XPxFDRiXRsZckVHVS0YNnSxjwI1q+LkEJKNwUQa8/Kt61NgfL52qdCqXx/vJxVSjhcNeHNhsbi7/+PUjPbhKDecp99O7gSDxavoe2CA/HiY5OtJ1FCPQubKNPif4vf20nb1/0P+YvG3pECy8022hFh4j+d+5sKV930f9fe8j5ENH/4/PXycfYzQHOqzfKx9LeFqeebJXXl1ni7m+76EPx5nA12i33ytUU0mY3+t2rxahX6U6ffLkA3Q9607ccDGE+30/ubbg+vo0Kohsu1cOxqjB6lZcuRl2NogPH6uDvW0o6VU+BluIbjOfnuTaeJySj91jL6drF2piRdZK+tVKB3y+n0oXLddAr/zLd7YQubptco1dFiXvNOIfe2MpAPOvu0K06G6Hww326wM0Yu+wf0zOKTHCnRzH9KskMD0yf0aZKC+xXvaCdellji9kreZ5sOzhefUP3FP2/6P+Obir6v3nXe/qK6L/H6Fp6oOj/3/FyHiD6X9e2ht5c4Yd6bm/pHVWBuKD3mt6+OxSvXF/SruEROGhdJs82PgoZuiXyvpxi8KWwgD7nHAuXqfn0+SlxqNmURw8/pkLPiFx6SlY8Bpdl0b8kJmB5m0z6+1IJg5ql029vSfitXQqtaJKIqaL/aqeLd6HDY5Lk/WZImNlDJZ+TORKWiO6q/TQ4AXFOEfIMkfHYuSeYPm0j3sFS/emXlUqEPPeR/3ZcLL6sOkj/0zQGykv76K0hkYh03CNfl4hwVI9zokevCkHjr9vk2bwD8GW0PV0i+m/vbiNfd9H/JuetaKXof8FSS3m96P/KFXJ+v4kTWgSvk4+3qwM+qjbK2/nFFtt7O9BlTy3hOX8XfTPOHK9tdsvHvtcUZ73c5B5WLMYuLQ/a6vkCfIzwpi22GMLNwo/eF6KP/6YF0ZYmejD6HEaneuii660o+tkoHcy/r6R/6CgwK0eiQ55pw0GVjGtFW9L3FmojVPRf7XYrFHhxIZUeYqaDspuX6Q2JumhocI2+E6GH+Yocura5AR62vUPHdTDCuWf36YC9xsgxfSxvp8AEmxoW01qJZmj15zM64ZgFdA++oFv1tEZPvKJ7ZdlhXPQb+s9zjnho946+YemCLUve0ymi/yNa1NLaov9j3eT8teh/9mt5fa3o/xyLt3S/N4F4NPo1jT2hGGP5kraMiMDwf8vo5xOikDKhhO7qHIOtVwvoIpdYHBuST7/9PQ43V+bRVrEqnPfJlc9hdjy2PMyiVyYlYHPjTHqhmYSuDdLpf+5I0GqTQsc3TURhx9N0X/FboDU+ibbIlHCor4ou+FOCb5sYelKo2KZ7BN0kOh6DDgXLx7hehYhcf7r7ayUuffahj46PheR4kDZpFoNGj/fR60Ijse7IHvkYj4Zj9D9OdIXof+qU7XSJ6P+hDfa0bjdf/JlnQ0eK/jdquJY+JfofdsySHiT676uyop1F/1c8XUfXdXGA9duNdGBbW8xe6kAvLrWEYuMuurnSHPoHdsvd222Ki0o3WnqxGPW7eNADyxbg7mlv+oe9IeI3+8nnIUgf6YogOm+hHuo3Dqc7HtBFg4dR9MgROlheoKRnaCvgIJ5Baj8u0UZrZTLsI1pczHikje+i/2obmilw+GwqbfufDlRXL9NZ8bqY9Nc1emqYHhKn5dD2TQ2wpd4dem47I/jdvk8v3G2MrorHdJtHJujx6gndKcEMGP6M/hptgTYbXtD+3a1xsd8ruvqqHcpc3tDWyY6oNnhHe4r+b538npZE/7PKZVuL/nc1lz3dxgfB2fL6DZV+2DfnLZ0p+l/X5jXdZG8oNuq+pHWPRuDKpDK6dGIUkrqX0ENdYvApsYDW2hOL6x3y6QHT4hBnlEcnKFVYvDuXzrsejxs5WfS54wnw+JZBn1omodW3NHnmPAnZLVLo1s0T4Sj6r7ZT40RYT0yir4j30/JBKvrXuRJudo6h94clYI5/BG0QE4/r4cH0RFsVGjzxp3WqlChrdUi+phNisfzQQXpV8xiY1uyjzcMiMfnkHvqd6P/atU505OoQ2G3ZTm/yCcDIU/Z0suh/p67r6WLR//o6a+mLov/m1ZZ0fdH/zPdW9FjR/wtDbeTr29kBT8fb0UZtbNEi1IG+XWyJJt676DnHzHEqZjfdw9kU2ZfdaPfyxXAe5UEXli5AUrY37bfRELfc/GiXI/rouyiInrJAD9Iv4bSlmy6qSqLkYxmqg3WlSnrXXwocF9dA7f8P5daKHw==
        </DataArray>
      </Points>
      <Verts>
        <DataArray type="Int32" Name="connectivity" format="binary">
          AAAAAACAAAAAAAAA
        </DataArray>
        <DataArray type="Int32" Name="offsets" format="binary">
          AAAAAACAAAAAAAAA
        </DataArray>
      </Verts>
      <Lines>
        <DataArray type="Int32" Name="connectivity" format="binary">
          AAAAAACAAAAAAAAA
        </DataArray>
        <DataArray type="Int32" Name="offsets" format="binary">
          AAAAAACAAAAAAAAA
        </DataArray>
      </Lines>
      <Strips>
        <DataArray type="Int32" Name="connectivity" format="binary">
          AAAAAACAAAAAAAAA
        </DataArray>
        <DataArray type="Int32" Name="offsets" format="binary">
          AAAAAACAAAAAAAAA
        </DataArray>
      </Strips>
      <Polys>
        <DataArray type="Int32" Name="connectivity" format="binary">
          AgAAAACAAAD4QQAAtB8AANoRAAA=eJxNnQWwHGUCBt+bncE9QIK7u7u7Ownu7u7uDgkhCcGCBQ/u7u6Q4O7ufrnp+vur5Kr+6u4dOHZ2530vVVd319XV1dXdnqqr/At22lPbcdi0Zww7Dsdsz1h2HI7dnnHsOBy3PePZcTh+eyaw43DC9kxkx+HE7ZmkPT3aM2l7JpM99B7e2+R2vNt762nHu7y3Xna89t6msONjeG9T2vGxvLep7Pg43tvUdnw8720aOz6B9zqtHYfTtWf69szgZzC95P5ntOP5bGay45N5/zPb8cm9/1nseE/vf1Y73sv7n82OT+H9z27Hp/T+57DjU3n/c9rxqb3/uez4NH4ec9txOE975m3PfH5G80o+l/nt+PR+LgvY8Rn9XBa04zP5uSxkx2f2c1nYjs/i57KIHZ/Vz2VROz6bn8tidnx2P5fF7fgcfi5L2PE5/VyWtONz+Tkt1Z6l/SyWktz/MnZ8fu9/WTu+gPe/nB1f0Ptf3o4v5P2vYMcX9v5XtOOLeP8r2fFFvf+V7fhi3v8qdnxx73/V9qzmva0quZ/V7fgy3s8adnxZ72dNO76c97OWHV/e+1nbjq/g/axjx1f0fta14yt5P+t1lf1c38PGbuDBN/SwyRt58I09bPgmHnxTD5vf24P38bCfm3nwzT34Fh42Z0sPvpUH39rDz902HnxbD76dh5/T7T34Dh6ezx09+E4efGcP3+MuHr7fXT18p7t58N09fKd7ePA9PXyne3nwvT18p/t48H09fKf7efD9PXynB3jwAz18pwd58IM9fMeHePBDPTy7h3nwwz34ER5+no/04Ed58KM9/Kwf48GP9eDHedjL4z34CR5+z5zowU/y4Cd7+H10ioffyad6+B19mgc/3cPv9DM8+Jke/gxwlgc/28Mzz7PPs8nzyrPL7/AeXaP+vMLz3Xj4GRjTs75//9j+e43rOdN/9vi+p/x54pSuUX++OLVr1J8xtvCfN52fS34Pn+xrPMtb+9fO42ea30Un+BrP9XZdo34fLe1rc/s9Lenh+2WveK539q/jNZ4JdoBnfJeuUTu2q6/xLO/uazy/e/oaz+zevsZzuq+v8Wzu72s8jwf62sr+s9b1HOz1ys+gj++b97WD7433zfN4TnvObc95Ouzbnn7tOd9r/STX+7fnAq/1l1wf0J6BXhsguT6oPRd6bZDk+uD2XOS1wZLrF7fnEq9dLLl+aXsua8+Q9lzue4wP8doVvse+el+vX+l7PEc/x+tX+R776f28frXvsb/e3+tDfY8D9AFev8b3OEgf5PVrvYfB+mCvX9ee6712neT6Dd7HpTq8sT03eR+X6Zd5fZj3cbl+uddv9j6u0K/w+i3ex5X6lV6/1fu4Sr/K67d5H1frV3v9du9jqD7U63d4H9fo13j9Tu/zWv1ar9/Vnru9dpfk+j3e3406vLc993l/N+g3eP1+7+8m/SavP+D9DdOHef1B7+9m/WavP+T93aLf4vWHvb9b9Vu9/oj3d5t+m9cf9f5u12/3+mPe3x36HV5/3Pu/U7/T6094H/fo8Mn2POV93Kff5/WnvY/79fu9/oz38YD+gNef9T4e1B/0+nPex0P6Q15/3vt4WH/Y6y94H4/oj3j9Re/jUf1Rrz/u67z2ku/xCR2+3J5XfI9P6U95/VXf49P6015/zff4jP6M11/3PT6rP+v1N3yPz+nPef1N3+Pz+vNeH96eEV1l1+BbOny7q+wgfEeH73aV3YTv6fD9rrKz8AMdfqjDj7rKrsGPdfiJDj/tKhsBP9Ph5zr8oqv8/MAvdfhVV/mZgl/r8BsdfttVnjf4nQ6/1+EPfmfwR787+JMOf/a7g7/o8Fe/O/ibDn/3u4N/6PBPvzv4lw7/9ruD/+jwX787+J8O/+d3C0fqkD+kvCm7u8vzCSsddnRYd5dnGTY6HEOHY3aXn204lg7H7i7bB8fR4bg6HK+7/J6A4+twAh1O2F1+f8CJusvvTjixDifpLr9HYQ8dTtpdfu/CyXQ4eXf5PQ157gf6XOb57WsP8bU87zA/Exf49+Xvz783zD+f95f3zmt5v5d2jXrGuU9+L9ztX5v75jnOM861fK48u3nG2ct7fVa5nu/kidGeX77LF/zOH+8a9d3y7Oa5fmm0Z/mV0Z7fV0d7Zl8b7Tl9fbRn843RnscXukY9X2+O9jzmZ35I16ifvSe7Rj0H3HPPlr3aM0V3cThle6ay43Dq9kxjx+G07ZnOjsPp2zODHYcztmcmOw5nbs8sdhzO2p7Z7DicvT1z2HE4Z3vmsuNw7vbMY8fhvO2Zz47D+duzgB2HC7ZnITsOF27PInYcLtqexew4XLw9S9hxuGR7lrLjcOn2LGPH4bLtWc6Ow+Xbs4Idhyu2ZyU7Dlduzyp2HK7antXsOFy9PWvYcbhme9ay43Dt9qxjx+G67VnPjsP127OBHYcbtmcjOw43bs8mdhxu2p7edhz2ac9mdhxu3p4t7Djcsj1b2XG4dXu2seNw2/ZsZ8fh9u3ZwY7DHduzkx2HO7dnFzsOd23PbnYc7t6ePew43LM9e9lxuHd79rHjcN/27GfH4f7tOcCOwwPbc5Adhwe35xA7Dg9tz2F2HB7eniPsODyyPUfZcXh0e46x4/DY9hxnx+Hx7TnBjsMT23OSHYcnt+cUOw5Pbc9pdhye3p4z7Dg8sz1n2XF4dnvOsePw3PacZ8dh3/b0s+Pw/Pb0t+Pwgu6y8f1Hc8jWD2jPQF8bINn9QXYcsvsX2nHI7g+245Ddv8iOQ3b/YjsO2f1L7Dhk9y+145Ddv8yOQ3Z/iB2H7P7ldhyy+1fYccjuX2nHIbt/lR2H7P7Vdhyy+0PtOGT3r7HjkN2/1o5Ddv86Ow7Z/evtOGT3b7DjkN2/0Y5Ddv8mOw7Z/WF2HLL7N9txyO7fYschu3+rHYfs/m12HLL7t9txyO7fYcchu3+nHYfs/l12HLL7d9txyO7fY8chu3+vHYfs/n12HLL799txyO4/YMchu/+gHYfs/kN2HLL7D9txyO4/Yschu/+oHYfs/mN2HLL7j9txyO4/Ycchu/+kHYfs/lN2HLL7T9txyO4/Y8chu/+sHYfs/nN2HLL7z9txyO6/YMchu/+iHYfs/kt2HLL7L9txyO6/Yschu/+qHYfs/mt2HLL7r9txyO6/Ycchu/+mHYfs/kA7Dtn64e0Z4WvDJbv/lh2H7P7bdhyy++/Yccjuv2vHIbv/nh2H7P77dhyy+x/Yccjuf2jHIbv/kR2H7P7Hdhyy+5/Yccjuf2rHIbv/mR2H7P7ndhyy+1/Yccjuf2nHIbv/lR2H7P7Xdhyy+9/Yccjuf2vHIbv/nR2H7P73dhyy+z/Yccju/2jHIbv/kx2H7P7Pdhyy+7/Yccju/2rHIbv/mx2H7P7vdhyy+3/Yccju/2nHIbv/lx2H7P7fdhyy+//Yccju/2vHIbv/nx2H7P7/7Dhk90faccju8x/GjBzNIbvfXZWOQ3a/qkrHIbvfqUrHIbtfV6XjkN1vqtJxyO6PUZWOQ3Z/zKp0HLL7Y1Wl45DdH7sqHYfs/jhV6Thk98etSschuz9eVToO2f3xq9JxyO5PUJWOQ3Z/wqp0HLL7E1Wl45Ddn7gqHYfs/iRV6Thk93tUpeOQ3Z+0Kh2H7P5kVek4ZPcnr0rHIbs/wo5Dtr5n+1qvqrzWU7L7U1Sl45Ddn7IqHYfs/lRV6Thk96euSschuz9NVToO2f1pq9JxyO5PV5WOQ3Z/+qp0HLL7M1Sl45Ddn7EqHYfs/kxV6Thk92euSschuz9LVToO2f1Zq9JxyO7PVpWOQ3Z/9qp0HLL7c1Sl45Ddn7MqHYfs/lxV6Thk9+euSschuz9PVToO2f15q9JxyO7PV5WOQ3Z//qp0HLL7C1Sl45DdX7AqHYfs/kJV6Thk9xeuSschu79IVToO2f1Fq9JxyO4vVpWOQ3Z/8ap0HLL7S1Sl45DdX7IqHYfs/lJV6Thk95euSschu79MVToO2f1lq9JxyO4vV5WOQ3Z/+ap0HLL7K1Sl45DdX9GOQ3Z/JTsO2f2V7Thk91ex45DdX9WOQ3Z/NTsO2f3V7Thk99ew45DdX9OOQ3Z/LTsO2f217Thk99ex45DdX9eOQ3Z/PTsO2f317Thk9zew45Dd39COQ3Z/IzsO2f2N7Thk9zex45Dd39SOQ3a/lx2HbH3vln18rbdk9zez45Dd39yOQ3Z/CzsO2f0t7Thk97ey45Dd39qOQ3Z/GzsO2f1t7Thk97ez45Dd396OQ3Z/BzsO2f0d7Thk93ey45Dd39mOQ3Z/FzsO2f1d7Thk93ez45Dd392OQ3Z/DzsO2f097Thk9/ey45Dd39uOQ3Z/HzsO2f197Thk9/ez45Dd39+OQ3b/ADsO2f0D7Thk9w+y45DdP9iOQ3b/EDsO2f1D7Thk9w+z45DdP9yOQ3b/CDsO2f0j7Thk94+y45DdP9qOQ3b/GDsO2f1j7Thk94+z45DdP96OQ3b/BDsO2f0T7Thk90+y45DdP9mOQ3b/FDsO2f1T7Thk90+z45DdP92OQ3b/DDsO2f0z7Thk98+y45DdP9uOQ3b/HDsO2f1z7Thk98+z45Dd72vHIbvfz45Ddv98Ow7Z/f52HLL7F9hxyO73seOQrR/QnoG+NkCy+4PsOGT3L7TjkN0fbMchu3+RHYfs/sV2HLL7l9hxyO5faschu3+ZHYfs/hA7Dtn9y+04ZPevsOOQ3b/SjkN2/yo7Dtn9q+04ZPeH2nHI7l9jxyG7f60dh+z+dXYcsvvX23HI7t9gxyG7f6Mdh+z+TXYcsvvD7Dhk92+245Ddv8WOQ3b/VjsO2f3b7Dhk92+345Ddv8OOQ3b/TjsO2f277Dhk9++245Ddv8eOQ3b/XjsO2f377Dhk9++345Ddf8COQ3b/QTsO2f2H7Dhk9x+245Ddf8SOQ3b/UTsO2f3H7Dhk9x+345Ddf8KOQ3b/STsO2f2n7Dhk95+245Ddf8aOQ3b/WTsO2f3n7Dhk95+345Ddf8GOQ3b/RTsO2f2X7Dhk91+245Ddf8WOQ3b/VTsO2f3X7Dhk91+345Ddf8OOQ3b/TTsO2f2Bdhyy9cPbM8LXhkt2/y07Dtn9t+04ZPffseOQ3X/XjkN2/z07Dtn99+04ZPc/sOOQ3f/QjkN2/yM7Dtn9j+04ZPc/seOQ3f/UjkN2/zM7Dtn9z+04ZPe/sOOQ3f/SjkN2/ys7Dtn9r+04ZPe/seOQ3f/WjkN2/zs7Dtn97+04ZPd/sOOQ3f/RjkN2/yc7Dtn9n+04ZPd/seOQ3f/VjkN2/zc7Dtn93+04ZPf/sOOQ3f/TjkN2/y87Dtn9v+04ZPf/seOQ3f/XjkN2/z87Dtn9/9lxyO6PtOOQ3ee/9DJyNIfsfnendByy+1WndByy+51O6Thk9+tO6Thk95tO6Thk98folI5Ddn/MTuk4ZPfH6pSOQ3Z/7E7pOGT3x+mUjkN2f9xO6Thk98frlI5Ddn/8Tuk4ZPcn6JSOQ3Z/wk7pOGT3J+qUjkN2f+JO6Thk9yfplI5Ddr9Hp3QcsvuTdkrHIbs/Wad0HLL7k3dKxyG7P8KOQ7a+Z/tar055radk96folI5Ddn/KTuk4ZPen6pSOQ3Z/6k7pOGT3p+mUjkN2f9pO6Thk96frlI5Ddn/6Tuk4ZPdn6JSOQ3Z/xk7pOGT3Z+qUjkN2f+ZO6Thk92fplI5Ddn/WTuk4ZPdn65SOQ3Z/9k7pOGT35+iUjkN2f85O6Thk9+fqlI5Ddn/uTuk4ZPfn6ZSOQ3Z/3k7pOGT35+uUjkN2f/5O6Thk9xfolI5Ddn/BTuk4ZPcX6pSOQ3Z/4U7pOGT3F+mUjkN2f9FO6Thk9xfrlI5Ddn/xTuk4ZPeX6JSOQ3Z/yU7pOGT3l+qUjkN2f+lO6Thk95fplI5Ddn/ZTuk4ZPeX65SOQ3Z/+U7pOGT3V+iUjkN2f0U7Dtn9lew4ZPdXtuOQ3V/FjkN2f1U7Dtn91ew4ZPdXt+OQ3V/DjkN2f007Dtn9tew4ZPfXtuOQ3V/HjkN2f107Dtn99ew4ZPfXt+OQ3d/AjkN2f0M7Dtn9jew4ZPc3tuOQ3d/EjkN2f1M7Dtn9XnYcsvW9W/bxtd6S3d/MjkN2f3M7Dtn9Lew4ZPe3tOOQ3d/KjkN2f2s7Dtn9bew4ZPe3teOQ3d/OjkN2f3s7Dtn9Hew4ZPd3tOOQ3d/JjkN2f2c7Dtn9Xew4ZPd3teOQ3d/NjkN2f3c7Dtn9Pew4ZPf3tOOQ3d/LjkN2f287Dtn9few4ZPf3teOQ3d/PjkN2f387Dtn9A+w4ZPcPtOOQ3T/IjkN2/2A7Dtn9Q+w4ZPcPteOQ3T/MjkN2/3A7Dtn9I+w4ZPePtOOQ3T/KjkN2/2g7Dtn9Y+w4ZPePteOQ3T/OjkN2/3g7Dtn9E+w4ZPdPtOOQ3T/JjkN2/2Q7Dtn9U+w4ZPdPteOQ3T/NjkN2/3Q7Dtn9M+w4ZPfPtOOQ3T/LjkN2/2w7Dtn9c+w4ZPfPteOQ3T/PjkN2v68dh+x+PzsO2f3z7Thk9/vbccjuX2DHIbvfx45Dtn5Aewb62gDJ7g+y45Ddv9COQ3Z/sB2H7P5Fdhyy+xfbccjuX2LHIbt/qR2H7P5ldhyy+0PsOGT3L7fjkN2/wo5Ddv9KOw7Z/avsOGT3r7bjkN0faschu3+NHYfs/rV2HLL719lxyO5fb8chu3+DHYfs/o12HLL7N9lxyO4Ps+OQ3b/ZjkN2/xY7Dtn9W+04ZPdvs+OQ3b/djkN2/w47Dtn9O+04ZPfvsuOQ3b/bjkN2/x47Dtn9e+04ZPfvs+OQ3b/fjkN2/wE7Dtn9B+04ZPcfsuOQ3X/YjkN2/xE7Dtn9R+04ZPcfs+OQ3X/cjkN2/wk7Dtn9J+04ZPefsuOQ3X/ajkN2/xk7Dtn9Z+04ZPefs+OQ3X/ejkN2/wU7Dtn9F+04ZPdfsuOQ3X/ZjkN2/xU7Dtn9V+04ZPdfs+OQ3X/djkN2/w07Dtn9N+04ZPcH2nHI1g9vzwhfGy7Z/bfsOGT337bjkN1/x45Ddv9dOw7Z/ffsOGT337fjkN3/wI5Ddv9DOw7Z/Y/sOGT3P7bjkN3/xI5Ddv9TOw7Z/c/sOGT3P7fjkN3/wo5Ddv9LOw7Z/a/sOGT3v7bjkN3/xo5Ddv9bOw7Z/e/sOGT3v7fjkN3/wY5Ddv9HOw7Z/Z/sOGT3f7bjkN3/xY5Ddv9XOw7Z/d/sOGT3f7fjkN3/w45Ddv9POw7Z/b/sOGT3/7bjkN3/x45Ddv9fOw7Z/f/sOGT3/2fHIbs/0o5Ddp//UcqRozlk97vr0nHI7ld16Thk9zt16Thk9+u6dByy+01dOg7Z/THq0nHI7o9Zl45Ddn+sunQcsvtj16XjkN0fpy4dh+z+uHXpOGT3x6tLxyG7P35dOg7Z/Qnq0nHI7k9Yl45Ddn+iunQcsvsT16XjkN2fpC4dh+x+j7p0HLL7k9al45Ddn6wuHYfs/uR16Thk90fYccjW92xf61WX13pKdn+KunQcsvtT1qXjkN2fqi4dh+z+1HXpOGT3p6lLxyG7P21dOg7Z/enq0nHI7k9fl45Ddn+GunQcsvsz1qXjkN2fqS4dh+z+zHXpOGT3Z6lLxyG7P2tdOg7Z/dnq0nHI7s9el45Ddn+OunQcsvtz1qXjkN2fqy4dh+z+3HXpOGT356lLxyG7P29dOg7Z/fnq0nHI7s9fl45Ddn+BunQcsvsL1qXjkN1fqC4dh+z+wnXpOGT3F6lLxyG7v2hdOg7Z/cXq0nHI7i9el45Ddn+JunQcsvtL1qXjkN1fqi4dh+z+0nXpOGT3l6lLxyG7v2xdOg7Z/eXq0nHI7i9fl45Ddn+FunQcsvsr2nHI7q9kxyG7v7Idh+z+KnYcsvur2nHI7q9mxyG7v7odh+z+GnYcsvtr2nHI7q9lxyG7v7Ydh+z+OnYcsvvr2nHI7q9nxyG7v74dh+z+BnYcsvsb2nHI7m9kxyG7v7Edh+z+JnYcsvub2nHI7vey45Ct792yj6/1luz+ZnYcsvub23HI7m9hxyG7v6Udh+z+VnYcsvtb23HI7m9jxyG7v60dh+z+dnYcsvvb23HI7u9gxyG7v6Mdh+z+TnYcsvs723HI7u9ixyG7v6sdh+z+bnYcsvu723HI7u9hxyG7v6cdh+z+XnYcsvt723HI7u9jxyG7v68dh+z+fnYcsvv723HI7h9gxyG7f6Adh+z+QXYcsvsH23HI7h9ixyG7f6gdh+z+YXYcsvuH23HI7h9hxyG7f6Qdh+z+UXYcsvtH23HI7h9jxyG7f6wdh+z+cXYcsvvH23HI7p9gxyG7f6Idh+z+SXYcsvsn23HI7p9ixyG7f6odh+z+aXYcsvun23HI7p9hxyG7f6Ydh+z+WXYcsvtn23HI7p9jxyG7f64dh+z+eXYcsvt97Thk9/vZccjun2/HIbvf345Ddv8COw7Z/T52HLL1A9oz0NcGSHZ/kB2H7P6Fdhyy+4PtOGT3L7LjkN2/2I5Ddv8SOw7Z/UvtOGT3L7PjkN0fYschu3+5HYfs/hV2HLL7V9pxyO5fZcchu3+1HYfs/lA7Dtn9a+w4ZPevteOQ3b/OjkN2/3o7Dtn9G+w4ZPdvtOOQ3b/JjkN2f5gdh+z+zXYcsvu32HHI7t9qxyG7f5sdh+z+7XYcsvt32HHI7t9pxyG7f5cdh+z+3XYcsvv32HHI7t9rxyG7f58dh+z+/XYcsvsP2HHI7j9oxyG7/5Adh+z+w3YcsvuP2HHI7j9qxyG7/5gdh+z+43YcsvtP2HHI7j9pxyG7/5Qdh+z+03YcsvvP2HHI7j9rxyG7/5wdh+z+83Ycsvsv2HHI7r9oxyG7/5Idh+z+y3Ycsvuv2HHI7r9qxyG7/5odh+z+63Ycsvtv2HHI7r9pxyG7P9COQ7Z+eHtG+Npwye6/Zcchu/+2HYfs/jt2HLL779pxyO6/Z8chu/++HYfs/gd2HLL7H9pxyO5/ZMchu/+xHYfs/id2HLL7n9pxyO5/Zschu/+5HYfs/hd2HLL7X9pxyO5/Zcchu/+1HYfs/jd2HLL739pxyO5/Z8chu/+9HYfs/g92HLL7P9pxyO7/ZMchu/+zHYfs/i92HLL7v9pxyO7/Zschu/+7HYfs/h92HLL7f9pxyO7/Zcchu/+3HYfs/j92HLL7/9pxyO7/Z8chu/8/Ow7Z/ZF2HLL7/B9djBzNIbvf7f8JRhyy+1VTOg7Z/U5TOg7Z/bopHYfsftOUjkN2f4ymdByy+2M2peOQ3R+rKR2H7P7YTek4ZPfHaUrHIbs/blM6Dtn98ZrSccjuj9+UjkN2f4KmdByy+xM2peOQ3Z+oKR2H7P7ETek4ZPcnaUrHIbvfoykdh+z+pE3pOGT3J2tKxyG7P3lTOg7Z/RF2HLL1PdvXejXltZ6S3Z+iKR2H7P6UTek4ZPenakrHIbs/dVM6Dtn9aZrSccjuT9uUjkN2f7qmdByy+9M3peOQ3Z+hKR2H7P6MTek4ZPdnakrHIbs/c1M6Dtn9WZrSccjuz9qUjkN2f7amdByy+7M3peOQ3Z+jKR2H7P6cTek4ZPfnakrHIbs/d1M6Dtn9eZrSccjuz9uUjkN2f76mdByy+/M3peOQ3V+gKR2H7P6CTek4ZPcXakrHIbu/cFM6Dtn9RZrSccjuL9qUjkN2f7GmdByy+4s3peOQ3V+iKR2H7P6STek4ZPeXakrHIbu/dFM6Dtn9ZZrSccjuL9uUjkN2f7mmdByy+8s3peOQ3V+hKR2H7P6Kdhyy+yvZccjur2zHIbu/ih2H7P6qdhyy+6vZccjur27HIbu/hh2H7P6adhyy+2vZccjur23HIbu/jh2H7P66dhyy++vZccjur2/HIbu/gR2H7P6Gdhyy+xvZccjub2zHIbu/iR2H7P6mdhyy+73sOGTre7fs42u9Jbu/mR2H7P7mdhyy+1vYccjub2nHIbu/lR2H7P7Wdhyy+9vYccjub2vHIbu/nR2H7P72dhyy+zvYccju72jHIbu/kx2H7P7Odhyy+7vYccju72rHIbu/mx2H7P7udhyy+3vYccju72nHIbu/lx2H7P7edhyy+/vYccju72vHIbu/nx2H7P7+dhyy+wfYccjuH2jHIbt/kB2H7P7Bdhyy+4fYccjuH2rHIbt/mB2H7P7hdhyy+0fYccjuH2nHIbt/lB2H7P7Rdhyy+8fYccjuH2vHIbt/nB2H7P7xdhyy+yfYccjun2jHIbt/kh2H7P7Jdhyy+6fYccjun2rHIbt/mh2H7P7pdhyy+2fYccjun2nHIbt/lh2H7P7Zdhyy++fYccjun2vHIbt/nh2H7H5fOw7Z/X52HLL759txyO73t+OQ3b/AjkN2v48dh2z9gPYM9LUBkt0fZMchu3+hHYfs/mA7Dtn9i+w4ZPcvtuOQ3b/EjkN2/1I7Dtn9y+w4ZPeH2HHI7l9uxyG7f4Udh+z+lXYcsvtX2XHI7l9txyG7P9SOQ3b/GjsO2f1r7Thk96+z45Ddv96OQ3b/BjsO2f0b7Thk92+y45DdH2bHIbt/sx2H7P4tdhyy+7faccju32bHIbt/ux2H7P4ddhyy+3faccju32XHIbt/tx2H7P49dhyy+/faccju32fHIbt/vx2H7P4Ddhyy+w/accjuP2THIbv/sB2H7P4jdhyy+4/accjuP2bHIbv/uB2H7P4Tdhyy+0/accjuP2XHIbv/tB2H7P4zdhyy+8/accjuP2fHIbv/vB2H7P4Ldhyy+y/accjuv2THIbv/sh2H7P4rdhyy+6/accjuv2bHIbv/uh2H7P4bdhyy+2/accjuD7TjkK0f3p4R7fk/DI/DZXicNZdn3N7jGYbvP/K/n4i9qaqqqqqqqqqqooqqqk1i7733JvYeVZXYe++9995bIhEZIiKRLVuk1/Fe5/nh+h3H+Xx+3+N+nr7dSukX1zeuT9zn2nZ4ZdwAbTu8Km6gth1eHfeFth1eEzdI2w6vjftS2w6vixusbYfXxw3RtsMb4oZq2+GNccO07fCmuK+07fDmuOHadnhL3Nfadnhr3AhtO7wt7httO7w9bqS2Hd4R9622Hd4ZN0rbDu+KG61th3fHfadth/fEjdG2w3vjxmrb4X1x47Tt8P648dp2+EDcBG07fDBuorYdPhQ3SdsOH477XtsOH4mbrG2Hj8ZN0bbDx+Kmatvh43HTtO3wibjp2nb4ZNwMbTt8Km6mth0+HfeDth0+EzdL2w6fjftR2w6fi5utbYfPx5U2tx2+ENe0ue3wxbg52tx2+FLcnG1uO3w5bq42tx2+EtetzW2Hr8a1bW47fC2utrnt8PW4TpvbDt+I697mtsM34+Zuc9vhW3E92tx2+HbcPG1uO3wnbt42tx2+Gzdfm9sO34ubv81th+/HLdDmtsMP4hZsc9vhh3ELtbnt8KO4hdvcdvhx3CJtbjv8JG7RNrcdfhq3WJvbDj+L669th7R+8fhsiTY/W1yk+0u2ue2Q7i/V5rZDuv+TNrcd0v2l29x2SPd/2ua2Q7q/TJvbDun+z9rcdkj3l21z2yHd/3mb2w7p/nJtbjuk+79oc9sh3V++zW2HdP+XbW47pPsrtLntkO7/qs1th3R/xTa3HdL9X7e57ZDur9TmtkO6/5s2tx3S/ZXb3HZI93/b5rZDur9Km9sO6f7v2tx2SPdXbXPbId3/fZvbDun+am1uO6T7f2hz2yHdX73NbYd0/49tbjuk+2u0ue2Q7v+pzW2HdH/NNrcd0v0/t7ntkO6v1ea2Q7r/lza3HdL9tdvcdkj3/9rmtkO6v06b2w7p/rptbjuk++u1ue2Q7v+tzW2HdH99bTuk+3/XtkO6v4G2HdL9DbXtkO5vpG2HdP8f2nZI9zfWtkO6/09tO6T7m2jbId3/l7Yd0v1Nte2Q7v9b2w7p/mbadkj3N9e2Q7q/hbYd0v0tte2Q7m+lbYd0f2ttO6T722jbId3fVtsO6f522nZI95fQtkNa3zPYS5/1FOn+9tp2SPd30LZDur+jth3S/Z207ZDu76xth3R/F207pPu7atsh3d9N2w7p/u7adkj399C2Q7q/p7Yd0v29tO2Q7u+tbYd0fx9tO6T7+2rbId3fT9sO6f7+2nZI9w/QtkO6f6C2HdL9g7TtkO4frG2HdP8QbTuk+4dq2yHdP0zbDun+4dp2SPeP0LZDun+kth3S/aO07ZDuH61th3T/GG07pPvHatsh3T9O2w7p/vHadkj3T9C2Q7p/orYd0v2TtO2Q7p+sbYd0/xRtO6T7p2rbId3vrW2HdP80bTuk+6dr2yHdP0PbDun+mdp2SPfP0rZDun+2th3S/XO07ZDun6tth3T/PG07pPvna9sh3b9A2w7p/oXadkj3L9K2Q7p/sbYd0v1LtO2Q7l+qbYd0/z/adkj3L9O2Q7r/X207pPuXa9sh3f+fth3S/Su07ZDu99K2Q1rfJ66vPusj0v0rte2Q7l+lbYd0/2ptO6T712jbId2/VtsO6f512nZI96/XtkO6f4O2HdL9G7XtkO7fpG2HdP9mbTuk+7do2yHdv1XbDun+bdp2SPdv17ZDun+Hth3S/Tu17ZDu36Vth3T/bm07pPv3aNsh3b9X2w7p/n3adkj379e2Q7r/gLYd0v0Hte2Q7j+kbYd0/2FtO6T7j2jbId1/VNsO6f5j2nZI9x/XtkO6/4S2HdL9J7XtkO4/pW2HdP9pbTuk+89o2yHdf1bbDun+c9p2SPef17ZDuv+Cth3S/Re17ZDuv6Rth3T/ZW07pPuvaNsh3X9V2w7p/mvadkj3X9e2Q7r/hrYd0v03te2Q7r+lbYd0/21tO6T772jbId1/V9sO6f572nZI99/XtkO6/4G2HdL9D7XtkO5/pG2HdP9jbTuk+59o2yHd/1TbDun+Z9p2SPf7atshre8X11+f9RPp/ufadkj3B2jbId0fqG2HdP8LbTuk+4O07ZDuf6lth3R/sLYd0v0h2nZI94dq2yHdH6Zth3T/K207pPvDte2Q7n+tbYd0f4S2HdL9b7TtkO6P1LZDuv+tth3S/VHadkj3R2vbId3/TtsO6f4YbTuk+2O17ZDuj9O2Q7o/XtsO6f4EbTuk+xO17ZDuT9K2Q7r/vbYd0v3J2nZI96do2yHdn6pth3R/mrYd0v3p2nZI92do2yHdn6lth3T/B207pPuztO2Q7v+obYd0f7a2HdL9UnPbId1vam47pPtz1Nx2SPfnrLntkO7PVXPbId3vVnPbId1va247pPu15rZDut+pue2Q7nevue2Q7s9dc9sh3e9Rc9sh3Z+n5rZDuj9vzW2HdH++mtsO6f78Nbcd0v0Fam47pPsL1tx2SPcXqrntkO4vXHPbId1fpOa2Q7q/aM1th3R/sZrbDul+f207pPWLx2dL1PxscZHuL1lz2yHdX6rmtkO6/5Oa2w7p/tI1tx3S/Z/W3HZI95epue2Q7v+s5rZDur9szW2HdP/nNbcd0v3lam47pPu/qLntkO4vX3PbId3/Zc1th3R/hZrbDun+r2puO6T7K9bcdkj3f11z2yHdX6nmtkO6/5ua2w7p/so1tx3S/d/W3HZI91epue2Q7v+u5rZDur9qzW2HdP/3Nbcd0v3Vam47pPt/qLntkO6vXnPbId3/Y81th3R/jZrbDun+n2puO6T7a9bcdkj3/1xz2yHdX6vmtkO6/5ea2w7p/to1tx3S/b/W3HZI99epue2Q7q9bc9sh3V+v5rZDuv+3mtsO6f762nZI9/+ubYd0fwNtO6T7G2rbId3fSNsO6f4/tO2Q7m+sbYd0/5/adkj3N9G2Q7r/L207pPubatsh3f+3th3S/c207ZDub65th3R/C207pPtbatsh3d9K2w7p/tbadkj3t9G2Q7q/rbYd0v3ttO2Q7i+hbYe0vmewlz7rKdL97bXtkO7voG2HdH9HbTuk+ztp2yHd31nbDun+Ltp2SPd31bZDur+bth3S/d217ZDu76Fth3R/T207pPt7adsh3d9b2w7p/j7adkj399W2Q7q/n7Yd0v39te2Q7h+gbYd0/0BtO6T7B2nbId0/WNsO6f4h2nZI9w/VtkO6f5i2HdL9w7XtkO4foW2HdP9IbTuk+0dp2yHdP1rbDun+Mdp2SPeP1bZDun+cth3S/eO17ZDun6Bth3T/RG07pPsnadsh3T9Z2w7p/inadkj3T9W2Q7rfW9sO6f5p2nZI90/XtkO6f4a2HdL9M7XtkO6fpW2HdP9sbTuk++do2yHdP1fbDun+edp2SPfP17ZDun+Bth3S/Qu17ZDuX6Rth3T/Ym07pPuXaNsh3b9U2w7p/n+07ZDuX6Zth3T/v9p2SPcv17ZDuv8/bTuk+1do2yHd76Vth7S+T1xffdZHpPtXatsh3b9K2w7p/tXadkj3r9G2Q7p/rbYd0v3rtO2Q7l+vbYd0/wZtO6T7N2rbId2/SdsO6f7N2nZI92/RtkO6f6u2HdL927TtkO7frm2HdP8ObTuk+3dq2yHdv0vbDun+3dp2SPfv0bZDun+vth3S/fu07ZDu369th3T/AW07pPsPatsh3X9I2w7p/sPadkj3H9G2Q7r/qLYd0v3HtO2Q7j+ubYd0/wltO6T7T2rbId1/StsO6f7T2nZI95/RtkO6/6y2HdL957TtkO4/r22HdP8FbTuk+y9q2yHdf0nbDun+y9p2SPdf0bZDuv+qth3S/de07ZDuv65th3T/DW07pPtvatsh3X9L2w7p/tvadkj339G2Q7r/rrYd0v33tO2Q7r+vbYd0/wNtO6T7H2rbId3/SNsO6f7H2nZI9z/RtkO6/6m2HdL9z7TtkO731bZDWt8vrr8+6yfS/c+17ZDuD9C2Q7o/UNsO6f4X2nZI9wdp2yHd/1LbDun+YG07pPtDtO2Q7g/VtkO6P0zbDun+V9p2SPeHa9sh3f9a2w7p/ghtO6T732jbId0fqW2HdP9bbTuk+6O07ZDuj9a2Q7r/nbYd0v0x2nZI98dq2yHdH6dth3R/vLYd0v0J2nZI9ydq2yHdn6Rth3T/e207pPuTte2Q7k/RtkO6P1XbDun+NG07pPvTte2Q7s/QtkO6P1PbDun+D9p2SPdnadsh3f9R2w7p/mxtO6T7pZPbDul+08lth3R/jk5uO6T7c3Zy2yHdn6uT2w7pfrdObjuk+20ntx3S/drJbYd0v9PJbYd0v3sntx3S/bk7ue2Q7vfo5LZDuj9PJ7cd0v15O7ntkO7P18lth3R//k5uO6T7C3Ry2yHdX7CT2w7p/kKd3HZI9xfu5LZDur9IJ7cd0v1FO7ntkO4v1slth3S/v7Yd0vrN489kySbes5J3RfhFJe/y8AtL3mXhF5S8S8PPL3kXhp9X8vBziy78nJKHn1104WeVvDPDzyx5p4efUfJ6h59e8k4JP63knRTeu+SdEH5qyTsu/JSSd1T4ySUPP6nkHRF+Ysk7LPyEkndI+PEl76Dw40reAeHHlrz9wo8pefuEH13y9gg/quThR5a83cKPKHm7hB9e8nYKP6zk7RB+aMnbLvyQkocfXPK2CT+o5G0VfmDJ2yL8gJK3Wfj+JW/T8P1K3ibh+5a8jcP3KXkbhe9d8jYI36vkrR++Z8lbL3yPkrdO+O4lb+3w3UreWuG7lrw1w3cpeWuE71zyVg/fqeStGr5jycN3KHmrhG9f8lYO71XyVgzvWfLw7UreCuHblrzlwrcpefjWJW/Z8K1K3jLhW5a8pcO3KHlLNfm336/k/0P/ksd3m8+LLnxAyeM7zMCSx/eWL0oe31UGFV34l0UXPrjk8T1kSNGFDy15fN8YVvL4jvFVyeN7xfCiC/+65PH9YUTRhX9T8vieMLLk8d3g26ILH1Xy+A4wuuTx7n9XdOFjii58bNGFjyu68PElj7d7QtGFTyx5vNGTSh7v8vclj7d4ctGFTyl5vLlTiy58WsnjbZ1edOEzSh5v6MySx7v5Q8njrZxVdLyRJY83cXbJ4x0sjY73r9Hx5jV5vHFzNnm8a3M1ebxl3Rodb1ij491q8ninOk0eb1P3Rseb1OTxBvVodLw9jY73ptHxxjQ63pUmj3dkgSaPt2PBJo/3YqEmjzdi4SaPd2GRJo+3YNFGF75Yk8ffPH/7m+t/gTdgKf1/8H+ytP5v+P9ZRv9P/F8tq/8z/t+W0//i8k3etvr/XEH/r/zfrqj/6ZWavF76P19Z//f8/6+iHtCFVdWM1Zo8nI6srq7QlzXUG7qzpjpEj9ZSn+jU2uoW/VpHPaNr66lz9G599Y8ObqAu0seN1Eu6ubE6Sk83UV/pLEdz6S9Hi+kyR6PpNUe76ThH0+k7R/d7NXk47wHH28A7wfFm8H5wvCW8KxxvDO8Nxzu0V5OH8z5xvFW8WxxvGO8Zx9vGO8fx5vH+cbyFvIscbyTvJcfbyTvK8b4e0+ThvLscbzDvMde75DvNnVby/eZ4y3nXOd543nuu6/1v8vhOwPeDriv5vaHrws9v8nC+Z3B8/7i4ycP5XsLxHYXvKxzfXfgew/Gdhu83HN91+Jvv5/bX7D3OZwPUfj4b6Heg6vdsyc8G+R2o2Xu6z2eD1X4+G+J3oObvzqElPxvmd6Dqt2fJz4b7Haj5O5Lu89kIvwM1fy/SfT4b6Xeg6jdjyc9Gqf18NtrvQNXvwZKfjVH7+Wys2s9n49R+Phuv9vPZBL8DNX+rTdQbMMnvQNXvNb0Hk/0O1PztNUVvwFS/AzV/Y03TGzDd70DN31Iz9AbM9DtQ9XtK78EsvwM1fxv9qDdgtt+Bmr2frfegUfuLfuvQ/Ua/b7reAf2m6XoH9Dum6x3Qbxe6302/V+h+q98oXe+Afpd0vQP6LUL3u+v3R9c7oN8cdL+HfmfQ/Xn024Luz6vfE3R/Pv2G6HoH9Luh6x3Qb4Wud0C/D7reAf0m6HoH9Dug6x3o5Hd/us9nXb8Fmvzs//NXzUA=
        </DataArray>
        <DataArray type="Int32" Name="offsets" format="binary">
          AQAAAACAAACoQAAAuhYAAA==eJwl2wPTGFm3gNFJcr9Yb2zbtm3btm3btm3btm3bNu6amqpeP+Gp7j5n7yD//PNPUEIQmnBEIDLRiEkc4pOIpKQgNenISBayk4u8FKAwxShJGcpTiarUoDb1aEgTmtOKtnSgM93oSR/6M4ihjGA045jIFKYzi7ksYDHLWMka1rOJrexgN/s4yBGOc4qzXOAy17jJHe7ziKe84DXv+MgXvvOLvwQO9M8//yM4oQhLAJGISgxiE4+EJCE5qUhLBjKTjZzkIT+FKEoJSlOOilShOrWoSwMa04yWtKE9nehKD3rTj4EMYTijGMsEJjONmcxhPotYygpWs46NbGE7u9jLAQ5zjJOc4TyXuMoNbnOPhzzhOa94ywc+842f/CFQ4H/++T+CEZIwhCciUYhOLOKSgMQkIyVpSE8mspKD3OSjIEUoTinKUoHKVKMmdahPI5rSgta0oyNd6E4v+jKAwQxjJGMYzySmMoPZzGMhS1jOKtaygc1sYyd72M8hjnKC05zjIle4zi3u8oDHPOMlb3jPJ77yg9/8E8RDUEIQmnBEIDLRiEkc4pOIpKQgNenISBayk4u8FKAwxShJGcpTiarUoDb1aEgTmtOKtnSgM93oSR/6M4ihjGA045jIFKYzi7ksYDHLWMka1rOJrexgN/s4yBGOc4qzXOAy17jJHe7ziKe84DXv+MgXvvOLvwT+P/0TnFCEJYBIRCUGsYlHQpKQnFSkJQOZyUZO8pCfQhSlBKUpR0WqUJ1a1KUBjWlGS9rQnk50pQe96cdAhjCcUYxlApOZxkzmMJ9FLGUFq1nHRrawnV3s5QCHOcZJznCeS1zlBre5x0Oe8JxXvOUDn/nGT/4Q6H/6JxghCUN4IhKF6MQiLglITDJSkob0ZCIrOchNPgpShOKUoiwVqEw1alKH+jSiKS1oTTs60oXu9KIvAxjMMEYyhvFMYiozmM08FrKE5axiLRvYzDZ2sof9HOIoJzjNOS5yhevc4i4PeMwzXvKG93ziKz/4/b//XvxBCEoIQhOOCEQmGjGJQ3wSkZQUpCYdGclCdnKRlwIUphglKUN5KlGVGtSmHg1pQnNa0ZYOdKYbPelDfwYxlBGMZhwTmcJ0ZjGXBSxmGStZw3o2sZUd7GYfBznCcU5xlgtc5ho3ucN9HvGUF7zmHR/5wnd+8ZfAwfRPcEIRlgAiEZUYxCYeCUlCclKRlgxkJhs5yUN+ClGUEpSmHBWpQnVqUZcGNKYZLWlDezrRlR70ph8DGcJwRjGWCUxmGjOZw3wWsZQVrGYdG9nCdnaxlwMc5hgnOcN5LnGVG9zmHg95wnNe8ZYPfOYbP/lDoOD6JxghCUN4IhKF6MQiLglITDJSkob0ZCIrOchNPgpShOKUoiwVqEw1alKH+jSiKS1oTTs60oXu9KIvAxjMMEYyhvFMYiozmM08FrKE5axiLRvYzDZ2sof9HOIoJzjNOS5yhevc4i4PeMwzXvKG93ziKz/4Hfy/j/4gBCUEoQlHBCITjZjEIT6JSEoKUpOOjGQhO7nISwEKU4ySlKE8lahKDWpTj4Y0oTmtaEsHOtONnvShP4MYyghGM46JTGE6s5jLAhazjJWsYT2b2MoOdrOPgxzhOKc4ywUuc42b3OE+j3jKC17zjo984Tu/+EvgkPonOKEISwCRiEoMYhOPhCQhOalISwYyk42c5CE/hShKCUpTjopUoTq1qEsDGtOMlrShPZ3oSg9604+BDGE4oxjLBCYzjZnMYT6LWMoKVrOOjWxhO7vYywEOc4yTnOE8l7jKDW5zj4c84TmveMsHPvONn/whUCj9E4yQhCE8EYlCdGIRlwQkJhkpSUN6MpGVHOQmHwUpQnFKUZYKVKYaNalDfRrRlBa0ph0d6UJ3etGXAQxmGCMZw3gmMZUZzGYeC1nCclaxlg1sZhs72cN+DnGUE5zmHBe5wnVucZcHPOYZL3nDez7xlR/8DvXfD38QghKC0IQjApGJRkziEJ9EJCUFqUlHRrKQnVzkpQCFKUZJylCeSlSlBrWpR0Oa0JxWtKUDnelGT/rQn0EMZQSjGcdEpjCdWcxlAYtZxkrWsJ5NbGUHu9nHQY5wnFOc5QKXucZN7nCfRzzlBa95x0e+8J1f/CVwGP0TnFCEJYBIRCUGsYlHQpKQnFSkJQOZyUZO8pCfQhSlBKUpR0WqUJ1a1KUBjWlGS9rQnk50pQe96cdAhjCcUYxlApOZxkzmMJ9FLGUFq1nHRrawnV3s5QCHOcZJznCeS1zlBre5x0Oe8JxXvOUDn/nGT/4QKKz+CUZIwhCeiEQhOrGISwISk4yUpCE9mchKDnKTj4IUoTilKEsFKlONmtShPo1oSgta046OdKE7vejLAAYzjJGMYTyTmMoMZjOPhSxhOatYywY2s42d7GE/hzjKCU5zjotc4Tq3uMsDHvOMl7zhPZ/4yg9+h/3vsC8IQQlBaMIRgchEIyZxiE8ikpKC1KQjI1nITi7yUoDCFKMkZShPJapSg9rUoyFNaE4r2tKBznSjJ33ozyCGMoLRjGMiU5jOLOaygMUsYyVrWM8mtrKD3ezjIEc4zinOcoHLXOMmd7jPI57ygte84yNf+M4v/hI4vP4JTijCEkAkohKD2MQjIUlITirSkoHMZCMnechPIYpSgtKUoyJVqE4t6tKAxjSjJW1oTye60oPe9GMgQxjOKMYygclMYyZzmM8ilrKC1axjI1vYzi72coDDHOMkZzjPJa5yg9vc4yFPeM4r3vKBz3zjJ38IFKB/ghGSMIQnIlGITizikoDEJCMlaUhPJrKSg9zkoyBFKE4pylKBylSjJnWoTyOa0oLWtKMjXehOL/oygMEMYyRjGM8kpjKD2cxjIUtYzirWsoHNbGMne9jPIY5ygtOc4yJXuM4t7vKAxzzjJW94zye+8oPfAf8d9AchKCEITTgiEJloxCQO8UlEUlKQmnRkJAvZyUVeClCYYpSkDOWpRFVqUJt6NKQJzWlFWzrQmW70pA/9GcRQRjCacUxkCtOZxVwWsJhlrGQN69nEVnawm30c5AjHOcVZLnCZa9zkDvd5xFNe8Jp3fOQL3/nFXwJH1D/BCUVYAohEVGIQm3gkJAnJSUVaMpCZbOQkD/kpRFFKUJpyVKQK1alFXRrQmGa0pA3t6URXetCbfgxkCMMZxVgmMJlpzGQO81nEUlawmnVsZAvb2cVeDnCYY5zkDOe5xFVucJt7POQJz3nFWz7wmW/85A+BIumfYIQkDOGJSBSiE4u4JCAxyUhJGtKTiazkIDf5KEgRilOKslSgMtWoSR3q04imtKA17ehIF7rTi74MYDDDGMkYxjOJqcxgNvNYyBKWs4q1bGAz29jJHvZziKOc4DTnuMgVrnOLuzzgMc94yRve84mv/OB3pP8u+YIQlBCEJhwRiEw0YhKH+CQiKSlITToykoXs5CIvBShMMUpShvJUoio1qE09GtKE5rSiLR3oTDd60of+DGIoIxjNOCYyhenMYi4LWMwyVrKG9WxiKzvYzT4OcoTjnOIsF7jMNW5yh/s84ikveM07PvKF7/ziL4Gj6J/ghCIsAUQiKjGITTwSkoTkpCItGchMNnKSh/wUoiglKE05KlKF6tSiLg1oTDNa0ob2dKIrPehNPwYyhOGMYiwTmMw0ZjKH+SxiKStYzTo2soXt7GIvBzjMMU5yhvNc4io3uM09HvKE57ziLR/4zDd+8odAUfVPMEIShvBEJArRiUVcEpCYZKQkDenJRFZykJt8FKQIxSlFWSpQmWrUpA71aURTWtCadnSkC93pRV8GMJhhjGQM45nEVGYwm3ksZAnLWcVaNrCZbexkD/s5xFFOcJpzXOQK17nFXR7wmGe85A3v+cRXfvA76n8X/EEISghCE44IRCYaMYlDfBKRlBSkJh0ZyUJ2cpGXAhSmGCUpQ3kqUZUa1KYeDWlCc1rRlg50phs96UN/BjGUEYxmHBOZwnRmMZcFLGYZK1nDejaxlR3sZh8HOcJxTnGWC1zmGje5w30e8ZQXvOYdH/nCd37xl8DR9U9wQhGWACIRlRjEJh4JSUJyUpGWDGQmGznJQ34KUZQSlKYcFalCdWpRlwY0phktaUN7OtGVHvSmHwMZwnBGMZYJTGYaM5nDfBaxlBWsZh0b2cJ2drGXAxzmGCc5w3kucZUb3OYeD3nCc17xlg985hs/+UOgGPonGCEJQ3giEoXoxCIuCUhMMlKShvRkIis5yE0+ClKE4pSiLBWoTDVqUof6NKIpLWhNOzrShe70oi8DGMwwRjKG8UxiKjOYzTwWsoTlrGItG9jMNnayh/0c4ignOM05LnKF69ziLg94zDNe8ob3fOIrP/gd47/hniAEJQShCUcEIhONmMQhPolISgpSk46MZCE7uchLAQpTjJKUoTyVqEoNalOPhjShOa1oSwc6042e9KE/gxjKCEYzjolMYTqzmMsCFrOMlaxhPZvYyg52s4+DHOE4pzjLBS5zjZvc4T6PeMoLXvOOj3zhO7/4S+BY+ic4oQhLAJGISgxiE4+EJCE5qUhLBjKTjZzkIT+FKEoJSlOOilShOrWoSwMa04yWtKE9nehKD3rTj4EMYTijGMsEJjONmcxhPotYygpWs46NbGE7u9jLAQ5zjJOc4TyXuMoNbnOPhzzhOa94ywc+842f/CFQbP0TjJCEITwRiUJ0YhGXBCQmGSlJQ3oykZUc5CYfBSlCcUpRlgpUpho1qUN9GtGUFrSmHR3pQnd60ZcBDGYYIxnDeCYxlRnMZh4LWcJyVrGWDWxmGzvZw34OcZQTnOYcF7nCdW5xlwc85hkvecN7PvGVH/yO/d9gXxCCEoLQhCMCkYlGTOIQn0QkJQWpSUdGspCdXOSlAIUpRknKUJ5KVKUGtalHQ5rQnFa0pQOd6UZP+tCfQQxlBKMZx0SmMJ1ZzGUBi1nGStawnk1sZQe72cdBjnCcU5zlApe5xk3ucJ9HPOUFr3nHR77wnV/8JXBc/ROcUIQlgEhEJQaxiUdCkpCcVKQlA5nJRk7ykJ9CFKUEpSlHRapQnVrUpQGNaUZL2tCeTnSlB73px0CGMJxRjGUCk5nGTOYwn0UsZQWrWcdGtrCdXezlAIc5xknOcJ5LXOUGt7nHQ57wnFe85QOf+cZP/hAonv4JRkjCEJ6IRCE6sYhLAhKTjJSkIT2ZyEoOcpOPghShOKUoSwUqU42a1KE+jWhKC1rTjo50oTu96MsABjOMkYxhPJOYygxmM4+FLGE5q1jLBjazjZ3sYT+HOMoJTnOOi1zhOre4ywMe84yXvOE9n/jKD37z71BvEIISgtCEIwKRiUZM4hCfRCQlBalJR0aykJ1c5KUAhSlGScpQnkpUpQa1qUdDmtCcVrSlA53pRk/60J9BDGUEoxnHRKYwnVnMZQGLWcZK1rCeTWxlB7vZx0GOcJxTnOUCl7nGTe5wn0c85QWvecdHvvCdX/wlcAL9E5xQhCWASEQlBrGJR0KSkJxUpCUDmclGTvKQn0IUpQSlKUdFqlCdWtSlAY1pRkva0J5OdKUHvenHQIYwnFGMZQKTmcZM5jCfRSxlBatZx0a2sJ1d7OUAhznGSc5wnktc5Qa3ucdDnvCcV7zlA5/5xk/+ECih/glGSMIQnohEITqxiEsCEpOMlKQhPZnISg5yk4+CFKE4pShLBSpTjZrUoT6NaEoLWtOOjnShO73oywAGM4yRjGE8k5jKDGYzj4UsYTmrWMsGNrONnexhP4c4yglOc46LXOE6t7jLAx7zjJe84T2f+MoPfvPvQH8QghKC0IQjApGJRkziEJ9EJCUFqUlHRrKQnVzkpQCFKUZJylCeSlSlBrWpR0Oa0JxWtKUDnelGT/rQn0EMZQSjGcdEpjCdWcxlAYtZxkrWsJ5NbGUHu9nHQY5wnFOc5QKXucZN7nCfRzzlBa95x0e+8J1f/CVwYv0TnFCEJYBIRCUGsYlHQpKQnFSkJQOZyUZO8pCfQhSlBKUpR0WqUJ1a1KUBjWlGS9rQnk50pQe96cdAhjCcUYxlApOZxkzmMJ9FLGUFq1nHRrawnV3s5QCHOcZJznCeS1zlBre5x0Oe8JxXvOUDn/nGT/4QKIn+CUZIwhCeiEQhOrGISwISk4yUpCE9mchKDnKTj4IUoTilKEsFKlONmtShPo1oSgta046OdKE7vejLAAYzjJGMYTyTmMoMZjOPhSxhOatYywY2s42d7GE/hzjKCU5zjotc4Tq3uMsDHvOMl7zhPZ/4yg9+8+8yTxCCEoLQhCMCkYlGTOIQn0QkJQWpSUdGspCdXOSlAIUpRknKUJ5KVKUGtalHQ5rQnFa0pQOd6UZP+tCfQQxlBKMZx0SmMJ1ZzGUBi1nGStawnk1sZQe72cdBjnCcU5zlApe5xk3ucJ9HPOUFr3nHR77wnV/8JXAy/ROcUIQlgEhEJQaxiUdCkpCcVKQlA5nJRk7ykJ9CFKUEpSlHRapQnVrUpQGNaUZL2tCeTnSlB73px0CGMJxRjGUCk5nGTOYwn0UsZQWrWcdGtrCdXezlAIc5xknOcJ5LXOUGt7nHQ57wnFe85QOf+cZP/hAouf4JRkjCEJ6IRCE6sYhLAhKTjJSkIT2ZyEoOcpOPghShOKUoSwUqU42a1KE+jWhKC1rTjo50oTu96MsABjOMkYxhPJOYygxmM4+FLGE5q1jLBjazjZ3sYT+HOMoJTnOOi1zhOre4ywMe84yXvOE9n/jKD37z7yJfEIISgtCEIwKRiUZM4hCfRCQlBalJR0aykJ1c5KUAhSlGScpQnkpUpQa1qUdDmtCcVrSlA53pRk/60J9BDGUEoxnHRKYwnVnMZQGLWcZK1rCeTWxlB7vZx0GOcJxTnOUCl7nGTe5wn0c85QWvecdHvvCdX/wlcEr9E5xQhCWASEQlBrGJR0KSkJxUpCUDmclGTvKQn0IUpQSlKUdFqlCdWtSlAY1pRkva0J5OdKUHvenHQIYwnFGMZQKTmcZM5jCfRSxlBatZx0a2sJ1d7OUAhznGSc5wnktc5Qa3ucdDnvCcV7zlA5/5xk/+ECiV/glGSMIQnohEITqxiEsCEpOMlKQhPZnISg5yk4+CFKE4pShLBSpTjZrUoT6NaEoLWtOOjnShO73oywAGM4yRjGE8k5jKDGYzj4UsYTmrWMsGNrONnexhP4c4yglOc46LXOE6t7jLAx7zjJe84T2f+MoPfvPvEm8QghKC0IQjApGJRkziEJ9EJCUFqUlHRrKQnVzkpQCFKUZJylCeSlSlBrWpR0Oa0JxWtKUDnelGT/rQn0EMZQSjGcdEpjCdWcxlAYtZxkrWsJ5NbGUHu9nHQY5wnFOc5QKXucZN7nCfRzzlBa95x0e+8J1f/CVwGv0TnFCEJYBIRCUGsYlHQpKQnFSkJQOZyUZO8pCfQhSlBKUpR0WqUJ1a1KUBjWlGS9rQnk50pQe96cdAhjCcUYxlApOZxkzmMJ9FLGUFq1nHRrawnV3s5QCHOcZJznCeS1zlBre5x0Oe8JxXvOUDn/nGT/4QKK3+CUZIwhCeiEQhOrGISwISk4yUpCE9mchKDnKTj4IUoTilKEsFKlONmtShPo1oSgta046OdKE7vejLAAYzjJGMYTyTmMoMZjOPhSxhOatYywY2s42d7GE/hzjKCU5zjotc4Tq3uMsDHvOMl7zhPZ/4yg9+8+8CfxCCEoLQhCMCkYlGTOIQn0QkJQWpSUdGspCdXOSlAIUpRknKUJ5KVKUGtalHQ5rQnFa0pQOd6UZP+vD/RK2DHQ==
        </DataArray>
      </Polys>
    </Piece>
  </PolyData>
</VTKFile>
