# Supplementary material for: Testing the function of dromaeosaurid (Dinosauria, Theropoda) ‘sickle claws’ through musculoskeletal modelling and optimization
Source: PeerJ. 2019 Aug 28;7:e7577. doi: 10.7717/peerj.7577 (PMC6717499; doi:10.7717/peerj.7577)
Supplement: File S1 — See the included README document for an overview of the files. [file peerj-07-7577-s002.zip › Bishop, Supplementary Code and Files/OpenSim Model/Geometry/Tibiotarsus + Fibula.vtp]

<?xml version="1.0"?>
<VTKFile type="PolyData" version="0.1" byte_order="LittleEndian" compressor="vtkZLibDataCompressor">
  <PolyData>
    <Piece NumberOfPoints="20000" NumberOfVerts="0" NumberOfLines="0" NumberOfStrips="0" NumberOfPolys="39992">
      <PointData>
      </PointData>
      <CellData>
      </CellData>
      <Points>
        <DataArray type="Float32" NumberOfComponents="3" format="binary">
          CAAAAACAAACAKQAA0W0AANZtAABjbAAApG4AAAxvAADobgAAM3AAAGAkAAA=eJwcmnVYVG3Xxe3ux+4ObEWwlbWxMOnulu6UmGKGVEEFFBREWgl9FLuwsJnGxu58sPXb7/ffueaaOec+973XWr/FxYllGaj/JMHvEdcodXoG/phLcDzuGt3btgW1gRIsT75Gh6WF+HQ7AcvdGmiAvBDa3gJMyG+ghthClPSMx77aBurmvwkv6xIx4L2azrSLxnFnAewVaro4IQracYl4t1BDt+LC0OOXEMazlaSnF4Qfk0UYZa2kY/IgvPMV4ccxJX0JicXbBQ5IjtZQN+sELDtoj9AlGtpsHY9jDk7YKdBQdG4Mxr43QZeLKkq/F47sO8Y4c05FQzXRwCwTGG1QkVOdB4zv2mH2oxvU38UXVRl2aPa/QbXzffF7tR2mf7xBG9oF4/EZO9Cv61S9NAL26+1RsuU6PRFGYPIke0zteYMWp4rgOVyGMfOu0cnNIjy4I0Nc1VUa9SQRxftkcNe9RkOHh0P2OBmF5pfpzeto/CdKQcnzS+S2PBxRx5IRf/0SbW/0gqfOJqwM0dKU1u7oMzoBC8K0NFzfFbOVsWg8rKXSxXbQLRbjUIaGTtQ5QB4nxvv1Gvrgb410Awk+O2goMVKK/FapqOh6hUaHypAwOBW/L12mq80SHFqWCs+Hl6kd733ZxVQYjbxEgrZiFA1Lw9lZl0j5WoQXHmlwPXiRpu6V4dfAYPiu01D9PClM0iJgskZDf7onoWJSMF4EaOhVoAjH0wOwM0dD+jEiDBkQijaZGlq3RIDYjiGIqdNQrxA/rPAWwTJQSUsb1iFSkYQtV9RUX2+EFgMpFm9TU5PTKtz+nISgGRoq2ZiE+mMydFh6laT9k6DoJUO/y1cpXSpD169SFFhcpb6NEkwwTMEYNFDmNgk8SlNQdfcKbbIWwf1gCvotbqDne1LRu0yG7nYN9LhnOj4vlyHKvoF+3U6FJiIZ5R+uUNytXXhjngT5wOuU0T8XbjpJUPa4Tg+Cc/FP6yQcFV4ntxoxdLvYoJ2xmgq2iJBuZYnl31WkOSjB0RwrjHqsos7RMnxfZQed+Wq6eleCxG72yMlR06iKJPR+YQN3fTXllMqwqDIUiZ2PkvCjBG0Oh6Lkex314jXe14aiQFpHZ2bEo/h3JBpHHaXky3F4dzISv3YfpWczY5DrGYN9YUcpu3UGRshlUHRvoNOts9AjOBmxtVdovWMm8nRScGLVFRqSugUmWcmYXniF6oqlUPsm4duOa3SsqwyfLkvQ6v01cr6ejNTTElSVXaNtl8Qws03Gwb5XaUdZCtZNE2PwvuvkX5KGwwPEaFd1nRbwTG0TilGx4jr1WJqO4JNiXG6+RsZD0rBuqgQph67RradpeBElRu686zTz3C6cvR6OV3oa6qCfi28xYUgYq6GDursg/S8Yt0ZryOzrbvTq54c3P9UUMSMfzk5BEPB3DvnkYVKIL8pfqynGSYiUsmS8pKuUGCuEjUUKHM830Mj1iQhDCq78bCDfX/GwLkzByswGKp8jwLbiFJhlNNAucwf06GuOPx5qEi2yRlWRBZaOUlOPS3YY/ccMjWoV+SvtsTDVAgd+KEiQZA+fL+a46KIkozprhIdaIshYSZr96fjmFIrxYzS0dHIqNnwPxgVdDRXPTUcn8wA0jtAQfU7FDKEjhripqbwoHRjsBPvVarqwLxXO3V0QVqymUp6BkiAx3pRep52iJESek2DgzOvUpVMSfneRoFvFdVrzSoIzdUn4ePIajQsqwJGsJBRE3CQ3YQHGC5Jw4dNNyi3bixDWUYfMm/RyYDZsIcaOlJsU4ZODxPdi5LXcIM/jO/BvgBhbR9ykVHEMTC/FQO9THdnfScD8oHAkBh4ji72JMIwNx4kbRylgiwAD/g2D99hjdLg5CXEFQnyTqEg3PAmH2glxtI2a3tnI4OchRKvzKjqolmLlaSEkM1U0xScFymtCDBykohO9kvGxRojCeiU1XpXCunsKJnduIN1eKcjvmgKryis07KEUu4JSMLT4ComHZcGrPhXGvy9Rp3ZbkTYlDZ1yLlFo/BbUF6Ti04jL9CB7C/J/C+BroaYTzzJxaocQXw3V5DdqK1q1FuFis4qWPUrDvndCBI9S0eaGVMyqFyLsnJLuhxjhyRJnfG2loB8X1iI8zQmqCDlld1+H0oWOGPtKTmPbrUOrfHscqVXQu2HGCN5kh/E+Csp+sQHvb9ui+ZmCkjrsROjbOBQM0dCW49n40ZKAgI9qquyXjfuPNuFQNw35jE9B79YJuKZV01K9dBR5JOD5NTWNtEvFZc9EDNqlplONEcAkS+T8UNPdt9H4rLDCVf5t1sYoxBjZoiN7uKjtJng/NcP3eWranJCAAUYWUBnxXL2OgXWpBdLL1DSwwBtuW10x59slOrXDHWlCdyxouUQH8r1xK8IN4dJL1PIiFr/ueiIl7DzN3RSB1YZeCL13nnQ9IvH+H28Ump6nX0PEeFksRIOnkn62EcLljBA19koaZCOC0V0h3jQq6d0AIWbPFGJFooLO5YtxqkGA370U5HFOgIznAnj3UNAX3u/3kxxgOOM2LX0gQPAKB5Tn3KLVASIEyh1w/OwtKh6xEsotnugY3UjF31fgnIc3TjTfpmn/GqFbjgdyBjZS5dN1aO4RiLR/mmjw4PX4VB+KIyOaqPm2Ee41h0A0vIk8hiyFxYVIHGzfRFbhSzBOEwuztk3U7vZC/KOIwoa7WoqsMELBxwCM4/t4JC3H4/wYqMc10cprwB7TOIwa2kQvtMDbLVG4PKCJikOWY3rfCHzg+w+OmQ+jA2LIu2lp/OsFMP8owmkHLcVVL8H7ZAmcumvJptIIBz0jsXh8Ew1MXY2vX8RQCrTU59V6XG0UwyRKS792rIdxtAT7RnOOT1gBlyUhsB7YRM98l6FrvyAM6NxE14pWIDvYH4UdmuiH5yJ8vBuI+M3MAKL5WL04BPUeWkoumYf0HkHwH66lxVpDJG/ywfx6LTV5roLXIF+8btHSum2GODLMH28ea6nw8XJU9E/AYH7fxptGUA7fhJmTeH/+GMFdlYBzo5uofMV63Fkbh+tjm+jTgeV4yExwqifv89TZ0I0RYliJhkb/nIHyq4koDNGQqnAWOk1MZM7TUPo+A8xZEoiuTVpq6WWGec+ikTekiYYuXI+dhVFw4ud2uGSK2C9hSOLP7+6xwgC3CHTswXs7xgp7FgfDrTvvww07SMaHQPNHS8/KViMtR4DBfZuo004raEaL0W0uv8spa7yTCzEvUUs9utlB4yyCeIqW7qtNgEECzO/aRL8szfF3vwAx77Q044EJ1n4VooOCeWnZCjQNcEPuRC25NayAhY8LFjzX0PzLqzHjsQsGm2rpR6UpVvxyQ/1ZLWWJN0CnwAvez7XUV7oO/Wvdce2oli6aWEJj5odObZoovbsdbCf7Y9x3Lb3paI2RjbFY2ZrnKsAeA2dEYt5XLcHVFE2tguD+v9lr64Yus0U4G85c2tkVPVuJ4dxbQ9fOOUEZIcKbctZ+XyvORwEONGqp0coWnTcn4L1aS5UXbGDB57Kc2e9urw2Yu1gINT+r8ZQFXpxl3v6tpfxKR8iyhUgfoqWlPe1xv6MY+loNfTlmivX+8Xjdv4nGFq/HEL1EBPBZbK40R/9g9oGXWmpn5wDrsFg4P9KS0WUTVBv4wpbvn/plHUZsSkKwoYYq3cyQ9FqCd8bM2N3NQMuTMEulJrcJjnjQIwHa01pKmKWPvTGJWOyipfk/dbF/fQLqJ/Pa2urj2LFNMHXT0uU/rJ3mBPz9yWdRsRBlX+KgYJ1ejjSA3xghzF5pSRREqFuRiCm85htd5+Pt+Rg8L+fPo+Zi9gs/RPhqaNeHBVj+cSP2VWrIUGc+WpX4Yd8tDSVMJOwRhMKJNRX5dQEKbvkhcwzPw5CZ2GQVh4gUDX1zm40VFIcL3zVUtGEpqm4Eo/KFlhzWLIEehaP8P9a4Huv6qATfx2vJYpcheupIIGAN5s9ciW9SMS4e4FkVzMFXisaPEVrSXF6LjG5i9DzDv10wB7PcxFgs1lBzjR7+uSZC6FMNtVjNx9I9fJ8yDdWpZqJdsAgHmSXO9dPDXKkEF/U1NLi9LlKuSzD6jJo0bvp4+TsQLcc01MlgDp7cC8SASTy3potwZ3EoJp/Tku6dVVjL/UjxUUtevQwxu4cYU8+z51Qsw5i2IlzhzxfOXgFVvjtCef8P3TJivbrDaDd/5/kKjDvqhWV8dnZrl6PTNBcs5k6Rv3cVbB87Qu7BbL97Adw+esPHXENdfOdizUpfXGqjob7lC/D5rhf2d+T9v0do6uaOds80NGuJCf4OFKNHgZbK/5rjrq4I43iv4moCUDNQiJHtNPTkYiBGcl5rg9R0y9gXZz4K8YrzsXTbahilOKH2oYYWfmDPd3GC8SwtBe8wR06qI/TX8vwnmmLobAdc7aGlkXeAtq89cWcJe8KtpVgo9cTYdxp6s8EaVChBr0dqUrFe/xGJIF+gprhRXjhUKoL6gJp0Hq5Ho4cDEtUa2pDmiFnOG9H1gZbqbNxwZqcPHt/SUvMxJ5SOCIADz+T9WdaIXuCOhZe0dLi3JRJGuqD7dvaN/TaYa+SIF5wLb8ycMfdTCOSsKRe1HdysXDAwT0ufkl2wOzASs1nL2OcOaVw05h3S0iwfewwPFUCWoqWVlu6IHx0II/YrG0MPCDc6YbIzz+16JxyXOcKcz07UwxXrW+wweAL7ocAdqpBQ+PM69Zy9YHcyHK9rtDTa0wXJ5+IRUsj3NHZBnzau+LFDS04mnuh7xg35WbzONa64MtQT9Sd5BsYG4lWLPWI/aah6bTCGfnOBwyQttTrsD+9oZyxbrKWhPzwx3pa5aCxfV/vg9FJH6E3nM/3ug6VhXhBwTi13DsTC1Z6c5bxXKYE4udUHm8LZe7d5oc+EaMTs1JKZqzEowgWLOB8rn4Zg3b+emLeM1/YsFC3nfbF9nZYC6zbCRccVZQFaOnPQG6W/gqDlvTp2Zgkec38xLtbQmTRD/EjmjlbBerlB2DZIihHsUS8mGeDPdxEWVbOnzTDD2CfMwLr8Lp3nwDRbgG49tdRr4Fy4XhHiFrQk+bYWhm1EGPOF1/NsPgyLwiFnXeiOn4u5qkjUeWlpa/UshKXGYM5N9r3E6QgSxOMr61RvzQwoLaNhoKOhHv8sgU6qJ9awdjrlLMYDk40Qd+Hn2uoieVcEtvGM1UbNYTYMRUaVhqR++vi7PAx/Rmmpv/58dNuRBBsDDV0MNsPNcAkyL3EnOrKYe7YHzjETBufZ40yBHToM4DNNXoZrLRKo+f59ktZg/hU79MhSU6+96/Bhvh3eqNX0oX4NAors4cze0txpAZ6e8EJ1jZrOmPPMt0/Cf+wnRb2MsNonCRMO8HOHrkL/Lo7QsF4urrLC6Wg7FHxmjR/zxI4qL7zjuUI3b+COL1KOsAbPWGCblw3svDXkf88WS21t8Jk7friFA3YN80Dfi8xdsTZwTfTGHc7Q1F9rcbSLA7Yk8v5ke8KA9S7kPayc7Y3ftzmvt2jI6I0PCrsJ8W6Zhn4M8YPxXT9sytHSk6XOwMJECHhmvvX3xtxHiSi9r6HDbXywuF8CEpiF8rf5YXVAIh5Va0jQOQTdfUX4ckVFxdIQ7O6QiJkCDbmdDULAznicU2now38h+P6PAHen8bPqA2A7SoATThrSqffB1mNR6B3D7+jgjwyVG256aumAYRRO6/ijC+vubmUMChdvREInzqysWFxeH4Cp7EVOqX6IuhKEOvaEi3V+MAgPg4+Y5785AOmvIvHMXEvZrLvKeQI8nqmlbv2c8CJYgFeclaWmQbAfFYSOgVq6FrQauXreiLyjJZ1N8zFJ4oW+7F3Ban1clvkgLlFNWKgPCvDBhnZqarNbF/ll/tBfpaYORTOxktuw8pOaUv1n4XVtOOa6sq5PzMNl3wRgn5am8TyvHBuM3ru5j1ydiVflQfD4R035RouhCvXDC3vez9/TcakXd0BrNf3qOx3dWkLRrFLR5bNLEXTCD7olWjIctQiXHidCfZN1JJyDPxf9oXtKTX3KrJB8RYwxDzinFi7DzBNOeBevpvShhNdRLjioUNPhu0vRctIVe/PVtGerAWqOb0T3yP/9jWs+LHkeEjPYT56uhe8QXwxo1USXTyzC92dCtFRpaWDNEnStEiPNlzNLZxnGLfLCOpmWtl9fholWznjPvaxwnQX+68VZHKSlE4NXoZOzA95x1jTxDLY35kx/oKLaf6zx6b4EWfa8h7McsFlXggxf7rZJjhjqboVsqYYWRzjjwQAb6DFX3A0ww6y1dgg4xXq8YIr7iUnwslXTumFWyOmdhJl3uW9ODYUXc6GylDX1OQxPb1hjh6eG/tQGYYLKCjOY/drsYl/9aY1N/J2EfH/UFFqg3SINFX8JwdWB5uh8XU1d6kPYYy1RNkVDx2x94JJiiwrOVsMcb7Qst0JZmoa2N4eje594vGH+Ca0LQcqHGJh14Pmp9ceStFh84tzsU+eGvsxUk3n9dfDAhOU2CL3LOj0ZgqiCcLxgb5du8YPXFRGG1qgod64/jj6ORwNz0bfECBxZGI3FPzWk2RSOf4a7om87LW0cGYMRg12Q38A5OyAKQ6a540QbLb2LDMOHaFOIeT87dQnCkV6m6CVRk97xCJRKvTCUGUxvhSsuys0QzL34xX0vTK8w/3+eUdi6wUHXEvDS0PivfsgyM4P5QzVtz4vFix4huM33n2UThoeRQRi/ipl8RCSaTUOQo6Ol2meeiG6bgAUbWEcHPNDfPxHtR3Jv2uCEg2IL+E3VUP/P9tgMC/x8pqaPc9gzrgTA6QXzzKV42JwIx4nr7ANRCTB/GgxrZubLkxJgNysRbj95HrzjkH1WgIdCPmvDBAgHxGBqrobWTItF2kr2ijsa8loXi/ZOHhjzmq+nxKN9kysG12hoFXevTkIvDOT9b3yXiLtvfTHhtIbeMxM99NyIz/87x09xaFjkC+FH3oeeAlx464G3OzW0cakAA5pisZh9KZA7TUnPSDhv09AYi0RUfHLGyjA+x18zsac0CsOSOV/ypmLW7khcGqumcM/pOD4tEgbVasp2n4aCe7G4eUdNU0wWY/erJIw0+V+nm4rm/Qk4+UBN7ZYugqrBHSsjVIRzS9FqqCte71eRi2gRelUx131XUUskuJvwPEXx3LY3QeoKOzzbpKHSXGO4x9li1EB+F10DXOJu83y6mjxursE+2OHzJDXNmmOHU+bmeGCkomYDJ7zfbYo6fxUV/XRBSJAp2rKObFQe6HHTBIVx7A8BoUgVO2IOz/zopQlorLbC6mM8S+98UL3JBL8FanK44AX/q6bo2agm3yPe+FxiDMNxahrfJQxGzL3tJqipAcHwnSdE71tqWhgUicCXDrjC59K/Yzwm2MRDZq2hktpE7OGZKBiqIQtm/z17BQh9zHPSS4Scg3E4M561uUmEr/XRWOrCe14igeJnLNqM09DfTDE8fbj78Kx6R4mxeZwLOk7Q0MrZQoSFumKyu4buvxfg9yNHdJmpIW/2LZtL4VjFZzdirwRB9VHw3aCh2Noo/JsVjhlducuvYZ/T8jzzGm7LRBh2MRFbtqkptG8cfobY4EYvDS24JUI5d9I7jhraF5eGNk5CHHutotizGTjZ/n8dU0WnF6ah9CZrP15FvpYS3Arxwr88S7bBKZBuEiBhpZrOd06B5WQhYr6oaE3vfPjucYX/AAWtmbwbDuNc8bROQSeH7cIqZxfkBihoxNQUnC4WYpRERf0akhCj546X/L5mO7bitYs3bHjGinM3Y+s0XyxspaElAzbDfLcnOmjUdPbQLiw474yaTkr62zEXimdOiPqgoCULslDi64rpzmoKOJWF+EGeGHaQPXDMVpi2uKEgR03nnkvxUSaA/nw15RnswZcOIXCAhiTSApx5FYYk7ib39Xfj1OgIZK3UUOLC3XiRHYOeRqyLljzsNkhAHnNa+qA8BIlisHuuhsruF+DTkmiY2vK5uO1BbJs4bF6voYF2hVi0Ix5qM/Y95zw0p4uw6181zZuyE8J8EW7L1FT+cSfKjIX/P3vSrWWIqgzDJ2YtoVUFYkaH489HNZ2YXY4OzVFo1tNQ+9y9qH4SBoEVa9yoCBNcorCWczlXZw96PU8ALdBQ1LkCDJwkQMR0DY3id8n4I8Bp7lm3/YtwYXoiInltL6/vhQ6f9S32zI9hJXhcHYK+szR0dFYZzrYKRgLnfr8uVXA5nQAldxzF4f34OkIAl5dq2hm+Hy6iBM5y1s6Jckj0gvCghHPfsBKej0OwYL+aRhQWw/ltAP520NDVPqX42D0Swes05PNuH9p4hOMQ77PQqRhnbkTDnLWwdEkRzjlvwllnDfX2KcZNzqOPPGM3paUIWR+LjZbcbbeW4uFv5i5+96jpJegTk4h/TDW0u9c+6NsGY/t8DXXfXo4lP+OQv1BDJhVl0I9LhCHz8IdzezFW7o+8/hrKPFoI3ZHBmM/nnji+AF93BKAXazN4biGOzPDBqPtqet+uEtEvo7GTNRJcXYpOQ4R4PENDWzdWYPUyAarZo8wEU7HfKQYP2ENyZ09B1KhNGDRPTT2uT8HemQnIEakp2Wga9l8VoP64mlphBkRTxLAoVZPd0akI7CzC1o1qGi2bDsF8AX4NY7a8ORvW2zmz+YymXNfB1U/x8CtXkcZCBxkBCVi3TMWsMhk758fCxlNFqVN1cX2ADN4OKlpaNgPTuksxx01Fo0t1YXtSioRDKnohmou650loxT6gaFyEjR/cURSjpuG/J0P/ZhJ+P5ZTy8DpqFssw49BCor+OQ233WXIyJaT1Yj5cIvjTnhKRa2m6WKpnz+qGlR0aNB6zO4lRTbUtLzzetQukKLtJRUZXjbClwIp7Aewx6a6Y1QXE5T9p6LAqcYIzbXBzGhmy03LoQiT4irzifRcJFw7mWHvejXVkzl0Iqxxgvf/4ncrnPe3gkE/DcWJrHDWwRIhSfydpQ6QfRBj3ivO9CAH/HlthhOPlDR3pw2ad1jArE5J7zMTkay0hS/P5/oVQryxscf7/9Sk+eOEqa/M0OSqpNrlWxCg4izeJSefmVvgyLl8bJicXlql4zD3uzY5cmp6sAndD5hhQQ++/5dI2L4zQYyHkpbWRGJTKzOMeq2gjB4CaAqt0C1FTWvvCCCeZontM9W04E4iFjxMxBU+69yv0ViWGo9n0ZxrATFYL47Ffc6OluhETGklxPslarppLYR3pgDHLdTkHiPE6CVCLGqrJsOZYoTucsDZF2o6eEiG96GJiN+qJhEzY3mTE4azHlM/yNCuvSv2P+G8Gy1DaJIf/rDW1PtSILnnh9GcFy/XJ2NBBPsJayT1SjI6cNdePlhDvy6mwTZqI4o683eS07B/lT0u8HnlXciAs5kDJA9V1Ms8Bctltmi6wd7ul4biM7Y46K2injuyMKpsIxZw1/tTKEHYb1/0DeGcDZViUKw3spZryKM5GXf6OELNXaPvmy2429kRJ4+qaHrnTNTw/f3AbPAiC3G+Tjh2UUVmS1PwT6QNNriqqNNMvk/vBCiYK/TkMiifxWDtIPa91tuxfrsbBkWqKbBxOwYEe2LKIeaTOXvQycYbj9h/Xn8uQNwmN/jsV9CiN3uwW+CKFj7H5LJcrBsbiIyuGtKlHTi4IgDWf/m8ZuXipbkPOt3jLJNk4GP/KNjw7JV6p8LFKBLj2B8u/N6B/3pH4R3nu0veNtTdjoCM/WTj5R0QtIRgJ18P/ZgB/wNC7H6hosRbhZiz0xPHebbblGSiPzN6/R81da/eDvkAH1hw1p8pzUa8qxc+nFDTqpJcnJjkCd1dzBuHs7C9MgTHempoXd0WbPILxeW+Gur1Yiv2zY1CJ/alQTOy4Pw3EQVVamoWbUX3y4mwL2eG8c+E08B43OfsuNNjN3ZsdIHQU0mnP+XhjcANA2dxpjjmofNqLwwuVNOVmF1wT3bHcw9+7jXOJnJFAPc4ncatyBU7o4y5q+z4NtjsTcCWZjU5+e7AYiMB8s+oyahxG/b9EMB2s5om2W1GQL0Qqc5Ket6YjhZ7Ifq3UlK4dzqoSIhsH/7cagu+8rVZbyVtSd+C6ZZCdM5VUNqhHRjRR4TJvIZJTzMw6EwihnBeyzLTcK23B3qxJ3gVp+Cv1g31zznff6biv4OxWN1OQ1miDBwQbcLEH2raHLUF15/FYi/nnc+gXbg1Mwln0lWUszMXnS0kcL2vorRJuzBhhASHdZkn5+WjZawETz3ZiybmI+1vEv4TqGiFVz7+W5uERb9VNPPwZqgSAvH3Hw29W1WKDpe80Kua3wXFEDNrThUpqUS3FIZaL8yboSSPz7vRIvZAqTl7rNdufFK4YsxHFVk6FXAPcse2vyqyCNuNSUdd4O+lotLdeRi9n/n1rIokM/Jw7rYzEmxV9NEyB8vMJCiPUZGt+U6MC0vERZ4fP6s8eC4W4CK/46f4XCx0jEb5RM6+dnmQBjoj5bWSUrbwuQtdWMtKGjy5HHXfNuLyAyXt5Ouc7xvR10FJLiU5wCgh5tSxfjsWw7SPEPOYH5qHleBRkQhyft+E0fsgChXj6nc1lZ7OQcY4MQ4vV9OlMXsx9Y8IDb95xiwLcH6kCCm8tuBfFUh09kP7LUpyku3G5fliLGLetl5Uipq+/phXo6av5/ZhodoXgcx4vSX83H4+iMlQ04dYZoN6TzQwf0733Yf0v17wNuWZfFOITqOlCDVQ0xy9vajNkqA395GM10Xonp6EolQ1ufgVIOqpGFrW0abZ+/HxtBCZT9XkvKYY3i89sK2VikwMiuET4IndsSpabFWE75Xu0LdTUZymBHR2IyJYFw2tCmHY4oqqeSryHF6ElCHumN2kpKa5VajRSjHvpoq+2VfDPkuK9VtVZB17AH/qZaBUFbXptw9jhsqwr5+aEm/XYHFVErIMuQs7V2PcMhmGLFTRsvM1QJIUz78qqeuRMgxM8cMLGzVZeFQgKS4AT9eoSb93Ebrt94bHTjX9DC5Dco4EAde45+qVICZWgqs31XQkpAzK48znPP/mzF1zk+KRyN5468h+9N4eCwXv7UPnWuibS9HMZ20UXQv3S0m4d0JJBktLsOK/JKxl/jwRX4ZHt5JgwvkV9KEUgs4yPNVTU0pzFVQLknD9s4ruUw1iRydBk6Uiq6MVMHMW4eRXNZ2yrEaPCbHw4Z6YvKYGwikJKGlRUSV/fkKQAEtLNQnGFmFUsw/28llkjzqIcV0k0OYrqSa/Fjd7SXC+r4r8Bx7EpSYhrj5TUoJPDTqeEsOEWeL39RpMuCpE7XkV1a2uRZtwMWb4qaijWxUmz9+E4clq2tW1Fgn5iVhZqKLuO2rhmi+EqTnz0sZqCMaIMY05ZFrLVKR0S0KGvopU/adhvqcEkfv4HE8YoHPrZEwIVtK1RcvxOEOGklQljZy2HMPLZdjfXUnrgowworcMracrqbnZCI0tUpwuVXJ2TMHKaiEiuvA+z52CI90F6E9qupWljz+rpdAyE5bqLcTqW1KsZW9sNpyPqm4y7OUu+e31JMzirrfkppKO2enAt1yAOSM5785O4i4rgGW5kvTCJ2OJWwIWdeXc9FmEV5FS9Hutpsiz05F7WopDOkracGM29GpkmL9cSTMCZqOBOSDtnIKWvzZAtweu8B3LWZ+kjw/Hk2GhkJOFuz6GaZPR30xOzS2zMN04GVUn5OS23QDWT6XozX4rmjgF9nuSUOGuoBnWK9E52gHHO6tp3WBTuP2bhGFN3LsdVkP/jBRjd6rojXY5mlbJEBilIo92KxDJ/PGQs++ZxAyv91gh6Y+KBIbmCNprhUwvZt2ea9Dsb4c9tSo6fMUAYfFSeH1T0xOXDegaYYNRT5ljxwbj4qMNqEpS0fKsEDy8Y4wCPsdk0yAc7WCMpGb2zBO26GBihUMmGiofSVjA7HqU/fzEDuBFhAyZrNMpfxZDQTJ85HkOHeyM7q6mqHivok+PF6FKwmfKvKHoBGzdJ0Nb5o3IUjeETjRBLfvtiRM22PjIAonsJz/DEtBhJXe0KAW1y4hBhp0QFbEKujUuHqf2CNH1kYJyx7piWo0Yv3twJ1rlilHsmXvSeQYO8LtrrPCfVEmBlhswSGEDqUpJm4s2YOAqWzy1UZL0TygqEoXYxnpcsDMRQaVCdOympF1KUyzub43BHVU09s16qPfa4ANzvsPeWES9MMfRcAW1KVgPZ5LC+LySGpeZoUNGEhzvKGnhfVMEsTdKTZUUtCIR3r4WaGjg7zt7wauXGJ94Dod/i0RrN85lX+4Fi6JQOlGEvqy7i/UxzKdCGI/g9c8Oxyg7Y8xjTnv23A5bdCUYtVlJOgb22G0kwbD2fBYDnLHykBjTT/Oana1wRCPBSC8lORy1gv0TCaI4d8Z+E2Kkpe3/d8mITiKo9a2xzVtNcS0SSAss8Zp98j37a+cz1lAzH55eI8GLE/9jBhWNap+EqXx9Takkm/bxsP8txODDKuo9U4DFh4XIOMnar0vE5rYi3LJQ0WCH3eh/3xWhyxSU9yYfNSVu2F0tp19P98DV0B2f7zLbSzPwJNABH1coaOWwzQj5aI/GUgWRSxqeF9vhzgkFnQ4S416FAMZz1FQdLsL0JCFO87N0RsnQ/RozP+dCp8oU7qM22PtcSWeD+fOp1jhF7DODZLAycMRa7sV9I3ZhSrgrrmvk9MopB8ErXND/o5y0G3ciLtcVRulyut2ShtJKW3h8UFKH5+lY+tIOE3eoyKt7Ap6LhMjro6b/FmyDq40IToOVdMYoE1bMWhvfKOiLXSbko0RYskZJPcRbMXe+CL7blHRq4Ba8Ck+AgYIzMTADmdGuCMtW05SaLKTw2jbdVdA0+yzYPnIEvBT0+r/tWFXuBBs/BfURbMOhtbEY2kVDbVdtxrX+9ngyX0X7sveg/Jc73jvKqWt5IdopPXBSIqcZTrsQN8sZBcxCyy5uQ9omEf7py1m2NQM3vwsQv1hNpj2y0G+oEKPGySn7VgpWGNrDTEdNl+WbMYO72SDuQRZjtyHmkANeXVNSosM2JOo54iPPRtVvCfQPJ2KVWE3tXm5H32whSk82UteWTOgPF+JUcSPV/k3B6jlCyL4p6NWsVLxnTU1gFhUc2YGQEU4YbKWioXt3wHSLI9LuMhdFbsc8DxeMGsm+xPw/kztI7isl/XDbCYPJSbjWhjmtZy4K+fP5/kratzgbZ73EqOF+NKVqD/a0SoLESU3dBpTDaYoPgnk/zb5UYFu0H4w5O57ql8L1gxcsZqnoRu+dOPGfM55xj744cC86VLtjOOeaS9FeZDAbxHO3ml9Uhvq4FEzmDIr7UIx93VPQK1FJeStLkPU1GZN/KulndBkGp6XgOXeZLmMr8e5ACvYMYRb9VobIf3zR/5GKKnqW4kCmNzqxRuRNB2BvLIRRhZrurd8PcUoEvE6q6XNkBdRf/XDqC3Ppi0ok1AfiJHuXus0BbI4MhuEtFXl/q0SoIBiFnOM37QvRMsgNjxYrSTGtCJ8XuGOuI3Pv+QJQnit6VippaFnF//v5VD5HyzkHsOuzBJ9Wq+npy/3olSxFT87KRNtyZF6VoYZ93rBHOTbuScYf5rEFshJceyCDl4pZd9gBnHcKgyX7UrtLB2DeNwwGnIMu5lVYVRaJFCM1vd1VjRc7wnGYeca8rAa/d0XBmb3U4UcNEobGYNF+Jb07VItDOXEoM+HOrtiPQb5iXNrLa9tbiTGfuVefVZOrcRU6dhAjgvn/FTPMPUU0e5eKtgbUwKU0Ct3Z36QutXi4Ng4fPnJeT6hBaqIAT7pzZm0vxp4XUvxcyhwyrgbX9sfCg8/09cdyrPwqxkTuLJ/Sq5GiG47mhUr6d14V7vYPwQaJkrrlVmLsVhnG8HnF96iFqV48hjDbrPq3Fj/Fieg2kbmrQQdXCmPx8TM/N3AKrkgjMXiMinqkT8bEAhHyLLmbD5iMQ2YCXK9QkW/wFHxwTMK0VwoSHZmCQGae+I3MMJLlcPaT4QK/yy+L1dipkSJttIqcsqeh+2Ex6nn+N6zfgLKxUlStZsbDHJQsYIaZrKbCcXOwpFSGpDpmpGUzcCWYPZp9/ljX2YgZyIzUSUUL58+EVwI/65mKulTNRLBWAgNrNd2Yvgh2Iz14dpmXcpZig4srUvi9PukYYpqeM0qalWS1yBC9bjrBwFlF+UHLsf6JFP0d1bQ8zAprrlkgaTdzBXPlLGcz7JYze8w1Ax2wgnEie6M6HH0HWUD+U06S3+EYecsMPeOZf2YFo1IhhP4H9rHOASh8KcSm57wnbZlByBJ3+vF9mrw5Z43x7ir3FDs/3BlhDMFv5uRd3rjX1xhmxiqaJgqFU54J6pmvhrtF48xJIa5/UlBTfhiUEiHO5igoe68/Zm8zxj3uDtXJQRjY1hgfB7Ku9/mh2+kN2OTNzzKNxDp3EY6sUtG7KwE4n2WCMayjd/5BGFVljG7Mk7t6+KHvN2O8TlJSn6/BCIszxZEHCjJc4gyrGDEukpKeZMZDYGuKK8wA3VZ6YfYcMZqLVTQhivt3nTn0WTtLmM0P/2MBU37uGuboGzMtobuLZyxtB0R7HHHFSUm1X9nzbzjAwVxJ05fsQEMbJzi9VNC6aczj64UYyoy3OjILOTdEWLqHu7P5dmhNRMiVK+iB8w68GiBG1WQlLTLNxe4oN+RZMfOMzEGo1gUrB3G+TMhCWaUTMt7JqS58O4xWOuPeLzkNepeL4bEirBkqpx/SHBSNEyHjeCOV3c1G4i8hGhfKSZcz2vCCKyzyuE9lbIXueXu0P6ek9guzIDokxME8Bc0eVAzj1p741p69aGQ2Nn5xg34I88ysbCQYOcOOe7RtRi6e/HDCE/b8rPGFKLCTwf27gkwfFkKulOG1kZI+ZBZh3txk2DQraOi5IkxpYYb0UFBdbCEipsnQq1BBXncLoc+d9El/OXXR2YfVZV74Eyind+ersYp1cZS18KdTOexn+GC0k4pCvAow4oYbrq5SULTnPhwbnoxdzJMZCwvQwVIKpw8qWt+3CqKRoZgjUNHJztV4qBOJJQ0qKs7ej5HpgfjBs/e9rhIDwgOwqorPrrICViF+oEgV/RxQjZqHAli7qOn22Cr8WB+C221V9Lx0P97pBML9hpK2napGsXMy/AwUFMS96V6eFNHP5DR6azVMzJPRjZlf+boEepXJcPdUkXlYLaKFUuTxDFTcrMabbslIMlSS/rMKXNBNQlqamr7w/S/2CMSg1ey3E6pg1xKMk7z/nY5NxvL+sejDM5M1ZAoGKKOQUqygXoenIYfCcdRKQQidhtc3w5Cs5T0xm4LXlSL0O6OiWp+FyC33glWTgu7/WoiHHzxQHaGkynnzITvtjRFTlLTYbjrqOsgwcbeCfMfPxvkJyUhbzN3kvR60AT7QF6tIt3QuSskXD1mPcb/1Ebpbht6zuU+5z8OAXskYdExJ9Z1Wok2DA0o7sK7nr+Se7YgAZpXLU9YgopM9vhSzDwgNUbffCf+8VlHhWGvMeyZB2gruI6vMkRCYhED2qG73DbAo3w1H1Qo6VLkMk666YOA2BXU5ZogTli5YxjM2KzUYgzaLYMy81MfQBqPvi2FF7FF7LWC8V4KELXLK72eLXQoxLI/Kye6ZATKK3PE9WkGD53pjzXhjLDykov53PXC8wRhdRqko/ZgnStaaoRXP6vgZfpyZpih6q6Buw70xtrMp1lpyr9cVIKzeDM3cZQY/MsPU99Z4+0tBCSutYTTDCneYi9bPzcHbzmJked8ik6XZ8G8nhnHXWzQgczvGrhchouIWleu7oRtrc9lyOXlFe2O6oxD+beV0a6UnlJlCRJc2Uo+tYSg/YIxS9s9sQwsM/CjBK+5Ed81M4eqVBHNS0K6TJjApTYI7+0afMRHYZSHCkwYltayOww59EaayHw5bKIQ2yQpxFuyrGgEcQqxx+qmcZrbm/HS3gd1nOV3bIETmdQu4cSdqihch4aYFtvP7eu9IhOtEcyxjNrvsuBXGYSKEbFTRi9wtUFiK8Kob56lNFopeifCunYp6ntmMq31E6HJGSa2PbcfLnWII+IyUZ7ORbCiBXncVOf/eDlmcGP/V8Dws2olt9SJEx8tp8tI85DmI0XG8nG7cTMNhFwFmswbf2++Fc6YHxr7k/eE8Px8lxFQXJfmptuOGvxjtOJd/vM9Dq5QkTOD1fz6Uh3+fJGFkhpIKu+zBvG1SJPKct3zNQY9CCWKuKKlv6xLMuZWMW9w3v2bvhNk3CaoD2f/b7oE0VIq7pSr6N7IQ03x4zgN4/ouKcNgqGVHflXT/awXa5acgeYiCVpkdQP8VKThZLqdH6gpIA1LQebec9GQH0OpE1P+z0Kz11RDXhyNgmYomh5ZBHZaC4jQFfe5WCe2RFJzZyZ4ZVIZ3BikY2pX70ZCDaBOUiFDen4kHD2CQSTJmjFSRJrASge7JkCao6Mz9KWjwiMSFAs7BOVPQSRMJyT7ugL7TsGdgGAZwb5I6TMM2jzAsYGY7PHIKZAuiYDVOSQnF0/D2ZSiE7Nt6K2biSWYQOm1VUXlHfbQp8sU33sOLX/Uw45sP/mP9xmbqwOdtLJaF8X2idHApehPc3imosnYyzJhtKnuq6NWT2Vge5w8ls83AG3rQlPjgRvv/rXM2Xo4LwMq1SnqRpAsLrwC4XFSQ23or1B6SIPaegkIvWeByigQz+8lp4Kd5iGW/ar1YRQ1PXLD2swW6P5bT3EcuKDdgDrFk9shxxHRXSyydqiA9+WzEHvZHDHeZu/H2WOVriVPJ3Lnil+J1FzcYFyop9aMHWswsEHpPTvXkiZVW5ihw4Sx2NIOyoy3WByuo9KAVZL2t0XuLgp51WINV3+1RPJBnPtYWC5LFmNfQSJo9RrjUVQbT/ew/cevRZpIUofb8LI0RtraRoXIW66vIBK/8k1DpK6cnhSb4zDod87mRPCLXIc+IuctYToN/rcbMnXaInKaiunxDRMU4ozpcSXxE6B3pimNQ0txz62BuIEWzQk4eWhO4BCTh4n05zbrkgLewhmlnOV3+6oLz3awwYJicJhY4wLHUCt2j5GRkbYMPn2xR7d1IwYcdQP1tsHZrI12Ms8G4RzbI4fXMt3LFzZtWsM9ppGnmInTVCrHOQEXuFYl43EqE/Jvc0UYGoKCE+6+AO1ehG3r0MMMBWyWJ+nljQLoQeuFy2rPdBfe6ifHimoKKr9jD/qQYuQcVtNnZD9GPN2AHd5zhfaMxytAEIx9wn8qMgqKfCAHuStpg5YeQLwKs3tJI3677YjezUPQIzoJyf+TZCeHQUUE/Nnnja60QIW/YJyduxIJmIX65KWhpmgsUPqb49klJRZ08ELDTBAfOct9sE49yU1MsfaYks//9v0Y/IeT9FBR+JR5ePwW43EVBZ7ZswqUsUyzg3jewLgU3XwigL2XmKUrH965CtE9XkHF4OmIuCrCIfxujk4jREktUmHH2nYzFQRNL3Oes39AUj5hIS5QMV1CUgQhWf8wx5omSFh5MhGeQGc5wp5jQWYIFHYSwTFDQhGkZqPkqxLk7SnrmkIY2e20hYB8bNDAD+x7bIaCLkoI6bcbF43aIKFISBu+B3SMpUueoKKE6D/O7SnG+F1/PL4RnuQy7X3Df+V6BKokferGvRq2pxMFQ7q3ZSorgrvpsfgpmsCe3967Ek9Yp2NtHRa0HFnD/SkLHr3IKyytErVKKL7oKWjB/L2KLpNAvllOtfQ5aWzhjG2fNnJVlGBvjh85/GyltfxnOVfpipkROJy+VoLCtD3Qt5NRfvwITFgXAfZWc/l4vh9GoQAReaKSwxGJsavBBRVgjXQkrwh2HjZi4upG86opxuasfcro0UkTsAfx2TsGVSQo6uO0ASp1SMK9CQT+ZkYpWJ2NxvYL0N+3HkeOBaG+oIF1VBepv+eENz+QcSQW2rvLHhbdyyi49gBDdFIxin/9YdwAv5cmIKVfS9sCDmPE4EVuZtarjD+LVDyG6BSlpgMtBPInnDqhR0Payg/DuLAJ9UZDfrINoa50IdxMFjc08COFVIUZzRhR5T0JctRC7r8upQ9EkON4VYhVr+dUrvt6ViBth7F15k/DBJhGt/8gp9aoOtHVxCKiTk87h6fCxlaF+RCMp5k7HjSAZVKy78Imz4eGfjF6LGulyh+noGiVDykA5nfowC3oRycg80UhzX8xD6VBvPGS+Mhmvgz+3xHg9TEFbx+jg6QcxavfIaeGXKWh+K8Ec9sCEIzr4UCOC+yHOjnEz8XJFMKb35sz6MgPrW4IwIJP7+x1dnJ4RCJvl7IF2Rng+SIasajn1iXdBvtgc3RsVdKr9Ipw+I8PWDSoKrDCEoYMXZvaSU5u0FcBUdzjYyWljjSH+8fDAzHw5FZ82wDi5DOPesWd+mYs+RjKcO6IiXF2B4kAnWHdgT3uyCpHrnLBKpqAvFjY4PsYGppFyavfVA18NxDg1S0VP3nqj8KYIl6uU9PCbG2erGK0vK0nSez2GMNv3X6Wk0SvW4UygFGtVCspd5YsPuWZ4EMZ829kSg03skeTRSOkRlhjw2h59WzVS7dk4fP4ixHZHJWlexCJmgQiuKu6hBpbQz5egvh3z23hbBLRmBuAZu7xditcHBHDuraBUqR2ODpag/7D//Q3ZHTlRvLc8ny4xXrC3FsGX58ciygMfm5h/2LczBSnQlAnwXx8FyV+L8TXXCsRMvvRf7iVtbHDpPmffJwm+Wlkhf5aSDvwV44CuJRamK6mbcQqGeAtQOVhOQ/TSUZ8sQN3ORupimILTXgI84msdh0yMyXDFuwu3KfzJZlzwdUHuaGbFw5shfOiCCXm3acKQFAxuZQubNkoqlyWj43dbnN2ooL7L0nFcLMA1vv9i9xR0ihOge7acWg8SQeshRMRTZsjXydg3ygZPotnHDLLxvE6EiSXckdNyMOcyM20/JcUZbMWtBAfMvKGgrJ5bEWnoiAJTBbWevh1PXglxIlxBp8fuwO+PQpSPU9Dz7jm4YCZCbWcFXXfJgddpEcaZK+ikTg50hkrQKkZJa8/uxtEGKc7wnHfZUoDlATJcEHPPOloE5wgflNy7TSeNijGj0Q/nZbfp4swqPC0NQRH7amb+fpxeFYjFF7hXmh/Em3UStB2vJP/Hxfjwm7vhXwU1s2bP5yVAukFJb3Inoaojr20xM8nGSfgTKkT6FQXNFU+C2c8E7th8pp2moMvXJGS7Mct1mokNB4Lgy/7psGgyJlnHY6qunPzTddBuvRg0UUl2+w3QXycZRp8VpOixBDZDPPAv88MBZoNNRa5wZraJPmWEOWIXtImRk8hzCTzeeONglZzm6y/GrERfrJ7G3vIPcHCIN7o5y+nD7rWI3OyAnmsVNLHnSriLHJCUrKK7jxejs8iTZ4bns91KmKe7wq5eTrG/zeE0zw4CUzk1nbPA7Xw7bGxuJL1nC3EhLBnzHjC3RBsghX11F5/Rj+0LsXBXMiw4T9stMYCFZzIOfmON28xF1BYZuilu0g+9hTD1SEb/tzeptPVC9Lstw5DEm5S9yBZGnaxxpK2CjLpboL2VLYyZVc6Zu6JPrRi2uSrKbeeMNo/F2EIqusbM1rO7GJ8vsN513aFwEOG04f/+tmPJfmKDt9MV1OaLCOkpthCFyGn8CRGU9XaYeLmRzoZJoBxtj8s95fRpkQ/i5onQzLO9JkSAGd1scX6QnErNBCicZINdcby3n4VY3sYK0QcU1OiUhCexQnwzVVK/SAkmrxbi0CcF1f4NwYU5QrgOVdDoE0l4fMkWI97JyWobe57QHvO5P04pTsYGc3sImuTUMD4VY6T2aN1TQfEeaWifbY/V7J+vY8RwyBTgCuso1lqKZDcBDg2R03JnMXb6CnB/qJzau3CHeOQAw5uNNM5Cht8pjmg0bqQJtSlIsXaCiP3KznI7Nr1xxVfDRpL4ZqKWO682opHiPmah9oIr9DkrpR4CnI0QYNtwOZWnCjCnRICx/Fw1c+UvGwEs8xqp8+DtyI93w7DK23SW9Tu8vTuu3LhNz5bKMHSaEIs+Kkg4PgMvZzjirZJ7X/8kTM+xxFPumOb9c/BzGvfHf+Vkji1oKXHCkCA5rdHdgmsbmQe+N9LVu5mo6u2CpD5yantPiu9DrRHqwL+9JsXeNwLUSBRUINyCkMeOOMeM1DFpO+SLXPCRz3RRVibOzHVGP5mcXCJ2YnaMBLc6Kelcj1Kw8eFtLfepdtvw/QL7v5T9eUkeLpeLUZDL91mzG67mEmROlZN93maMXGGPQXpK2rhlKxStHdBjJXP+9b1Y/g/3REcFDfmyF5aJ7pDzzFu47IFER4qXuQrau7IUzVkBiLt2mzp/LsNrmQ8uMMNfXX0QZRskuMAc8qjLQZxxYM9nFhq/qQinXJKhClFSVn018t9HQMNs8CO8mvtsOEZyl3kYVAv7nVKY+yjowogq3AgPxYU2zBLjquGcFoEA1mZQXQ0CB0Rj0EsF/Tu4Fn+vxWBXBmfEjVoMvhWHDreYN9wOws9CgrxSBZUcr4X0ZhwkGxR0qbEGsykGuayR7sE1yNGJwXSVnILja7FzRjw+vJBTXLQOMmzjMNhOQcOtJ8FtWyLighSEgsnMeDHYwOvZEzUTdseC/6+js46Kcu/asGJ3t2IrKraIgYr3RkBFREREuhslpHuaQUoJRUSlUUTA7i6Yxjq2Hrv72H77/f571qyZx5nnt/d9X9daLsVPdhwTj6k4eysCVb2YqfYZwnxtLAQz+TucMkSOexx6cC5d3zwXGVeD8bOomZlhLvouCEJT16v0+vRcdJkUiEK+vyJ3FgKzQ9AwgJ/JCWOcyJMjiznZsM0sxPuzqzJLKH5NwsTl0Ug5xyw0eR7+aSXHmZvXyDIQuHzBlzO6meqGLMDzIn+0HnWVrvcyR40iDWXcv+GzzeF5NA2e/KwC7TxRbyvCf491FMO+o+U8yV/IHqRcgRYfnCFuc5VajDBFmxlyWCSpqXVnZ5hvkGBN8nVy2OCOz/3EGMU7+yfcG+sXi3BS3Uwe67ZiC5/1iHsqeplfiAaRBPf8VFR2JwhDd6/Cga/NVDIuGN5CeyxMbCb95DD8dbPHla3sXDf9cWOkA2Ym6Ohrfz/MrVkNvSc6mnqW8+/sGtg5XiWr+1JMyXCE///4ZGgy7h4WwJ3n2fdhEqKEAvw3rJnuWMTijEKAi8xRGwZmIP6IK5Lrm+nS6A1419kN7ZixLR5nIqyNO/ycmulo9zQIXrlBeVtL/5WkQ3vLHc2vtKTesBmr8rzxizPEq+dW5Kz2QT7nzOiBW3gHvbGlRkc/g2V4nCJABufGlL3bYWvrD/1iLTl82wntokAE2WhJ1q4EK4wD8P27liy6iqBSuyDngJaCnCUYMtsNB/g9u7ttw4w5Yny215HLiu34OVSC0cwnJW7FOHZFjAtddCSasRlvA72Q3Zl3P38LMny8sJq76eCUrZg5QowhLZm9O26C9osXfIy19MQhH2ELvXCM3eHzSQluJ7hiAf+Wq3zmr1xdkDVHR7EZEjz91xXmvL+jU4uwaLMEoZfYrZILMTJDjDdb+TmzK5m7ifHvMR1NeLsVaYdEkHEPtjAtgrqNBKX+zJ+R6Vgy0wOjwrX0daIcJgWuaDRspgCHSiy4kIZymY4GS8qxuW8axuzT0eqcSqztJceBNzpaPL4Yz3pI8SH7Kk112oYlo7mfeI9urN+JwSZS/Hqmo7ArpTjCmeMu1ZGV105I20gRI9BRkM12LLaQ4ucSzpyh26G6KUE4z/+WLeUwfu+HFrynvS1zcXudEEsNrlLa7nwUlgnxvaGZzp3m7+YVAPM57NqPytHX1Q/X2FvtJu3CRNNwfNHwPKir4a8Jh0eClvp/4dyQydB5TTMNLm1Ah5USbBnOPHOuCvUxa7HcT0e9t9bB0ZS9b5COqgLqMdxNhmNndNS5ph7m5yQotNXRvltleLMtABbN7ICcUatuC5H9vZnetdiHtF2pGHK5mVp0nYgRfePxnf+sOyvHQW+PEEP5N7Zfzs5SIsbhHbzLSwwxp60MGQ915DBpJnRmYZgb3kzHXYyQ+DwcPUYxC1XMRsGddejKHfe1nTk6c/d95+dQ18EEK3qsY8bVUVH2fFzGWkRw3/mWGsP4aTioil0pexbezZdDbXGNPL+sgOstVxj04+8zzg5mzq74VK+j2pkOWN3GDZP7aOlzlTOO33FGLGnp/eXVOJzkiro8LdW0dcOakyKIF+vI29ULI9gZv37Qkt5lV2jOiBB5U0uZOg8MnOGEy35aer2e7zHFGRZKLen/Y4oOWXJM+6ym4hUmSD0uh6+Phj6bzUL5AjnqbTR0vLcXZq1bDQ9RMzlfSsaQsWug9GumV91SsHCyI2691VHPw6E45bwKf7tfpXYkhna1AAnDdGSxQIYDHgLY6uuotZEMfyIF+Mz722JiOh5sZHdg/l8/UYBxjU4wK9TRy6nJCDnuiM0x7ETFwTiS4wD9yToKHBEC9anVyOPnFtocCmdfB1xzY1d6EYbzSXbw4bx6/iUCASscMG+7js53DIO+52r0ac/7u3QtBowUIn1DM5l6ZMKKs7X6A+/Lz3QE3HDD5Zt8z1/xmFXjAMxqpvbt4/FjwhrM59fFhRVoyghERSdm1IsxOBkqQPIoHY35EIMG/i39SnX0pyQJ7s4CePLrG0V5sGvwxgFoyfmyFF8ns9NxHg5uk47pZz2wK0VDEw5kYEVrL/iN0dCLRRl4LfXE/S0aCkrfgb2FEgwdoiP/SM40Vylm/NRSkXEmpu714PzR0fepmRCN9cBffj7RSdnIueiB3bk6uqAoxc3SYDy9r6Fj9qX4+z6Y819D7ZzKYeq+DlfC+ExLdsPylhytavm8Sqvxfb0ci7M5u7KqoXdSju0dmmnf0u3oVCnB68pm6jy4Els2yFHDnTI/uhrZeunont5ML7XliH+bhtIzzbQsrBI+tnIc822m2RPL0Sk8DSXrm8k4vwzHc9NALa5S0IytqDjujRdKHS2ybcD59hIM3q+je0V70bI5Fpcv6si9ey2GvopERKOOoh7Uwj0jFg+DdORT3QDbt0JM+swduroG1eIILE3V0e5DNXieF46eX3V0tGM9gtzjMSqkmYo716H7pRh8t/lfbjTg2J9U2Do0U+KQfbxbItyJ5N0/OBHfK+MxnbvP9/E0jAuWY6FJM+nuGiLtqxSC1Toa5WyCv7wL7ZgJ3bdPx6st4Yg+2UybY2bC+cY67L7Lz+SUGbrXBcCAZ8AkeCF6jg1Cr3c68ly7EL3DgnGYM1mRNxUefSPxN6WZ7O/Owr0Xa1HDc+gwdy4uvwvF3STeC9t5aGchR7zDNerOGfn1lz3aOzeT9zg/fHzjiCmvNTRprR9UBo7YHcU5GWeBB8m+OM182+KvK3Z3dYCI2cBg4BI0jE3DR/aylEmuWDrNCa8NdbTnpRzDYoXw26Gm1/yb7t8V4uQwNT3VSPE6UYjAfDXNTPdC95YipAfqyDrSH0HOQqwdwPt1YgU6PnXBt/xmetJJhks9hFg/VEPvrcX46yDACt61SY2pkCxzxqt+3DXtxBg5SIhgfs8g7szlZwVw3qmhir6xOJ8rQBnn+cC6CMS/FCCSmURkthTPS7zhz8/wzu4oLHBxgPE1He3fEYVzsatxzraZKoRxGJe3GvoF7KS0Fvf/E2BSr2baP2gz+kT5wNRWS7HyQjyY7YsmzrfzNlJsmsGdu5dnzG4H3u/whdV7HfXrsQMdF/mhNkpH5QklGBLjjxUbdRTSUIiu53wwgp29j9d21L30h2U/zsagnQjdF4gEpYZeHUnB8MMOmM4++PxrFhyzvDAwVkNa7xzkdxCilr3MILoS79mRF/CcPGqoRJ5ZMOisjhojqpGUE4TAD9yJSVWwbCNH3jJmD8Nd6DhCDu8OOipsWwzfj97I499rFLgTZ2RSPApsJrGsFF+44970bqarvYrQm12pdCz379U6vPuSgOBvnAkp9biwKAVtT+nIsm0D+3oKZnAfravYg0xVGFawNw3ZtQdRVczk3lrqFl+LUv0EvNmnpYV39sBhaiymf9JSV88GfB4sQE/uu8ZPtTDukoJhIVoa06oBuoHJ+BTFu9CmCoYlaUj5raWt3Srg/EcGlwk6yg8YD1s9ASqZW+qejYOJmwiBz3XUPWQRBvSXo1sPzsawRTgwRY4OOVoK1pni2hF2eWa20JBp+OEeie/sofa21pCvkKFOo6OZusk42SMG+7ln/wQbY8MXOX6s1JFrbxN0a5GOQPbQin4msOqQDt0TLR3fMRdhb8NQ3FdHx1suQGRVKFyOcVc+mI8Kn3V4xD2ieGgKo41yrOLdmc+fnfZWjrCnfBaTTfDihhyunGPXf9gjPJq9hvtapnSEY5EYweBudVqE+sVytOygIc1dU+TwLr2K1NADA0/EmTminJ/Jrf7AjKwQZl/+7TMX4c2eQIin6Kjj+cVotScNj+rUtESzGAVVaciapKFHHa2x95GMc1BNsyS22BsihR3Pp3loEEwmrEYTZ7KoQITZjbxvw1S0/0cqKo0kWDVWRa3MBOjIPl8gUtGLnUJktRSDalQk4J2umydC0EQ1fR8iRvd6EbKPqCjXwRdC7u6d3C/nVwowkztr805mm/YhqFklRGa5ht42BWMu89uMiRpqPOOH+lohDuZryPxkEk54CeDFe+r7IBqXpjtheystzYxLwId7TqgZzNeTYnCpxhGVzHJdldtRbSRFVrmS4ntvQzxf0yYl6a3chm+dpTjfTUVzLCLQv5i7nzMkQRWOu/UCvClnHtgRgwyRAE4VWtogjIFpgwAvDbSkSMxHhlAIi7nNFPglHGf5s6UjdLQrqRRX3gQitFBL0TdT0PTCFYFNSupwIwVnTrvC0lRFssoEjLrjgt9jVNT2oAzNcnd8eq6hhrsylM9zx3EvLZ20EODbKgFO8D2/iiLw+KAA+kPYX3rmYtM0IR6wX7eckI7CKA+k/dKQ94YilD4SIyRNQ3f6bcXHU2K4d9ZQ6dFCxFmKMXu7hi75b0VXPj8jiY67owwP1gZjmYWWhr/cBkWDD75w1tXklsPaMw37eWevd9wC5WAR+lrraOmfzdhvJoLnNc78qHw8KhLCwJgZyWUbVvb0xTXuR7GkFs4X1qOXfzOV3tyFMZlhGMv9Zf+hHgbrBBgj1NHp7nsQ3T4cD62aSSupQbpLKK5x9lpOq8PBTPbWaB0did2L7JVytOAuPtqtHvI9KTD10JHb7Do8rEpE72BmBnkVHjqlYTKfy9iEXRhYlga9LbxfXaphcFOGkZOZLSt2w2BaOow4o8Ji9uAaP89l4RpKH1mLWa1TsfyqhvSe1aDmVjJWMJPY6tWiw9h0fDJqJrfYGhT/TcOEf7U0vXY3IpPkWLdIR12NpyBMKMKLzRqqqpuKR62EuMJc+rTnFMyfI4D4noZcncajaYYEhuO5+0wmotUkKdZVa+mX4WTEZTGDHtdS9rrJmNVdhjWWWnp0ajxEVhK8bGBfq56CRZ1i8ZJ9cFLv6ag+kwYLUy2ZfVyM6TPSkMe8lDnFGgJXGVqxn5bcWYwe5mnYOYkzLXIRLunJ8Ys5KnfiBHh4iPC5m470ehgihufHp1lLw6ZMQIMpz7Yln90NU3S9Ise/MVry3D0dj8oisZ9zu2rWTHSJiILjCy01MHt/7bUes8bq6Kz1DOQeiEIR98U9J2MseSNHv6t8H9/xOMGcv5rPt9BxLiIjInBhl5YMLayRUOyBfPY+AWdLyRov+K5ifjayR21fKZIK1WQ9iK/fSJAwUEMbRjsiZZAEdqfUpLfAFaMixNjspybJXFcYThEj8YmaDDU26KV2BzboSO5ng2FrPOHRgvfuwiI8fpgG15xm+tzSDk0t2TG4f1UONvBf6YX3uVp6kGKDD5284WCopcEBKxEU5855q6WEjYvQ7WMa2vdoph9ie1SnS5AymBkgxhGulWKsOqUl05qVaB/hhi4WOtL08UewnxB22VoqYT9WbBViW5Gabg+XYNx4ESzacn5WZMOfX7eYoCH/c9nY4CnEu0oNs9YmKN8IsXKWhjq6OWKNowSH5qrpqsgV97Vi/PdIRZi5BMVif9zcwK40fwkmJAfg0gg+uxtWiPfzRXOilnK+ZKAzs81t5pklxSFofM3+wswzyyYc5glClM7keZaFwPzFGnRy1VKZilsj3RF6bzV0dkM4Bu11xIBPfO2ViKGpzojZpaG1cxOx57kztOM0dM0yFc43XeC4jHuB7ylhX9saryGDz9FYedgJqzZoyNcqBI9/CPBku5YCT4bD87YAP8dqaVZNAnKrXdBcrqLnftGwee+MtCwVFcqS4BEiwJzy//VsEnZtFuDYGC11nhWH6efWINuTZyMyCSXznJDK/RWwowB/t0hgJFDS5sjNcA+X4Od3JbV6Xon96aHIWKylLt/KoTy7Frl/NGSZUImxTmF4cVlDh6dIsOyxGxxXa+i7kwQ9trgh4bqGdm2SYeo1dzQHaWjPwBx2FgFSitm/OuXgywMBWgzV0Y/EbagIlKB3fw2t2rgVbo9F6PiXZ+lGMV5JJSjibloq2469PLdz5mgoRLATPR2laErm9yfvQe9vcmy9pCM/zR6cDJJD315HbWbvhVfnBPhy37Vz3Is2XWW4XMQ5X1wLj6g0hHPOxIbwew6m4e0YHa0L2I2N+2TYwF0Wbb4bI65KUXtCQxMz9iLqWBLOs0fnXqmCrz3nwEENGXXdhR+pUhw01ZDTbv5s6nqI32ppk1UdLjSk4MgXngGzOvSYLIdiJjuRyx6sE0XByZz3aGAdfocLMJH9XTJiL3rUp+LbTC3ttt+LoQYiXB6npTaT9iIgIBpZzLo799ZiTZMAgx9o6E9FPay+iLCtv45yDBow1YH3IUJHDw/vQUavNHzlGR7erQbPlqThyTottZ4+CWf+JMCBz/rozgn4XJaCDPaOO38NIeyQAr3ROvr4ZgJyTJPxkZ9h70GGuNsswT9tdaT7MR69Hotxy5Y9sdUk3jkh7Gdp6enySajfmoolwVo6XWqIGa1FMODddPw0DdqtyfDfp6HsYdOQZJyKXnxGxbZG2FUsQrSIXaN4BqbJBDh4RU3+PtNxZKwIqn/UlP1mKoY0iWBvwO+vN8KIIgl8U9XUsH86rg6WYK9aTW07T0TvDqkI4LMY4zYZKfFJGHtRSxe1pvheLodXLLNEwywM2xCJfcwDaytmY5hNFJbO4J6KW4ABc5LRZbqKxtyej2GUiAKxin68ngervqlYNYc5odNUJOTFwYxnZu2EmfB+H40xqVr6Mc4eZvUSbB/I7DrQHu0UEmQVauj4UFsk10vh80VDtb/moeJDOPznaqlumRt6nxahsI45VrYMh7/74s93Dc3vswKmAm9sqdfQCHNHHDwghma+lgqX2COTf2+vrVpa4mePG5ZSGOmr6XiDIzOsBNb1KsruZI1/rshgtYJ3bZgt3N5J8fyLmnq2Wwg/7kqT2GbKdPHEup8ieI1T0/7THpjyzAlfbmvoptIZ46NckMPzfJxnLXGvEM4H1fRgViIUF4XYcElNF/8kQrVYiKTpPGOz0mEYw1nBmfyj2zqkzVsDdwUz2NAILNB3xF3O+fUHIrBDsAZ4wFlUG43lVS4ITFHQzbho7EtwgV8rJTnOCkf/sS648VlB8qRUuJ9zxtcsLcXPE+C3twAo5ZmZJsBjuQDNI7X0vK0A96cKsXOshoJmi3HJT4A/O7S0+bWYuVuMriEqKp4sxqY0ASyHa2nv+U1Y7C5EfKWWkpSbkFkgxEDOw0Otc/CtvRBnOScvDk2H9SEB9ujz6x0z8Yjd8+ZQLeWXsQfYeWFmGyXJK+TomemFviIFaUZlQNLgDattfI1CmG7zxYKPGkp8XAQc8sOyvxq6rJ+Ju+y2p7dpac2ETAh3CuDLzyqiVyEm9fbDzmgNDV5ShHYf/HArV0N+fXdguEQC151aCmnahtvnxKjL4Fnqtw3ZU/ywNk5LI2ftQnFRAkYHq2le991Y2zsR97iXM3J34diKOLz7qybzo9VId5DgvxA+r+e7UGQvRnmsmg7E78JoLxHCxqjJ4d5udHVJhD73YO7QMjz9KMWYAcyQ7UswZokUHjZasvAsg103GVKTtFQ/vxJtbOPRrruKBoRUIV2bhClTVHSSr/tMTsAF7hHDedWg2SmwEqoouK4Kq26nYtJoFfkyy/nskuAw57P/l934OF2CxZyHO67tRsmceLSQaSjOoQb7F8RB8kNDVsk1GF0fg8Ps7EYpe/DlXyk68Xn1qq3BqfBoeO3X0s259VjPbO/H3drSpgKLfGX40U5Lq3MrsPCCDOeYKxy+12EP9/7pK1qKfFWHB6kSjL6jJffQMrydLoM+Z+/ZtoZYliCG0VE+63sTsb2rBLXWWvJ/MhVXeiTAUs4Mdm8SShQi4LOGprBXGumlo4odOW6ECVq+kKPVYw0dXGUM03o51vJze/p5Gmp6ydGW75lUY4xrKXKc1GrIvr8Jvo1OQf1pFT3aZQx9bQLs9DV0NWsOXlTHonIMc2/MTGy3TIBZArPrTDN8PLEOnWo05NxqIXwSwzD+P3auy6YIuhQOv40aSti+CA2dw3DnkJqun16IrSERmNVLQ91tgLKl65GzU03ry8xwLykUp+bxs+Xrg4eD4VjGrOU+CzFdYvH5ooYej5zLrB6Nj0IN1bybi46ZkRj4UkMYZIswtRTr2WHznZdhfhsfhPEu619ZiFLBOrTn7tihZ41D+X4Yl/i/52CBvcZBmBfCnB+6BPWmgfj3KO/CrcXQz09DTK2GUvj6WnwaGiZpSd7FGkP3yPBWo6Gpchm2DfdAl/dqMhuQDqvBnihsq6GkfwPgFSrGjTAVhZ8NwKor7D5vVdQYGYwRbpyNPHsOnh6IyHVBp+Vq6juP+ajeFS6uzG+pLtje2w2Vv1S063cKFg5zwcqfGtp5IQUGM/g+/B5BfgJCXEVQO6opONUTC/eJkJujJkcrvsdfEU55sr8PdMTYN2KULdDQmO8BCF26BiXXtTRnnBeG64lwi1n9kS4S+tPW4IIJ9+Z+T3QPFSG+jYZOZvlh8DshcgZraMZyP4xZIEJmBTv+3Hgovrjg3gzOwLBoOO93xsjunNUvwpBv7oyJf1X00SMW4pWOKGIe/vY2GwdmCOHDGVj1IBHK/U64zr0z4nEhknUS2H5S0rEemTDt54m2Ai15zJXB5ZsQTb3V9GdfFn7eEGPHHQUNPpyFs8t88M8xJVktzkC7hd4I36GkZ7VZWFDgg0wTJXUcKoPrFc4u9tPpvdKx8pkABXy9uVU69owRYt0wDb2bnYG7Md44NVRJsefkmGjohQKpkkSqTVhoxC7MvGTtn4/v3B0PD/O8jduGacW+WPeBzz1rE5zOCHGCO27U1jw8sRLBZim7xjjOpTUpWBylpoVtarDbUIDLB9S0Sq8G/bqnYOgDNaW8K8aazAAM5XnLyt6FXjEShN9X0wDjKnxMkWLSOTVt77IbO3oKUGWmprsO7LyRAuS8V9G1FxXQGxEBt+tqMm5bjk0Rofjnqpq651dgTk0EDjFLdJ2xGy3eR2I450+yfzUW7Y3A7rZasiyqxr2JIoSfUFH7QdXow/Pw9puKOvSqxNEmCQprVdQxpxLLxjATtlKTX101MnJDYTVIRyedKjA9LgzdR/Kc25TAdSUzYb2WxnevQMRuKU4sZW45Ug6/Z1IM4s4dTrWQzhTBiLu4n90eTN0vQp9QDa2YVwfzh+z78VpaMKoOf2sksOCM+tVjL3LWSuDIXHGkZy2i2kige6qh1gU1aHtaCKseGrLpuABTOwvg9FlJOxIWQm9OCtocUNKdRQtxzVKAaelK6iucDqltLHya2Mvqp2B/yxRYT2N3YGbz3pWAytFa+hi2ANIXQuxpUlLUmoU4ZS3CigQlXVWZQ1ISjIkdtLRhmxGG5MXi/WwtGaw2w9jLEQg14r0ePh+9jqyHpoSzwsMYEx7JodJq6fwsW8xk786MVpOo1AJPTUKQJ2Be8rDDG3bVH0/YEZbaQsTn2/Ir37O/NbQRMnzUaAlffDGylTNynjI3lvuiMsUZqV5qumcTjIj/nBAQrqY7+WGY/c4Vep8aqe5wFFKN3ZAkaaSjs6LR6ZIrQlo00f42EZi9V4wHUhUlmKyFQk+M2mYV1a0KQ9lrEXp8UVFPsTsy0qXobalkR3bHCOar4GsK+pXnhMkPpfh3pJJ+zM3G3KneeM3sGr4uFpsbxPApUNGcFkkY6SrBxLnclXYx2BQqwTZjFdX+SEHyNRHyP6toVP9EnJ4kxdcbSkpihn33SoLAu0q67iKEMMMNE7Qq+nlHjHuZ7rj8kJ00VIgxzm74Zc250TUVmcNdUXSGc29tMOJbsR8d4efJeRL1Uohf59WkGRCG1r4i7FvNZ3EmAWvD2QdHs79nRKMx1Ble2Woy+ijGPDd3mHI2XhspwaVp7vC/oaZjMiFUo9wguqymI4kyKL080DpMTaPaxsCAPforu/Od9GicvivEdH6Pf44rApjVfdlzf/zwxMu+IrT+raFnbUU41NcNFtP4TF/7wSZViKM9uU8tkrDqkQCr2HkfjJcho0CAdcxg+iN4ZpUCtGd+yAnLhqOpF0q7M9v7b8IeUwlqfipop2cuTG5JcHedgm4d24h+y7zxdA/PmF0ejDr5ILtRQ2YTNiLvtw+u26lo2LKNWFnvAyO1igzuZCH0ojdmH1NR/qtcWBv7wsZBTa7+GzHQ1Qc3zdUUcDgXS/J9QfzMv7zPR9sMf+jrqajPoAJ06+IP0yQVOZXkovGPL0YFcCbYbsXdNmLEJbInOmyD/B8xBF21ZOW2BdOuBMBvgIpcbPIx5KcQd43Zv7SbsSVEhFInLQW5boc40Q+bu+uoa5cdWH6A/bo373hqJfZ2j4Ezz8APRTmcUiNRms6zpK7AvkMxOGCtokH1JTggl8LNUkd/q0qh/0CKnb01NP5DJeqUUfhlr6bkaRWoFq/Hto7M9n1L8AWhiIxV0bcFZehtEI5klYocq0uwVLgOz/g9E9zLkZYrxdsHKnIfXYHCDnF4c0hJ2yeUo7ooCsO/KMnEtQz39XgfMzVUlVGCg/wdPt1jx3euQly2GD8yVbTdowq28ZEw+KymFf0qUNRbhkruxNTcUrS6KEXGcDVNEuzBTqckHGCW1o2twt9OMmQbayi5pAKnbWR4msV+1NMY5dwvKyzU5Lx7MuiSBB3vaOh13XSEx6WisA8zkt0MLGxIw+a9/NvT56HRUYT7+iqKs56L1UkiXEpTkSrMBOfWSDhHVHQndxZ8X/A+DmZ+yDfGwYlinJmopuIRRgjWJePWJL7/bVOYKuRQM4MN7G8GwZG1kPXXkvW0+dBvG4X2czVk6G6J+9dCUMIcbnljMfq4peFArZYyu1lDP0uG58yHVRNtcTJfisxI9s0LdvCf6InnPho6+2cFyF+G63Eq2j/bHpezpNA/wPmzchX2tJFh7hAVtX2YgfEhnshrxb6zOxh9bFygfqqg9Wv8cLfBBYdWKUnm5AeHvq5wvKog32gH/Njhhg783DaPdcSXJjHGn9LQ1/pgvGjjAl9/Jdmf94D9f844c01Nn4974EuMMxasZi/QOqOxvSuy5muocFs8erZmx+cMPN0iHOJfTjiQzF15NwquQSJscFJTkrcMklwPtP/Emebnitp7ImgeaChAJUan4+745KkinZ0Mt856YNp6FWWu4Jw45oY6WxVdv+qJWXNFcE7RUOi0EEweLMQwdrfs93J2dE90a8+5dF+O+wpPWMtUzG+5KNCXQB6vpFZ+eRAUS5B0X0FurTbCtZcfNLf5usNG/NrrC8EaJYlv7oT0YjTW3msiZeAO1Fxej1cdFFQ/ZAcCDkXyefDrfQqwMs4P3/9T0fj+ZVgYnIjD75vI4GEZnhxNwdbfTTTtVhkqziTC0owzp3Qz9m8TwfhfDTm03ArBaDEGt9dSW/9iBG4Jx7N/mshvXxGUY0MxvKeCQicXodubUAQlNdFbVTH+ORuGmc4KGnu0DBfDwvBlmZpIuBOC8mBMaVSTxbodWDopCGYD2HM/F+NTSSA6aNUUWrYbTZVCREnUNDh9J6I3BGGEC7NTm2o8KFkPMfvUo8RKuG0Mh6kzu1VJEWJO+aOZmc2ruAa10ako4ExQ5M5HY9doyJiFXgeZQCaLQ+sMNRUtNcW8odEY5MEdcXMKvG0lmL6e3W38PDw7nADTryoS+M/BxNNJqFzM3bp6Kjo4yLCC2b4wZRo2j+QZdtPQ29czYDQoAdtuco+HTcNcZqS27DtxRlOx+pYMZi20NMrdGH2498u5rytyZ+LRZhle1qjJKnc2DrwT4dltFdkZGSFyWRocuV9OTlkK112BcF2ooVu+yxD4V4ZVrsxdfK29IsP3O8yfhZYwHJ+GH5Yqah23AvcG+uDcdP4+82zRtsAXUt7x3itscTnMB++qmf9ly9F6ij/00tR0OcUCDd6hOGOnpsbmxYjeF4KdAu7Tw8uwr10aCm6q6OoqSzzYmIYX19h/m+zQ7YMnfN5wVrS3Qt67QKTx2ZkNWgbHfwNxy4Vfv+aE3L4yfNmloPceboglGXLcFBSXtQZ2cz2geKqizUlr4F3JnctdM8XYHhkBXhj9W0VjYhyg8nZnntRQi3bOWMm5Gl6spLqx4cj77IzIaCW9Pe6Mzatl0OukoKfHXeFUydyf1UTZeo64wp7bnNJEqoORuNdRjHJm4ItvPRD+zAVv2EOtevvBUt8FDk6c/yeCoB8swhhm0agHKRi70RWLmXXnO8fgwy8BuvP53n2XgrsurmiYxzlZkoHOq73wukxNCW3TYevhCQ8Zc/XfLGSleGP5fDUdzA3Hl6FCDOcuPqIowHKlD4I5qy/EZWBCgRc+ceaH6+QI+82fba+iiZ3yoJouxpqzKhqRuRGNF0SQXVSRfPImPBWIEMM8f8ouA5L23kgapqJuCfnYtVqMw29UZFxWgIvPxAhKZddbl42EySKcna6mn+XZqP+X82Sv+v//bv9Va1+cYr5azsywx9oP7uxNI002IXaqCF2ZnZo3b4FkdAB2l7Av3NyKlz8DoV3Bc/hkKxw+B6D2j4oKmvJwbqMIF+7wb3xWgqA2CWgSN9HDgaWIC4/DpbtNdCBlKwauCYaDu5K6WWzFlKUh6HlJQf4vi2DNfLm7Lc+quBhtjYKwnvco9PYOTH4VjB/uauqVVQg7/i2PEnkfR5Vi7821OLxBTWNQhXOTpZi2Rk1jf1ejp14KVvxQkcevKqTNj8fYltyJLqUwfxMCZTcNZTaUoqv+ety4paQi8zJcWB+Bye6cn4bVeMp8fps58P4/pdDlSXF0G+/RnZ1YHiDFQ+7EawYlGFQvxXSe8w33dqP0pwi7uCM+/pqFTiapGD9GTaqPM+FpmoLEw2r6NsgMuzzSMIGfW4P9bKxul4igU2o6vMQEi5+zP/Ke+veYg8fMdS2uq6i7nS0mM8MPeK2k/HGrEVwkxRcPZoyj1gj4xDncgr+/mR0sV/jg2SUVTbm4CqoCb8zj72biswi2A+V4G6sm67fLgbJAyGZypwhtsT/BD8QdKg9bjqp+gehbz/ccsQan5njCnD/b9ac1xJcCYNtFTbose6R5+WBApZIMlWtQmeWJgc/Zg/ra4+Fvb3xnTjOMXgRHczmSmDnPfgiDQuqMo4ncy5390EPshFR/zrep1rj4Tgbw8/ScEIx9n11h69lEd2rDoOftisnhTWQ12h5nznjiODtO45wAHBojwcYuKlrbxhf+eyRIvK6kmr7eMGgpgd9sFWVPXAvtCAleTFbRvS6e+GDriqPzVKQ/OhyRpU7oyozx40Q0eg11xk0+6+MpwfDe5AR8UtOjncG4OdgJZuEacnfchI53//dvsGgofnkeHMJ9YGCrIR+vDHzWeKFoh4pm5+aBdCKUcA4P/2cL+o3wxyh2YWeTLZi3yh/d+/HsOWdAtUyE9XtUZHEwA6f/EyKHZ6BxSTZWZol4xzmvXmQgb7UQuey5cStLcahhPUxESnp6PR1nfojR7T8FNYqycPuUCD6cz0f3FqB6ti9ae2noWqttyE6RYHyhmvb1KMSrMj9Y/1aTQ2Q5WnaXwihYRRt7lULaT4rr41T04m8ZjpVKcLsTz9XhEpTqJMhkn61pX4ncajHsDVXUaFOOnxfF2FinpDC9CpxfJILQSEl6FyrwRShClxIlbVq9HX96SmF3XE0dhpSiwj0c4wxUdO7SLmB6NP5TaOjPMBNMW5IKJfO2asZ8vJ+ShvKuPP+b5gKuUgReVdF6moPMkzLc4IyyuzkTFpGpAO9vSd4M1HeWYeNrNbWOWIQNK+SIYU6WDDSHf//1WLBZRZd1i/HBIAxKU57bjYvhtywUJaU8A5YEd9NoNG9Ucd6aIXhtNDTTeAYWm+PXg2SUM+N93meG2/mJSLVWknsG4fC1FDQuUNLa70ux5E0wgn6qSLNzMRqN1yG1FbueCbDiaBym8fOJGmuLMfNkGM8ZctjAEXNfuuEN57m9lwtmwhXlajXV3AOcrqVBrzufxTIXPDnvhgU5PP+bfSEsEOHNHDWlaPnMT0pwa5+S4rZ5Iov5efQtFb2c6ItJbcVoaFTRwVcJyJvugmmV3Keb2c0bnfHjpZIeZskRbyfCbc4fS10OjJO9MbevhmIvZGFUex+YsC9XeW/EX3MxpvdT0flXG7Fjhg9Gcp6/4r7QKnxQwQwjL92BmdUhaHypotHPN2DmFwnUKxV0Z8oO7JoqRdVoFd1ILUB+qS+zPvfUwUoYHhFC80JJN0qr0OaxEI7LVWRelocnD8Wo68xz5VUET9cAXC9Qk3RABcZ8jcc9eyWpDzMfdorBWyclGTiV42JxPOTfFaR4XATLHRIcHKYmx27bsXWoFIbcQWP0d8IqRwr/3mqqb6rExDOpKONZvfy+AqvuJsM4UEkvwiuhrUpE9UUldey3C36HojFwmYaGe1ZjdkAM/jmqpj+bqnGhnwBzctk9X2xHzEIpYmtV9KlsG5JfSXAsj/NKS/heLsL2EUpaMoDnbbsEU8yV1HqwBdYlSfBQT0mn9wOtT4mxy1FJ+i2A1AQJqpgrzP9dhEcuzF23FFSXSFjzjwDqcUpqfECYuU2GIVNU1Ll4AU6lMcPweQ3bYoqfiEMWZ8ikVxYIvSBG99MKsvluCZN/RDiRoKCPvU2h91MMuqqkmG2Ezl7MkGVKOq9YiP3DE3HlnZLWvzZHCrtnA/f40cHzcWKABBMHq+hsvRW+B4XgKed5Zg9TZHJPvfrf/Ce7oOsCdxT153kYuwTZuWlo4Dm0Gb4SE7/64dVHJb1c4IftPi6o566flyZGyW8JznooycbIE//7vwOLszhPdsvgvkgM0SslHXgjgcFSdpURzLfTgnFojSvUj5pIX+mOUx8lqNApyWGID5qWShHpq6SGS2k48kcMn0Xc48/FWFzpgY0uTWT2hGcnmrnudhO9yhZigrs7bp1vImGzEA+83DFriYJmSSJw7n//H99IFcX4h8CvkxR/67mjXdLxn0gKdW8FPZIm//+/NZGer6JXZ9JwdJUMe0810ZkFaeh2VIr0xQo6djsd79vJ8HZLE8naZ8Kfn0/8oSbK2CbE1RNSSEyUdGdLDMTP0thPFNT9VSKs7qXBcJaCjk5JRHCIHHFNTdSiOAsO93wQcUJBdgNSYVUjxYk4JUXdT8bYdBmG9+E5mZiAfZ/49Uh+tvMFeMrM/7qTkkZMliGkjyfCQpV0wlyG38yXH5mpyo9kYb2fGLF+nLGns9HwQIzcbwqq6pGBgn0irOMMl+kyINwhxOdyNXW6ngXvvmIMZYZ3u7ATj6PCcIHPLtdgB4Z1W4ePPVS0zLkMz9rG41uKgrwW5yLopB/qopQ0yjMf3475o6BASTnTC2D3yxeGkcx+djtxfWU4xtgp6apZCfavj8LFeAWlvymBYlMkdF2VdGHNTswoiEDYEwWpPpRiUlIMBnKujlxUivFmsQg2VdAaSSlaZzKPscdZzi3DpTVilEYqKOhOGca1EeGygYKyivg6RYBabRPtDyzHK7EAk/isZa3NMKeEuf0k7/UkoOe/UejKjmzu4gL3QhlK+jOrd3LGFjfm9upG0tSuht4xKc7rs3sq56Pz+1icH6Sm/gussPxuBHpVskteXYLOWTFotUxBJsOWAdaR+KePgtq6WqKNVIbTnCGvHy+DwYM4qEY1ka5gOYRzopDYtok6wxqnlkfjkGsT6fnZ4JhlEBQHmXlMlsGs71pM/qOkGeSJ9zXMLceV3NG+OOgixlZmp0kKewjZ705/VlD4U3v06SdDQ7iS2t/wRPIyd/y+2USmb3wR4+iGe0q+/0/mnctu6Mzf0/uiG9q4eKDlCAWVWLghfq0EqavYR+7IsUojgmNfFf0IccKAsTzbnNUXx8lgwr6/PqaJpr4Uo+KJB0bfb6T3VjJoRnjh+59GehrDs6Nyh+vJRmrSivFhhCeGujfSn0VCFD1ywx9mqv6FCdho5IpW2xR01jkOgR7p8C5qpPMrE+Fvno6TPxop9qQYQ5644/5DJa38ngGTRTJYGTTRrxkJyHwgRyizXNzpaNzylOPZgSayc85G+z9SvDNroq/vpChPEMGvWEWdnubgeIAfFK4Kyo/JQqdhvsieryCj9ttxy1KKP3sVtKiuCHrrpNhSpKBn8VsxY3sQ4puUtG3vdhy+vA5Ps5TkpOI8NwtBC/4+17Zvw6zOa3E7hHvqVD5yJQHIG62kQKdCfP4YhMQhSur5fjOm+gRieKqSHomK0e1pECzuqui2czmEHUWYe0xBAU4F6DFaigixgi6934KpTlI8yldQ58YtSC+Qov1QBUX1qkLMuhQcv6akx51L0NFXgpYLFZQTWorB/SSwOacgdUopwk+LID7RRKHRO9HfSoLkw010zqYCp94mw+aPggSllrjC7rBpCd/n8jIsf5GM0l+NdMfTGoONBHj5upHm/GeN061Tsau4kUw3WGCrSACvVAXt6LAEQ18I8XqSgv4cX4zp31PxvLOCbnnzDP9KwtXYRhr10wYT1qZi59RGqplmjfsdw+HlwP1rtxzrd67D1CwF/Xphjp/pcdzBSnq/0go5LeJQfbSJHK/wfl2TIvimkuySFqHdNAHqbirItqcNws9Eo3tlI43pb4lwm3i8P8g9WLgY/TXRqDquoOP6trDwl+FWkJJutVmGyd7sL17cKZtXIkbmj7lhSpJcWIas+2vRJ0FJv84tQUVeGAwvKcnMYgWGjJEhghl4/xRH/G7thShPJZ0ts8O9U1IsM1RQi9t28F8rhfvuJhrz3gaJnyW42UFBlX1T4efvhvblTZS4KhVH7N1w/n97NDsR0eGu+Mx9kf/SBR/y3NH0v79De8ABH3rKkPeqiWKYu3rUuWJtZhM9kkdj4ysXTPrLe+oZjQobV/xIaiJfaQB6PpTiQzsl7bgZgDnTpGgnUJLqgRV8GqW4+klBjwc6YOtdP4zZ2kS1SifcHuyNJV+baMOn1djy3BdVoxQ00CAGr6zSsJznKs41Dnp7ZJjRWUl/9iahYmEa/pYryHGeHSS/pfi8mZ9n5XI0uktRmKygw052OPOIWStUQVeXr8I8drTqNgp6UCjF3iQ5/g/gIIwWeJwcmnVUlF3bxW2xsLuw87FbVNyXLTa2dHd3zQwxHXSHgZ1YWDCdgIXd3d39nff767kXC2buc6597f3bz9K30kxn96QhmsSoSTHT4kkp8PzljGTvOqq6mIDp1k4YsauODpekIbexK/5uqaP17LlPJR8j/9WSdXwqQoMEeHC8lk58EWD/2VR8WFxP8x4KsbFCiJUXzTTBkAHzlTTkDamjy0Mycb0wDetkdbSmjRQhPzxQ2aWWnh8TYdw1d0Q3raXlyQJcznHDBO9aCjgrQXt4YkSShXbNzgZX5YMRCbW0wzob50f7IvaPhaYvzMWlYj98715Lwx/m4O4wfyQnW6jr2zK0uRiI2Sn1dG5hKTZfDYDVvHp69DkLk1anQeNaTwHOZehgz8fxEXU0fVMJvif4Y2ZhPQlGlSOiJAyb99eSTF+O7RSBi061FDuqBOOiguGfU0vFHqVouTscsSEWGhRUghGTw/F8gIVecMvwfUMU1nWx0ISSChg9OTjtxs74sgI5hVx8Ka+llwN3IS+chz7BdbQrqwLZU5MwdV8tuUTvRH07Huza1JHH/pUYvicMqxZY6LDVapSuSMY1s4lkR1bid4ckPOxvps/PF8PpVCQmNqsjm9nL4aMJRtCfWiq/uRJJf/yByWx2ZavxKCMIiTwL2divxDLXUEw7aaHdy5die3UYJtrVUWX0IriNS8TycDbT1PlIfRkD7tE6elq3AWd6C6Blsxj3ch0MrzyRPbKOFMJFaPYwAn0q6mhg3CrYSQLw4UgtTfi9BlYjfZH6oZYE/ddjUKkXnNi5HLw3IXyNB1b51lLlICfs6+AK27Z11CV0E3IU7uA9qKUx3ZywxOKKLtxaWn03FO63HHHzg4WGZ7ngwGEP5N810enFHli01Q1LX5tI7eSBhx3dUDrfTJYGDvY0ccZarzoKkG3BrJ5eGJhjJq9zLgjZ7471EWZaKXLC1zfu8P1lpgXHAuGYKMA6VS19fuWHFUIBDmbX0jE3b4x84wzHeRY6YC1EYKwIncLNpMvnoMdtEe67WcgsT4JDghPyW9eR7Y8w3DoohLZnLeXvDYWE7cC/vFqKbs1F1VBnyNlcXot4EJmdcYlpac0XHrZ9cIa2Qx0ph4RhcE8+PlnqaOXOEJxWiDDTbKbyraGY6ivCqpkWWjkrEg0vRfC/ayaPy6GwsfAx3qeOCgujcOMTH1FMP19zI/BOKkBYkzp6mRiJln3EGBhopg6rIiEeKUb8RxPtkIcgaI8IQ1abyVqTgNFtnXGnrYU6IQ6PssSI62ymopZcVO9xxlam4dBnHFg1cgHlm6mrgIvFC0U4oLOQom8ZFmSG4DfTWN9X+RgX4I+jDbWU5ZKN98t8UPWrlhSz5Ljp44VxZyykdsvDjKvpEFrV0U9hBtad9MHtj2Y6fE2O1qO94bHSQr5iOYJ2eKNbjZn+JsmgzPZCso2FuDOz8KaZAGfnW0j/PAvpRXwEVVho/vBcBAwTIJj93BSXi4z0UHj0NdKw//Jxyj4Ck28YqL9rPhr7h2PKBiPlzdoK8fd0hDGPyo4ow5fhfCjG1RLvQSn2st1/vM1Cf1fnY/iKQMzwsBDNy0PVzQC8628hD/t8zFkehO6XzNTAPr9bfACSLlio868y6NjfNhtppkUTt6JT13R8+GEit0bluOHAh4veROW2ZWhXwcdGdoetUsth2pOOkSfN5O2wA0uupmH6FKafI9twuiEVk5jerM+XY4RvOqxHWahRkD3+XkuCjb+FWlesgqdDOIrOmSmzYDVMuhS8nGymKcNWgnueh2sSM43xW4qHXC6m77HQltH2aH85Bd+NFhr6Zgkc9ex7j9bS/r6L0OFTFFY7sFlsXIhXxyLwrEM9tQ1xhaZIgNvMS/3+c0fadwE+FrDvDXXD3jRntDvLfOmyBy4luSJyp5meB67F87t+qOdYiKd2w/5aV5z5Z6ZJHX3wZ6kLblw200hvT1xVCbC3Yy1ViFIwT+6CcXMtNOlDKlZecYH4GvOKNp54/JAP0YtasjkTDRc7dlcX66jxy1RMsRZjFcuO62FucG/tjJYz6uhMNgfHfjlhs6SWfs5KRwPXFfcca6mTIQD7RwrhN6yWbl/nw6GfG8If19JjWwHKS9xw96OFPp8JQotffNxlPi/oJoG4yhuCuUYaVSjB7CwfTL1qoAwvGQLqfXH8m4F8T0rwZpkXWi02kyhFgqN5XhjKZtrzuAw3f3uj4amJkvrysPavAFYVtTRUpMDVMRJ8TDNS7OEMnLkrBtUZaYpdFDLLmA+0M1OLjFDMfugMyVsTJSyOxqPfzvirMFFYk0y4NeXDsVMt8XnZuGvLh7JFLd2cJkCpuzu2cZh32WWAeygEx+K0FDc6C1HPwvBtr5bWe2Qgb10IBnzXUgzzsxabBWjTqJZUynQc9RDg5epaGtAggOCaD/5qtTTBVgz7CD9s/aqlex2F+Bnvg5lLdJTDEaPK4Av7zzqKW87ustYbA5bq6edUIWRD2P1YdLQrLxdv+/jhxFaWX0/FCPIT4CTbQfuNYhx6L8CXv2aqKM/Hk04BWLu0lnzWFWDuHT4WHrNQz0nFuGXgo/9eC+FBHhpNjUTFcgP1mJ2LbQvCMCzXQPr3WzH2UTqGTa2jN+uzUZclQPQt5gk9CjHoYBAOCSzkpSjEzC1BaP7OQqdmZsPsH4h3A020ZWYO5j0LRKE327s7mXDd549nHBM1bpmH+rkh2NzXRL3m5ODQoyBcv2KkcnMWPnbxwzHmM6F5WZiw0w++5Wa6+SAHW0YE4MRVM/WXF4Mv5yN+QC3Jh5bCej/TT18LhQQsQr4TB0dW1dL9n/YQWvNgtcpCx3asxTeBP/qPtlDppg1Y/tYHx7+zPa3diPu9/PCJzb14wXpsuB+It0dNpLfZhJH9/NE42ESKL2sApCOIad6qw3osWc7H+SNm6hS6FrifhrsL/pdl9uDUpqEt8y6H+2tQMDMErXlmSjjlgL2OIbDqZiZ7yzrojQE4Mt1MsuaOWLXXCwOGM/04bcTQCb5Yy3LQpd86WM0OAP+4mSRL1mDdmmBcaGSh1RM3Y1YXf0Q1MtG6Y46YucIHa/uZ6GDdZvyr98AhxlT2PcKgCnSEDeOEg09WIbU8EGRTS92urcGQRgH477yF7koDUHTWEZ09a+nutM24aOuFvm+ZJ/RxxsqBbniktpDTNGeIdW544m4hQVd36O+4IDqceY6VO96PEiJxmIXmzU+BbWdXJE0z0+ZoCU62F0JxhvltEx/sXyLEx90W6vbKG4EyAZ551VIvJ3fYzRHgalItmTfL8W2fGL7vjDQzTIoYixgeN43k21OOtRskWM9y4WAfGWZN98PzKJYX0yQY/McHN+cZKLdPBm43EiI23kznJmbCP0SAx8/M5PMrE95DhKgMNtO937nY589ypAfbtb25mKFmnn/AQlazxTh2yRtvdxrI/EoO55lCvFhhppOTFHiTIkDldTPlNJZiSBMvDGKZMr2xHCervRG1wUznCzIgHOyD8UHsXJ3k+MUV4cZJE10TSjFhDNu3TSayyirBxEAhBNVG6h9VhEZjRWg/1EQV30vQ4rIAiskmSpVmYaG9LzpmWWjP9UKcqgpEmHstJd3OhaBFKOqLmf5b5ONsgBiv3xppUqdccDuK4W9vot4n86E0i/DfYhPterYdk7/zwI1iOetcCC5jidvnjdQtKh+7KgRofs9MRra/P8vY7rPnC+x9UqrC4LDGTLdfFyDeOwQ/GIMlhRXA9XMIznY00x/3IrzsLgB/hYVirJajdmkq9KEWKrdegcWWFFyxslCLFasR0ieSncVMr2NWounYOAxbaab0d6vQ4XMs+I9N1MKwAdvz+GgdxPS8dQmWL07Gl5uMbycvQf+VCRjejXF7s83o9SMdw/eb6GXVevSVp8GnwkT1pRvQ/nc62rU10+nJa/DpTDquMA45bOOIoaXeuLrDRJvqV8LNIw17B1koVbkC7Z+lof9BC9l6Lkeb3pGYts9C2XkrMHpwKN5a1ZL++0ac2eaFxEVM/zcCka0V4uouC12/HYo3TMM/ndi9XQqEXuIKnZuRItoG4VsHN9z8ayBBcx8YdwjRl3mLjdELu9iz624zPWwVhoypLujpZyKf8WFwzXHB86dGChkeDdsNLnjZgr2nUwCu/BbCcwLL4i3euJvnhL1rain0qQhF80SYBjM1Zv9dedMdC/MsNCROgaThYlxns444JMJfNw/UDLEwPSvgk8hHX3augtf5GMSypzU7S0xJBsbt9EbcMwu9PJiBS1eEmNDCTDYnslHRMhgP/Y0U57wV35/HwHm9hWQfy9EpPw1l+Saad6ocm4JiMY9p/u/hPKxKCkKQj5nyQrei4XEauN5mErQrxaZXrFvVmendkBIcT4jAviQznZlaggvHI9Giu5m2PduKK0WpaN3DTIfmboNUkYoSxlH/Nm6Dg3UKnswz02/PbRA0JGAr61yrZm3HOxkHM5oyv7Jbj52mFKSNNdECh83o+SAN30eYKCrDAcH2PDzyNFGT0Wux9XYKNueYyLb5FhBjy/UTzfT0zwa8iAtBO7GRljTdgDZTg3Gzj4kq9euw+nc43C8YKYyxE3USAmxeHvl+MPZyw/pDRup3JxCDB7ii6Q0jPZwQiAe3XHB5Efsu1snWDxVBwLy3X6dA8INc4GQ0UfWIeKw57owjvcykTE8AL9QZsVIzhW2LxvsrIpRMZj4p5eAlueKq3kgerVg3r3XBoR1Geu7PAWW5YjuM1K6PAPd2uONmIzNtggiF0z1hu9VEnv4inP3iAYdBZprhL8Hij17YPZ+dZWghuhUHY2VPC2lnF+N5jQDH2f0vFZfgLAQIrzLTxYmlWLhegCMzzBRYJMK14x6orzDT3jeZGLArAA+uMw1MK8YbsQj6UiPZbS/FoIvJmL3ISFculKDv5GSMYUzV6W0pCln/PdfISL2elGDhAC52Zhpo5sMyjOrOx6L/TDTwbwEez4nEJ56RSJmPz0fDwHtopLePi+D+LxSBrAfxRpfib7oAY00m+rO0CIdCmVZfmqmyVSG6/xHgMOOl31ZlSE6OxrU41pEHlWP0yjg8Y7sgd9iOJuU8RLSz0Ilr27HTj4M+iYz/Sx0Qm5mKrW9M9PDmKqSx5xk7zPT+ynI0bpQAu1Nm+unmDNtAPiQz2L01d4Ij62IV2Sa6e3stGr0PQYdkpvkXjhi9SIBHH0z0s8QHnNks79qb6HMZe852RZ3cRNlBm1HDCYBzgpFav92Ivh6BiKw1Um2bLWjCOsjPYUbymrAJ9S6haNHOSLn9HBHmE4SIAwaaUuiCuNsCTGeZePq2J37GCPF+MJuF0hVtTguw6QxjjOoEOP7nAs5uE3339kenfiI8nmmmqLgA7E5wRhS7Q5c/Ydg+TgRLqYW6JnLweqMLHjU204YqF3xM8USnDYwB0j3gOskdK2NMFH0lDfOi3DCYee+0dymI3+EKO7OJNjPtZx8T454D85O1obgV44xWIYxb7APQtLMLMtcyvXXNwJWtvnD4aaLRvhk4u8AXYWHsPrfKsOeRDxZ9MNL4eBkcl/lCGm4keY0CD3/6Ydk2I4X+LAE1ESLthIHqKoqx3l4EZBvI5WMxdi0SYepgI63hK3DN1x8jbYx09Fc5+H5J4LD7392wFfPmciH+Y6J/NVthuyeJsaaZmt/NxiyDEKO6mMm1Rw6aDRbiWaSZFh8rga2LAMlkoJATpfBZycfxHQZaHFGKdZ3S4bvBQEvspOj7nwTPo43kZ1eGqs+JqOvMcplp0utxLM5sNNH4tBLMDIjDbsYbE0cWYVN8ODJumKjrv3xU7g1FEOPSZ2OK0DU5AkfDmB6qcuHpLcLzAyZqO7sQmp/h6DfERG/mlOGXbxrqLxqoraYMfdizfKWRpKVlWLUjBQdY5/26rRTR1TH474GJlr4uw0bPeNA9Ex35wjryhmCkiE2UO7gYTh2EcGBeairbioiBKf/fT1+zvtn/OwemWBNdvFOIFVWROHvRSIfsi/F7ejQG9TCRmuUjb3g8PkSxDIpegxszo/Afy9CBKzeidUwKy0EjjX62EXGpPGx3MdLqkPVoto+Lh6eMtK5qLfqx5wcdmf5vrcat8TzQBRO937IR4xGF9i8NFPFuEwZdjcLSRNYFkjdDGRiGkhwDBYSugXIRB5UhJoqb6465swTQ9TbR6WR3rDnKB+nY7gzzQdMTLqhyNlNhmju4hwXw8jfRqCAh5GHeOFivJ1WVEBf7e2P0RgMlObOuqfIEZ6SB2u/mockad+ie6onbLA1Twz1g1dxAgWd5mNHcHQPdDRTsy8OlMa7oX26ijuc5iPzggk5rTBTgnIDrCS5wH2ki+szDrFZuUF020tBaHgo2uqHdFiN1GJiGzqvd0SfSSENOpGPPFzGcWDdpki9D+TkBHrL88jOG4AhjvCNLTXTpkz866oXwGMc+398fzf4IwT9lojuv+ej9zB1bmGa2u6ei7S8xmrHZpc/LQqsR/ihlzK9Nz8Cs78HoG6qjx6uysC0uDM2H6WixgwRXN3jjBrurcfsyoRoeiH/LjDRsshjKfDH+jTLRp5oyzG6VCEu6idzNUogrJMhgnmNRiHGLdeP0HkYKXrAVosYJOCQ0005RKWafFUDFcj/XtwzXFvPhd5wx9qIsxJ1h7/aK6eFvFqaRBBRlJNGbYhStjIdyPptXr1Is75mIThIjLZpYBoeZfDxkGt5xvQh9XWLgxTGSj0MpKplW5W2N9PEv48lEIdqz+8+9UABHjhCDOpnpV1AZXpn4+BNtottzHXAuLwzaehPjvbVIt+Hgc2MTPV2xEVmRqVjyk3Xw7C3Ii4vA9qEGeurggcu9PHDpF/PYZBeY2/kgg71bQyN3lP3wBIUZqRmbcxbPC8vYTFvDAQdGJKKljYnGLXJD2xx/dHitp9vDXND7jT86u7BcYyz2aVMQ9t3Qk2C7F5JfuMM61UgX/jlia7YvcqVG4rmGoKFEhKOXTdTsjRfmbhLiTbGJHsXzsHK3O7R+enq5nIMwgRuqmW4zp0WC35dphvmD22oOEse6IXa+gaYtisKzHmKMu28kjlUyTnwToxfL99H/uEjuIcHdwybq34yHybYSvGXM028fH4atHpie8j+fTINdP3dkPDHShv4iHBR7wqa/ifJqePhy2A2V9wwUWp6GXdVuWO7B+rKZzcfWAxJ2n7fW5aH3RCHrJqx/TQ1FvxUi/FAzf+vOw4FnYjQMZXmUmIo9kyVYsoDtOz8HNcdZ3iwzU71fDupYRtQ+NtLybjngdgnEqUsm4npnoqAkEAfMBrKerMB0iz/WlBrou1Umqt4EYsAqA62KlWBcoBymJB2NaCZCJzs5cmJ1dNJKhHS1DJce6Wi4Zx5GWQcjg3n+NIEIAy5KMapWT5qrjGeXSWEz10BZr0SQuEixwd5AV3yKMMo3Fm4fDLRpazEOb07ArRsGOmezFau2p2CQr4kSFeWw9UnDq54sR7Y54Fr7aOwebSKJ1VpcsIlj+2wkG9FadFnMONDWRCulPnjfwRULf5vo7WtnlHDS4XyM7YLMGxf+CjCBZYRtTAD+BAvRuMJIV5nnzT7pgvNcxodPotCWdQQHxkW5nFhI2O6dmGCihqPxGKARYwTraCttkrGnQQzVAMbGG/iYoJDA39lIPe7EI6G3K+YMNJLjEB4+bJQAzJOtmyTjd3MJbvY10btnqVi2XQLrGUbyXMtDTJwE0Sw3995X4FC8HxYMNNFfRTIudJUgibGuV0McxmSJUbeRnfF5HB7uFKNip5FKVcm41lcCt5ZG+tc+DWvuSjD0OJtdtgw+jj4YwLy3+h4fXT5J4K4z0HaJAncrfTE600QeHDkeW0tRV2mgXW0y8EUuhS3z4T+aDLRwDoLnVT3Fvpfj57wAjOlpoEfdCjGaG4U1zB+sdpTA/nwKOn3SU69JJfh2iYu3f/U0PrkYaRouIjL0tDqnGMZxSVBxDfRyGPONg+wMMQa6tKYIU78koH9bA6U+KYZrURRC2N5dL85D0UUhOjZlPWJfOdAsBZmsT32dUI5h/3GhZfPd3LIchczfJwnYO2QUwGagCNbMi4ZHbUTx0HhUXjPQ7Ib1qIuJw1zG3sW+65CfGYPzW410O3gd+rxKxJw9jF2bOKP3Vj/kvDFQYegGTLqaDA5jY+OPzZhRl4rJ5cwfWm8AWUViPrvzh/e2oHMrHnqdNpCVZgu+JaZgZy8jOZALwu6kYM5O5gPJXliy3Auzgw20t4UHXp33waz/DPR3rQ/GZnhh8Hc91b70gX8jAeufzP8/+CJqtwADPYwUEx6Ie72FOMJ+7tHBG7qSdBwvNDAP9ES7MXyMmWckRaA3YgIEqGMM1syOdcw4D1xjd+g0Lg5zdogxkvW7s4mh2NBKhP1TmFe7cpD1wBV5agMd6p0G7wEeqOQZaGcc8xBHT6zea6D5Pfl4d/R//mskFy8e5pZIMHgrm9fOVPzzY5pkftL+uxCtP3oiMM9IF/kpuPHSFbens50yZyEgUoptA1ku22Ujs7cUcxUGck7LRUq8BCf6Gel6ai5cL0mwZReby9AC8CxiTGZZc+9bPh53l+DKCCN1vpuLudas/zCdZ2/PwcpKpslJerq2Jgtf6qTgVeqp4WcOXJylOHdMT2PK85GeLMEr5r0T1ucjZ58EIyx6mjYvF9W9pHg41kCxLwrQvDgOVVo9KfoVoXHbZJyO1FPygEIMOitGVYieFnbPx/x6CV4s1tPZq/m4v4z58zkDNV5djOsjRXjSxUCbG5Ug+0wKJDF60jUUo3gdB4NnGKi2SxHmh4rR566BVrPnIhcxUpYaqU2HYjh25ODJRT312JSPgtHR+HBHT6+rChBdH4PeTA9PH5Tg4fx0hDQ20LL1ZVjemYPlR4x06U0RZBMFWLxTR4WCYthYC3B7mp4GuRRjxrx04IKOljctw+QBKZioNNDoXaVIZ/5+wctAsjnlWHYzFc5HWY5vLIH79zQsK9ZT454l6LNQALVKT4uCnFG/LRVjmKdpU13x83kaloxjeTrPHXPmpaGacbVZ5AljT1946PX0uGETJlYkoovYQNe9NiP+ahzurDdQUKArDvzi4Vl/Ax2rcMKWGVwEjzJQ1Xkn/FzKw16m/5XdN4F+JiP2PtvxnluwKoGDnxzm7f38cO8SHwvYHhWWeqOP0QeGID3Zso7+55A3RK8NpNS4oYOrD7IZcxbO9kFFfgqeZ+hIANbXTvPQdoCOnlo8sfcyFy/26IizwAlTbdNw2IuxSpsICMa4o32Snj5bhcDV2x0VzMdSA4LhGuOBIJGedrf3w/azbihYzvbuszuCBrIe8cpAw2PCcDvZFWFXWdf4HQhTnRsGZRioycxwjLzlCqOngarnhsD6jBuOTjaQbZswrKgTYiLbI45cCBPbfW4Tdv87WEZcc8W0Pgba8SYe74JdsYrtVOrWKCRvE+HUAgPl3kqF0zmW42l6uv48DHF7WffpaKCvbaIhKhZhbo2evidkwyojGB/eMR9okonp/4JhfUtH8zKyEDUyDEvLdSSKFOM5443PNUZ6rRLig4cEcsaB/WRivHjlg6THejr5T4pYgx8Kv+opNLwI+c4i+E/WU9NvBejOfEP+RkdTDxbBapcQvZ7rqPOPQuTOF8FXoaOcU3mobC/F0modmXPLEB/PhR+75zjGh3SVi8qeerp6oADjy8UI9NbRKHEu7IfKcLivjib1yMeFrxLsnqkjxbNiLL2bhilT9QSRB9bL/ZHupae/Fh+0l/iivpWeLt1hvTwkGLv6sp01O4P3LBSH5XoyJrriaG0YbHvo6esyf/xJ5GMo28G7t7yRzTTs0cZAA1OdYdgbBRdPPRWOdsI6eQhCBxuotIkTZEsi4WzSk8dVP7S/koqu0FGzoEAU70nHGLmOZlwIRLOAdPA76uhv2SbodnGxw9pIdjke6Pw9BeXX9TTDk2nyIxc9Cpj/DHfEM3ES1g1he6F0ht1bDjhsx58/CsP6ex6Q/dRRVJdgbDztic4zGUN+iELxP1dEsXz8vCEaweGu6JFkIIFVPDokieHra6B+lmSkjJBAxDdQh/PJGDVHggMtDZS9LgkdCqX4XK2hHYY4WKZK4NlfSzbZyUgUSzFnopasWdds5+OGbSxztQui0bqIcaStnppNDUdpihB7xHrK/xIEvwwBvjFNVg0NRvp6ASYa9LRfHA47Dzd8eqKn1mvjMYMxxnpvPd0fy8eutl44tktPxRPisT1FjLHP9ZTVJA2zD7kj5ZeBXHdnwS4jFNMG6unygEx8WhcMI/PVyK9cDPKW4h/bzavfUuBHMsxcpCO781zs3y9FxHAd3X9egF5V8VjOdv9luwwU5AZhxig9fTwix+yrAVifwvx8dy60sTK0zdLSqqpsTJTJMddXSxu/ZKMzY85RDVpKfpeCBztkOGPUUtvLmTj9Wo6Jp7Uk7Z0Fe7kcZUyHO1LzEWqOgZ2Tnsxzs7G2XwgGhBuo2FKIaLkYdsw/B2pyUHQ+DJ2bGcjytggl3UXYm8+0vZRlzQ8J6o5oqfYm67wHkuBQqKNK1kefhnCg7aInB+alkuZRWP5BRw3nmU6s4jCLeXjlLzc894xE/XbmUdcDYLydjoXd9HR4UQiGDhJg20UdHWY+EWsXhP+i9DTQ5Iwj5+OR6sE8SuEErXUS6ll+eehd0Lo5Bzcj9CSpdEFJz1i4s+8t3OKBGK9QdN2qo51J/mgkS8WbGi3Z73XFot8J4DZnf/vMEZ8oDjXMz0ttPPBZl4rLCw00L9cT9w5wMGK9jpyaemLO4BQk+rPPX5cAhzAJXFK0dHBEPLwes875U0u3ryVh6G8Jzqi0pJgbjcAod8zvo6ffDjwM/imBeCvTniEZeY4S3BPoScl45tcuAcwVrL8c56JDrQzzazTUmvVjWaEXpifoafgSLsyXpRhwQEujd3JxzEOG70zPb1elgMwyvPHTkkNiAh4sc8Pr3ez3vVIR9FuKN1odtWvEx5y1XtAMYZyZnoofjT3RpYWekigZwdckqBrCOgjruGGM1e1ZB+8zPQH3v7gB4/TUajwH8T/dULZWTwdPZeNZuRwhHzW0xzkXkfUyiNh+6dcKodNL0Ki1kfJ0IqxgZx9ZYyAUZ2LhGAX8l2lpxokCfE9OwKOOeiq5IIbHEtbTXRkjjUrHqMMyTPbXUZfR6fDpJ8fRj1rarivEsn4cdP2ko0ReIexLxRC91BN/pwDHtsiRMl5HnxJzsCwrHLPd9dT5bS40mVF42kRP8wbnQTwiCo0266mtWo72ewMx5o6Oxs4qRfujPNzZzPiqaR4ujI2E/gzz2JMF4C6KxsDtBtrTpQAuY4QY0l5N2V/y2WxF6L5ZTXLvAry/L8Dlw2ryOcx4sHMg4pn/73DxRhJj2g+t9SSTeyPlNdOMgvXrBl8825wGm3Z6Wt4QiO2vvRDwUkffDV7YZgiCyl1HN7kso7/646NYRxGDuNjSxw/Jx1TU4W8iZrb1w4tGarK9lQBdB38s26OizyI/jLJPw6iTOmoyJAI9Q/0wh6ehZlkR4Lv5o2lbDfnI/GF6lI7Pe/U0siIYK8YJ0MNBT0W9uLDa5I2Ocg2Nu5yA5m+9kPNVQwG1wTjcVogfPgZyk4bjUKgQ2ewsb4+GoXC4H9weasj6VTh6T/CBwklLkwKCMIdlSV2QjnKDw3B+oxcMPjo6wrpsVlkwvG6qKbdSgq0PAmE+qKYR22RgoY5EJzV12MvHln1SLGB8taEuHQ07vLB5h46mF6fjURtvNPTRkfdSETQLZRjJ3vnEvBwcGxYB5V0d3U5LRvJ+CZIzdVTVPQdNp8jgcERH7yZmIrK/HD1kOur+NhPhs2UYPV1PLSfJ8SBIDttUHW0qkqP5Cxm6sfs/5pyPgMexEN3Q0ZWvCljVyzFykI7yysTod1OOCGsd/fqZjZdrInH4vpauFOVCfDkaXfvr6PWAHNxURWC2s47KfrHP8w7G0tUaGtNDDnnLYFyp11DBPwm+zg3Ez50aujenCDZz+Hj1ifnA6SIcr03H+dU66jG8CKZ9qdj0W0sjjmfh94gQqK0M1PZrFqRDQrGA+cPR+lyUzo7Gw1wdVfyS4HAXKTYydpotKsa6Eamglnqq/lIESbM0rIrV0TruFvw5FYPizizH53tjTscEbF+vpQ5zfaDeGYf05lq6PsMb7izzFB5aGmPygKEPD+2YNwo2+WPVRx9cPaoj2Rp/3ErlgrtZQ2D84LKOh4BdGtqwOBAzGVt6j9VQVNdQ9G0pgPYS85/qEPTvIsDbFTrSPvHFzPo0PHXV096cWKT7+OHAJjUVnorFlGR/DP+ootNB0WjGuM7pLDvXPQkuFgdi9kgNTT4owugWAZjWTEN/X4RjbJgQbgLG9qO5ELGu6NReSxe6x8B0kWnGW0vLj0Zj1WVPrHqnJQ/7cBxc4I32N7VU9ScBmfc88TZGS/v7peLFeU+cb60j9TwuRrzzQFFjHcVEpkDZygt3tjHf/hqC81V8ZNiz+7kWjvSVQvTvoCWrqaE4XsHHMa2GPN5F4eBZEYLna2ndlBikW4vhfFBLI98GwrcoDbNGamnY+zzoo6Q4yzw54QcXIU08MPkt0+eCVKzZ4oluQh0tbmDd67kMSUyHLS6nYvgZKbRT9BQ8RoZ4nhStpxnofoQUX19IkcQ6Wuf0XCysjcHiEi05PcrDqNXxaHiipRUd8xE+KhGXQxnbDJKyecqwZIOe5PmFuDJFiHz2bvL7hRjmk46pOVp610SMmcv9ceqXhjoOYPv3MACPB7L3tGVefigIWcyfd3lIoTnrh2OZrPuwrla4zBdfAvT0vkqKa/H+qB/MeCBagRefpFhfraeyQwU4s0qMxIdautqI8e0KIbaN0ZHSkI9IdzFeVahJ1bUAfVuJ8bqjhs46eMFrXBi82jIOd/DAllFR6G3PdrPCB8M0ybg+lHlLmRfm+CVBsZ1l2StfjOzNQRLT3tvG/pjbjYP8HhqaxPPA/nNxUI/Tkf5JEDZdZJ2Ifab1BH+M2+yHTKbDp0e8sOoTB5N+aGnCS2+sacHFuAIt5TrG4VONOzzMOtp9MhpuBg/ciNZRwrxkRGW7Y2S9jhqZEjFvigeWMX/+6RQP6W4xKl+wHhEUhHYe6fhYqKVOLLOkCd44mq6lqVdzcd5PhueHNGSUZCJ9kwJ0XUMTp+SDezcOyY5sp65n49LLSHx009IeDzHu9mdsHaUjx1VSSKUB8GY6nC0owNc+Ymycp6Xo1QVY21uMhiIN2R3PRw+hBBUsczk9MvCpaSgOsjlGL8rHoh5S1BZr6MbGXMyPj8XUflo6Ep6HkosJ+HJPQ20KC5DaJAkn8nQUv6IAzzsn4wvj9oX12chnOU6JGjqkLMR6xhZpHMb2r4tQuSAFzVh/2bmlCFPGpaAPY56akEIs6MtjTMDeLaYQM5um4g/br/WnC3DhnwCzFmvIbCxAiyvp2NFVQxfuesJtVhyeVmnp4VxfNI7kQVKqJUmAL1Z+jAeYN9pP90Tu0CSsaKejzydCUDfLD67Q0sqEYPw96AvHfVrKZF6Up/dHu69aOuzug1eJQShuoaOBGb4I6xGME+x3BNtCMPxzGgLWKelgSTBsdqfAh6ckTnAIQm6kofKGkhJue2KWYxQqmT9kJ/hgzLgo/G2jpcFbffF0ZjTKmcYm9fCD9mYYOn7TkOhMEOYdSQN3t4Zmb47AAYkQy9j3PsyMhuykCPen6+iJkgvHOA/sYbx0zVuGdR/laNOdsXqAAjNmK7C0UkvKIgmCxwXBd4KaholFwOoA2ArV1DZchC1lAbjfVk0VjnyI5TKsYpzmtzcZ8VwJNG30FDKOhxbjpIgfynjGkAZ+oRxzmP/0yeHjRoQC89m7tS5LQ2ojBU4bNPTkahqCeAo0ZV5aFCVAW40cMRqWXzZ8nGE9wTqNcZp/NoaNjkHTKDX9nZ+DZ2/isO+zisYczcEOxq8xAWoaE1mIlkIB/BYyb2/DPOSvAPVXNXRRVIChu1Nx+p+a3p4twNigVGR4a2jvNDGGvfGDQ7yWIsVyPGrGdpJlXISHHD+2BMGpXktdtmWjYHUU+j7RUOVXOc4yv2q1Tk+jr+dgu08s4mUakszOw5y5iRgWqKFTJVKMf+AP/wrWg8Kk8JgQgKcDdfRNnA3tOxmGLtWRoFUB8lZyYLuc8XZMAfRiDvLYnQ8Yno+qvxLEkYYEy/PxtJyHXj9UtPF0PratS4WbVkVvdflIWZQChzlqujwxFzckMvjtVFFlUh6+7pEg0lVFA4cz742WofNIFUk5mfBNVqC/o4ZuJrLPjxCjaxs1zTLm4TLr7F83qin4SR769WTeeFVNl24GIW9pGvaO0FCLVoE4NSUVTkxje3v5IONTGKQcLT2uZR6QEYxIljsf2wci0TEAg5mfD+jOBW33RFORlqZ8TIDfLw9Usr3DwRCENQvELl8NJQwLxKpnwfAo1NAmuwBcnR2Mmh8aGowAdL/DOPK3mq4jGs9bi6FpYD93Z74XJcHaTA3Z6qJw458IkjXsnpUCOC5VYOJwLbVjnHt5gALLtmrpg0iKn5sVMLCdPTFOAVuZAuPnsKy5HI6ru4Xo1UpNVZOi8EzKvPGSijgXwvGyQYiwdBUZZWKM2KPA9EFa+m+AAJ35GXg8WE3vd4jw3jcDYxkT+sWLUFmWgdtT1NTmfSqeLPTDm0Mq0rum40uGH3peU5Et0/ztb77YSmqyuZ+G9f/LgAUqEvzkI3a3PxpCVHTWTgC3jf549pZpOF+Asj8KHB2koQU7+eD8l4FH5WoanyHCy0cKyMs09F0ixchGGXA/rKFfW6QImZyB2mkakv9WYG1YKCpjNTSneRZsl4Vj4X/MiywSxiCZqDNV051WIkzQZSJNV03mLiLIdmdi3PwaCjwnwffyTDReUk0Zr9jnHZRh3Dsd1X0tQFhPHhpHsJ09WIAUex7OWmvpV0U+YmdxcPq9hjotLcDHJTzYs3er6VaA+rfpKLrMtDeoAO1XpSG8r5qCNhRgggsfGxey3tHVHyHSFHA3aWl1x2Cs3RmA3a/YfA9Hwm9fINy+qWja4XB0dgrEBqma5tWHwvNEMLo7qOnhHX/8W5GMvkfVxBsagSnhQuyUammgRyI2lfnA5YOa9q6JRW6uL1reZ6z+KAELRb7YFKKm3a3ikMSYPrGNhvzs2OetSYOLVk1x1kGIT05BXT6bb2UwRkWnwYt9V4M+FBONfOyrVNEE61jsayuFubOaejSOxbd1UuTnqUjL7vtlNB+/GSdk70rBxSVsN4ZraEA3LvIH+2A/+67h8Sm4+skHrqXMM5+koOUjL6wbr6XTIemoSvTB8xsa6tNEgO6/feDMGKyyvRAuLFuTmR/+ieNjYFcZUufpyTlQCMcTvlixUUv+slysV8iQznZTvJYDq61y/O3Nzu6WAOV8GUIWqUn0KxFLPGUYdURN2x8rsP5pKGRspzTKTFjWRKCdDdtBez4cdmZik10NFTnJMX9YJlqurqY3zD/POqVjeG8tPetdiG0n0zG+QENe3QoxaUsqrJ9paOGNfDQay0PvPhoqZ/r9URgO6xgNTVnB/NKZZeEwDa07EAC+Yzj6WDMONwRiEj8CO5PUVNkkAFZ2MXiwjz3fCURSm2jMnqam+199kdnARcuuWmpRG4V9zfxhZL9zwToKUT/FGLxWSdUPw6EYJkKr1kpadDEcie1FsBYoyeOLP7wvMD9soiXelAj4iISwZ+yRbhWIJizneuSoySM2BGV309HYhfXNb0y/j32wQqSmu9JEtGyQImaGhhZtiYJwRADcFqjpSmkKOi9kveiPhpbMCkfoMwEWsXMlXUzBwlJvjGW8tKFJOsRpvphvUFPjXzzcOiWHO9vH0l6paGKS47pQQ/Vj09GopS+aLdNQN7EAK2ezTuqkoVpJLObdlqA6W02ThmSimXUGCh4oacA+OS4dz8C8C0r6fFKOebkZWLBCRVN4mbCpjABHoaaWsQp8vRCKePZsms2FLcvHy6nMw+sy8b04HMf2a6hDqRwzLmeg8SolmZpJMadbJi7olbRyTC4uv4jD8zEaCldk45QhGqlf2I7cyEGP+jjkmtRkQDYae0WB56OhYdwCPF2UjsXb1NTXvgDWO1KxOVZNV5GPM34iPB6noqfW+WiP//2bOiVpXPOgiJPg+QslbRxQgATWVTbUq+nF0Xw8T+ehLXvn938iMfYb89nLNZRuCMeQD0IsTqsh0YIA7HWPxKq7apIMjsKfGjEc1qjot28AFPp4aILU9H1dFGwcWGavU5PxcCjOd4pHc14N7Vwegi7mJFzR1VCHsyFovT0Zg0bWkF/bMOzuLkD5JCXV2oVh0DwBCs/UkFWMH4ydErFrpoaejwmB44JwuLdQU1SjEJRoU9C6rIbGvAhGvzwuqnfU0I5HwVjMZl/YUkkPpcHoGsrFx6FKut0/GMOIi9l7lNRifxhipoXg3BsV7dzBRdJbP5yYwDqjZzJ+rQ/A/vtK+p7KQ6MIf1y8rKTDmnAE+gsxKlNN25yjcLOZGCNvqok/joOVzRVIkqiouCUHD+YpoG2uIo/5CTjwSoawtSpafpwDblemFbbX//t/e8mHZPjBsrV0HR9BzPOtlDUksRFhLWP6am0N3X8rQnsd68bxTLfbUuFvm4lJJ2roeQsxrMZlYAbLnV3R2bj7iGnpt4rurMyEXqVAd2c13WDc0qVBjpUJaqo9zMPktgrEG1mudU/B5e0KZI5hz0uy0aOdAteSlVTfPRNlQzIw2E1JccdScX6bApv2qun2z1zIUhNx8p2aIlfn47sjB4cYw+9+lwX19WhwnqqoU0QW5PlRcJrO9PZMjl4sB7eY1TTOMxNm9l29mTZCrRhr7UvCarY7Q+7n4YktB0+aa6irJA9NfnHwnPHSzp15uPOHi9p4FR1bFIqimXHwbqok7bpg9C4OxdESNfV6k4oOm/1R8VRJxd4pWBLK+r7//7LbD949Y1A8hXWB//wxYFk8tjxS04yAQPTpHI+uHdUk2xjEGDwFwk5q6tMhGLap0bh9RkXZf0NQMYoPWVPGt7tDYbWNj8RxappyNxSbXvIhYHqwOR+Or1+FKGuhIp9PodjeVICKSiVVXOLislsANnsx/vdOQsqOQPTyVNLP9gnYtzkA7+aoqNvDZNh99kMTR8Z72yNhPyYM2xXMA89GY/T0UKY/JSnGxUHlHYx4VyVFtYqCxS0c09/UUPkYEXoFZMJESgp/KoHz+kx0MdXQH64cjZtm4sGqGmp/Q4LVIZkQLGb6D2WdgPmG1aVqknsLcK+U3csTlim7ZZi6OQSnn6goj+197v0A/CdX0bs9fGyxCsDnD0raflUOt9UZWG/PfN4uE8bbCvy5p6Iir2wUf5AjLlFFHSBAzRc/fPJR0+np2RD2ZxzTiJ33Vw74STJwxyjpWbQITjczEHqa3dvzHPQXy+BzqIY6NcrBx+oE+NxhvvEmG6kvE7BnSw2FDcpFEw8OHPNqSN0+F0WRHOR0qyHv1VLs887AnTNqmvZOCu0JBXaxzv7jTBoOUAaWj2C+9zMPfwZzcTVFTcWCPKS1kOLyDTajCZn4+0WBSy4q2tdUgeomGRi/UENBK3NxXCbD6aFq+jo6FG02B0HI7qfXtEC4juFgJJt7QNcgZG9LwIYjjDOFIThs4KLvjGoyuoRAXczF37PV1ME7BDk1KWgbVE2jvzItSdJw8xbzfNZXuv7yx6EAJf1hrGHLdlZ6TkntivhQtczEk2kqimX3X0qZ2KtS0pTOCbDuIcf3BiVlQwK8D0Lj00oaaC1C3KBAvO6kohMPhJgUHIgDOczHQmPguycQ/GgV7d4QgYixzLuyVDT2WQYanDNw4GE1TWngY2xtBkay95/gLEJEp0ysm62iqsBcHGG97/cONSUOVCCjXoHDGsY8C/h46hIAjyQlFdikQF/G8tFaTep5edjC5+HOaiV1sclDQRYPGRbmz7V58PmTisPfaqhxFylWvcnA/Pkq8p+dC+8VHEzupaTeizPR6HcElM/ZHV7PQsLQGGySqSjFhuWaOgOtNSoa1Z5pzDYKP5keXuVmYaBzLJ6U1NCZXVnYPyoWk/op6ff+XOxKSELwWOY/qUwbnZNx+ICKUhfmIEkbj3BfpjFJLsq7czCH9aZfw7NROF6BHE4NfbiQj/7GNIDdVf6sPLRifaSGzeXm0zys6SpC21lKerIoH59upeAMy6x5/FAMvx8OdZyK1onYHDonYelSFb1uYL3/cwy4LDd7zA3Gu/JEvLjGeGZXCGbmxCJMwvZ3eDjadImCeYSS1EGhuJYdhSVXlHR/Zxgsf8KZ17FZ7OegKMYXuwaqaUNoJJTnQoCBKtrL/m7/AzGWMA1cUsdg3w4pJAVMG7djEJgqRdeeKnJ7kIy7wQpsTFFS7GcJrGZkYuYiJVVJZbhUEIIr3ipydJVg/dEgtGMaU0bIYH05BKnPlfQ8VYL0mCBsP66iYQdTMbJPJrpPUdLoHdns6+UwsDzKr8/C+PwYmHur6M/UHDRZkoAZj5W0/qAC41LC8GEQY/vmzMMrePBkPrNvfx7+tk5DZkQNtXFVQGcXDm45Y5UwBfo0CccfGxXdECiwWRkG520qCpiZiZ5+kbBi+3jeMxdj7Tjw3aok51X5KI9NQ+5PdpYpUgQwdspgHfmwXg67yAxcqlOR79ks5L6OAb+UZTHl40YpHzezGKuo8nHKiY8ebHb5yfk4NlUA+39KanI9H3gngBXbi8JO+YgT8qHvybTEvOIQ061/opLCBubBK0wCr3eMZwLyMf2jCFcqVKS4GIzqIUlQM81XtgzC+x8cvGA98XQpO9PdKDw9WkN7NbFYWxgE+R3GJzNCsOhsGjZsVlETm2RETw/BsBvVlJrJxa76YERtrCbFQS5iPwWhy6Nq+sThwfWWAiP2qujlGh52Ds6AcoiKxvdOxWifYFR8OEd32fMiSxCeh1aT1dD//Ru2EHTzqKYhSxnbTslEw8VztO+QBKFVmVhrPkdb/gmx+2EmXs2vpjPExxxtJvYrqylPwbKY7absYg1NWiLDr7hQ/PStoT4OMsyZF4qCFzU0uqcEnqHBOHC2hhocUlG5NwB+n2topg0feTcCIG2ipOa/0/FqM/MfxntXRmfisDISM+8q6dTGbCz+I8f5v0py75yLdkxzcw6w/ErPg10+Dz2Zfnzsg3EsIwVfGqvo/UuWv34piGWd/WN9GORrInGbsUeP37FYHRiKKsaEvIVx6OkYBklz9rwmCSeMwbhlX0OnOVyEzw7CMZ8ammZIxKRvQXC7UUOysiD8m8PFt+GMQ77EQzhFjggHJcm6JaDJ11CM3VNN9z4J4fc3E1X6c5Qzk/X0B5noO7eanIfIgNFhqH12jjKnypDyKhRdfKtJ9kGM1mtCMHt6NT1vlYlOthlIesh86VIOkgtYdoytoQeuMsjahqKDr5I6jpKgxbhgbJyppKb90zA2KeP/PWr8GgViYsORYaOkwW9y0eYYDz+M1eRwLxWvTmeAM1FFFx5k479WiRDerqZurfJACRIYQ2qotzYP/ZlHDWBM6PwzA99WZOCgWw09epeHHQo+uhUy3e7Kw17Giz3m1tDES3loU8aHrmcNbWU5uO4/ERqpqqlHrwiYE6Khn85mXRWF4TYR0DIN9PBnHKKPxfRkprdF4ZjrkQDNqXN0qSAcdm8TsNvuHO3oGgK3pymoGVJDS3qFYO8YHnwm11CvjaEIsmb7++0c9RgYiqkZyYjkVdOiQzG4d0IKG7ZrB0UJ0B+UoXWDikYuCcP0r3wcHVlNAxn7eF/n49nhaop4Go4771nvS6mmr4pY1LEOcPReDZUWxOBVU3bP3c9Ri3ZR+N5XgiMrztHq0zHo8UyKnXnn6GsaF4vcGdu9rKF3ylT0+Miyj3WZa+58vPDKhPccxrSGZEyTKrCdaXjEMB42JGfg00Al3UgRIvFREK4WVdPJLCGK4oMg7lNDD1+m4+rTQIha1NCCh/GYsESO3g01dKSxBPmNQ1DOcn/rpFTccgvE16gaWtiXh5lFGajdxuZ1WoiD5wJhYGe39MyBhZ1f46ykW+czcNcvA/Fu1STsko0DdgqkNqqhpJM5WLxDBvdD1bS8L8vK5lH44agkSaNcPOFykJJbTQ8bcjGwhgdaXE3VixQI3x8OVTnL3+WRqGJ38aR3NVmvisGpjxH4lFhNrY9FIPK/GPw8UE28yhC0/8bF2dPn6HqXULy9l4bYJdU0SRwC2zspGPnzHGUfD4dFI0QHqxp6eScUacl8SO1qyEsRBvvjCbDtX01nT4SAvqZgbuw5mvQ8BK868rBpwTlKD45AbHEKHjyooiWe4ehxKQ3muaeoxalwSL6lobqmipSPQ9BkdDo2nq+hye0kEJ4Mxuz/69gsw5tMny6O6+LOYsVhcbciZ3B3d1jc2iapN02bpGlcC8WheGnjnhZ3Fi0svsXd3d/5v996hSfJ3HPPnPM7V0v4ASoLLf5yRODh03wqdScee+boUHiZz8Lzs/6IBmPX5dPGzTEomadBSm2ety9CNGB/rM3PtPOLYeJsImKtUDQSwVCWdfBCHq3snoIv0wwIZR2kXdfjkTlZh9cTeG75vu5WW4VXH/PpVqYUlqlGzOp2gK5/NUE7jL0qOZ+SShiRu1yE8rMPUIbKhNfyWFyvz2wzQA/hzSgUNDpAya8y8F2hRrm3+WQuHodWXWIQ1SlEvcQiVCkfj4axIWp0SIQR1/i7fwVJPSUSgy/F4Vm1AzSfZ/gcxaHe1xCNPrYGKocMgyodoC/sFaf3pSL6TD5VNa2BYIYMj1cdoBfuCIyrwxkyOY9WXYvC9ekKfNzuo+baKNQJV6BzmJ82vozH3/E63L6cR79uxqNNhg6VJubR2eECvElQIjLBT02NAug0SlT86aObO9Ixt84qbN5wgB7cEiGirRBRr/Pp3IEYqC9qUFCLd7CmCK6PKswcl0/FtsbgdVAD0zr2hfmRqFxNgQ6t8yhpWATonQwLR+eRYDJreGkFVuzNI5dTjHZOPQTFDlD9WinY6zDgWmPu/1U5aghWQSbLp81TWSdYS5cVD5H6JWd0ZpiCJiFacleCSyONeJoVpJJmC1rt1qJdu3xacDYDKwzMOmvyqZbMhCs7YnFtUz73TY+wMgLYt+ZTxw56PO8mgLpRPo39bIDL8797zKc+Pw14bhSh4p18mndFhYc8x+usedR+iwr1ekdgWc08iiuiRW5kJPYvyaP1urVw1ZUh930+Df9iRpO+Wmw8GaRTSjNOyrQYPitIZVuaIGe2LFcQpI8zeX8raZG4OEQlOGt/q6BDy4YhqrgyBlgWDXcj9pQ/InG7eTK6V8uj/MpRWFcqHuVWs05Oj0WHYDT67w9RmXdCNJovwdOKfkqpKcDLFalIW+SnmeuFaKlSI/N8gDr4ojBrphKHvgdon14IYZwa2WOCVDVJDJoZgfVFmPl3RaFsNSWUP4M0/XAUbnJ+mJsQomIuIWoOVEM9JkRtXgqx4Z4K58cfoA8jYpATpUXr2gF69ECIEmvVUJ33k88jxESTGmvHBKgIa0kuPzNlXYDyV8ZjaBk91BO5Ho8YxkOsY6z5t57Go+UyHa5MyKc1N8wo3igR4pn5lNVDg32JkRC6uT/HVFCUjMTTZSFaPliLcVyrYT7Xxtmx9CoBVm/Lo/0d16JXdyVS8/Oozry1GNNViZr98yk3bS3uOtNwq04++Q5r0ONgFKZ9C9Lc5zqE5Qrxo1mI3s9Nx7fTq3EjM4++Rltw8IAK7WcE6PNHC5xVlbBaA3TG+T+mVWJb6QANXb0Wn5rLcCIqn8qPXIvI9jK8+5BHR2cyH3rTUG1jHg23rcWl7DRkZObTod8ZMHJtjfrlUa2uGUhfokbPUyGq9t6CXslqvGgcoujnGdh8IR1XL4ao//YMpIxSQjYvRM8OW9CPufy9KUiXrpvQfIQe83/n0ZIPIqStS0BkYpCOzxNApUjG1QlBanpRhERvIhr/ClBIHg/R+UhsYv0/OkSKN5Mi8GxpiHIGpaBYQgRyb4Vo9qIUjPoVActc7nNODBpHCmHmefDN5llTCmCLziPFuXh8WRiFSOac6ayfhy/qsbNYPvWrmoIpNw3o0oS9o1IK1rwxYGlWHl3QxqNoET1iC/w02STFjCgjNnnyyTVTig/r16DsyxB1iYvB+dValFnnp5OeeOz9pEPxSX5ackCOUqc4j6hDdOGoHIk/V6FHqXy6sCYd3cavxnO+R+lKMWr1MqB3qp+2jxVDMMSAKsUDtPQ/CbZxbp+d5adr1VKw7YQBRbLyaWWuHM2YP0TlmU+mpOPp+TWY5A/RzccKhDdYg6pt8+iE2IT2h5kh6udTq0NmnF2RiF8z8mgjZxyFKxHDuVfZJyx45U/Gwhrch60Z0LO2TH6RRx8vmlE/PBETbuVR7jueEw3ntJr5ND/I93gqBc2ZsU9wJuqdJsGAbwEyMQcOFqcif2+Ayv22oN7aVISqBaliqhnbH4nxJCpIt1qY0VMgxsCHAdr6pwXdlBKc1gVo9gszJt3VwhcKkaT0WlTZm4avO0Nk6bYWJTekYUGTPOpUbC1svWSo/S1EphUZuCBXY8b8PGpcTIBe4kQcPBaiHw94FrQJEJ9grZssxtN+kSjUc38+rcGPyzJ88efTu29RWFlWie08D8p9Anwtxgx9MEAjF0ShZ13O+csCNL6HEBGfk9G+foAib4jwa10S8lcHaNv9FDSpLoRSE6BfAwRILp6M3heD1Gh9JG4aU3DjcJDGlonG0AnRyDqRR+e6xmDTCc5HwjxyF8jxbE4EWlUK0cbrclg+s2ekB6nrn+mYzYzd1Buk4BFmnEORWGoN0fSbkQi7kYIzg1nTtFJEq4143S2fLt2T8L1HIHEk6yf3MrNaFNpUzqMzzNj/dY9EwuogjZsjw6FrkfhVJkhnq6Vh1TATLh3hOtel4xOZcO5ykHq/YjYbZEIW79f0++moXcuE9UPzSNk8DfuqmXAHeSTtlIYOP9iPDvHu95Ki6ffVeLKSOXOnHK2TVuOiindWIcXpLCOmeHlmWqzFmg4yPOD9WnXXgu+bkiHMyKMiHgP2RBhQ/h5r0eYMXLueghYj8mjXOC2SqkRhIt/pAqEJB17E4t9N/PpME/o2j0PDBnk0phf7izAOeVvZH9ca0FZkQI157FM+EzYN0cOYlEdDl1sQ3KpFs/15NG2oBR61FqXa5BGlmJDDeSPtV4i6n8vA+8I03G7FGsvz8yhcicybQar7LArKxkoM4WfO/ohirlbiHvP/xEmRcPydhlbtQ1RVGIkhp9NwYnuQXlWMhLiRDMEDQVoRSseSSAHC5X7SjlBjaCz7RAM/HW8Tga1vZWhwPo+SvZHoWFGBtC0BujYzEtrdMkzOD1APVSRu/UzDtoZB8mWKYSthQMXieZRhF6PeEz0up+TRpMHpmLmI82n3EN3YnIhD1YR4GB+ikZcjUXZVKjJuBSi8dAr8ZYww847U/c5s29gIT1aIHNuSUWVaFEqwx52el4yGzAPX2SNOJaZAmcn5jn9eUyoNmGRCkYFB6vRBjpbTTBh1NEDpU6R4VcyEDj1Yh+9LkemKgPF9kJR35Tg71gTNoAAdHClFfX5G5AuQfzPns3+MuMd36pKrMJU9ruy9IPWcr2ZdNKLutQBVf6XFnH5GlH8aoHp5WhzuY8TOvwP0JlqKUheNuO4N0cJVUqQ+MuI9n9eZkAHtxxRoz4bo6VYLxvyXjI+GEM0Zl4H7FVIxZVyIwhrpMeu8AAua51HCKwMSCkUYfCePbtczwVNFj8adgjRluhm6eC1eFgZo3TMjxr3XoeieANW+a4CwYTSi5+TR8zc6NKrHzLE7RDOTzBhdMQknZ4dIWdGEL6fjYGsaogoDzBB3SIL3UZDiG2YgLzkVfSKDtGilBTG7Jdg5LkgFf2fg7WIZ1scE6RMy0MUow5M3rBvdzPgxVAvrbNZzfQZa8SzJdwZJfleIB+3VGHA+RKuvS7Bu8RpMP5NHZXpF4MILCcLu8Uz6I7AzJQV3xSGavygScXHJsG8JUcG5CFSJk+LE8BBVXxuBzCpyLDvK3pcfhUl9U3HkqZ9eGYwYFJ6Ahrv9dPOCnrNhLGqt9lNQbsSDtgl41txPT3gO11dVYEQ2958z0a13qTA/C1G7f+Ro1MeE1SeYqwdKIf9gxKceAVo1JQ5tT8WifeMglSgWC+JcsXJDgA7/mYb+zIKiIyG6fDodi9uYMPxMiFZxBlzPO9xyVIjuJEsxP2BETvc8Ghkjxq7GBgxI5T6fj0deVyEiv4QoVpMKqzgSexxBWm+MRm7ZJIRVYN+/HI2wpCQczfFTF3McOneLx/NvfnpRSYDNpcRowH14Zk5H1zH8vaMCdNWajiE8qxFnA/QjwDl4bjQGFIao7CYNxrQVYJU0SBdrpaEm17aR2AdZW9R5/H0Luf7OBuwcacC85zzbP/So0M+AUfEBOjXPhFnheiRFhOjY1QzkTJfhIO/js+9GFHZJQInWQXpezoQWO+LRirn978UGNLkQg25LgjQ/UYcBf3OW6BykKrk6tC0uQsdc9sQ0CyRz1ahWI0gLw5nNPGq84/mM5lz+fLUBi9ijp3fOwO0mSnwfGaQHneIQVjwWm/cx73ki0dciQwwCZHlsgmK0GNa5fgorZcG+XRI0b+Gnvo/MuDNEAqGGs0/LSAxKlmFL3yB9MQpRvqME041+atArBv+dSUKF3n4qO1+FvteMKFvoo8k101GzvAl/3PGReUg6BrUzYfdk5pm9SSg+PAYHyjInT4rHwC+xGDYpQKsX8P1+MaKaL0g9vPEo79VhQUGIPmjiUfdfHawTeWcpHeLVkejXL0iFPXSoDyNnqzwq9VUFK+uJ+d8g3QnT4QRnn3GXQ7RbbsAdzvNLHwRJNVWLEzojnhUGqdQtNcpfMWL+jCCNfmLGtHFqlOA5/3rRhO7FtCjPeUHEPbGN1eLGbT+9nW3Ak+UGHJ4aomDQhG2nNUh+66N1443osU2HZ239ZNmZgb2pMhzmvKCQRaJiSILHzUNk+GiCM1mMDw99NP+3GSM2S3B+n4/GLovBjCb8XetYk9cJ8e8cNS6fD9LDqHSsYZ99csFPZa5HoddSJet2gOR2He7zLP0r8VFohRZ7HxhwZLCPij/TYFcrI2S3fNQnlIhRdUTIYv0sO0oNGffTMyVEQ8sL8CJCiZ4/uP8TkjBxhwin5wZp0lIVOr+JRPaiIN2P1uPeUz0in3Kds4z4OYPzQNBHzk4GxFeNxVCe56+LNBjKGfhEuSBl5hgQdUKH3eN8ZFzDvS/UICvSR5l2PTrxzgx9HCSpRIdmjYxIXhqk8QssuPE+GcXKhqhv/wxMW5mKXqyHFXdaMPCpBJusQRo5wIIFZVPw7JafzPstuJCVihSVn6ZHG+E/qUP4Xj8tYNazLTJi0cwQleT3ft6TiswvPurwwoL912UwtfdTZJEMBE7L0Inn02I34sctHXa0Yt/ZG4WIAUp0TwhSjCkJRXln360K0Ot7cvR6ZcTtQT46d1iOOdeNeHPES9chBTKN2NXZR9fapuLozSisLh4kYQ8JJIOFOP6bvWCqAdoFBkzoHyTDFfZh1qWOnE1uPZejfscobOF9VL+TIpL5YL40QJ6JEpTvI0ANZZA+DJAiDUIcWean7vFSPDktgOujn+owk2vrRaHMoQD91KVhiiAShppBKt4uDfeKC9C4JH/mLzkOrhGga6Kf4sVqzLlvROaFEMnrZyBGL8OEFQF6WoW5pbwCyzoG6Ft4BspkpKHSvgC5+segyQAt5tYO0a2KUbhhZTY+4qdOA6KwppkCNbf5yb5MgXxzFHZMD1DCyFSsrRuFpdODVBNiTB9tQExqkA7PjMc/xfS4O5HZhvNsx7c63OAs/6G7GJUmG7CEe9XAm46zXJt5to/+mZWOUzeNWHDFS/ICCWrx/nzMCtDpPmJ4xxvQNzVAL07rIWlnAH76SdZUh4WZImz3BOj3XTUWXBUgUsu6cUiJwkdRsM1nNhiswoNlUej2MkBz6ylxs50Ak7iHTq8azVoJ8VflACm+6rGyXSzacE82bbNg3Qg5tnV10vOeFuhnKHB5hZOub7egfT850p1O+rnJiKQOCVjfNEAtvEbsqZ6A6bsDVCxcjQmvjchjvdrFe92xmxhtFwbooYd5dZgU/8Q5aX0W6+fpVLx96qR/66jR7YkRL65y7rujh31sLGq+8tPjGRl4d45ZmX2w6mfmumoKHG0UoOZhMbAv1yKmdpBac28Ty+lxsIAzUVgCsj7FoEcoQIXHkvCtQjR7fICuX5VAPNCIq00CZDwqgeCcCAeH++mfE3o458fC9dpHZ1vEYPx0LaTrWP+9WsTVjMazfn6aW6DFvOLR6JHnp9Vr1Ng1SYipnD1N1yRYOMmIt02CpB2kxpIMIYZt8dHuHC2Sw6Ix7pCPvB0sKDVdgdRXDoq8p8Kb20asmumnfou0WNzQiFaz/fRjgx6FyTHol+WhUuV10A2KhqSpl4qama9dIrjVHnIMtGDbEAXqPndSgx0WNC4hx682LhrWVYMREezpbT20+7gKd4cJITJ66OdjM7a1l+BK2wDVL8G5Ty/GvkI/KR/q8WFmLBa/89LHc3r8Oy8W49b4qCuf19MqGvP6+SjAvH/6hh4nS/jo5y0L7p2SQWn1Ub/TFiiKKNCD9fwXZ/fCBB1qHvDS0WNyVGhowrChfmrODKO+Y8Qdn5+WuizIjEpFTOsA7S6VAXhlmP3BT+WfarHkHxGK9wnQXakF5SKVWGHyU8MCM5K/qPCuo59GamKROSoZyUEPBcJ4FnomIwtemj0uGs0vSpBe1EvPSgtwpb4cp7nmB0cFaHg1FdopPjqeKYB4qBwJc7zUpq4Qp5tLcS3PS9s7CGDbKsfby16afCYNW5jzWztcNC5WhrGRIrzVuijzchra9hbC29FFcz/GoAX7x0+Lj7YuE2HCTjVOn/PRF3sMpPx6sJafin6R49xrAYZH+8jkSUegmBCZJX2UNkGN9Q4hhvzpo+cGLWZ1NkJ0z09r4tXIEhgx4W8fLWvFvDpfjDf3PVSlhAmVhydAFuOhZ6vN+PJBjMUiDx38aMYenxrDmc16875czU3F8hceWnXEAu0xGaR7PUQnLCjukyGppZc2bTRy7Qm43cJHpbS8m8xLv3f7qGiGBcvPpmH1PQ/13WKB+VQa/pznpUOXLLjjkSGztY9aei04ez0NIxf6SL3HgikXmNsKvZT91YSVEjF+LWJt7y8CZUpQX+Mj5TIBzrgU+CfbS90aCvBygwJC/pyLXMshtxDjtG6avjsVf4VHIyrKTe0SZBjVTITaFd3Uu2cqEniH97xw0Tlm8skUg6JnPbTjpASa9BhEjvdQz2+psGzn51d76NuPaHzfoMZnu5tEEdHYnaRGQVMPfSgfh4hOWjwo6aF9j9kvgtFoccJLKWlidLfHorChjwaaxCioHIdaW71U9WgMjFvFGMAz86RKLDreEGM4+9f21/Hoo0nA5bdeqns7Hm1f6RBx1Uczw0Qo+b+/ax/jp8xRUqxUCzGQ+aT+LfZMhRDzy3lIm5eKBo9YT9656UuWGCNaGHBfy4zxSII7X5lxuQanLBm7OZvLXnlp8d00tD8ggGi3mwacTEPwgQBF27lJzjU3YT2PKOmnhAw9FtY2QBHtp0uXtdB2jsZjL2sC13DkhBGvurNuPJFgapgRIxv7aeg4Kbo4jAj3+Oh0SIO3x9lro3lOfuug3qHHqV4eivFpcEjFjP3KTbceqXA/zYjzj7ycGVkfKigRFuYhdWkzhpVTI/yumy7VNSOsrBotFnioRjcLTj1PR9wfPio21oJFr9MRLWUGYA5XH9Ng5F8eKmtSoYbwf3PuodIxKjScaIRmtoeONGH25veq9V56JxT9/99s767oo058z8FOYhTN99HV+EQctujQdJ+bfkjj8K6+FrmxbtIWScDUMolwR3hpXYsE5CxJRNkPHqq9UYy85XF4Feal0IF4dOKc1THCRy8WibFlUiymbvVRry+snXslaMH3HrdfDH9+HF7s8FAcz0mrldGwMRMevilB6frRCJzwUffnEpytaISb3/uuTgrKfDJgDNc8mWdj2U0dLrO2hDPnfEgx4pjdSyUnM6tcFGLEAh81aCVFiSgR1j/x0N6pchQsEmKLzEOiWAWqsT602uWhXRvk6D1NiDOsXRsfyxHFPLMxxkubnenIqy1En1QvZXyVo28Y688nL72/LUdKcRNmH2cNYWZrzdr7cL2fWjc2wvZbi8tJHlrOnLvngQ4H8jy0ppYJh/kuki54qCF79AFVOjb199O9Sgb0eReDmp089PGNAf0RB+MJD4U/NaJU7wQca+ClUiXNaJUkRiOeh8XM3nkbJNjfykeDo81YxZmhWy++a4sZs6upAYePxDsNeBing72Vh05MsGD0NCW+Mg8X62LBrO0SDPa7KXaSGa0niFFX6abl/PrmLAmK9XTTOD/n4jYJuLHTSxcOa1DnLdf0y0MJ/+nw6bsea+t76ZZYh9lhBozL9tCMv5Kxz69HxGOeh50JKJumw/lwD+25K0Awh783iXXphAgLg2p4R3DNj5PROaBHzXFuOthRCP8ZJboU8ZG+cTRKn1Vj1HEvVeorRcmhIjRd5KVVSxJwKZiIv9Z4SOCLxeENyWjV3UNe9pxrXEOXMV4a0zgFBYUGVKnkpQNjpVgcacS09l4auCkBI7/qIDvPGvItCUlvmOnbci64IsbgmgZ0yPLSqAmc1yqLcOK+l+r0NKHuGw0GfvVSzcoGdJsWi9hEL/Xtxj/3j0VOEy8tZJ3vciAVwgg3HcuxoOtLGVLbuOmJ24Kf92Roud9N9VnD5x9hdnrtoqMlLChYx1qwx0v/ZFqweGMqwp97qULfdBSe5Rw33ku3m6fjEvNZmwIPRXrlGHWUPZq89E2jxthFBrTMcZFEqcUpiR49x7ooqZMat3m2/uzpopKHDZgcq8Ojrl5qcCYWpctJUG6Pm5ZNi0b2jxT0dLupZokYiI6m4PYIN5mHChHcLceJK24qMVoIS6QCRtZtxSYhup2WI3GKm7pExKKbRAtXZdbhYxJcOB2DpFtu2n5YjK/V4lGH5+pekThsUmtxtKqXVmQk4Ei2Ds/zPTS+WyyKPtCgzUae+RghZm5RYslmD71jv62rUaJyHw9tZx+W/6tA0j4PnX2UgGKfdZg7lHetbzQyJ6VgZ4aHjh6PRT2FFr14x7slRMNRqIaml5emxgoRuK3EYKmXSkepcYZ3/KmReWOqGkV9QvT6w0ufNxuxhHPc2DA3ZTDTic5pcGermyKem5DAOxI/x031zAkQIQlTn7hpUrVkLOrEOuJxU3G7CqPkRiT+7aVJYXrcYd69pvHS5d8a1H1mwDYhz0xXLVo+NOD1XS89ZS/+dDAV2a/dtKavBb4DEuzkXd6/jb1ltA59LrOP9DSg1xLen4Vuur7JgqztqTiw2kfDN1iwcXMqZi3zkj7Ngkv30tBwIXtlG57DqxrELPdS66lm7P2mgpkZ6clqPWqN1WHneyd1G63Fubl6NL3spFv2NHi4tvD1LjqSmo7qtYzo/sNFmzorMfKcAe0zXfRjWzqyswwo39ZFcb9FWDOPc7rYQ81zBZidocA33pcnjwTYo5Dj0w0PJeeIkFJFjbL/eUi6Roil65UoUZt3PzkaTSQpGNXAQ63/EyLeIcXBUh66ekiIwVFSNJJ6aGJDEYbdkSJP4SbbfeaHojEYx/dbtZYQ+QE5aJqHLtVORpNPehQ89FCryhZcu56OGes9dPFTGtocFOB2XWahD+lIWyHAvTNuSg+zYM35dDys5aXcmmZMEImRvdBLhk4WlM2TYIrNQ6urWjCZ+WddK2atM5b//336YN67DaV1KHaMd2eqm27f0kMg0KHCexcJvmrhV+tR95SL9hTqUFypx+qDbvpoM8PZjbVru4ues59e+UuBXUtc5N9gxuFBSjxo4qKsPGbvKzJca+2hcvssGJWfioqrPHT3pQG+0xrcauqkDjWMEN7QIHeHkw6tMmHxX2qY5jnpjjcaFfco0KevixqbYvCudjpyXU5qPiMGo3PluHfASYV6ISJaSPGJNU1EIhTdl4IP03gXJHyPpYR4VcRLj1oIscOhgK6xh0KCZPSoH4/mw5nB7knwsRjnxKVuutBHiqNdjKjP5+qdI8fEWUZUZ+8OlpQhsZ4Rz/u66e966Wg22ghZpJt+9U/Dc+aWvmXdJGQ/fTrHCJXdQ1NrpKD/aQP0Zg/52jHnDDfiazcPNa6bggZBA2yNPDTspYJ9hN87w0PXsuSYYTNiEXtZm49GdGJuO/SQ61lqQaWKCjgWu2l2tIW9JQ2hR256sF+PvrN1uBfpor1LjCj+RIPeO1z0pK8Rsfc0cDV10exIDSrOMeB7DTfVVZqwsa0a7wud1GgD54PdUkxp6KbaC0R41laBFwe5tx9FmMJaVz7BRZWrijBrvByvnrvoVpNovMiXYsUeF5U6GY1ir2TY0cJFbXbFoJotFYPGuahgfBKMWh2G1HOTtJMI21xKtDzrpjpVkzH3Xz2mLudz5aTjslOAo5M9dOFMAkKFzJebXbQ9Ig6xOyWoKnFRkRaJqNswGSs5s0znXQhqDfjM/nt6vAJLOQOcY99ss1yOvzcY0Wych37fUKPGe2b3Q27qXF2L+guFaLWI+1NWB/9OEWzMhzdS1ahtisKqZzYa0kSJlcsFuDPMTusqKTGdc1TgjI0aDVIhbi1nn2oe+k+uxr0vUQgts1N8GyWCGwWoddpOf1yTYjmzQvmAi9QzzeiarcJw5pP6N3j+/1Ri83Y3PTMKsRAKpLd207lnQiw+nI4DAje1/hmHEQUadDW46NK8eJRcp4G1u4t6/IjB67pqLNjpovmt4jB4gAS5ZdxU5nQcGhRJgaykixQ7EtCFs9W2Ty46yP/+aHIc1vI+Fo4TY+jDBJTh3JEulWD+ijgkrXVR52EqnGRWX/eXmxxfUvCqwACNyE3dOslxKtaIcYVuqnyL89NuIR42t1NtzsRZqmj0KmKnL+fS8N86IfrvsVG2QI3xRgGuy11Ur4MSZTUC6Ka7qAN7xyuFAAt+O2nmfAMMv2MwJ9tNP9mXdrFWvolhv2DP2TLQiEE33NTwUTo2zxWg2QQ3tT+owkaBACMS3LToYRrG2DlX7rLTmzAl9osEWH3NReOL69ElW4QF5dw0v5QeZ+eJcNTuooUyA0YsisFGpYuG2pkDv8SgD89bUTDLMdd9CfdSleM6nMnVYmQ7OzVVaZC1QwfLAxuFSTXofk2HtCV2ej3EjIMTxdCW9VCDeM7gU5Q4z8xQsU0sljSR4o8rTpImJuLnlGQM9TtJ/1KM5uUSUXKFi4pZolF/pwoF/dwU+bcIqi/psFdxU4o0Fnu7a9DiT9aEPfG4wpl6yRMXuWxJuDJXhxkyFx1uHovJg1XoUddF7xZw7v6agjEXXbT1cyJaRCfiAevJjVvxuHhcjHLT/5e/JBiSrcdln4uOlU5FhsSAjZXddJhZfqZRgxvZDjLPNuFGdTW633VQl9om9GXNPDjJQT83q+E6wD2Su2lQbS3aVRci46OLlo/V4lJVIX7W5plpqsaRRAEel3fTnromPLgaz0zvpuNDVMhP0mPHVDu9PaaEUqGH56qNPgc5Ez/XY8UEO6nmmLFgkBjy0m5qlswe+E6P1v0ctP6DAv6neqResJNrjhyyl3rsP2inyDATSq+Px6wLLvp1nDlOEYMiGxzUvzrv0Yh4VJ7toJJvTViljUfPmw7Ccf78lkpsb+ymPi8lUPyrwz9FHVTkQyq+cT1/tnZQeCkpdqbrMZbn58vnJBRrrMOP704qEorDwAlp6PHETiebxmNNGRliajpoRZc4tBqYhjNzHTSlRTIypiei+ysnzT8kwTNDHN6GuaiSUYJ6s/Uoy/oWWz0Ff2fGY9MOrvPfVLwrHosxBQ46WDwFpTrHYyl7VvHIZJxpmoRa7xz0clQyauTxZ65xUvYwA4YxG6f3ddC7Z0Y8aaLGpKN2ajJYiz7feM5N3IeTJmgaqbHuPxft36nFvq5CjNrrpCE19KjB+jXujoMWkQ43Wefl8Q6qLtdA0F+PsCsOardNj183RRj60Um7rHqkG0QoWOWkl7tNcLZSY+5cFw0cbsIFVTzeT3PR6RFGnOwRi4HVXdQ0Sw0Za1qFDw4KdlWiB2tynbFOajFYidHMEsJ/HPTvPjV2ywWYEOGg3d/M2NOOMwDf16lCM9oJxPhR20mpXGOtSqx3mQ46elCLUo2EEDd3kq2CAarmIlzZyvd11YDfF0WIGeWgww+NWNslBt9/2enzTAu8fyrw7LGLfu6yQPNRhkfZ3P8nEoRfj8P3LCdtKS9FWHfWW/b9OPaHmbzbbQwO6pDCmQAxmMBn/G1NhT0qBnuuOan3qVQIvDEYOslJ8fky9D8oQm6Kk/ZwPVeYRzu57HTHp8ONCjr0LOmg+a/TUCgW4llLJxU9I0MO+9+QIk7Kep+GJOb7ebsdtDVPh0F1RTjLOSKiJPuIXI9S8xzkfatB5E8dvsNBZ00aZBflOSy0U/HzMvzRKhopYgd9C1dit1+AWyMc9FZkxuphYqzRuKgqM+1SZuB7y1kfymWgV6kUlLhrox/pFiQ+TULlJzZ6Vj8D63gWiwts1MLGOXKPEFn1HHTlgAk9NfFI5zPe2G/G5vtJqJbspLJn5TCxNxVjT9n0WIUZdQzocdRJ63tYsJ51JMXpolChHiNni/Djs4NaJBmRvjEG/9TnZxZZsOmOBBXjnVQr0YIJAQkKWE/a9YmHbVgKaqY5adkxzh25KThW3EGR/ROwIDEFk7Y4qPV+3o/UVERPd9Cd+XF490uKznkO6nM4HvXmauA77qTa/ZJQPpSMEYcdpC1IRBtLMtb1cZJ5XTye7kiBt7yTQq2YH/JVOKuyUeHxJGQ8V8Hxw0pzFyaicHM6dje20a8WcqRd1SPyhI1UraR4LWAG2m6j1RWkuC7W41gTOylWJoHqabFGy/2fLYbZp0U+n7d932TUYX5dwDpTT2HGpnFK/GLOnFsrGcNPafGijIMmn5XhdUQ0tojtNPGcDE/HR2Pebzt9ijbj0lglrjVzUvldMnzgXRtRxkULDCp8+6ZHq3HsF93TIRQa0PmQkzbMNiN+khIMmzRIqcbwYQL4Xthp+wUtSrgFqFHJQX/cTUP8LCH+3u+kzw2VsG8WYDH7zrRiKhif6OG75qBtTQxod14Ih81OXx9p0XORANfUdjrG2Tn+aSp2/uGkiq/NKNM7GWMvOulMlBn/ZiehXHMXTQwwP5dPQKcCJzUhCyYy5+c0c1EdzuBhDeQ8G3Yy2zkj9Jej3VA7tW1mQYURCvzJZx96PxELPOmI3WKlcppErKQ0+EJWenMqEXbWliFN7bRRkoBKCUqs+GKjF4FYjDBL8WSCk56UjMXW+3KsgpOSE2ORtTwN71mvmnaOhXhcOtydnDTWG4e+h9JxvZ2DBrZPgG6IBv+N5Ix2Nxa75qggUTnpK5+p2UAtPGSnUtWT8LAB51OLnZKmxuHLdBW0lZzU4EYsyixOx32rgy6MS8BflTQQsXf0QQLGZaiRu9pBgrw4pHVTYQJr1/GX7AlWIczNHVQjPAW/OIc3aWGnZtzL90f4DJPsVLlDCiYPTMAn9hTXy1TUXK9HR/bZhrxDh97oULSmk9qJ1Ohm4juNc9LqzRJImzOjbHTSkjQ5Li8y4K+DTpqyyowwzvz4aaMeTcyYxd7zMMtOOyuasPtANDOqnaYlyXG4tAHKfAc9/poK81E93O2dVBAhh7KDAS0GOOnfgAJlaxsgv+qgaTy/87ZqYfBaqc1lLebe1mLxUBtRQI8UtQYrH1jp1XoTWrdQ4f7VffSd83XTlZwBi2bT4b8sCOan4658H5WbloEmf6ZBcSabwudmoNuuNBQJz6a2bVgrhqbjsDKbHpW3YNFRBfZVziFjHQua3FZAo99PAxJNCDmVuHBrP+VnmtAhTYnnE3JoAz8fu5kZXZdDv69w1tZo4e1sJadOj83TNTDfyaVWVi2OJ2qxzplL4R/NmCRRIFNppVq/zIBUAXNZG806ZUGP6XI0umSl3o8tGHA/FTU0dvq2Nx6D/1BC+Ledzunj0XSSDNEmO1Vsl4h8WSrGtrKT9nQC+gxIxcvNdorrxsz2XIuNsU760imBtUKFoNtOvq9xuNQnHZUP2ZnZEtAiXY5cC2tLyQR0kMrQ9087dXrCntkwDZ05LzSQJcO6Lwn+SAedvBKPEodUeFbbQUUHpmDP9wQkMifvPp4M1Q8x3nyy0eyLifi+kvNsRQfd3ZSM8RXEGPDJTn+y/p1dIIZCaKdavfTY2k2HkuzXr/l8o9Wx+LfATmOqaVEsXI/k8U4a8VGB00MMmDLKST14NmZ/1qOOx0mr4s345yRr6wee23YW1AxnjavroCejLQhdSMI17lWAeeN0GTXu1LPT3nJmVFuuRN2zNvon3whpBTWKGJiHZUb8WVuNx5VtJP5gQs2VSjQdbqOsayZU5J+7nbZSieIG/JRp8HuKja7BiDFF1ZhT1Up9ZxixoaoaFUxWunHQhCKLlLg43EqnW1qQMUGBX9yrJ9ssuNBcjnHsBS3PJSNpYjKextuoTDExKqRLcGKwnZovScLeShIcJQcNG52MjR4tprFH3//BvmfUYel3G03qloyejzS4f5ozGjPI8JIpqHDERhdWi6GTpOBjJxvNC0tB9qd4FDRz0KY7qVg/KhYzJzpoxsh0NHbqcXWmjUoOUKDGCz3MV2zU32PBio0SFL1op30XLWjJ7yn9h4NGZFpgzpUgfYqDbn4xo8G5WFQqZqM7I00opxKh70IbTWbenn1WiFXFbfTXNQu6GyTIH2On65vUSHyiw6xEG9XvqcKImXr8199G7VepsIB34NUdZoOWzO15UWhS00b7pFrMt0WiTCPu+VstytaKRMmDVjo8Jh1DXulRb6qD2nzSwjGdn1fYmCXM6LeAd421K3+yEX3vx+DRJie9maxG77Ao3Ftto1olLXjFe3SCn7+yxIC/l2vQhr1y+nYdvq7VYqrLRjuGZ6A69z/5o5WEIzMgLCPF0iwrRXXMwIJfqYhqaKM/2RNKca9us/bee2/Gd7ECu9S5dIK95kaSAlHlrRS4Z8HluXLUv5JLVc6aUcoRj5Uj7GQ8ZMH2B6mYruH5n5WC1d0SEf6XjeoVYy7umoZeHflO60hwoH0yKlW00eg7SRC2lGAO7+Ol3xLcYt76FmenWUUycOBPKVpUt9MFvxydL+jxlOfzOXtfn/lyNOB5zv2ajifPOdePtpFkfxqEmcxy/F3tM9J5n6Lw6YaV1v1hwcsEBW6WYvYeqsZgcyS+vLVSRBjnsLRI9M5gxsjS40e1SNzMtFJBGw0sGzmv/bLSjrYWdO2jQM/vzANTzWjfSIlzfjuNrpOBvKZSrFprI99OC/rWk2PPAJ7z3QloXCcdnTZyPS9SsfBXLG7wvJViVrnE82DgPu9vnwLNEh0+x1tpXtMUjBDqcP67lbr3kaLWSj2ONLFRnWVyFDnCbHPISsPkaYjKEmJEDr83VwbHv9GowDO5bZYGmzMj4Iiw0qyDMrzaG405Eu7nIQXeuPXIuW6luCsqWC9E4FUPK7X4rcSbcXrM59f7sw+/cEbBOtVKfS5bMHaWHC8mWOnJEwPqddRgQKSdxh2w4P48Oc5wb5NnZeBPnwID++yltNkZmH9egcfBPbSghAXqJUosLbmXVstMGDRXhZ5T9tHxlSb0yFBhWMFeOpHNfpirhqLNPspYnYjebaQoZbPRQeaKKjelGDWMe1UhGdWK88yUtVKxi2IcPJyCgWYrVVYn4fhvKWrPt9IBQzK6vNSgzxErnWslRp/vKgyKsdLxgclIrJ+Kwem5ZA+XQFNUAnsgl1zt41E3KQ0Pl9lpB/vFcfamXdVYc96kwtM7Dscn2+giyVGd9WHSACtJ/0pCg+NSDPnPSl3HatCoXgTG3Mql2CushQMj8epLLj2aZ8RIURSG7LbS6zdqLNiyBpeO5hBuq3Fi+RqsGZBD9WrqUOx//8cvIoca1TSjd5QS+0bbKbytERs/q9DemEsdHSZIZisx/0wuhaqa0PubCLF32IMKFegSpUPZ/tnUXSDHuk46TM7NplEvFOjOr/c7kE3vp2TgUnUxPo22klGcgc4OPm+slcr8ssDUMwl1DlvJu16Nyat0GGnKpfn/qFFWrEP7P3hnh6WipSkBNQ/mkqWJFF99caj7LpcEc1NQdX4SfleyUjJ7VtFGEnQ+aqWh/yVjQEcJLK2ttJN9quyWOHiuWul8hgy5tWKwN9VKRf5ORvH7GiQNsVHjP1IwK16HSwk2OnkxFbqq8Rg900on1Ar2ST3+nmQlBZ9l9M0oVJ+VS9J7ShheRUBaJZe2V1Fh4M8IFNPmEqINGDM+Aud0udSbOWjQ7Ah0+pxLhXE6/MpbA8PlXBrK/Xse0EGjySF1Q9bMNnqU/plDSyUqNFPpILyWQ5FfWQtvR+HRtVyqMJN72TcC0/vyjk/hWTDoMa0gl2YXl6PSBj3+4rswVZKi32A9SrTgXk1VIr+KHsb5/PrJNITH67F3Ti5NOKPE0YsR6KLPoe5T0/DltBAD2lvpQzELassUOFkxlxblmDhnKLFoVC5Vb8YeOlSI2h3slHPcjCbT4qDW2EjN+7V1YRIWj2RtH6FCu2Y6GMdnkyLGgsaT49B8lpXOsF7tKa7DgFE5ZPOqsL+SDsln91Ozg8zOW3R42jKHtI+T8KO7DIbbufTHj0QsW5aGYnzGB3uS0OxBOgq35lLMsCRs/IfzSQMrHRWKQezjrX/k0qqpKZh7MhFTdvF31UzD33+JsC47lxImyNDqXQyMcbmUVToNzSdw/m2dS3FzJUjqmIzmkVaq/UONLVodFsms9PsvM6pwxm/Hn1NimA4/W7OGZ9ipaI4eT9iDlPOsdDGgxEp7BPZVzKGplTX4VbAGHUfmUs2mOoQmrsGCdznkzE3G1ica9BpopRXtUhAapUO337l0oKMBvSwCqHawbzLT7XoWhbCydjpVoEDoVBQk0/mu6xhR/pMKo6vnUv1CA6b1isSwcCsFY0zICAjwhbXuyzID0jmrxzSw081BKrztrMP1S/too1GDl6mcAZ/to3suHQ7t06CFch/Z8nX4T6fBiTLZ9GrYWvT6Lud93kOZI9ci55kc+LSH4qaKOWfIoJmQS2f5PicY03A1mEtdcuR4WVuH3lv3UlHO5hvL6zCz/l6qzJo3tpsWRyP2UnihBJfz2PMO7aeaRVOZBZKRH7Ofat1MQewT1sEv+8leR4rKsxKwqW0OPWonRdieBPS27qdBGhkmjY3F1cf7Kc4iQxh7R9eZufRDJcehIXpEfcyhbbdTsaSuHjNycukUM+q9mxq05DkfY5Bh7LAYJJWw0imSYkLRRMjb76eHD6Ro+1yH5u4cOsn6U+GtDsujcmjUqgxcG5+E53dzyVojFYdXJePit2y6MJ59bWUi/rFl04POajQRrEbPEdk0jT0kZ9AqvPu4j9oM1WLTyVX4IMmmkqIUjH+YhKnRubQtTIP/A836urF4nCR6ZVRbXddtqbvRUnd3d5+rLk+pu7sDLVAsxN2InBMkOMGpK3Wh7l4q1N3d73q/+6sZGSfJ3mtNZXRY77W4HpZF0nwzEjevwYTjWVQhxYEYSxBaVdlEjjNGzO/hh7aHcuhIvgPm0kFYqM+jL+3tsMxdj2WFedTtkgPnbwXCXDaPWpUScGxvCDbvyqUzH53IPBuCqX3zqO4sA+7UseDgxWySl9NhaLgFJfrn0BqJAY+qWWAal0MTzjnx8UcIBhzNo20nBNyeJoH3/Fyq4yPic64MvYrnkrqECHWmDH8UuZR6zYImi0zYWjyH3pyLQsFoI9zZ2VR00oI/wSY8VWfTuhsCmnVTYm3LXAp4K2BYogyKknnUa5eAC1MlMBTl0rxHWmwKscB9IIsKV0mhXaKAtEIe1ToqRUCmEedduRRbXo78+mbcUebSuRIyFJ9nxPoeufTorxbWMAuu9cmkwrIKHJ1tQdQ9/q1fMjzdbkbjank09o4EXw9p8KRPHn2YJcP3/jJ8HZBHAx4qcDguDC3W8G/tk2OBMRJlA3OpSl85urW24II8jya9VWDz3TA8q5NHzYJUaP9zI+Rvc6k9tNjjY8UyZy59va1Fm9vr0eBuLo1rq8CcA1JMisimJT/NOBq1DndX51BSzyismemHybE5lFneghu31iHuXQ6d+avAthcWvOmQR5X8rUgcY0LHGXn0LtuE33PMGPQ0m1rHmZCxzgz7imw60cMCudEPvnzmcvvt2DZNj/GXcykmT4ByJ+/lVx41XiWgY00l/muxiQ5VEVApUI34G7nk9cOJD0vUSJiaR5YsAQE1lHjfJo9WuAXcmSHBnQW894sCxkXL8JrvXuxEFK4tNSKzfTa9dtuRWqjHhZvZ5N/aiWWldKhcJYe8jwrwNFOiRlYu3barkTLdglIdc2hwi0j0aa2HpVUenXsvxc35Jqx+mUu+3WTI667EvNY5NChcimleagw351D2Hike91NjTc0cirguRfOdJvjOzKOWShVuNgrB6hW5dKCWBqrJQXjbJJcKa2qwcFQQlqXlUqnzemTAipnLNtEZUY+1nazwecH79bUiqDd/z5lc6tfPhtjLBvgm5tKARBUqnw/Bh2fZ1CJZhk/pMjgplww+cqQ65PA5m00rfsqwqpEc10blkLlRFC6V8cPVyjl0zUeDN2uCsC8xh0qc0aLT0fUofSuHJq0zIuzAOkwuyKZeLjNezzdjfbc8OjwmCsOq+ON7gzzyLXTAtSMQVbS51GWgHdXKrcdA3sVbA8/fW4mJ6Tz/JgKqmdX4PTWXPgepsa2FBUM6ZFO3Mko0qRGOnxm5tKqiFB1y9ejCdzl3TMr30sB2L5tuVpPhBp/Prcmm5Qv5/TZaFFuQQ+sZ8z3uKvEhJ5sWSJTwbmOGTZNFdX/KsdhixI/5WTT2ghzbQ41oez+Lrt6PxOWrKsTvzaX+ogpvdSFIXJZDqfsicam0EU5tHgWXtaIXmXCBMTwywoKyjNFSy3NJZYvCvmFGDOudS/EuNbyaWqBpmkUpRjWGMacaZrDWFZejxho9csxZdP8An3myHnuqZ9MIQYlWrRnnJbKo11YpKndXoFR8Lr3SydB0ugzHjuRSU77fvKgguBvn0P2+drQ5FYD513Jp52cpDsxUYARrVMQ/KfYzb4+4c8h+xYC1VS14ejmdpBITMjeb8XVsOmUONSDzN/OTX+/4YcaZSWtxk+f8tr8dP5wBCJycSwlr9Ti2wB/hVta0bnpcWeOPZJ9sGltXQMuNIUjanUNh1QTIPSGI7JVLPx86MNkciPAyudSIouC55QddUi5pB0ZhttsP4Y1zaUl3AROT1Wh/JYe2T4xEfqQWB8/mUlGyHPIGkRj9hV+PlaHEYR1yzdn0Z4YMmY0NULzIph4b5Vg3wgiLXzZZg6SYMliJRjNyafatSLytoYVyDp9hqBQlD6lw0juXKkxR4hZr5pyq2fTVT4FmbSzIDMilNSTF2qF6bG+YS9PvmxBvNMOwO5c0ORaEnTRhXeUsahLFenXXiBHpmVROsKDcOxMSUzLJojEhlnW10utM6hwjx9lfJtzwyqXOzxw4uDAQP1U51Pe+Ax8aB8KrVA7VairgC0KwvU8OVW0koN/tjThyIJt0jP+E+QFoeDmH1g4yIeKlGWP+y6ADN/QYMMOC0+My6O54Azqynhc7n0FPoo0oOcaCTS3y6NgNJTDVAmIdeDlfg/ACC8pXZ30rMqNG73XY9jqbOpR2YtpoPaYoM6n7TfadERIMfJBD058JKCqMwA/Gc/vOIiZ4ZJgsz6Hjc6WIvKLDvM051K+ZFI2eadDyfg7lX49CUAMjVubk0NXKUhT8M6B6zTz62taMh0PMaNAhl5rkR2Gt1oipuVm0M1IJ/6dmnGd9OHtUjWc6C55k5NANlwF+metwYkIWlbUa8My5DuFns+hLdQ2GHgjCoKRsshj0eBrhjxzW1aCtRtT4sQ5bB+fQV/YH1wQThobmkOOoCVMmmLF0bg7t6G5HdNMAXB2bQ7t9dShRwQLfQ+kU5bLDvFcPx8wccmXoUcXhj3WsscopOnw1WFB6Ww4tfWLFhIh1qLgxmw5/FhA1NgIn32ZTgq+IQaVlWF07h1bvExGyWQb19GxaHSXiS64Cv1Zm03yJiGYV5Rh4NJtSmonMXSUm8a5LTBawP0WNkWNyqNEHAfNZ543sd7IMKUpN0GFUuRy6vFWO+qwVrSNy6ONIGfZ5G/F6aw6ZbklR/6AeS2fk0JfhStxkv7vHZ+h5UIu3BetxZ3oOvY3Twvf5epSdlU3hr00oM9qMWWdyyCbTYku9DSh9N4vWS60ouXYtthRmUd5PHTZ7/LFQzKJLtezofM4fzuOMjXcCEnuEYy3zCBtEvP8RiXaubKp7QcSo2nK8/5hFq4+LGPNEgepfs6hBTREVBBX6Mh+jnMzN7ioc6ZRNDzkn7GYNHTcqm+ZNlrN+G1FYIYfqtlZiUF0z/ojZFOdRYXedUHxenk00n7X3dgQ6dWM936xCuUWhSH6ZRRcrarDxWxCmNM2mG1eiENHFiK1tc2jLVi1iL6xH81vZZH/swIhvG7CDM9XSegIClRvxZGA2tZpvR4f7/lg/OptkxZwYXzYQ3cpk0+dqTozqE4hh6iza1VzAtqyNmHwoi4aUdWJxCz0qlcyinJ4i0veqMbVMFp27IqLkMiWcdXiGp0RMOalEcm4mPfkpQDc7HOU/Z9GWGyICdHLMC8yiSLUIesb61Tibeo4Q8FuiRX7PLJrpEnAuVoPj6Vl0bbYAk02LkPxMesu+uryjGkkXM+gBz+xOkQKar8z3lXJ0ra7G38mZtHeAAicryFDJK5vCVsjRcr4CF7dm0YUMGd5+VWHTuSz68U+Ge8kqvJmVRTfHy3D5vQY1WjMOY2Twba3Fok1ZFN9ejusztVi/OZN6LpWjcqgWMzpm0sIyGvw3IhglU7KoZB8LbhWtwdSaWdTmixlnt6/FpbxMOrPfiukJazHvaSbdPi1C/0qJlLwMkj0U8eOIHG3fZdDMeyKc5+R4uSqDtv5nwwsvPyirZ1H381Zk+65Ff/bTig1suFq0DrVKZ9PLkTZMP70OVU1Z1Ip3YWENvD4kix4VidjE80x/n0mHz4oYfEsJ386ZFD1KRNB5NbLCMmm0SQkfjQS9+2TR9bMqFDUNg/JtJj3aqUL186EYvYrPX0sBv0pKdF6fQS6zHI8XaGHJyKBip+VQJTL//2VQO55/+HE9UlWZ1IE154crGF7NWX96yRG4WI+7lbJo2SMZ9tbTok63LJp9U47mg4y495N3Z1fg+kgTDp3IpOKdNKh3Nxhd0jJp5isVri8Jw/21mVRZo4DbYcTIRpmUMEaBFXuNWBWcSSu89Gj+2B+96mZRrKBF2ZgNKHk3k5LX6zHwuz/KuDKpgDNJx/ISBO3OoprMu3kflDjeJoNWl7Mg+uk67P6YQZXPG6He5od3lzJoyCczxq72wyG+b2vO2B23rUGXNVn0OcmOPb/1mDs1m+4zVmXH5ej0LJ3M66KwmjPz6TqZNNDXjtUbA/BxQiZdyopCSW8/7LNnkoK1NPtkAO5e4bkds+NnswB8OJFFwUftGNgvAEmjmadvOUeLZlCtDLp/S4te3SxYMSCD2ujs+Do6AEvPZFKXqlHYLAnAtlQPeZWLgvFTAO4091DFMnY4O29A9iwPXTOY8DzGDCfvrnykiOcHVRgxN4siiovQ7g1H7VDmbB0B8T824tWRTKrvJeL3o3AYfmeSeYiIW+dVGFwvm9ZGi8gVpfDtnknN+fU8pRSndmTSr18Cun8Px6//4ccuwmc2ZyPmxYRpdsw/asBFvnuX5XYcuGrAicsZdPwu60Bbxp4zi5KrOFG0Uc8dLYPueDuh9tNjtDqDHs4SYCvUom6/DGpQKEfrzQrUC8+kvv3kaH9dhRW3MslnjxwnFivQtyxnPJUCp69K0c2WReZdrCXbJLDuyqTSwwx4ThaI7IO16itQ8rMMc3yzSJuvwItNMsyszfdN4c4l554WlUmDtiug/C5FNuPw4gYtti7ZgKdzsuheCRNuv1yHpcsy6UPHKDR+4wdDYgY9X8uzjV6LBl5ZVPyEAZs4txv5bBu+cM94bYZvXAadXypiwUsVmrEebt7vwN3uQVhsS6cONe0YPI319mY6da9hx/Dk9agyM50OVLFj49P1CC/0UOIuB9YFB8EseCiwiRWDOT8d2ZdBKT4W1Pc1o2HJTAo7b8GkjyasHJdJQbwv8tLA8yGdZh5ywLKA+7tPOsX/c+DR+EAMYu1VPXJgwtpAhOl4Plc5b3w2wiNkkNQUBX8vE5IbZlIU96+NxwwoNjGDJlUWcKpOCD4Sc5n3eP+hAWGX0qn2pyhkPDfiZZMMajHOgMLxFhSe5/zzUov+kRb07ZdFdwuVuP4tEveQQbtLqlHQOBwhARnU9xx7VlIkgo9k0OMLCsQXyqCJzqAQpwb206EwtfFQ1z0aVOsVhhWJaSQ01iHIZyOG3E2j2dyD6PQGtJvL+pBkQYXJ6/BnViZ9eajEWc52r8pkUOQzNe7ONiPFnU4ZJhO0Z8x4w7vrcVqPWW0CUL5BJqWOUCH2jQmtAjNIt8+Itf38QcN5X1sZgx3W42/VDPq7Uw/fnQH46sygOM7eG/aGYOM0Dz0pKSDbPwSrLnmoHL/vaw/BPd90Oi+yvzMvEnoxJjnnHn1iQu8dadSYc9wksxnVXqdRm7YmhK4348dYD81fY8befSY07pRGilQTum8zwb0vlT5/MGAadxNqlEaXHxnRd6wZo2VptPuYHtFNNsBTOZ20P7V4sCQILWal07yKOmTeD8Jmxox3Sz0au4ORWTKNWuYbUM0vEL1bptHaS3pULRWEHE0abV+khjg9AnPUHhqvVOPtfc5jL9Mofq8cq2eo0W1MBlm+arGR95iyO5NiLyuQG2lEZArPobgKr8uYUec973GMBk+bbcSzFpnkespaXjcQH+9l0KyqasyJCEezj+mkeK1E9/ZS/DiYTmsWaFD87kaMbJlBH1+Y8eyeH9rxM0dYvxts9ceVw+lUj9+PHe+PGP90uraIOTXZgnFjMqnNJy28V1uwk/G/QOXAYM7bUyt6aPYaB1510GO8KY02PLVhZ64BFW+n0f5HIrLz5Ejzy6Q4Px3iNWZsepJGw+L1KFVgxk1fD43mfR1Nl2Lm1gw6+5U1sFsEAiR8x+8CvOpGoNfvDPpWWoA4IATFCjJobns7/E8bMPW2h/52Yv1/Y8B75uyN0w78569HSjnm2k4HUt4HYkm1DFp/2AGcDcQMM+O/nh1Z5ddDmJpBi0oISJ0SguqjM6gJZ54RAyPQp3QGtbRZ8eeBEZn906iguBV+74yotD+Vom/JUf4/PVry90S/1aLb50CsLkynS8+0GKYLxNnZGdT0APfZoZEoPoh1IF+O+zotchtl0NvKBrS9Z8aFAg+Fsa8+Zk/xue6hW9M16BixEUZPBvn8UKHgRBgmf8igKoeMaN0hACcGp9Mc7knhJ/1x9IOHMraY0O2sGfHsifvOOSDEBHIuz6Rjzx0optajhiaddg+IwoD+JoTtTSeBsRx+2IwPO9LpSxDrTEkTXnZIJ9tjBZ6UkuNr7Qy6PEiFT7VlyPmdRliqxqBHEvxUplH+UiW6ch5rfjaN/L4qUPOvCtLcNFoWyH3npAJFE9PoKXtIa60WFV1plHhegSVltShXy0NN+d6T+Y77mF/frqnxp4IZNpOHxnG2D95jxst9Hur5S4GsznJccrHe/meAZEYQCg6m0uDveryJCMbG5am05qcRRlUglKGpVPhei7SbZjTvlU4PLqlxtZsZ5WunU8nnciQM0OML7/pQKQvzxoym79Kpz0YNuu0JwZmWPMPVGnznTlrek0676kfh3kR/rGnKfucTheht/piZkk4L9+hRl/W/gyWdmqfb8CjbgB3T0sj/oxXfHhqRuj2NTGM5V3BHntLVQ0qHiOnZUhg6ZFCZyxaM+mOChDvs9bECwh9o8SI/nb53F9H1mxptA9NpqMeCj15mjF/P83+iQplRkVAM9tCEASr0UsowMDSNoqDGqbORWNkkjdwVVBAeSlE80UOvuG8dXChHQf10+vSXu/BaKW70TKdB2zSYeJy7VVIaNRzOGe+OEZamafSzlBrLlUZ03ZVG7RJVuDjbhANXPNTnhhyRK9RYeC6dVvK+LoxX4Vl15tF1ObbMYq2JTqfyVRV43oh7dF46ZS1Q4HBfzlf90ulkjAP7ZgajUd00enfGhlbrA+H3IJUaqR0YeiEYzeJTaZSowfLKoTiX5aEfwQoUzzBg7vgM6vLNifM9Q1CHPetzMwGOL1r8HpJOh0uI8BqrwV/W0na1BLzfr0XtIx5akGDAsWsm6HNTKeWFAQcsJvaGVPKfpcPYSBNK8W8p/znxqWEoJs3g+5YRoL0aglu30mhKlgOKn0HQMibPDxQRuFqChePTqVyRgFeacID9qMsbATk7w7HTK52KrCKuOKTwSk6n4hMs2PHIhBClhwKWWZC334SK3h76yV1JcViOZcvTyfcmd2TOytVK8nzSRFx7p8SPiuk0eq+I/e+VuJeYTmdKmVBr5wY8K0ylnGFK3K6oQO3hHjKOVmDfCCUOh6TTHoMSI18p8OhqKnmP4m54SIaOv/hen+U41ZjzfPt0Ur2Xo9kENRZP5vl04e/opkT4p3Say3m7fTMdShd5qPlJJ1LsWlwsSKMZTxXIYT28JLIOhFkw/7MJ6395aNKsKCzkjBGU66G9Z6xo570BtZqn0Y5DVrzN2IAN2an0X40ovKkZgHbN02kia87lsQHoF+Ch4Oo6CPJg1OEc6zyrxw6+l5q5fP+IgEZ8tg5eafR8N/fr3dzp9GnU1VeEdzXOq+FpVO2XFfNDWW9T/3c2Mx4UBuDaxzTqdEuP5RIzhhjS6GBzHUZVM2P34jRa9duGAeYNuF7IWlRRRP+ICKS5+Aw7HMjeGoTqtT0U6hLRPV8K3R8PbR0golqIGv32e8jCHf/ZXSUmdEiiLy/YRzKVWH41kVpydrqZwFmwdhK97i+gQwUNBvikUNAkAQllNdgpplDNOiJ6NlPh8JwUWltbgQ5xatS+76Fm0xU4ZVbCwp5Si/+dxr51uLiHuruVqPNdAc/UVHKuUKHqQe6rUn49UAlDKwOaZ7O+HVKgRbQOpzdwLxiqwPl9GljMHjJ4c67bYYA/z1PRWImF3dRY0TWNyoSpILca4dPTQxGtVXiQaURxg4fqcO6e8cqAAZwnV71Q4r9bRoyqnk5v66ux5HU4GrFHt+yowqGHnJmWsW7kOXB/ih4fjB7aedyIqB0BOHWIMdBEjWn6CPT85KHjz8z4F7gei9an8R6d6DNFC2FkGlV4ZEP7HxvQajZ/D3PzhX8EWjfw0LPkKPT9aUDSslQ6v96GzaIBN84xth12zNHp4d0rlTytbShuMkB8lULzL3JOG6pBzGoPRV53Yt9ZLXRDWGfaidhZXoUxq1Pp43QRe48pcehTKhUL513vVKDl4VSqlC7iUpQc1DCN4laLuFuRO+rTVHpo4n63mbOEPpWWB4uYGi1Fo0VpdDpJxLlUOYoz30W1iMa1lJg+lrOWH/d39uNRj9LoJHfl05ylr7VLp4e9VWg9h30wknG+XYN+TcOhqJ5Gxius/9MCEV2BuW9So/GGSLTekUrPYtXoeiQS73qk0pYNKp6/DMHFU6liBSXG3ZNjzE4PVVIo4LNDiQcxHrp70oizI9ejNjw0vYwJpztsQPLMNJqZY4ar/wZ4vU2lyidsqPU3ECLPYeZRI0bfX4/EE6zhox24ytkx3Jvz4T7urQP1WJqWQgbudDsPSnF1OWNGIyJhhxSjHnC2lIlQ/laizAoPlbkp4NBpNSqU9tCOzwLWL4rA8/g0etJEgzN3TehXzUNFR0TkP5ZjeoKH0peIuN9cgWb1UwjMo2HtZdjE+I/iHbUfLMPUu8n09IkGdWaGIz8olTZX1qHWo42IY2wsC1FgaRc1vBd5aKzcjMIeJtQYyfr/0Ykj+lA0Yt270Jq75BUtrLdTqEYdJxrv0eL92BSavFnEk4ty7K3voRcuO5L4vgsaptDHaQJO71djgyeZLn13YJSoRaetyfSwtIgHn5XotiSZtMUEVKilwb3+yfSlnxK7R6oh25JKrbRK9MjWojVjQ1ipRLEsLdRV0qgK3/tvKxN6nUyh2jV0UMaHYPXpVBpzQYe3L0xwlU6jWszHVa30KFkzmar8s+HLWj1eZSZT8nM7+lp12MS/GyFXIeWwHp0npVL7Lho8CTPijCmVXtTVQDXMiK8lUunoXTOuP9mA07zTvGsObJVqEV4umR7NsaPGSR1+7EqiAn5/lq8W9cOS6NorAX+KInCgfhrdcQhoHCbBSHcKnWctbTZGAkODVHolc6J32TAcKkyhy5kO9FVpUa1YEuVdEIA1KvwulUzb/jix4K4a9m1JtPi+AOkUCd4kMU/nijj7WYqy81Npx3jWTB8ZBt9LoXnNRTz1VmH4gxRatUaA4oMag31S6a6bdTJahThJIvmECxj0Ro2pfMe/KhWmvtej7N1UujxGib/j1fDtnErVWK+epelx+2IKrbAq8TBOC3fpVMr3F1GvsQJl+C5u1tVmE2WYNy+Zuk0UsaqFAnMcybTIPwrlbgaj5PdkalDWhr/TglFxaQo9TOMe/TkI1yel0BqJDn2/hmB49VT6U1WL8enhKHrJ+JmuRKfpzMlNKVRhHM8VJvxukkrtappwnbv237KpFHHJiUlPQjFhDueTWU7sZezt4901mObAklEb8ZCfr1lbRGgpFdo+SKZX2U7I5miRyF6cP8aBX+X1aM8zjGVduubNWK+bSuN8rOihN+LY8RSqNtcKXZwRndqlUvmPUegpMWB8UAqVKLAgx9+IalNS6PgoJ8pMDsOH+Sl0s4eI4XUVaMX7GldWRJ8YJRz5SVRWocLdKnKs9Eqh9eyf22pLUadbCrUNV0H8JEM1eQqZLAZcuGREyzHJ1Gwq3zfBiEeNk2ltBR0KtxrxJD6ZjozS4EhVI+asTaa+wQa0mm/CxV0p9M7AWaYYc39oCv1OVyKovBIXr6dQv21KyJooUXtqCkUs1kEiD8HrVam0WlSil0uLluoUGv7DimljA3GGdW/IGyvejQxC8z0ptHSXEW+fB6Pv8hQaJjXCXrCR+0gytXvAnTE/GL9fJdOIRBvGJQXh/acUqqc2QxsQhKcZKVTZW4fQyiacTE6hGXOM+DaDf3dYMjXeZUbp2RshX5lMnYprEFHGiIt/kun8YSUucX5KvZpMpbLVuP83Ej+2pdDhOBV+ndbjVkAyNemrwpJxejT/wmf4rEK9YQbUPZxMcSO0+HYuHNf5nOt4n1QyFFPjUmjHMTVcT6WY2zGB6vfSYsFeCf5blEBND6vR8ZoUX/MSaCtryNHlajzqkEL7xlswURoINWu+t5eGdcsIUZpCPTaq0D5BD8P0FFqSbkf/ViEo1SKF7p+xo519I+ampFCzOlFoN3cjOmuSKWke9+M+oXA3ZT2cZ4DVayPGPk2hS3ECojmvl3sWTyUOO/HGo8GCrgnknS4g5oIKHVcnUC3uI7utevS/G09fE62IXGvAt93xFG21Yv9c7ucDEii0q4gxUEArS6KDvwQMcMnQIzKJLD2Z+x0VqFUviVT5apzsKYWZdXXNMC0UWyOQ+DiJxGaswaowVHAm0VPu8Zr2YSjySaba1U3ofd8Iv0PJNKWNARm9TPDvn0Kv+1hgfm/Am3+JtKKnCZ8ijDg8PokSODOf4PfnBSeRcFOFHhI9Crck0bjDKhz36JHDuA2drMEYzqglPiTRXNb7pvukEDol0qbeWjjtEhgfJVDpAjWEt1L45sZTQXctTl6T4OnDeFp8RYkri5X4PSmZvB4rQWt4T5eTSG9lHg2TY3Ex1pnBWkz/HIHSi5OoF3Nqnb8UA/gMGfz6nk6KE52TKK2TE9/3hCHqYTLNmanFv8oRiHvOnnJJhWGc8/99iyd7XQu29TKiA2Pyk58F7XyNyL+dTNM4Y85+rkXXSMbbjCiM7mVAlZ7J9KBDFLKMBijdyfRiiB7pR0JxNzaZJv2nRc6yCLRbyt8fIuDsbgnqNUqhgZz/s+LVUGUlU4hOhccd5HggTab0ZCWaWrQILZ1CQ/ao0X2qFGe78Pdw9jZW5P5/kp8ZY0GNewbEmBLpTwMT9iwyYuupRLrmNmNH0UYsf55ELXzNUJYwIrRDIlWqpkeCfzgOOhLIfkuL3oVGdGyeQtpoExqzjm3pmEyWpCjMjzAgv1wKNV0qYOQHCRYnsT5/EhD8SIbdjxOoNfemPkdl0CxLpMVdOEvXlaJuq0Sq9UfA0SYyfH6TRK27C9g+NBJ+Gfz6rgPC8AgsW5NImpsOGGdFoMUrxvYwAVNfSnClVTI13C5gNN+/c2ASTctUYdBlLYJWJtIN4kzr1qLJ60RKnajG5gl6qLMSqXSRFYq+BvTrmkjvxrBOnAuB+nAS4bwWjYbyHI4lkn+eHv9Yq8NPJ1Jftw6fyhuxcHIipX+1YjHPx7tiMj05qUKl/XLoQ5hfs+2wK0NAucn07asA/+py2B7EU58vAnr+kuHAwgQ60UfAzl5SPGqaQCtLOdH/fRimLWPtfeDAJJ8I7HuTSEU9BKibSPEhJ5GS29iR+zQE3bonU2CCDeHr9NgwL4EW9hSQ2kqKPqkJZHzmwJi+4RjxkrsJ54Fz52XQfeDvMVthmmKA/EACJTXQY+flMHhqJNFCzkH/GPOXmWuTXCrsnipHCHM8c6MDq95pEVYikao+sP1fntnF9z0hccDEGQyRfPdVDqyspYNdn0A+u21oNIY183YCNUhhLL0zYOb7JIrK1KCUnwEHZYkk36vGryQphm9OpKv9tRjdSYLrjxLpZiMDFmYb0XpAEh39p0XBBiMKOiWRkjRoXmBAt41JtK63BiVdBsQVT6KXF60oOy4UuysnUuXzVlTdEIqj5gR68suGJqvDcG13Ak2sZkfgxFAs5Yz0kTk+1K7Gj0ZJNHaPEu1E7i2pSSTnTnk3QYv+fkkUwHMotVuLtV+SyKvIAXNuOOSrkmhGRT1+mMKRXCOB1nQyQlI1DPcGJ9CLZSYojEZQQRIVDjajIevPqRYJtKyMHQH5oXjeO4kuTzDj1VvmcnoCTc+2YjBzWdUjnoa/s6HNZj0SD7upYrwVXvsM6LrdTSWfGRBYiTOAMYGs7Fc3uxnxxiuRrrfTIdxgREJSEl2ymhE3OQRnlrGuPrLCd1oIMk1JNFLF+eGjAb+6uWlmHTOWTzZiZ0s3+TQ1Y1cP7g8eN932FmEuUEDVPJEuZQoona7CqE8JdKqhiK4rFZhtT6Sfp53o7qtBcvdEqs/+fmoT86RNMn0OVSE1T42eIfEU20yNTalaXM2Lp1kd1Khl02Juh3hqHKzhzKhH9+qJtEgShaBSBhTL4T0GqBBwQo0yxROomo8akpNatGmeQGv78ucWS7BjUSIVrDbj9JxQBCyPI109Izb1CMNCiqPIRWYsSwnF5uexNDdJBcsyOXr8TaSh5VRYF6bEnHOJtCpXhbkSOa6HJ9LpM1ZcSwpFbKU4SmZ8ThmiQ1T9BKr9l/NRuhpH4viZnzpsvRmOO/XiKLCMHh2dvOuYOPL/ynufrIPPKDetuGrDrC96HBjmpqUfVag/Q482PZKoLxnRs0soNIOTqBT32WIV1OihdFO7WiKucH8p18pNXYiz9wMNDkx005fWdgx/qMOKsUmUO5QxcsCI7YeSaMBtK04cDMGkykl0KNWGMr4GtD0WRz2CrchuYETfbXHUa68NYWsMyB3GZyvJ/ntYg6FN46n8Xs6WTzUIzIonXZ6AZbXUGLM8nl5VF7D2pQbfNrkpr7gdfyuHQbeH97hU9386bFQn0K3zOjy4ZMCq1wnUoo4e+73DkelgzX+vguauFhcjEuiwVIOPG/XosC6BRi5WYd8/NZzWBLqzW4U3nOWesCYcZt69XRkKpymO3OesaDclFPmV3LRzjRm1OJM0eR5H3nyP2mXCEHokjjKZHx72lHGrE6k6550G3EHWHnKTdp0Zs5nL1Z+76WNTI675hEEcHE8+fYzIORqK3MGJpOpuxKKPobhyKIFipGbE9w7FmOcJdD6A+0SWDh/PMd9bsnbZlHg6OpHWhJuxdFYoli9PII+SuVA8FPWXJ9LZAifabtRgyw7W3nYqTNmixqh6zK+bNoyK1qPHqHj6W0OEto4SK1Li6V81Ebf+KECM1SH8/s1bCnT3sA5UF1kn1bi8KY7qf3KiiU6LFilxlL9CwP5sDcZ9iaMWvcy49cOAn5542tZfwKxSUvTtkESt8lVYlCTHjp8J5DdShecn2ZsLEmh8CxHPdqnR4lQsTXOKmMvcu6yPJR/OWn8uqoFRsdSsph7OkeHYVyORNpfgnhsZhgW73LT3tBXSeaHwMrtpUEU7lqwPw4uebsoeYESMIhTKQ4n0dFQUCmoYMLR1EgWVt2PIPx1+X06k7LkqHLuuxGniWV21onb1UCSaE0mpM8O1MwSPnyXShr82PB8ehgl9EmlkjgNHA3TYds1Nd28JMFdW48BrN83nDji4hRIhjM83vUWM6KLEH7ebHrA3Vd2hxRRbLO09acWgjZyZK8fTry86jE1gXbW7qSWf5Ud8OF56x9P9vlHIr2vAotxEupLPveOrAV9qJlD7dzosTQlHmZpuCqxlxKB/obg52E0X8p28Nw1a8vMNbzvg3hCB7ysS6M9mA7xqG7HM5abm7AsezqKW3glUll+fjArDGM667wodOKSPgO+LeGrYyYw1NYyo2iqeWu02YMs3A2a54qnoEGfOago0ahxHHvavueVlaCuNI68UFaiPAssdcdT0nQM1murQnHH7JlnEugNKuMvH0udgEbp0OdQXYyh6k4hvl5UYr4+hlgoN+vTX48p89gLmWtvxelgex9PV+ayx75SoVjeOKoeo0DtBjattWcc4w4hpatQ+EkutV+swcakBhaUSKLWzFtOeSNB+YTwpSusxLi4csxzxdDHYjLrMzeXP46nSGh13WAOOKeLJl7XxpTYUhyonkH8TLby/SyCZ56ZpnJmDXkmRn+Gmhvx6cpEUnRq76VMbLcLfSPCxyE07dhjwpxXzs7ab5mRxJm1nxBRXHE3V6NBlgwG9Srppxh8b1prD8LhXPE2578CaaO4CrEtx7B2Tx6rhVcxNk1lPip4o8dEaRw2Xq+Cey35cz02+m1UoiJHjXHs3Bb9W4VxHOUpdj6O3x5gjiXIEy910OUyFR+zfa7fFkumoGjffSbGjXTw18RFxZK0cf6a56eYkAS1WSnGPsVdvuYBpoVJ4N3CTro0RkfXDcOJQPIUftkGi4yxUEEvxEVZc4kx+rFscJXUQsUIqx6obcfS1pBMhmREY8ZR5zb6QlhqBC0vd1ETvwPdpOtw5HU+znzvQMikC8c/Yc5kTpVYZcITPufiqCsbdcrQOjKeNS1Q4wFzexL7fmLvXn81y1PzKWsdzOLpTCcu+eKoSYMXvKCPqdI2mrUdt6FvKCGuBi/qxF5zMNSJ+i4u2yFQ47Fbjv49uWvA/jWUN/LDMTVcqmlGP8/bstBg6UsmMLk4jslrG0ir+bM5K9pptMaTh34p18Rly3DQ1VMDycCnGx8VRmWpmSMOM+NoyjlL5sy107G3psSSJYXy15i5dO476rTcjb1EohvMea5yyoqQ+FDHmeKonsYLGGdFkeywV325Ax9JGrKnNfKnnxOqBEjx8HEOnuG+WypfC7Yqh0tECuqRL0bJOLMXVcODyBR22S+Oph0GFZjrOhWvclF5Gi5/7dTj3wkV3d+nwZLgBtYtcdLOjFt+3cc50uigvXYNDHdhPV0VTv69qHOfu104RTRMKNdAyNwZcjaYKE1grurHXlo6jT3N1WD7CAB95HD0uLyIjSw0r+6m9iYCDTi161Yqjy6zPB4dL8Swpnk4xX3otMSChOPusVoN/XfU4dM9NT6pzBw8Lg2on+52fA7msxffvxdHzkSL6r5Oj/6Q4+ljJiZ97IpC5JI5S1ALOS7hvMpe3ZBoQ1Jd35BNLmzgblJsixezG8dT9iA1zEg3IGR5L2lWMPZscr3xjKSTMipVz2Tu7x9Jx7t3NW8gxkLXi+1cVPtZQ4Kp3LG3k3r2kjRwvd8bQnh1qVAuRYVyzWGq5QsSqICVmGjg7cV64TXqMfxRHV75p8HaoFFffxdDNWWpM4Lufq+WmeRM0eMAeWmxDHIWV17JHR2JV8Thau08Hr7AImBNjyVGMu509DK+OMjZ6s1ZItZiQ5qam47SoflCCJevi6HUpEaf6cja766bwoSKqapRwVXdTzRpa+NSMxEme1RWHBnM76iGb66bvC1TwC1ZjvTqOFrEnfi2lwGZrLN3rxHnykgwPzsbSogP8W/+kaF0mjpw3NRhYUQpXZCxt2OzAt2F6vHocS0XxDsxprsebRXEkj1Rj+jQZbgTxDD+rkHtNg5GH42hJigGbWa/KVIuhuBJmmJOM+C85mva5DYhoboTJFE27Q3Twq2JA8JdoUk81w/khFGeWx9LYmmbMW2XEZk8czfW34pCE+bg1mtLWW2Feb0S7bjE0hrtP5XMGTCuIpg8yEeM5h3SuEEenOzsROEeCYcti6Pl+AWOPSJHhHUPFwtQY+557V8sY8vurxsrzcviejKbVj9RoHSbH/sExNJf76YrVWvxlDJetp4YaWqQzrsrw+RuwJmQ1jqaL1ZyoeD8CNZ7E0vsadmxPCMPInvz8Phu6PeaMNzyazswROfvJIb0USz+GCrj1TYsGVWPo/GQRvb01kJ6KpsAxAtxVdXhqjaa6sSos1SuROz6Whv9WYW8xFRY+iyHnJh0Kn0RgR+NY6su5q2iSFhUcsdSdfelvVy1O/I/Xz1T4vlyNskNjSZ2iwVL2+Lb3Ymkz95rbH8KwelgsDU4woFMXI6ZFxxJ9tyJrYRjeSaJJO8cM3X9hOLIgmjoesWLRsDAs+uOi235WHLltQocODkq9Z0HfFmbknrLTihsmzM83oUxTBy1oZcetoeG4Xj2auhZYUfQsFBGmWJJ72zH2Vhia7Yylb1dsmDDGBE9XB31Js+H+FhMSku0k1HCiTTUJbi2OpdVWAY2ipAjhs10cJHImVePRyRiaMljAzwtayKvGUt0NIg7P12DBORddloqYskGDvP9cpFoqYPMUHZJtLqpCTjx1SiAku8ino4DX+yLxgaLpEO9rcAkJMmtFU3oo5y/O/OeksbSTOVJ+txST3kVTTZ0VAUPDUE3potkhVhg541Uv46LseBtmtApHRGsX1X1lwNbW4aBjMVRYl3VpVjjq211057YBZ6LCEX7YRStvGnDieDjawkV9mphRVhGGG4tddOaeERXGmXHe10aDLhnxYAbnnotR1KCDAUtnmLC8uY3+9jTDa1YYuj9y0S63FT+mh+N2ZZFWJlpR5nUYvEwirelqBpqGY/Fykeact+F9shH1hwu046wNm45wdz3upG7sEac7mxDfSaAG321Y1joCPfuItGqsEztn8xy+RVM3fr4CczN+uIteX7LB+R/7dIFIp/izm88aUaqLi9r/EPFuoAqX67qot1rExCANblwQKfCbgKa/pfBn/laPFxH7v/+rej6a8iebcaRdGDSM25xFIj700eD8mGiq8U9E/GQV1A4XCQUiln+VI2G9izoF6UCNDOgbHEP7IeDjYy1+WGLoklbE5j1y5kIMPdztgG2RHjmMk6knddBnSxBSN5r6POdetSocJwZH053TOuwNk+BzdDTd8zMjeXwYajyMJgmpUXUo852/c9hiDbzSNIh4KlLAMC2uZ+owvLmLPUuLzBwdgtJF2nRVh4Sx3B3uiFR6pwOn9Hq0XBxDLQ7YMG2LAYaCGBq4x4E6oXqMYp99pFfjf15YNSWGxCtqNBugQXylGDIHc0e/psPadCeN/6zDZ6kBZec4qY5SixDupMda8euWZmScDMMsPs/lMDt+q8MR4I6mo/XtqDQ4HEVbY6h6Xzs2zg3H4PYx1GyPBhNG8JknxpDwhfvEpHCIh6JpyB4z+v8y4+SvKJLvMCP/mhlvI210lfN71JBwbBoSQ7uXmLF5ZBh68F2u7maMCWYMq2Cn3wOt6ME98PpKO6WlW5Fy1QzLHxu9uamDcmwkpsXyHO5xPy4TgVtHRJp9SYdy1SMxtJ6L9m/njlYoR4v/oknudCI2VIJ5Cax7GwREbNChm7eL9l1yoNVvPXYscVGbOw4cbmrA5yci5acbcLWHETZ7DI0vZ8aYeCN+N4uhj1cNeDvHCHUJF005wc+M4tyrctH9emao7xixoYGLypbQQmeUQrkuhp4c1sG/gQQD4hgzjIGzIw2oNMdFP49pcOqHDqunxFKdHQ4sj9Vj8mPWuj02DDtgwOLhMfSshxYHG8twzN9Fi/izYXcl+Bvjojr1tVA8kmK/H/uCgjNMbQOu+UdTucpmVDlq5G7gog2sbzVqsCb0iKWJa7SIGaxH/97RNPs4c6d5GBpUjKU3nHfGNuDc7OH362rwraQClUdFUxnuesPGsSZoYqhkhIAxVh1i7SKNmybgXRcdblaLppvHHLh6VY8hT1xU84aIbn+UyDdEU9kHDsweZsDvJSLN4/zT5LcaJ0fGkGyBBvqhChw5LlISYzugpwwzP4jU7j8NLvRXoP9IF1U+pcMpXwm0dWMoinWp70cjmsaJFK+wIve5EZM2i2TjfvG/v7XJykeT65cVNVaFwdcrhiJvq1F/qQqDmzLvDom4/1iJ5uVjqO1eBwZt0+Pg4mj6O02L+StlGPFeoPr3dPhjicTUeiLVYH4VjZMhwU+kgggdqpMB7X7G0I+WWvwuJYPig4s69NAguIMCNU+5qOCPGoKC+0miiyxVNagXyH2P8YZ8DfKjdMg4F0NdmWfFCjQY9dVFTVm7ojRGtC8QqDjPx7PYgMtPBCq650Cm3ICYJQKdDRcw4IoOb20Cyd+LcA5SoTt71sJ3AjpVkqHBaxeNeMQ9cawCZ+7zd7JnnV/NWWW4SDOOMs4rKjDys0iFJwV4PZDi4FQXDZmkgSpTA/9VLtKFCbjwVYca1QVqxt507z7vY6xAcx6K+HRAhehKrMMxIiwbFOgwRSA3v77k5r1cdtKTFAE5s7jbigJdjxfQ0yhD+7oCzfviQMN8CR7z3MzeTshXROL1S4GudNJgnluFWoJAHSM12HRag+xF/Dxr7fstKjT1EejmPxs0R8JRbY9I2wwavOYMt+mRkxoO02DRCe7VgpPmSQTc5mwR5S3SEIWIChoNGviKBD6/c5MGgy4I1P2eiJNmFX5FCaR/IkLbXgWvaN7pPweun41E9FKBmr92oMtyCdox37tFizh0V46D7E3t12iQMFWBSUP5+dbcHXQqzPQRqRJ7yGPe5ZlHAt1+bUDmYgmkx5w0+5MO5wdLcSHWSZkfDSi2V4IbQ510uaEGxbnHbhVFKr5Ci1e5Mkx676TRgZwLLsuw0c9JQTLOKvEmTMp2UBrjwVXDhNYHHaSI4dlek6FrHSc947P1PKbAj/FOmh4noNZWGSrGOGl7tAYBzzU4ushJq10isj4qsPqcgxrtEvChrQzDS/H8H9jQeRznyd1O+mK2QhsZgUKLk2x3uXeLEqzq7aSKjQ04PdCE4Yk22v/QiA/t2OvP2OjXLRGvR6iQUEukK9x3lD2l8OSLlO3NPvifDKtZD+9xlolaq8Djo8wd5lF57mDZrURKXst7y9VgxWKR/szhjnBEB0m6QG3/6PBlhRSV6jsppYsZvbgju1c6qRjP4UOACe4OTnpb5EBIPyMWzOOZpAl4uEUP938OWsL96LVKj9wUB03mfq3rJcWSpU6q9Ja10RaBoN0CXbrrwMHfBmx67KB1nJ+73pDi0CyRZIxbSV8F2hUK9LSBGZM7mjCvnkBiQzN61OYMEyvQ+nM2fGY9mci7e8cdv+N4E1psclKfbwb4l4tE3eMOyvphQPjkSPQZ5iAD55n0vhI0WeWghXot5taTw+nnoFjumzOLK9FpqIMKorTIGyxH4Hs7Fc7ToLePGlt8HOSaqcHYHyrMEhxUNkuDkt5aLF7soB7My1btWV8e26lxhAZ9dTxbEuj7XM7Lehn6+AlUPkGDLw8UqHaMP/vIgBtTIhBAIr0rqUdbzqId4xz0gvtW+W8yiO8dlMgc315Pz1xwUiPmjm2UHrVrOmk9+5rilAFzl/B9+V6/EyMx5LidVJ3NKJJKMPyVnc7wHWd+jMCrlw4qx7P1JBuw8YmTerQ34+YZCXdqO8lZh5cXM+FGJ5GsUiuSXRLEWe0U/8aBE8FSdF/qoLdP2RccUvR4aqdAh4Bf3nIMr+2gy43NOFvSBCPr7Tb+bMdaJmzZJJDkowOu6VLgqYPOcy6N1xvxRSbQQn69IMyIKsVF6vnTgWLeUgQ/ddIi9v3aUw24O5vPwM/cYg0MkIvkXajDgwUGbLkj0HO7BpWPKlCJ91ufO+zreyoM8mFteWKAJy8ClxnDj1hLwtMU+HPUyb1YC8lZHRa0EihaoUWd8nocbuOgOTruQ9xTVmc4qATnsiO/NPj8yEHFTVZUORuBRlWd1Fmw4uqxcAyyCNSLZ3hAE45pLwTqx7Od/jYcV1ewZl50oM15KZo8tVH4dhs+PIzEit02OnXQgdg3UnxfYqMdjTjzjDRhMGtLyWAr3j6SYF1VO5mP2jArJhKXetspk3PZ98JILGUMN7ljwNQYI0oUF+hFEd8r24jpcifpXurwItCA6DusJ9yttpWXoOVQgVSRrO0hSthPRVGLTyJqb1ZD9z2KfipFRCxUouUoG0U/teHK1wi07y3Q5SIdnKsNMM8WyBDFXYPzuaaKQE1rGVCqrgn2OnaafVtE2Rlq/JA56CR7k81PjePFHFT9f/p8QAtpHwcNdwl4xviMcjEGuP+OK6PFqNNO+sTPS56qoNI7yfOCc5GPFBbm6a6frOGH1YgLiqJlfK+Iw0YsLOGkcecN+FBohFXloE/sY9Wj+Bz3HNTnf7haasKsek4awtp4s7YSsrEOMm8V8ZG5ujjPTupOTjS1GHGe7DTlsR1z9pmwsKyde4ETpbmbtNtho6lyETc6a7F5BGs7n3MiY+LfEQf9MovoMlIJOmUjE5/NvlGNpz9tJBP+/9+x34yyk4P58mSzFJ2X2mmVScDgtnI8Eu00gfX8cCsl8s7YadJHAVv+6qFYbqM+B0V4fdaiSTsbDf8ioF9XAy4+iKJhB0ScuKjFmDwbmb+KWORQ43GIjXoccWLlFSNG8fN9GFc/x0Vg4Esn9WMdGzIzEpd322keY/b6Line1HNQdHsBNeYboPnLO7plw7hCCcy7HTRfb0VUdQmmWR2k5+9vsVCN4eF2anCVO2+9SGzr7aAiuQDfIXJIatnJ+4EIdU01Yks7aT5rfHhzJbKO2cmHOR7sb8TPE3baNZV9dilj93gUNxkH/nQ3w+Rto/vHnDjX0IQ9SVG0Vm3lnCuBsqqDxt3QogxnjOwFFipNfObqchxSWkh5R4vbYxQoWWih49cduDPWjPn9o0hRSsTiEXr85hnGB2mxtIEe37LsVGyvgKIrerThXvCvEvsGZ56UGDtd6+ZA6DfGp4x3utaGwzUtuMMd9mh9I9pyltvSwUo/h+sR/EGG1qWs9NTHiNXNZDiVa6HIfzp0nCtDoclGX1vo4KWV4+mfKCraqcdRLxmqdLRRxWacSQdIsXK2jSa5tOixXA6Dn50CLuvwMJ8zAeu57Z0O9TMNkLGvFWTrUOGkAeIyOzVcp0X3znp0bcu9xmxDUYAU8T2jaEuGA1GdZNi8NIqWq22YPFKK5ruiqEOsFg25v6xhDBR81CA5UIlXQ2w0m30q72skvg6z0/AXBgzrKAWd5jM3NcO3eSQkr2wUu9SADlVN6Oa0U9RyDUpNU2NVbTutWcge1EPNmcBO4RkalBmuRegSOyVxntrA/n36CWvUUismIBJLLDZ67G+Db5EZif+voqsOiyrvwnbn2t0KFrZi+x4bu1sxcEGlkYaJO3WbYZi5Kna3LnZ3Yutaa3frquunrut3/MPnuc88d+6c3znveQME+rvJP1CHtisd+0u4KYz19C8pHQmz3BT1SsGxEibceJJBlzuyLpQxoaecQTN2+VB9uxOvm2dSIGPA+lNFh3luct/wQn4kovwbN+0sLWJ2OTP2V8wk6xInZmVaEPS3m+Q/HNjEe1ehdyZFlVfRTVVwmfUue74LN68zzz93U62NzJ9BZpx6qlPAbgkN8ynIKeyhNT/Zh98RIDXR6fMGB/YstsOSotNaPmPDPXZs+Vej5YYbBauZ0Lu9m5IPO3A9yQl3qJv67HHgeB8nJvPcR7Pvygqz43UFN5VZwb7mjYRcPu+TQwrS/lNwaBHX9syHN2Vd6Fglg+JP+mAr48JfKzNocisvmmUrqFVJp0atvVDuK/iZpdExtwcDnquo8VSj8vN02BtqyF/XTWOS3Ihex5jf66Y1XMP3BAH1TjHGOKcrPUVcX+mmR8VkrJpsQvGnzBWMvaRwxnE1N01JceBRqB0JXjet2+zBl1JmNOJ7xt53ol0LK2Im6FSqjozsJya0W69TvvYqKvJztOs6Va4tY+F+E/rXyaANLd34bZqKQW0zqcM4EYM5Ez05n0Hz+ouwSWbkZU4e87sXb7It2Jmt01+Tvbg9z4LvVTPobpwXxSZYEOtzU69QPm+8BXcruanSVC+GahZ8NDIoMsuDdaU1jA7RSNnsxtcFGtYf0OimzYfbgoDooAzqpvvwxxQBiy7rdL2xF+cLKyhQPoOWjfVhQ2sJ787rZOJ+jg9SMCRLp+MrfAhqIUAfq9PRvE40+U/A49Uara/ixBtNwKHDGdTqqAvjSsv4+iGDQvgsz9hvL7Tp1LmwBFMbBZOYo6ack3Hkk4I23TKpbVsV+0wmrB2tU++mMmAz4bMjg9QwHQ/HmnBS0Gn2Qjes7HP2bdOp2FQd1ztwDwtnUHPm511tTLg9NoN2zfbB3EPG1XMaFQ/1IQ9n16dDdZpQ0UD2UTvO/6PTUn8D/7534ke6Tq8rsqb0lDB3fAY13O9AJd7NOQ2ZP7c6cH+5HUX0DMrD1/0GOPHUmkFnjjlQq5MD/9bQqHIxJ5Zw9vm3kUaTdzrQ4rId260aVZziwpk0CZ/SMsivkYq6e0wIHa3RtSk60mQTvvE9sQHsA7NNOHtdoxkfnFj6lXlvFte/S0UM8+fwJK5hm46EfhpaL2GO6uDE8q0ufOLe9h7pRP8SIjKnZdCIhS6kXJPQ+KVOg3QntEEiGnh02pvqxLcOIi5wfzIPyXg8QUX2kAzaxj3ss96EMm24n+sNzGNMN/tLo2+jDdxwixgva7S4mQHXMBHti+lkuWmg9BP23wM1OhhiIOuiiHclNDrFmn7qmApzcgbp693I31pDmx7MP5s8oLFm/DVTp/ftDVA7Ow7IjJ88rO1XnLg6WKOodk7sXe9Eq8MqrbnuwFDObPkO6pTDepdhZ/3Nk0HlS7CXyRVwpFMG1XvkwCrZiZ19dbqxz4XpxyRkj1cptJiE+HAF3koq+zoX6nHPqz1QyPy3iIn1FFTgOQ77TcLJ4QpOLNbpywEZE+eoeH1Rp09BIpQdZjTJn0FRAV6EdlHxsaJKpTt5MYJn9sWrUln2JBX3ySg3RKWaW9zYsltDSleNdno9CA7Q4Hqq0s5JBt41t6FrUZ0WWAzWWwe0QJ0aax6syVJR6pZO59IMHKzCed+jUbHXBj4Wd+BAhEZ5Lxt4td2O3Zc06u3xYQ9740W3NNoVbGBAedaykiqV5P7fGsg++bRCNcYYaNBAwjRVofYbVWzopeGfeJ28p2XcERlng3SKy/Sgyl4V56bpNPipAx+X2fH3OZXuvuS6VjtxOVej9kFONKzqwI8ZKj2+wNhr6UKdRiqJqzzIGWfGf8+Zq7M9eDbZjEKhGqmaG48umlC4jUbJPg/aRpux+IVKg2pIaB+rQKmm09ZNLhz/JqFTsE4VS6pYUMSMTSNVChykY/4RE6xWnldFFbPvmVDvT5WW5sr4Y4WKZK4n+rOENhc4d/ur1OiThD81MyauVenUNC+OpbE21dVJZYwlXtFgP8BzGeHF5TEW1Fmm0Y9RzHXBFpSor9G03w2s+p+ITopK81f60G25FY8ma0SbVM67GvR/NOr/2IlRNa2IeqiTrYATRc8IcG/V6eFJF3Y0Yr6+r9KUO05snSFiwmKVXtaS0EBWMGe+Rje2u7ClgoyK9zQyiipYtFPFkb0yzWD+aJioYG8JhdatkhG3Q4Wzn0Jl5juxOUREgco6jfS5Ecic/zNHo46bfJjCWWkb46cjn+V+kgUNVqmUf7UPQ59YMTJMpeCZPrS7KaPqcIWq5fOiWj8VOdUU8q/mRUe+XuZTaB9zeP1FMtZfUOnMHh1/ztLgqMWaslXFnaYaZnzV6dgAHWO456Pyq7TZ7IaZPdXENirlcbrR5LkJrbepVH+0joGrTNieX6N5G3VkndBwns+7S/XgbR8NXUNUKrLYjddPNUR0VWlwZ84XhVWsrMg94ftXr9cgMAZiHhhY3taFJv1UmhrnQ+4FGfsuKrSQs8mOWBk5gzT6sMmNF0ka5G46LeesEPCbgGe5Ks0o5UI59qJ5/1XpSxkZtfqbcaSpRreiVJi+qahQV6YXbyXcPaigZqRMo1c4kd8k4i3X2SGH82Myc101jUTe97LT2ANnKTRK96AZayi4n28e826Wc2HlaZXab+Wsp2gIXKjThYsGPox3oVh/hVYPNnDeX4KnjEKFPxsY19iBat9VWvHBwNiBDgSlq3Tcn/1hmA2ZjI1vQ5hnAi14wH2z7XHhQAMZqxlvO2fqmBzLOC+g076tbpQcpaHQYZ1qnpWxaY+KOgM02jiJe8uv1wrmOlPYP/P19ccKbagjoQ97mIyqGo2J4H0/bEO1dgo1YB7YLDswKq9C+l0DeUwOfDExNuaz/ykg4OUrhWYw/4zNsmEtz3deRy9Sr1nQeY1Mt/l6/gkLhvkplG324PtFM3JfyjS5uxdFciz4bY3CfsOLTMOC35kHyukG1g+2oaofa5NiIG+MDaO2qhT+xomyhwTsbKGS7bsTvRirO6NVut/fhR5PBTQ/pFCbwSKoshUJ/+M6q8mo8j8ziq9SiGwi7g6z4kisQlUCZbSqbcGgegq9vsa8nSgh8pNMzTlHd9kkcU5R6EZlFX2amlHxGj+zroh9BywokKZS3DLWxM8a6i9gnFSQcEhRMMhQCZk6yhfS8Ud1lWpkqwhfpOH1XJUxxtltjYa9X7lXq2VcPs5eK1ehE9tkhJ5lzg9S6dE6HcY9DYe45xfSdBQqrUNappBVdEN4r2HeAYVuPTMwcJYDYh6Vms810H+LDfu2K9SVvVPjagLU2Qr1S2BfEcxed7NICdcNdAlwIu6LSAv5fl83O94HSHT+iIykUyqenVVp3WoVrRiHdf5RqQ3z+bx4DcXmahR0y4PyfTX49XZS9e1eHCUV4kMHNb3qQd6RGiqfcJCnhgt9LZydMhX61M+FOPbK3YooVIn9/PENdtwoptKR5irc7NXbMYc42ZfO6+1AHM86xunBsJWcfV4q1J33azX3Z6KZ+eTX158zBCx9LlKLdl54mlsxdqVIe5t4cYqsiK0v0lLO4EtXCjg5U6Sjr5i7Sirw3ZJobl0fSr+T8Wm0TO5GvGujJJSpIlPxPlnYO1eF3FWm75k+FOn362diJbJyTg8MF9A2VKKO0QaSv9rwIEeiJlYPzu3jPBimUFXuYQ3DgSIWmc6FGyiTa0OTHTL1Pm2gyUwX+pxlbN8yMM3mwsdYifbx/S1Pcq4wSZS2zo20fRqOtXBSe+ac3M0aLm9x0vyTBkYwJ5fe7SLthIF96SIqBrroRxUDmChjjOSi12UNpKuMXZeTHHsMlNgo4mAHJ5UpbuDwMhklizqpcx8ZxziTLOezTJJElKgq41F1mfYN13HrmwmXLQo1T3ChdW8b+jC3FEp3Y2NVMyZsY56ZwBxbwYyy+RTaGc87y5jJbSzSqHsG7C2dMCJEqsxn2bDWgZP5ZLoQyX7sFuOtrUxxXQwcC5TQzy1T9rgsvA9S8Z775hiWiWnsB5KLy+TPmKzXVkDIbJmWKD7U9hew67VM9au48CHZgdP+Cv1cImKjasVb3rsuvL/7ch3oulKmw+wnX9ttsHFvU4ZyBucMfySa55jF760t4mOSTM26/PreoBl5LstUeY2IXoVkdF7HNbA/7V1YRJd3PAv2kkNWyLh0WKa/x+g4XIr/tVZoVYCOkt80nD4j07opKp7OY99YkjnB5Ma2Vmb4tVFo8nsdJ7dqGDFRJlfnTIQla6gbJ9P8Mm50eKzh2kWZwo96sfko55Rgkfqv8uLxWgX5bot05tfXcOrLcGSLNOuogadzXag/WKav9TNh7aRh3TyJAmXODhM0/PBJVLdGBppaNfh/legn8/ZvFg2bqrto+u86ZN7NnGwn/dgmotteK1pxDQG72QNssyErSKYdx0QE37Lif58kEjvJ8Lk5n04UKQ97+8VHVeTNL1LD/pwfsxS477jocisZ+zMVTLgn0i0/FYMPqDhsFWnAcRfu/+vCHt6F5cGc9wPMWGKWqa3FDb2fGfdzZCrQj7WltwULljHmmQ8qOs3Qh8qUwffUnGLG+tYyFbqoIsSk4ZzOuxbrRr2XGqr0UOg2c/7FR2YYYYwZPqPh03CkupPi+DqbefKfbAdV7aXi3VP2LfmdtHqVGyHHNRzc4qBH5zwYOpF5qbeDFh42UGqEiONtmR/KG5jIZ55YRiTtuIGqigsG88Dxegb+iWZ/vlaizEZZ+DNdxbFOEm2/7IZliIZJfhKNvu/B3j9VeA+K5JjlwtY3DiyoxzWrLoSwZy1fTaL5D10ocMmGqf0kGprqwvx7DoxcJNGO58x73Ks/p4v0J2uH5ZsLkU9FerBXxPZ3EiqtFWnwMBnnQixoxp7h2xgZBwULLEsYn3zG1OVmDLok0YKnfK5SGrYcd9Fj1uipugZji4s8f7ixKVXD1gCRyiQx3jLMKNlaopA0D5qUtnDml6gGYzUi3oxU3rtmnEOX9TVjVl6Z8kzTYQ/TkFpdpLF8XX6ShqmMw0uROo4zb/eqzrzXQ8Vn5v9pukQDp/ownTNwwA2ZQnhGVVkrB71kjSjmRXYDFQGrZRralGe6T0WDwhJd6s9ZYLKEdQMk6sd8G/KQvWgviWL6elCso4a46zLlVDLwIl5GZlEXfTrsxciaKrY+dLJmebDQj33yC5FCu3iBilYENJSo6QUXIk7Y8OaMRPuvirB8tMKfufThZhEF2Ys7GksU0U7G1kUK7k2TqOE57vMHCW4/kYImM1anmjHMLJHQ1Ys93y34uEqivTN0xM3VsCjbRfkeexBaX0OL3i7a3F7FqjMqClhd1KGnivTDjNuhEp046UXaCwV/PnRR/Akv/i2k4s1UF3nZZ6Y9seB0I5n2c87K7CAh4Y1IN0M86O62oNIjJ12f4cHv6yzYHOykz/W8KCVb8XSpkxImy+jPr79gLAWMFOEo68DiZXZyMd8XPWvHiVZ28syScOI/AefMdtJZo9q9NWMN69qoygpmaRa4WvEuR6rY8cOMXW9c5N9MxIFHNnQjkep9dGHABxu001zPaheSnjsQ7BNpei/2OT+Zc/I46LW/iM8tRUyy2mlDPRFjNjhxWrPT0ZEyar6woJGbMdxBxb9PzTBfE2lObzcKXDHjSzPGT1MdbzgTvfrqout93Pj2wYwpG10087aBAi7W8rdOmsn72M4nIneXk5YwxwYtM0M1ifR4rxcRrVToU530iTPC6nsCfnKvNos+5D0lIHK6iwY38KJmjBVH67roRk3Ov5yVTHWcVJi9ev4vAq5Mc1Jl9jyJnOteVZHoTFfOsldVtMjvosynIh6WZU35JFKbEBXr2Gfub+qgQeyvEjZY8TPSQYU2yJi6x4qPL+xUbLSIcfdtWH/ERV+PulCBeyVXEMnvmYiXgwQ8ThJpZwcRJblXRxvYKU8jEZtSnIgqbKffCrDmsler7XLQhBwD1sMi/trloNnDPWg+wQLlqYuu5LhRO1RDx40ilU+VoPxjxYg8Ik0KZi/Rw4L2PNN/ggyUZAz4/Oy0apeBrwVd6PDORlms773+dqJehJ1Wck+qjbMie7mLnOM8GBVvwZoZ7BM4I3T9x4XHi0WqkejDrpI2XHnkoJbLDWR/EREYaKdqn3zYd19Gv6J22vmF891lGb1cduowxYN1hy1o+8BBx/pLCGxvw9XPNurNHLmloA1uwUY918n4yjUXVWxUdirXnySAEp0U+gf75AlWVHY6aVFLCb9+vrfzMyf5j2Bu2GbB15ZO2jFARfmrFtxkrh7B3mPBQAsOPHdQ2AARVVvYMa2Ni4peZ+3+7kAZj4tqv5KR67bCkmin97KKf3ItSNvM+D/Afvi8BXMuu2jKHBHvE0VsO2Sj9NUiYv6xwf+GnaImiPhvjh0ZLR1UhznNVsyCky+dFBzNGtTQgnsrnJQc7ka3ElxbIxfVrSIhhPPyAZ6jU1VxqboFb3UXHd/ixtMlGq62cFEjzYeFfwhIfsK731/Ev0vsGJDHSW8OcbYLtmF4LycN7CfC32lH10VOMi8z8EdRCb122yiOMd/P9Ot3S0rU828fGr6XEeSykf9DAxPGOIF3LiqeIiLiqR0vNtio5n2+/i6h51oX1WQNuVtAxOLHLnr/ScStcjKkJi4qWFBC40YyCm1w0uI6IvtYERXeOMnbR8LPqQJGz3HRgvUy/i5qRYEkF72c48apzWZoW9nnx6uYNNSC5Y1d1J4x/6wNc0G4gwR+TttmvLO1HFRzigg1yQ6R8VyxhoTQ2wJ+f+Og61Ax9q6KYVYnpXaSsPuhgENexky6jKvrrBj000FfOEf0nWvHqTXMjeyZkxQ7/PyYE+4bKB/lxMFwnt0jFzwNnVhSjj3tMw/WfFSRy3xVvqSI1tVEjA5x0Y417FU7WpFZyEWH7nmQ1l5DuxNOuj1Dxor1ClbeZa4YK+Msc369SS5aGcOZKdXCeuek/0bpGBBswcjfHXRvtoz72xRIk5z0V1sRfq+dyM620ZNnXIPHiVmrnLy/IjYEcQ5q66RTMyR0Pi9gDvdhaYSOFi/MuMH99E3R0a65BRTqpJGzDaxZYUfxNU6aetCD99M13Oplp1onPbgfrOHLcTulL/HiznQVlql2Wn7VwO7FTswPZ3++wIs54SriHtqo6U4PcmdqWH7cRhW8XuxKUDF+qo2ORcp4uENBnbsOSkvg3u5UcHmSgw5UltC8EvvGFQ56y3OTpoloP8dJOaU5Y3Kuz9PYSWP6qjj6WkVXwUE1ZrnxqJsFOfWc9HUG58TRFoxf7iDTcjfmneYs2YLz2gzOFHvtqOLHHlJjf3tMQ+cWdhp9jvPRdidy3jooaYOBSNbdfIG8vz98oGMyOhR10PIFMtadV7D4kZ187SVcbimjRmUHNRij4u+/Vaws6KCQcSKGTXRiV5CNSrHu5HYT8eWdg/LckvG8ioISja10+K6EF4ynJ08sdOca72MjCQGzrFSjooj4YU6s2eSgc9z/5VkWjH1uo0tT3TjI123r2ekl73jvZAvuzrSTvS3z/wgr2rdhTvDnrKpZcS1HoHysUzMeWXDxhUAXR3mgvrWg7gM7tQx14zeTBXWW2yl4qAfbCrDfCLYz/n24OMOG9o9tlDvdh+JDbKg93U4FCnox5IcVa+swl/7MgrOcgBNLbXRlgg9pyTYMm26joZW98GdNiVjqoOLjPRh7w4KawQ7aXdaLnItWpNbh600eBLIHq93LRt73PuTJo6B/URsNY66OrS5hcCA/ZwhnyX/tSF5jp89hnJU62lDwsZ2WjDJwl7livJ+Dip6UUKGBAyG9LVTcIqF+MxeifRaazPoyDS78VslCkezh7x1WUYj1/ctbEY3YR+UfbKNGv6kovUpFOeY9qitjblcF22PtFD5CxpnzjLlYgWxbZGQVUzC9Fvdwv4RHdSSM/2Glx+ES7jwXkbNQoEKcoZr4O5Cnto3SZrrRarYFveo5qNQsHbOWahhew0HDxumI9WoYlm2nwcW9KPfMCvdS5nbORLfGq3A9tFMlzrmJZ5y4zVx0aSJzyCU72q1x0LMoH0rUt+HFNAdVYG/5mc+7cY2Nvm/0Im4ov3eqg3atMtCQ9b7ebjtdGOtDzwwbIh8LtLAf+8yODhzzs1H5QA/c/axY/UCg3V+zcI/z5vM6Ntra3YMqraxICWad7edBxWrMYw9slHDQwMK7TuR/Z6ecjm4k/rAgo55ArQI8mJ5ghe+BlTytPWgcbMWmYIESH4sY9FhClWl2usp6d/2UFSM3WmnBQBWdHlgxs6mVjrfVcbsl4zPESp8dnDnuWvA4gPG2i3s4RsQSnvv6wcyrtySMq2ujtzyXm59lDP4u0J3aKm67VZT9IpDCr1Vdp2DNPoFGZLtRhndZ2mKngyrvaZaEOYEWOnDZh98iFJQvaqHE2z6MG6Mgr8tCHXguQ3hGBZ7bKfCXr2juwvh3AvXcbeA/zt79I2x07Q8DZrMLme8stHq9gRM+F1ZGWCjcZ6BgOmNgt4UCRvnQYzV7y+kCWfoaKDrEgbtrBFrxKQvx3QUUXSZQaBsdPbif8c+stLiJjsb5rQgLFei/4yJ+JEsofdhOWwLd2FzeilfLrPQXe+/CZvbcIQI520jYVEJGWx/PYpaMTg4Fx3ku5RYakEO5hkDu7UMfipGC/EWtNOCZDw8DFFRwWelFSxXnclS8TrPRaBvzP+fZ0cyr3Xm/Rgdwb3cLdJJ01Bc0VK9up0XvstBitIA6dQWa2lXHgwQNx+fbaMkKGSbOzudL2GlCYw86Mp9Yg630kOcoj9FwRhdo+SAdK8ZrmFJCoI0v2ZfWUtCyqEBXFxsYMFJC8G4rFR/hhm+TBXOX2ygkV8T1F078YBxO7SHhj0z2+ZsEut5Ox9bfNTwvz5zQTce8vRYEh9oo7yQVfUuzju+wUWBvA2NmOPCPn0A3BDduHdCwYDN7Bs6Ai3ZqONrMRq9XeRA5S8OQYwLlj3EjfLOGyPUC1WKf4xOcOGETyBvB+Waxinr3LDQyTIU/e6ydU6z0YaSKI2msHY+stPyUjIGFFdjXW+lmvBu5GzSs9xfoED9zTHMdvVaaaMBcN4ZX01GngZkuODzo9UbDtMMmSvRwtmaPVLKbQP9zyLh8QUDBNIG2RHoR9khFpQdmSs30YOchDXUOm2n6fA++rPn1dQALPeFcODZCQGpB9p9jJTR029D9g0D1hvnQf78N6x5zPcs8KDRHQyIJdEXy4rOk4hnv4A2HF/29KgzezSWM51XMgRERAo2/JmPeDAVV/czU8LqEcDvr6GMTrb8qoViChE7TzfRvjowR2234+Tadmh+SMCLGAb23iZQrEr7ZHfgqp9OcR7zfGRIqTzfRFH5fvQQXKvtM5HfGhxZ2BS1cZspxSphkdyFfJROVtRnouEGCuNtMTw9K6MNcFHXCTLu2c55m39jii5n6zVHRfJsK+yTm8DsyZjRXcHiNhdI6u7HvsQX/LGeO7c4cstmKkBYCLWnrRlATKxbVtdIZzrCqzrtvt9Bd3Yv1FhVNHwr0/I0P6aUVwCXQhp5uXDxtwZ16NuoU6sW1bypaBpvpk+xBznUNXXqYyRTrRkPG3MwGJjopeCDk5ef2MNEhqwcPy+twWdNpL/vYJuc0RBcy00KeeZULVvQ7k04VKjKn7bTi1AwT3WqjYukMAVJTEzXeJ2NokA314y1Uiv1wMme0I+/MpO+VUaC6DbHxVjrB+mLlHPf1i5Xy9lfx4YsVgRss9JN9/sk2NgR8sVBXhxuBNzS0XGmhVTM5PyazphS20hGzG03fafhW30Id071otkNFlQcWChS8KLJCZf9npd+P+HA7W8HAomaqvdyDa9Ealh6xUixfh6ZrON/DSllWN7ps07BmtZXWM85H8D4XDEqnzsE6Tj3RMK+Qie6QisalONc0tdCtOxIKDJVgmm6hDTdljGf+GerHmrvEgz5u7dfvbaEJCV68P6uieLCFXo6QcO6nE3dZQ6ekGHh3RMK6QDO90w3sve3C13cmehFroNlNCdt3myjHMNDmuAtPIhiTA1nLrthwYrqVtpOBnCQHSq21UqUnWRggCAhiDGS+zMKFOQJaMn9uW2qgClj7A5mX9vqw+Q8FU10mSk12o0ghHXlXmmlPKwM39jkwyZ/n0slA0CoHuq210NQdBvLMdkGKsFJ5zp6NRruQ/s5Kw7kP7Tm39mVeLbdNQplHdvQ7aSXJnzXiigNpa81Uq6UPW5raETTDTLPrGCj90oFF/mZ621JH675W/Mm+rrhJgq0y5+oqzIcneCe+2jGwj5Um1Pfg1EorNJ6dp7uB3roD9f2tNLqGB032/fr/YBZS72Zh03wB0css1Njlxp6jGv5rYKVvf2ah+FYBvroW2t3Dh90/bSg5w0KZU70YU5b9xgMT9YiRcL2QC4UXWmnVDQnb2N/3eGym97XdGBduxeFlZqpT1Y0zghUH6pqJSnnw+bkVF3hH+lc1cKqSEy5/EzmqGViSx4kta02U3siHNWPtuMaYz3shC6EnBWzh5+yq4IF4mXeB+U0JcGNjDysMrnnPySx8vCNgFT//Eutg4iQrcrnOUD83fozmM3L9QwJ9CKxoR6snZjrV14fJL2x4/thC2ex7c1ZpmFDIQkNr6PgmWvGF++zPeXz9YhuEeBNViWZ/+03DxJJp1Iwz7KB/VRzfl0aVwnQc5x0ZXTKdPogG/v7gwvUIE82rr2NPrBV3+LPGj9dh3cv6ZTdTDPOkOor1a42ZuhTywFJZQN8pJupU2Y0d2zjj1zHRXe5PVlsBW3enU0pn1o76AkZtMFPfMxKml3ZgxQkL5WviQbdxAvZvSqOODd3YzVwR1SWdhrRifhgsIHODiZZU0jFwqRV5nproDPv2L4ECEpqa6Xm4gZlvJXgDTRTWmHmV7Ah+YqKk+SqkQhqu70ulnZUUhNkUBAxJo09zdaQytoNKptLvM1RE3OJ8OslMN1PdaM7nLx2USsrvKs6f4tx710w1mN+8nA8b2pLpE1/v7qNjv5BCQWO9mO3SsPV0Mi3b4UPuSQVqURPN2uZDpXsKGlVIp+l8T8HOnNeOppOPM2DDfDJGxqRTw4leHGmoISnYRL65vN+jGOc+7gljb9PvLtSpxNe72XcMckDubaaENzKWxSn42MhETZnzJ7FP+7HaRPl3Sage7MD8EyZqtVZGU8mGmC+M4a7MJakCHoxJpzf5FBRNUVBwSDr1/so7NV9CrVPpFD1TRdVnKnreNfF+yVhyzoYvb9Mo9mgW0kra8FttE7W9lIX2/r++95pOryu48WKBFVOWmajvHz4MzsOeqWoa/S/SQNWq7Dvj02g9+/ZPtzQIdhPNjlTx/S17g0kmal7Eg5s/rXDxfu0+koWSn9k78XMWjfJi4TANnY6nEW2SkTiXM1G8mU40UxCxTEG3ISmUHCjD77iE9qdSyNFQgdWtoNOQVJrEHGWeoKNCUBq9ZS2Y5hWwfEwaPWOsXn9qRZ3TjOcmMmpu+/XeVKrNerp5tQufm6VRbjkZO1ZKaHIqjXazf/n6ibPfvnQql8J7bddRPiiZmqe58V+8juJBKTSFd6FMNREj76RRf6eBgMIirHfTaX4zHzpG2BF3OZ2G9fLhm2DH2Xdp9HddAzVbOhHEPb+5TOLs6cKrZun09Y2Ergsd+CmnkbegjFrbHaiipNJT1s0BjXTkF/gsmQauNxHhu5tKbw/5YGvJ96xIpQudDSxLdiKgQCq962Bgyjgn1vZMo0FLVeSW03BlXwrd4JwyeCjn0GppVDJBRwxrcaeSKdSQny1y9nx0IoX+4/2a/dmKzR1SqWJjHU84n7bl/myopaOanwDn8WRaXNGN7vkFuNqkUFHmJYX7WalTGm1+KuNRXvZp71Jo7AsZxyvb8ffbZBrOPvB/zGn3RqdQfT8PnrKm316XSn2LejB5ioCMJSm0tqQbBSoIaNo6mR7m8cA2W0CVhcn0rZsPvVbY8XVaMr3vaODRZCcm30mmW6xlpdfzLgen0G3OaCNNdszrk0aOKj4sHGzHg9apVG2tgVL9RLRtmkIjf/HVUBn/m59Mg80GYjgD9JBT6FwHnstGO2ImJ9Ft1q9C05z4eDqJfCeyoLbgjFwolU5sMPA9S8SdgqkkMCZT2TM0Ybz1GelFGdayeyf4LLzXPWuoCKiZSrbfZPTMdaCJkkIVOEOEblMwY0gyFe8m4wr7xUGnkqkJe0Vprwt5m6fSEruK6X1smD0wns7GqohuYkP2oAT6J7+CLnyuiy/j6SZ7gzLPbSj8LpXWPJPRuLkdlrdJFFWBs/WDX5+VTKf5+vYXB8oqSSTzZz14JWHZqSQayPtyl/ln25Ak+t8SFUXaavjfviS60dZAXLgTaQcTKU+6irApNiwYMJcWs08Xsu3IfDmXLMxpAzvomCak0s+aMtZOdSJJnkv3KsoolOjENDmOXvyUkbTdjpov42jg+Sw4etqwJl8K+R3P4nPb0CFPMu3nXbi1xw7n6EQq39DAr59Zmrs9gQbFG3g8SsZwRyrt22Rg3mQRIU2S6FtTzk2RArofSKAr41ScLGVD+PBE+p0z+mDWvgGjkyl+iIrtHxkzo5Io4GsmGjCnBSxMorIj2N9uETB8TCqF35dgfuxCq+bJtJmfHztMxJyAZOovGagxQUaFxdyTOB3NmBe6lUymlby/TsbG00WJdG+KG45H7HO4J5/HMc7/4WwyII5+TtRRzqQjX6m59Cd7vH+9OtoEMWaWZOHTKBvMEfG08K9M7HEJqPQ6njpxbR01AbdaxVPyVA/ynuZsZo8j/0+Z6JcloPmuBJq4KwuXZtkwvVAitePXz8sCflueSPm2+vAgTsVVv3jat86Hu5yt8vnPpcvkxYdffjJ3LmntvJzpmB/OxdLN8R7QbdZpeyx92JYFY44N+eskUEwlH3IO2CH3SqAxN9i3u+2oUTue1mWp8OPsM2Z/PC3IYPyaNCTvn0s/6ilYVVBFu6HxNKeKjK9lnLgtJ9Kpl7w3ve1IeZNIN7m3N765YG2eRHMWMm77aKixP5FuRzGvcKYdUzKJHs/W0ZY1Mb5kIg2KdmPlGh2TgxKp52HO14EqUv2S6NQD9lTlRFxrnkiWzpzN+fNiTyfQn/y6f3MRhQMSqN90HS+XCaiZM5fiuf9nFQHPcuIpqCvvVF4ZlU4n0rWRboyKEnCoYjw9L+PG+GECYvi9Zdm3P2vCet8wmabMdmPJXh2eoAR6sEyFp56Gm/uSqdA0Ha+41ksl+bxxHgRIOn6zJ9DyZA/uM8//aUukmUUMFJjB/LAmnj6YPAgJYd60JdGv31l47wJ7wuYppLEe7WwhI/N0PJ3sY2Djn5zN18TR8ME8u1IORHaNo4s9mKtvOfFmQyxd5Dq37BLQr3A0fWdePbhSwJDCMdSnuo6rTwR0Wx1NlsYKJv2lcE5IpNRGCvw/KGgyNIEmMBd14Jx772wivWIvMd6nodHZJNo4xIs57MECchOoz07u82QVB/0SaEB/L/pd1BCSG09PuzD//yHAtD6OYpq6UTVBwOGic2leLd6JZk6slhNo1z8y+k9lX/oqgQqx/0/2Yz9UJ4Xe78/Czsk2dMqTRBcWGjgRLWIAY2w879DJywKCV8dQ8zC+N579Rr84ssxT0WWchu77E+gpZ64zY3UsK5lA8l9ZaHrEhi7XYyj4URbq7LZhwP1Y+qeyB03vs1cMi6WVnPUK5IjoVXcuHVlpIOOyiOxacbShmAfffwiwhEXT8DIeHHgj4ENYDI2yGtieLCN4YQJV2e/DxSAVl/wSafIa1o7ZIrSGidQ70cBC9kNfs+fS0jgDS48xh2bH0XPOofIIAYOPMpZ+9+DcNh0O+1zyhrihX9CRGxRPlSI8OL9Yx1B7PLUazx6+moKcRZG0aoqBdiUUGIuiaFsG11xWQma9KKoi+xDwWAU1jqIdFXQc/iogcnUUbS+j4yhz2p7VkXS4OGMyV0BS4Si62FxHx8MChq6JpZDGbvSwCZhdJI60ATosm5mnSsVQiFlFh50amh2IoZXDdJxYpqNrqVgSOVMnuHXOlnE0x6Hiv5UaPu6PpUaD3LhfLgPFBsRQz6MSji8QYQuIoVz2GH8tdcIhx9Dm0+x/HCK6B8RStao6/uos4OyxJCpyIwvbLtjwvyvR1PqBjD1/2zlLRJN5uIo6C2142SeGarz89fc27ej5guuppWBHFRUDh86lOSt82M871t4/jsZQFp50seHgprmU+zETbXMEVO/CePuWhW6MgR6f4mhoUTce8eeOa5NIKey9i9zW0OVgBLla874f0BFcJJLCeUYfeC4t80SQXMeL4I6cCc9FUZEqrMWko9S5SJrRz4d7fg407RFD/T7JmHrWjqgXsdRvIvOZaENA31haXFdG935OKDLvsp+MvpEybpyOpQ38elGBPeWZGHKVV7C3u4prQ2MpsqqC6GYqbEPjSC3CmZG90NrWSfSS+Xhw5q+/qRBHGZwBd9bKwJ8UQavbuPG6dgY+942kRU09eJ83A6+sEfRbHvYCKczhYyPpb9b3ndEq+o+Iop4RnFnYG084EEmhvTx49VXHKHsUvW9hwL+qC0u2RFI3mbFaR8L6epF0LMCLn7V11D8XQz98PignVbzyj6Ebfl7EBujocC6a/i0pY7vixFQ5lp614XP1keE7PZfSB3oQ+EnHAns03R3hQcOXOg7ZY2hcLxU/j9kQ1DeKHIV1+AXacHN1OM3L50Y99uTXC3PPS+iIqm/D+9URVAwqmt62IZPP+KmmG109AryFY+ksZ/ao+U7M3zKXUif78KiGA9NazaWrJb3YH8ScmRtBwZ08OPpDxwZbJK2vJOPUfhmr3oZT/DkJHR6IqNQ+glTWgb6HZTy+EUFXLkqYECOiQkActXX7sOdPFU0aR5M4w8CMf2VgUTR15Dzee5KIQgG8s8zJv36eq0xAPH0JM3DylYzVC2Nox3wDdd+L2Fs3hiou8qHfDhWifyzNzKNjan8b0lbPobFfNBRgHS++ejY1/pKB7eU44xSeQ9ZuPP+/bUjpG0Howpr7XUNubhxtH+FGn8IZaDQgliq0YB2sYYfRew5t4+yTfkvGhexYWrvEQLX7IsLrxFL9BQbuiiJu1YknW6qBeE3Gyex4asE4aXBDwLapcdQwQEYJ9ierT8eR6asMF2NmZgj34T7jdhKf3RFOVs7UJ0vbMC0sirZezsK9dzZ8vhxJra9l8T5yRrsSRX1LKajJu9phWAx9ri6jiU/GojPRNJh50fTrbzf2jabHAxg/VR0I6RFLP27I2NrGgRIvI2g81/64kAMLX0TRse8S/jrjRFMlirKu8z3VHXj2IpLKs9fqf15D6PFwiiqioPJ0FReHRVNLnl1L5tg/zkbRoGQV9U5oGHUgmiLaGyj41YlhW6KpFGeWgBfMP5tj6GxvHyp3cGBt92g6cUCCsVnEzwDG8H8SftvhxAk5ms6KKkaV1JF9ezYdWqxifH4d51rPpiOTFHx+yFn11WwyFZIR+cWJsWoEzeL3yveduKVEUpduOkoyhySUiKLZvXVE7OL3loymLd3caMc7my8oiv4uI2N+RRceSuH0nc9edYgD1V+E03zO8SNb2lDv/hQy3c1ArXw29CkZTPa1GgZ0Zo27E0zr7jBu/yfC1CacpEUa+rA+llg0nVptz8CUhjZszD+DFqzQ4BdsQ8OlM2h8HzdiqmXgYFA0fc4yoOSRMLwez6KnDxX7OmDqHkXd2hgYXdQF+5YoyrkmIzrOgZ1P5tAa9k2litmxsE84fatvYE+MC3e2hpHQ0YcxGx042D2MKrLH/tPkQkROKDU+mIWGg+w4cDmUurXz4c4eB7J7hNLYSwrSOUckdg2hgZwPIurZUanjDEpmvxl1WcPMA1F0bwOfkWvusDyE3JVlxO2SUexCJE0YbuAd+5IFiyKot+BDpQ+sB40jqWWiD+X+U7HLP4JW8BzPHhHh1zKKvrPuXL0iIrd1JNViTSzxh4JZ50OobaCBRiskpLWZSY8qGZj+h4TynUNo/a+/kbFcweJLMyhvJx96LHZgUvdZ1OqNhoYTbBBWzaKPDzS05j4/XxlG555l4EMt5q7Cs2gwfLgyxgFX90jK3ZWBnQ1s+FAghLoUdqPFAwE7C0fS8nwemOvaYA+LpJnbs6CzZ7XsDqUPbzLxo1IGTseH0r3/MnGcsXEzOox9Hee71hqW+4XRN57RXn/Gc6NZdNrPQFKEggpLwohys9AlRkfY4TAaybvZrGoGZsbNouxabvgHZkBoPIvmlHfD1iMDj9uG0aYGBqYlKqCVodS7gQ9SGw2mlqHU86uGQSt1tPrfHEq5puATZ8wFr+fQ8qPsozirwzKHCnfyYmcX1seUELo/yYukMA3vzDNp0H9Z6DtSR9zZcDoS5sPkYuwD/cPp/OssBE3SUf7MHFp1XMO/PNNzK36nbPYRKl+3XTGTQk5wjdyraYV+pwyPB8o4HdcrzqTyYzyQAnXsaxlCsey1r8RLSK07h/pwBpzHO36iaDj9H5bVllh4nCSadVjUW/v17e7upLuRhnXTICEgDYq0hCjd090Mg9191GNhd3d3x7G723c/v/cPr2su/M7M3nes9VliW8sWtE5VYN6C6VRh3wK3WAUSFxSQVUkLGlNlsDUqoDsDm7Ckkwb6xiKK6dCEv900ENYVUoRnCyKCFEhaUEj64BZsclNg5oIiiuzRjApnFRLqs+iVtwFeeSKs8S2mGKsWjLGUYO+/xaT5o4OlswDr8oupMNmA/gNVWGRWSPv4LXhhL8PO8cXUHGFAv9EqfDItoA1/NUgYqsE3jyKSD5YjI00CD14hHd8mx4AOSvhvLKSp+XL8TFFgXe9C6haohvqcGtwrBZTTrgnivhpMqS6gr3f1WJulRv3xAgq/qsfFAjXeHZlORsZKWJoJ0RxQQL9N2Dk9JLj3bxFpz+nRr60QPS8Vk1dtC8b5yXBufBGN8TTgc4UIO32LSO9ugItAhKW+hSQf14I1IRJ8/reQhrEzTx+hQdWEQjpxWo4jKhEaHheQWK3Ers8qSMvzqDJVgdI9SlS9zaVVngp4rlXi67c8anfTADelAmmtObQrrQUjlDIE2eTSpmlyKEwV8EopoITfGizqJMCJzkXUuVQLj4dqbNyUQwNEWvRbpUboq2z63qJHaLQaM1bn0qV/9TiQIsTLSzl0Yp0eR9hrm8vZdN3YgP0nRThIOZT2x4CkpRIs3ZFNm3u3wHO2BCbbcsjnuB5SSyHuXyyguUf1uOoixNyL0ymd3f27RoQZvgU067Qe5n2FML1URPs+6PAuTYD6/ALqclIPp9FCDLxUSP7DlFjOPucJTafJvZRYYS3EY7982n9Hg1vjBOjZOZ8mvNHhbrYA8fnTyeyZDkcKBfDJz6fMMS2YFi9B+40FJBvbgvgsCew2Tqeg/nI4zZLgFreAeh2UYzo7T/BD9t5hathdUaOuax5tf6TEkV8qbM/IpW/nZFgXI4PxqxzKuyGDUaIE1lm5dOKMDAtYf/WsF5IwNUSX1TA6N52GD9fij6UGm60KqJtCh7f9NDjVkks0V4mh31SoS5tOgmAFjLYq4fZ+Ot0vbUFcpAyvxxfS5DEGBPZQYUpoLm0e2YI7BQpo/82l9uUtuFUlg41pPlXNbAEKZPhiNJ2GHNYjBELUX8ynObNacLFBhg2WeTQ+V44sBwXWFOZSw0Q5yvor8LYsjwYJ5VCGKtCSm0Pv2b3Wp8ggfJpNkR80uEQa1CflUctxDawdNCiT5lKytRret9V4/CqP1sfJ0aUbO0/pdJrnrcDYVUoYfc2nVI0S5V9UeDgjnzQ/dBgeKMDO/CK6XiXHuSYR2lzNpqESOWQ6EU5cyaFK9r2rp0rwICOHYt/LcAoyuHUroD+hcizqqEC7qnw6ZafCbVsBdt9JpSMzNHB8yMfN9ml0OVyFq9YCdL+RRpu/6OAVK8DS/EKad0eGxdYyDP2ZT44XWJ2YJlz5mEd1vZoww0qNhvAsavilweMKNezNs6nnOw02DRegrnMBvbijwAx7IVb45NDxdnL0ipagrGw6HRioBhzYXrjl0N5aNeJ3q3GlTy5l+amRcV2Ni9fySeCiRw1fhc/qqfTnvQ4Vj1VYM28KBUXosNpVDS/pVGq4rMKBnyo0DM+mRZ2UGPxdiaOsJoceKPDrrhIJR7MobwOr30sVcrplUTcbA5yOiLADuXR6mx7tEoSIu5RLlkdk+JEhATeV7dp2GVbESSCNyiIrpmOrFSIMvZ1FSx7LkBMhQUAO6/UHGV4GSTB/ej6Vrpbjo0SEntfz6MkFDT4bCXC4Ux5duKeDY6kAwfl5tOGqDq6VAkzNz6VPfxSIsRPigm8e1cyWw4RpEe9qLu15rcBSVisP31waMK8J++aokfhfDh0t0bAdUeNacAb1V7J5t1ejiKZSVYcWqLfI4OiVRYe/GjB1DzufRyZdjzHAb6UCthcy6VuVCjU3VVB1yqACps+rxCLcvcXmeZgC45yFuLgxhaxfKzHSge342xTKcFZgoaMQDv+kUsAGPfoyXep8OYvkm/WwSRPi+6VM6jrOgHvnRSj2z6IjYw2YckaEKf7ZlPjBgOg1EsTsyiKv0S2wUEgwdmsu/a1TgcN6J+wyjVawfllOFSBmeR6N2ixHu3NCbFs0jZ7cUMC8ixBnHmdQw2kFvncVYohVJt12luNFighnojJJsFYGnbkE3ZwzaVlnOeoOiaDzmUb1NzTMN9X45ZBFJzLk8HNSoPekTOq0VQHhDSUG7ZxG2TFyVAUq0BQ5jVzf6tDBRI0PcZn0TCND4SwZwg9lUJJABv8KCULHTaOXa2Q4y3bH7vQ0Khshx0aDCAPzp9LVpQoI+gnxdO9Ueugux9l6EWqzM+jOagXK7ykh3J5BVmUyqKskSB6VQR/2aGBiLMCdjjl0qq0S7Y/ycV2bQA7sbK8tBJifm0gprnJILIRovJZAX+7LkUpMnw8l07NTSowYLUDnr8k05ZQCHV8q8eVGDgWxffcMUyAlI5uqnuhh4qZCH14mnTc34PxtEWIDptGtZ8wHd7L5ZHefaWTAuGsi1PhnEt/RgJAbIjQHZtD2pwbc3itBy64M2hMgx33mfzfDMki1TIESptG/W6eS2SsDUjZKELgrk16c02FN5f+8gN0lXo7cWSKs/JZJTxcz37cRYvfdREo/IYNLrAxd72aRI+ONXxsU+HBiGv2dLMMB9r2jaxLpll6FTs9VmNgpk8YfU8DxmhJndmfS3ccGHFsgwcijU8lytx72GUJor0wjnzM6bKsQoFN+No3ZK0O5swwe5zNJzGorSVHjCJuH3Vd0uMh6apUyjebN16At+/kE72kUxnxwKvucuXcyqN1zHfaz83vmTqOzpXLoXRWYEp9FSxeosHiyAFfmTCNjptXXBwowtvM0MtulwbOxApS3Z3N4UYfj7L0j8jJp+Uvms8dkKHKZRsvZ2d6ys1XnZVHLYh1ymabll2QQOqnRmWnp/S0ZZM7OEOChwvr6adTQuQnjygR4lJZBp8YbYNmqAG3KoB61Mvxl8/dn31QyMpdj6QwFuoROoX0ucljlKzA1dCoVLlBgMuvL09YptL+3Ae9WKDCUM5VGvjVgX50M2+Km0s3jBvTpIsdy1RSKZLW6d06EXTNSKOWaDKFM91rzU4n/So9DbJf7/JxKfeoNMN7Pam6aTIFsNnJ2ysBdkUR/MwzoO1eGw8uSST5VBpGUPTOCnaG+GRY+CqR6JNOpXlq87S3AvTYZZMf0wWGCCmvLMmiQSIW2Z1Q42mkqreKpsHWvCvO7TKFpdw2Yy/xJ65RBAx6yWv1RYt7+JBr6XI8XCxXYVJJE9hea4FipROnTRPKuU6DskBLWe1Jp7zA5nkxnmh6aRgkiBdwvKhG4PY0GTmdsdlWCGaZJtP5xM4zviXBjaxLF+8vweLEE8cPTScP4InixDJv2ptFcd8YVqyXoPyKNohkXnF0iw+R9qfQxitXHIIH38Cn0LFmG5HkyNO9NJ6enrM97RJiYm0Y9dQrmmUrQtnTSx+swukWFJ2Wp9DVEAy7TtYfBqWTI1uDmUxVE/mm05JgUYV9FGFQxmQa3SpH2gTHqjDiyXyRDGtPYhNtxFDNEDrdpCjyZmEo38mRw18lwa+8UWnKwGRop20N2Tt/FBnw7LsP05jTayjfg0g4ZJC2pZD+vGe5VCrwYkUoiJwOauojh0GYK8U/pMTNOiFHl6ZTR34Abj0RYfo+9N9SAQ69EuOQ1lY7dMWAHY8uPJ6bQpzwV/Nap8L5zOj2NU+HyXBXcuqdRR/Nm2DEP5b6ZQtu7NuNImBCSqKnkYN+ET2yGbYOn0qHtBtj+lsFTkU4mTHMibaUgdoaxj9h7L4nQsieZjLdrENlXjTNhU2hBpgrhVgIcu5lOsmwFVKOECF+RTgVhMjxYKkPS/hS6ZitD9b8SHBiZSrmXmG8GsRnznEJGkxRwY7lg44o0Gv5FhtKNInzOTqfBSzU4/YKPwd2mkF2dDus3qeBcl0bXWnUIO6lClTSdzuTqseazEhmtaRQ32ADNegV8HKeQXMT8lLFoQFA69WvSo4lp+yh2zuf7DdhzVoKO5un0WdeMR4+FGLx8CoW8bIblcgU4I9MpcrQcjiUK9ApNp5ahOhxyUiHjVyI1bdNAE6ECd0MiZU9lGlLDuMqQRHeiNci5wYdnj1RyZbwj3s/H5sgUamhg2j6Y5Zp1U6ilE2Ok5SJcz5lCP211aM+8805RCk3rrceHfUp4rEuhs5XN+FOowK2xKTTucROM5ykhUifTNS89kpnfeexIpbbL9JjXVYU8TTrNXdeEig4C5KUk0GcXHdLC+ci0S6AjnCakX+WjsiWe6o/r0JYEuOSWTrdX6dEpQIi0yjTa+I8Bfw9JcNcyjb6PVCKA8eennsk0cpEK6lV8GHVIppkhOlwaIcCTNimkfiiF5W8RLlfF0z42pz0YY0huTaY3z9Xo7sqHMyeBCo9ocaOUD/nHBHIapUFpLh9RyYk0gGnIJS8VxrNe+0zXQG7gg/M8kSas0yHaR4AU+zQS/GlGlysirDudSvUZehQxjtqWnkIGtR6zg4UoTk2m/Y4a/J7Px8sNyTT8ihwqtmv79yRR2VjmG9sk2DcqhWLPysAPEYKuxFNUHmP2t3xYusVTr3gZXuyW4du2JHJmnP8P095gJNGBhTJYtpGj9/JEcipTsDspUDU6kYYEy5CxSoYB+5PpmI8Gb4fwwW8TT16lKkxK4KPhXDw9YndyCuLj8abJpBwpR028Ai9jkinnmhbzNvPR63kSJVsxbqzlQ5uXRLtEOri5C6AYnUqRMj12eAnhVJRKPs+a4cCy4YYDKfSeMY56qAA1nRNoxCMFoFdC1SaJBs1SIHSOEgfeM109rsLgoSrQ6kSacV+D/f1VePc6gZz7ytCB9XTEqGRqlmoQ9IgPi07ptIbN1N5NLP8eZ/VkfvVGpoLvkFQK36DGqy0q/KxKpi7/aCGpVeFabTI1vWVZ/ykfywcl0cmBGqiOqbA3NYUedJBh8F0JJg9NotlFBozfKMPKuSn0ao4Babsk2GmWSkvkBvTaKsETsxTaFMN8g/1JESXR8mUyLLoogt3MZBrBl6HddaaZFawXc5oQ5CkAv3siHV2mg0V7Ab7eTqQu7FzFTKNiryfQrK9S7PoqwbghieQxRIZhb0RYXZdA2X902MB2xHhgIq0cJIc2RQHrSSk0/ynTyRwFjGMTae7EJhTECXD2QRIZchWYvVKJ+uvJJGN5cWOGCksnMgbb14ymmzJMmBtPs5nXdL0kw5z1CSRNNODLcwl6GicQPZcjhPnj75uxZJwvQ6+TMjxpiCPHr4x1GbOZ3IsjyV8lDOOUeDsijsb1UiG7WgV/+xQayfj9XR/GUksTaO1kxtV/RPDfMpkcBc1oDRfCx2syBaYY8OO1CHW74ug/nR4Xmf5MY3udaGjGRTb/PIqjYyZ66HoK4HgjjrzvSGH8R4IjAxOIa6HAN9YvtXscZZqqoHfnI2FRHC3zUmDZOz4W+UymylANijP56N81mQaZM6605sNEG0tTxzLvvcT20SGW7r/U48oYIUb3T6CsQuZ7bJd9uyRS4SI9y6dCPPJMotePmkDrFHCon0wB65oxar8MXnmTadxVPW5/kqPtrTgqOc08vKsSigExNOaaHAYXBf5cjaFPjHFGDlTi/ZBYGpWvx/p09vOkeBqdqcORGiX2xMaTKdOB0HsyNG5PpP5ZGqzPVmJUWhwt/anEcCclwkZMph+sVvfaSLHcKJ68WWa5wuo56d94SvHR4UcEH6PYz1NZxuwyQYCi/ybTyPEKtOcq0O9XPA3XskzAvL9GG083h6swUqTET1bDroNZXj6gRLxvPP3zRYnMWCWaR8WTeo8ORfVKbLNPoK1sTxe/FEG7PpEMXA1uPVOiA3tv7EIlvNbwMOF0JOV30jB+5+HZx0i6e5Vl/aM8DD0dRS8SVNh0gIcni6NpMuuFZT0PHZ5EUcshPbJZf/94J9Kv7TpI+ykxQRFHQ+5p4cK+12z6ZFrWRQP3KCW8g2LInflUCWP+ZysS6FWyAdfuSTDeNJE8S3Rw6K4EXxBL40w1+JqgRNeIWOKZqVA6lA+9NIbe52hw/AOP5e0Y6v5GDRuZEk9iJpMghzHeez4uv4+hA9ea8T1PiFq3GBq3uRknJgmxzz+WOo1SwHkTH/7jY6gHtxmCSiGabOLpU5IO9ft5MDGKov6O7AwLeCgaF0mDxzEObKdEaukkmvBSjTd+Snwg9rq9Du3eKRBQHE1fp+gxkM2Av0Ucvd0nhcVnCSp7xpO0SoYhV2R4KvzfjElR8FoCp06TKZn1/dc35lk5sdR/QzPm7JPhfodYOs2YajTzpM3D4yiePfO8kxQhBXHUN92Al/3EcDwVS89mGfAfy00bfSdTu/YKXGFa0fh0Mh1bJMVGVsPgX7G0lWX8Mks+vG7E07UAGdNGGXbXxlDhATkG2TEtvjyJbtrIsOKoDKbqSeQ0hfHbADHLyTF0OtMAB/Y688wkUnrq8ITN/5uqGPJNkmPtYj4uKSMpdqscGWv5UK6JoslfpKhj+r8gMoq6r5ai2wMRrmbE0qOFUsg2i/DBP4b61cvQjWXnHz9iqIV5pY8FH9+cYqhDkQ73nfnIjoylAYky3GZs36k6ls556DHqNx9rr8eSeLoSW6t4sDkTQXaJOljF8rEidjJ1itMhx58Pq+Q4euKngXV3Phb+jaOOJ9UYbqnE1cBokqxVYvJnpmn9JpFLsxR397D6v2PzU890+LAEgneTKKe4GXeuyuDYLZpxggEj2koxUBpFJyYxdmXnWdM/igJnSGFoI4bAfhKNWi7HZCsFoq9Gk+0/euw8IMPcjAhaur4Jf27J0SSKpIuRzQiulMHBJpIWpBqw5RfrdXYMLemnwK5lfMTciKZopQzLTFkmvR9Ldf+x788UYPrcSbQ3SIP4vzxkfoyl9VeluC2VwflUNOUkS8F7IoHmZTRxlEokPVAgYWg0bWdZQPhaAN/IGPIeLIOScbW93yRa87cJq60V6LA+mnRD9RAyP+6+cRKN5zcj74EMlzpPousJUsywFOOecTT9Hi8FP0CMdWZRpGxuxuvLMozvFEPTHPWoYO/NXhVDc5g/63/xsEk0idrWy1FsJUdE94l0juno8B9yXDkzkT72VGEQe/3LeCKNKJHAUC1BSdcImh0kxVqOFAGtEZRqkKJfVxl4ayZS2TMZzjPPO2IVQV00cnx+LcfAnpE0Q6/A2AgFeugiiF/IdNuUsXhNLF00boZ+GrvvvEk0wkKPV6yeUz0mUc9zzSgtE2LYt2h6dL0Jswco4LIkig7f1uLzaQWMpkfROoMahX2VaJcYRd7lSiw9pYDN+ChqmKbFxB0KaBsiqXiCGh9fs9oWR9JllpWWX+ah6uEkEoVIsEEmwUDLidTZXYL2LIut8wmnE5vEGM0yS1hrOB1Ws9npyNhiTTi9ypXg9iUB0qQTKZll0yCpEPnxEXTyhRjtD4qQt2giVVfI4DpTjnvp0WQ5QIYlPeVYdiiK7jBWPMw4PDYghnakShEVKcXwe1F0vNYAVYEYZh+jqW+cAQvtpFhREU3zmX5usJDCYdYkcsvUIGoZDzcfRdP3BqYJPkI8t42kmTN1ePiVhzfGk6g2UIqSKVKsPx9Jf+xlsPgjQ/zYKFq+Q47T3gocPhBFfat1WHqfh3yjaDoD9veMKw5MiCT9PCkC2wjQrWcEtRkuR/QRHqaKJ9IKGzkuhvDxQx5BYSaMd5x4EN6aSLlsF5de4CL7v3BaGK2Hfiebf9aLdkWsp7eYVmezz9/YjMH3BDA9HEROsmYcahbBMTqIprKfZ7BsuyM2mJJGqWF+gItfnhMpx0cGBctlD1Oj6elZJRaN4+LxrlDiMr/w/cXB9NZQ2vpQjSv2XDyvDSM6L8H2FazuUZF0geXi0jsycEpCKULbhFyDDPtyw+hOuR7Vl6T4fCKUZtnpcZzt1Tb/cPpup0OfWjn+dQsn1Uod6vRy+PWeSC93ysFnzJF2JZIKBGqo6rhorQ6ncIMSf9YoEOcQSX7H9GyvJdC+CqL7PZrxsF6CsHfB9LtGi375cjxIDKPDa3U4Y8wy8rYIOtzQhGMKOV7enkgiNgOjCmVo8ZlISQol9m/mIOByMH19rUbWPxy87RBCkzowLr3CQcPeEHok1mJ/bx5ej55Ibz20OFnDxavx4XShVIIzZmLUzI2glG9iSP2FKHkcToOzDAhkOj9oRDR1ua1GmCcPdV8jSNhNhw4zeDAMiaD8CXr8ZDllY3Yk3R/E+lXDh1liBBWomtGB5dAmdubGlc1YxXRszcFIWhLXjPNrJJibEEabfQxw+SzCptGRZDZRAyNWk8rVEdSaYMB8pqVObO92bmtGewjx6nIU/WHcnhCiwKXXE0lyU4xWNyFeWoaTH6T4vpwPHZsfg68Uo5h2LNkSTPejpGjPZvHN+hCqY5m0vlaG9t+D6dxxGS7wOahsCKD7zN+u2HMQuM6fkkYr0fCkEb9v+JPTOx2SXHi4kBtOSc+asI3lvmyPieTLGKnyHBfrNWF0LFCPlWP48O4aTkcZ//6jYT31j6CAQHb25wKs8w2mQTPESHgnwFLPEBLEMX9YLcKpM8HkEydH19cyzPocRmfHyLH7JBc1V0JpzBk59kVwMehICPl8bUblQwk6tERQh3+bYfJOAp8lE2kry93Lr8oxdkI4CWc2Q8M+f97aif+XgxQ9FdjwIZyKJGqMCeJgfcdA2qBSQz+UA7fP/nRomxYBazgoCA+gt6vUqOnIw8SOEWQywoDe7xirj4igmr/NcHokgueQifTFxYCf1yXYZYikJuYnxoxXfX2Cadu/CixnzOCZHESLn7O8mSXDP+2DaViMDMcKeFj0IowcGb+0KebD0zicovOk2L2dh6fuYeReJsW4W1LMXR5GZoMUWH2YiwaPcLrdXoWIyVxsuBNGpu/F2OsnwfegYEoIEuPBApan9gXRpwViiJ6K4HohjDhP1WhhbJOzgelttRKLm1lusQ4nr3T2+fe5uDo2mKIyGJMM4qJPczBhsRShv7noNCCE1CZyxsYcdOUE0X4zKWI3cxE7JoheT29G5nEB+i0Pp9gvzdh5VwSzIeE0syPT8wAJ6ieGkNxBij4aKTxPBpHEWIKoSRI8pzBqYD7Vo5yH8oPhNKyZzaetEFEBYWRrJEFsFwHmHwyjags5HFpYnnoXQu8z2JmNWL/HhpK7hRJfmMaOtgih7YwZzo+X4OjPQLo+X4ymQnb3e6E0u7UJ7ue5aH8iiI6dasKQJ1xsOxZMF15pEf+bg+3pwTTKTwEfMRdVhWGUvVeLH2UcJI/1p127tcg/wcHW9EAyYR7XJ58DQ58g4jB+aNudB88bIfT3hR4nFolw1CiAAm7rEVUlwsHHRF4sX7w8KMbO2f6UP6QZp5z4uOIdTI7tm3HflA9HnyAKL1djgkQOo+gwMipmd4mVI2dsGE1qbMbX//0blDic5kjF8BsshLlFKB3pL8G+z3xECEJZHaS4upFx7KpQ2slmo0HIw7GKUOKHSvB3Ch9vN4fQhsESXA3io3xPMG3xk8OX5UzHN6GUbtQEP7kU8twgSi5pwstjrJe8YLrczYDV80VY4BJGCW+b4ftVBJ/UUFJ4S2Cu5WPKkDC6zHzniAUHow8HEJ8xe/cUDlRHAyn9fBPOTuBhxc1QSmSaPGk6HzNNw+jIRjVmSjkI7xdMlWe0mP6Qg/LMIBJ3Z1l1ugRy60CaNrcJg/kSxFgG0BGmgQ9vCzB1byBtvq9GF8gxMj6UtqxuRuApAXZuCqNQdjbHDwL8WhNKv+6KYcKy6iHmca8Pa5HM8ubC6SHEP9aEp++lWDozhNJKtdiukqEuLZiO+Eiw6rAYsSf9CKEyBK2VYHkX0FzG7VrGVQd6+9FOVuePFhLMiQml0kd6HPnCw0H/AGqc14RffC4i//Mnk+d6nOrAxwJ7f+o7TYnfAg74Z4Oo/3bmNaMlmPebKNtGh0UdpRBO9KcrV5tx9aoInxNCaMT5Ziz/xBjmUDBNjGgGVyPBqK6hVGbUjClhfOx1CCWvBjXKBsrRKyyEuj9nmau9EN93s56uFSO9LR+pDwJpBNMQl0kyDBsaRGEuOowJ5ILrEkp/OmsgucqB5FMIHeyqQ98RXGTEhpB/OWMcpqXzroaQ160m2HbiYenxEKr9pEL+9kZcbudPITMU6LiiEaMH+9O2pQpsTWrE2jSi3l6MEy9JwA/2o20se66I4uJF5zAKnyHBvddiTDgF2nRDhOBZIpiWgToPFGOhkvFGOZFZWz3UY2TIHhNKg4zFkLP+nrYPotVDxeAxzrmc+L9dYzq6m4feGUR3+0lg48XFrUtEpW2EiLnHQbPSm6z0AlioeGi9500BRQJcmc6D6p0XXWO6153tfrx7ED1nOrRoEwfbWrxoepQAWnceMl56Uk+LZshYrjH3CKGTecxbHwiwaW8A9Y1mjLRGgNDz/pQVIsQBM6ZpSh9yY7O2cDMP2dt8qHulBCOjJDg8OJDOnJPi4GUpFnMC6eYnKfZUSNG4NYDWsz091p2LbntBedEilLXy0JQP8muRI41x1dhBgVTPvMhxshRdfgfSs28C+KcIMNHHhxaNEMJ/gAAVDr6MpZvgsIyLugsB1OejHvNH8DHIN5DsljUhcQ8X704G0hCWy+ZrG8FwjwJatVjdn4OxY4n+HNegkivDvwVB1GGPHs2MS8UfQMa2zbi8RYDOn9lM2jJWZBp4UE40xLUZvdcwz3ILpL9qli+3CtDwg8iaeW53ljEDuP60c6UExaMkEF0ncn0pgMhJgI5R3vTlmBherLahygC6NJLl2vF89LIIIMtPLJd3bMSdeX60eYgcL+IaYXkWxClivL24EaWsJvdZXu/COD78oz+FTxOjG/OpfYsD6WwXxk2sFwsHBJKFuxKt7xpQORlkJlEioaABNlI/+itW49aJBhzc40dfeorgvVuIZa3e1G+5ECKREE/u+JBrkwr+12QQzAoiSzM1Yj7LMDQxmJ7EqlErlsFNF0izeioR1yRjnhRIc7/LsHUH49uqQPpTJobvJhGW6gIotgNjtldS/FwTSG/7arHQUoaIzoFUqVcihWlH5y0BlOWoxLMNUkwZ4E85VXKUr5FiUK8ACvmsxLq/UvS86U/tY5twtBPjn+Fsni+r4a+XIqKfP224rMP+TPb6VgA9XsT2PUiGX8sCyI150DTGYIuMA2j4eRF63hGguk0ATf8tgWs5FxUD2ZlniXH4Dg+pHoHkeUCC+75c/GQMVm8qwhIjEZ4d8aXrTG+WdxejT5YvHTkow2x7KTIG+lOfGBVOWjaiHzvPlPNCrDjDdKDUj6Z+EKETO6fhlB9tHNaMga9YHmFztf+zHm3nCBBpDHo6RIM/N6V4ccufXorUMBvaiFl8UFdPGTQ9OWh/m2jfQC3+RDfivgfIokmHicM5MGV97BEiwoNlAoz8Bqr5JkSfeQKov/qRj68emf6s5gf9KP6CHrfKWQ797UtNG5qQpBGh+KEvnXqiZZ4jRs5BX+q3SAftLjFmshnryvx9WQ5jcgd/mtGiRdwjCYRxRB1Yn5/kN6Cg2pcEzxXQd2jA8N2+FNdLCjszDh47EdlUM+18ybi6B9GVPowTmbZuuuVLv60l2LKZ5c9bPlSZL0RcJA8OAl8yqVWgt7kUpu6gBToR1p1oxPO1PrQ/UwT53EZs++hN5b5q3M6W4og7kT3LYs/qhLDP9qUHV/VwMhfg0gkfGsryteiYEFN2+dA1lskSojn4Gsvue0KPYVd5GHjBj6a81KM9058XF3zpzywJVn9qwJp1PrQ8UIZOEfV4v96bNpyX4ej8ejwW+dC8KRLs0TUi6ZUvrWyQIP9mI4Kusno66+Eyiov58KWYTzqYv2xEw1UfUpgwXnLh4r9QH9oarILfKwkmJPqRIIfpcGcufDv7kfOuJshN2DwMAt0ewnpxVowDdaDe5U2QfRJjWTzRSKEeVfUi3D0MumVQYJtKgs0pvuSYr0bnJAkaC3ypf6IKq+wl+E/M7u6nxcbjTPcH+NLENzrcYzPa8MKH1Hc1GME09J9kH9J5sRwxkelMpQctXKDB55VCnJrgQQ+ea1D1WIgaT08Kf6tATX09XpzyoY+zRWg3RYS5Qj8qMehRGyaA2QOmUX+acEspxJHxPmQ9sAl3Z/HwoIsnRRU3YdwgxlF3POnDRR10Bzhwf+FJSQbm10yLFnfxoVPttLj+sgEnEr1o2gIdMj42YshNL/KYLYSvSAC7z750e7gWi3Yxls0E9WrUQK5l7F3kR6tTGXOKhXib4k1D7ukx7RwPQ9r7kg+719uNjfDWs5kfzvpiJ0D79t7U7UETTObykMPzIpu/Oiz9LICuzovmW2pxZkQjxo3wI2msFh4DGtE2zJequzfh3WAO9P/5UulZ5svTpXC3IsoViDB69/9+D+5DAYPFiDsoQnoHH/KLVGN/WAOcHvhSxiiWF+oqMaK7C+V1U6B7aiVKT7vQQA8FVg6owFyxM3V4xHJGLwmuJPrQhp4yWPiznWLe1PWJHONJgh+ZPvSymwgIFaLbCk8qPsQY1ZLNwCMPangrxH+9WPZc4EHydnLYNlVgxUAXim4jw94j5ehh60ydRimB2WKkHvOi54VK+LwR49cCb5LXqjHYVwzLR16kYPx8LICLOC8/6n25CW4hXPg4eNNWkR7pJ3moiPcmv1b2zGoedIPZnsYpcKCvGGP6exLvtRR0TQQ/1usXjOt8R4vh88mTFl+UYdpJMdo1eFMg49LShWKs3eFNt38wveouQHGoO7mwDHvpOxdnTN1JfkGHWd48pE9yoz4PdOgeyMGU5ROo+y0dqlUcSM+6Uuscxl1RPORPnkDWTOsWW3IQtNqdHrDnk3w5sGhxI+UxBW5MFOPdU0/KMlZDy/L707ZeVMqy3pQ9FUj+5Uym1/63I1L8nQQKy5IisrYSN8+7MGZQoT65Hrv7eNPTQyqUtanH1p5eVHxPg8TVDRhInhS3XonltYy7YtypYIoKu+Yyhvf0oKBbasw/LsTROHdaul6DjyOFkC9xo7nhKox4LURluhv5xTBvfyxi+uhND+ZpYcL0qLMXq224FjeYl4zw8aLtdloY/dcAjwwfatddi7vbG7A935sU93QQvGqE2zVv6uErAmch0/QtXnT/oxhppUzr33qSbQFjvSQOKoZ7Uj7T/kfbGnG81oM67RFiNvuceW08iWOpRt2nevTp6Eujb7J8XCPGnQ1e5HVPDElLNTZXTCD/ajFqulYjZpYrVd2RYqxxFYavd6WRSyXo0yj+PyaUpojhwrTxg9iTKF8Mf0EdEud70IeeUhRsqcX3lx4U/FOO/26KcNHJg1Z81cLmHB/fB7tR3S0BprQTIHySF1mOFOF8QSMUXb0pfYAEDzwaEMzxpjd7GXP+y8e8IE+KOKPAm671KDzHauUigKmcg7ntPKjbHSGqXRtxuhfr0QIBEqo4GLbDk/qyfLPqVg1G7nWnzx9FGFpbi7aR7rQ8QoJU8xqM0LjRbQ773vl1uNHDg44H6GDtxMN/Ia4031kA3ksu3l72oH67xXi4qx6iWi/qOEeKrv51+HHVk/5dJcb4d0Kce+RO7xZIsSpGBCsTd9LtleK4XoTfAzzIeIMcW5lvXZ7kTsUbBbimYDkRHlTrzu7txMFFB3dyDxTitLgBb8+606D+ajxaVA/bfj40OluGLfvZOe09yPySCnFlQqTVT6DaWAUargmRXjuBShoU+Lu4DmtueVHPTYzDY/iwNXWj7oxtZz/jYtwuNxKuYzUR8BHs4k7DdgixKpKP5C0utFQgwMZ4HpwmudJpayGs4vlY8sWV4kzkkM6oxfvRnrS7VY57fiK8yXOjX2dUeMS0Tj/Uk3IKdRg8iYPIVlb/Rzp8jeZhfVcPCpPqMHOFALF8T+rcS4A/VVy0v+FKtz0ViOpWB8V1T2qbpcIOvzrUs/lMLVVg6tsaBOrYzDwRYugRxufr3Ui0iGlahgD2NydQgJkWabYN4HbyoBY2P72KG5DUzZ0+seddnwowb5E7ve0hw47DdQje4UVJrI8XMhpg1MWNyrlaCC3rMJjVrclNB15fVufzrlQ7Uo2jv6qB9m6UNkeDA39r8fuDG82Sq/BsQg2aX7kRf6MK3DHVaPfLlSJPK5D1XxXUeybQQbkG8WtrUDGM9WKtBq2KGqxwcyVV6f/+b3U10rzZvB1i+WNCNSxZ3e7dVUHH5njbRxc63lYD5w0CZK91pV1dtDjI4ePvVxdS8aWY2lnE8qQbLZ8vxoptQhx74UZGNf/7v5O1CBW5U8t0LWJP81HUfQLVWTAf+8hFn3/ZDIwSILg7Dyn73UnGNNXbhwMvOzea1Isx56kacAexeWN+Hc+yzxSFK3UzkiBOJ0Ducxf6bS6CUl2Lit5uZPeT8XxCHb49c6MzB9XoX1iH5ZkeFHtZiALnWpT2mUDn+qkwskCISadd6WGACqeYL3cydSFjuQKXjYX4eNmFVp0RYL+oAVmtbuTE9CdpUAMct06gf9/yMZ7xqsp4AnVMluGDbRkC0h1pFfO+2PWl8GlyoHn1ClxpW4YTWxxowFwx1tUKsfL7BDKNEePRSj6ibjtR6yIpXrP9b9fRmdYS4+sXfIwa5kTebC8eyMpQvdKRIswV+MetHNlKJ+releWGp2X45OpEtucU6NlQjcBVrM7dGNPu56LQ2IU0r5nXi7nYfceJXvXSYsdtHrJmO9Oeh1I4nxPCtmYCHS+SYW6hEHyNK90LkMAQzs720ZU4UxQ4wXYs6pUzvXPQ4OhmPs7YutCFYyo0/MfHdl9nmpkvwKmb9Vh+1JVCVULsfMXDYIMzqcYI0JTHxbRRzvTFQ4An87gY1c+FBlWzTHFJgIDUCQTms3ttqiA740rVtjLwT1Rh8wKmz20FGGTDhX6EE51izOy2jodOaifyFzOP/cVH3X/ONLBcjX9mV+JHpDNNOanE1r/leNvTmRoW8dF4rxEPdjrTj/U6HBjBtIjNp+1YFZZnl6PTW0f6wDLvZt9K/D7kSCcc1Wg1VGBeqRNFFIthGFOJQq0z7Whks11cBZufLhTBsuC71TUo6exKr6cqYTuDj3H+jiTtJMe/h5i2hDiS6SY5rrUX4KetE6VN0eBXGyH0xydQ6RId/jMw1hrgQkKmIc7XGxHg7kxrSmRw6chqvtGFelqqIJzHes36WOaowOcQAQYMdKbVHzR4pa3FIVc3+nOTD6e2HGx650JdLvEhXVSH/WbOFOsoxL6P1Rhx1ZkK2TPuj+uxrqMLPTMR4M2teuSPdqWZZizzLeJizj4XqvJncxhTiuYj9uSyTYW5TWVIauNAn7qK0b+kCl8qXUiQKcC7tDr0aXChcjZLdV/qUMTOWfhYCinbL4eX7PyNTJ/H1OC32p3C/vd7vwgevj6wpXZRCrTbzoPtSTuq6q7CnsE8bBliR0t+CSHdXgmj8c7E81Shh64UnZ/YkZyx4Zr95XiyyonaaAUoj62G5h8ncu8iQsVSHloTHejOU+ZT7fm4+dqevJxZrnTm4bjcnlaeFqMsgYdlj+2oRMr4k8syu9aV3hVq4Lm6GvfZ/Jews0X25CNVYk+RTjLs2cCDcpUdtR8kQ0t3Plr49vRCocHwXnxoXzvRH28Nel7gwd7DiWr0Kmxp4CLQwZauflDD0puLxWPtKP2BGjZcHqZ7OZLlaqYbR3mIrXEgGxZeuyoZk6x0IkM3IZwDOLjUbE07GTs3sSx85p41u4sI51hGyHxmRauuCdA6lYOli23Io5yPGlbzluEsTA4Wwsmeh9rLDmS7kHHOaC52vLGnzh0E6PyLg5t92bxNZjyVWYHek53or4UY/2Uyf7znSNo/fPwxr0biEUdqkyvEaMaEXdjr+yz3N/Yrx4wmO/q4S4TJVMq0245sJwphllUOl1Z72mEuhoUdq8k7B5ozQwpeNh9fch3oActMw06UQ/3YgRZdE6P7B6Y5XEfaznY5+Z9ZOH7Yll7p+Tg/ogofbOzpkr0AW2wrkTvdgXglfJx4VQX/9g4UzRhjzvsSzHC0pZAcCdrvn4ljX21p9Ty2131mIvKwDdm76lDOsqeDnQO9uqrB9zQuhgx2oHCVFpeGc3H1ngN9Xsnyey4XM045Uk6lDrXs+ZeOjvTktxZlycwT5zjT2w5S+M7nY5CLIx1/IIdrIjtflgNthQ5lu+qgXepE9TwdHPc3YoSLE73U8PFN04gL0+xp9XQ+fEoa0VjpQCGd+SiOqYPjbXviOPGR8aoWkz86UE41H3vvNuC8yJqMxjINCGzARYMNPdrEx5WZjfjHxIYmxTEejG3ESbUjJRXzscasEb2msvuyXfATzMT8ABt6xhNiyNJZONPdllJ7sp3NL8MutQ3FOQhhPZKL6KN21MzmMZL5VOtRGypR8hH2bymKu1nTqq9M68SzkJdgRRLGUMb9Z6LNFSt6dZeHzoxR35yzJV0yH7U9q/DR2Y4WfOIhm7HK4Gt21DpXi08XquHU04mm7dXCJbkaswY4UmaxBoblFZCeYns3XoOL/mxmutnTwnNalKyvwsrTdhRvrcWG9xVYWGRPQy5ocLOEg3qRLXkz3Xu/nIOSOzY0rV4H/jWmIXP+f49MJHXoMtuB3p3nozSjCrxBjrQuXggBh4edix3ppQ0fR05UYra1LX2U8bEvsxHnk+1of0c+Rl+pxPphNqQ5q2GBpho93jpRgp0C2t/FuLnfkqocGA9EzYDogwVVL1ZBaVaCdV8taY4fH6f9S3HdyII0jFMCyktwUGRBqkI+YlNLobSwpNUZOuyKq0PkbHta0sru/oeD0+/YjixUI2Q4D0sW2tNolhG3jaiExzkLGn2N+ZuyEpbXLal2Aut1Uhm+/bKkbi9YvnauZn1xoE47tOiU3oivPZgutWpRPYzN2Gkb6mShwocjs1ByzJZ2vpHjR94sjNhmR1d9NJg+vByOJna08qEWe7ayHOTFtG6yDuM61OPmATsayPLliOASpFVZ054gKVb6zkLlOTvqxRPjU14pqgX2VLtTiTWPmB4esKdJFVpsH1aK5AXmFLZai4QBZZhzxILCLDX4ebAEqZYW9F2lQoex5Yjo5UhZWQKY3y9Dy1xbmnRWip/vZ+HzWnuaXC5GmGcZnPIcaKmZEI/rC/FgvwntZ9rS06MIRVtMaegZti8zZmBblSmt/S0AdwMHL9bYktU9Ebolc3GZzUMWY95ObiXYUGdOxX+VGOfLxQlzG1LtUWPVOA4qbazpoasSAX1ZNnGxppnDhMh/MxOftlhTp4E6uCsqUPfLnHzGirHjIBdHn7BzftLi6vUK7BltTr7hOmyYWovFXezIxUuH+VdrkWVpS/PmafDCtgKiIQ7Umc15wp1KlKy0JddoKT6yHNThrw0VsYwTGcI4/7Et3fghxyDGn7putuRfJYd4PRdcY/YMY+N+58sgGWtLt24wbl9fib5NNjRhvgq7PXgIZF4W3luFUeuK0fDanJ59USPg9wz8HGVOP/NEiEIxeHvM6c8mDa5/aIBfZytKFGkg69OAV/cs6Ey1GkPWNGKiypK2vZegnZ6Lv/1t6APLl3Ub2ZzPs6B97yS4MLkI5uxzYs7KcGUaFzO9rUniLUTntSUoWmxJigV8XKopQ/kOa3rgrcMTeS2MzWxoST2bqzaNsN5tTYd2CDAntRKaeUZ0YJcA+qQq/N1tTJ5KEawnVePNNyMqZnkujDHVRytjqovlI2VrObJmmFDyZhluzJmJ3Z3syD9BjLg1M7AhzopcD0tx030G+DIrujpAh1d7KrFAb02PSIcjAbUYY2ZNSz/wUFVQidTPVrTcUYWmpBKcvm9FoyI0uOM/CxmXrGhfrBpXlDPBzbem+Tc0mBhYhjsvrWlIihrZ59lM3rMht0wtTnSvgcNeMwoP0+LItGp02WdKi7eqcdmhDs9/mtLOLRrwFlYj5IkJCcvUiBszC2RhQ41Pldi/qARP3ljT2G4KbA2eiYoZthRlEEO+sRE3r1lQSHsheL/rcWu7Bdl3FWHfkkYsqbekHklSNAblI45rTIcZRz06mY9ha42p/2wpLH2no3OmCb205OP2+FqEV1rRCaa35im1kC+zpkvb+Zjl3YD0y1Zkb8SyTlgFHteZkt8YPvp9nIWRfcxoz2Me3h6qwLo1ZvTkvhAhj4sw6IoZNYUKcHvHDLSdaUZ3/vLgVct044sJXRkpwdFrhfjz1YxchSrkpnNgWWhFA/RKVBVyUNRqSa8GahBSzMF+SxuaU6zAraEl6LDOmlYnyVGQXIJTXBsSpMnw75YZmDrdmvrUabH5RA0sfpvTbZ0WRbeYbnyzIn6QDm1fVyJKZEXJMzVIaZ2J2yOt6Od1KSIGF+CYnyntOCVH4NLpyNeYkDZKgDvdqlF3yYSCLjG/e1gDozITeshy0LvCAgTGmNLc8zJYCwrg98yUPE8oYXmxCC2vzajXayVjtiJ8GWhGA9tocNlkBmzamNENjhJfrGbi814bOvlMjk1+xSjdb0Glt/hY71eGU3vHk3k6H8F9ZyIpYTzdY94xnp0Ts41oK8vfp77XwX6ROS14LcBmdR3uy80oW83Hil61iGYaMuCeDFNXFuLCMzNy2yZH1lMOjk+2ouEsn2aUMq8/b0XeP9TIecl4eJsZwZtxrLIB64aZk6hRgz176rCz0Jza9dRhdkEtPo+2ook7JFjtysUmO2sy36DFAf0s9JxnSi5M57leFVB2NaXrb7RY5F6BHaPNKD1SAQuLQmR6mNHkbhrcvlSC8i6W9IFxdZ1kBq6us6Ih60X4zbLn0mtmdIXpQ9zvBuy7bU4NJVIMflGEaqYV1vPlGM8twvVD5uSYJcVtP6YPTjaU91yKRTUc3Cm3JPdfUvTsxIH3XAvyY6wUEV2Nf86Z0lLGDBW9ahDfaEY7Uvi4tacGxzIsaOg0PnbZ1GJduiX9OqNEc2kjHLuwHclRoe22Rnxgu7NkkxqLUhrQ2suCentJ8fgNB3bpVnRnMMsdLIvt2mlBP7pIsfR5AerszahykhQL5Y3YetecipRy5Ds14l43c2p5LEfF3EakXzWnwzlaJM5mvqkxIzN3JboPa8AcUzN6OEuF0tV1GBdnSpE3BOBcbsTt41Zk7syHfHwpRP2ZDpcIsC+iATtuWpKqtwIj+RxMYHef90qCTSMa8V97cxJ2UOFaUgFGyU1I0MpYtIqDEw8sadQsDRa7V2PmM2MqSVVjbFgt7nNNiLNbhc7nC3Eqz5Q47TV45FeE6IMmlN6Jj6Ozq3HEYE7r+4nxQFGI6MFmNH+3FEZNxXivt6T4SjHGFRUgy9yU+l8WYqAxB7pQK3Jx0+HqgkqMkVmS0XYtjs+uhaU16xFHDOmLYvzMsaQtlUokHa5D2w0mdGSXFm10ZbBi7GF8gAd3TQWcDpvTwlYB8pS1uLbLlC4cFqF9Vj3u3DSlyn+E6D6gDvu8TKnWkTHVxWLMv2REPVhuGKctwoZX4ymK9frT0TLsrzWiihF8vEphLDrfmNo812LO0XLM+WFMewK1OJRViZ1extTPXotvZ2ZgxyhTshypQ9qNWWi7gO37IglGpjbgv3FmdHuYFNhSj43RpjRNIobX2jr4Mk3YekQEupaP9CBjiv0twWyPPPRYZUTy+zLsHpeLBnYezGH5OicPyYeN6HCiBOnBuYg+PZ6SZjEmWZ2Dtz/H0RKW43oMyMHFIeMpYqQYfedPR4g10592WkjiZ0FbYElDTLTo3L0cLRfG0QG9BmfnV2Du8vFk3E+HiMWMeXaPp+g0Ha6snYlxl41Jt1YHn39m4ny4MXGa+Lh8q5jlZxPqwvL6j3UF2HrCmM5KdBD7F2PTIiP6/UQHlW8RXJ+Pp40Tm3AjrgRbZhpR2wnMBxk/d75mRO2GNaHuHfOvk0bky3xhYdVMNJ4zJjrNGOlaHh5zjOgEyw5VVkUYFWZMAwpYLzyLIfnKZm+7AAu7FMByqREFd1Ij2bIAr5ca0yZzdgbvKhzebEFduuvwdNl0NK4eT7PCmvDpVQEmDx9Pz5ZqsHd3Ic5fMKbry1m/PBmn+ZlQ7Tw5Nm6oR2GwKR3fJ8Pw7Q3ItjGjtoe0MG9XjM/s7hGfdPgVXYrtvYxo6lUdnHNmofHjONKyHPeoazasQ8bRnUopFt/LxNPCsVTzXY4Z7zJxSTaWWgMU6Dw0G39Tx5HRew2OFBfg32VGdL9Qhfsz82G/34g6PRbga+9SRCrHUukDEeb2KMfLprHUbY8Il/uW4dzcMXRgC9OWHrkIjx1Py8ZpsORHHpoujafmaiUiDuRiV1sjqo4WY/yDGry5YkyvfsmRc64Ou6aZ0OttUuT8U4cveSYUbacCP7UWYy8a0/NPEtgUl2HhodH0YacIa7JKcW3FaAqPa8KjPSUw2zieFtgL0S47B93yxtKNPCE+hObCbR67+0c+xszMg8xkHJ21Z3NYnY2fPcdRvZaPtutKsGLiOPrI2PV3adn/69gso6L83i5sd2DRabfYir1vG1tBUUBKGkFAxUJEursbpEMBCenunJ7B7o6fne/5v9+eNYt15jx37H1tFmB83nR6Yu6PGYsNceOrEh2M9cccGSPWU2X6Nc8Xn0YYoSpSmTyOumHiJ0tcbFOjhFVu0LpngzNd02nJUDc4v7DBoiI1SqFA1OqbwLxela7G+uF6jzFGFauStU0olpiaozhJjTYeC4HuHzN0a0yn6xeDYRtvioxiNdK+5YMyn8swCJ5FDp+8EXf4EuLvzyRjpsOv153D9EJV4iT4Y+sWM4xYMoOeOoZDbqkNNtxVoZCgcPS/t0bBd2Wqrg2DYLcdNPxUKCLED4mRl7Ccach+aT8YOVxEzpSZJHuC1TDZDnfalMnOwgsXTjghkJ35v7+Hchl9EYvGzKST6r4o338BX2kGy4w+6FxxHkND1GirnRemMi4afWI6hel7om/5BdRPm0kvLrhDZ5wVZgfOoHCOG5bkWWL0o+lELEfXn7PAvdoZdPIxy1PO5zE3TY3mM69cecwJPy5Pp0yLQHh+OYe3N9VI2jkIw/7HiqNm0do/ATCeeBHXV8+kM9cD8Cn2El6MnkVKGWE4y1iraJ8a5WWHwewGe9+V0ylLOhzPI2ww84oaNaUE45iOE6T1Z9LuRUG44eSEXKMZxJH2Qfl3Y6R6q9KR3764L2b9bVYh214/DDy6jIHcWTTKje1piAM+j5pOiUuD8eA/M1yXTCcP3xCscbbA2lEzSOuOD6o2OMHjzHQySQpDUIkdzGxUyWOGH568PIt5r1ToJssaZ6XOQOe9HC14EYCl387gVr88HRgbjHTbM8iSyJPWQ39Y77oAF8ZCH9d54IfRefBDWK1+s7zZdQrrWlWpPZ3tV5kp9Gyn048nYSjVsYQFT5UMc0NRH2wGxf9UqWBVGCz8zKC7UZViUkIhfd4SIdHTaeLVMMjWWGJdrxrJNoXB6YgNjp5kGpvINHCiHVykZlDhFT8cZtnBhX3Xfic3vJh2BjN2qNGQaDdguCXif6jS9dFBSKgwQON+JVK9x+7jb4jyjco0WNsNVTE2+OrK5jDcDU7bLFkmVKYMxmz3Vlni6CcVyh3vhui1NqhIUSUh87salVOwtFUl3X53ZKub4aq2Kplv94Lc6VP4rKFGSbeD8SPzLOr5bF8kgXgfdx4evtPpSqc7Svc4oJn17rpBAGT7zuL+SxUa8iUU2zi2iH2sQAs0QjFK2Q72H+VJvzEYO9vOgNujQJ9cAzB/gjFqnqmQ7FyWZ52NsFdVhZQqwmBVbIvgUiXC6lCElZ7BQwMlsp8einSyR/0GZZqSGo60lTaYOE2ZHFrDsd3CAnpOylQ2IwIvKi3wNFCJXJeHo9TLAtxkFUodG4RH309CykCR6nr8MdzCAJaKSnRB1x83BCfRqaVIE1u8wdM1hlOiCn2fwdjJzxCRl5XoRYYbvl+2gZGuMj1e4445p+ywL0OZwqx88HeCAfbpK1BdmBe2tRri3UlFClrlheenDFG/RIGWGwdj6qyzyBap0q8n4QiTssaqBwo0d2Y4Oh7ZgDtHgQpZ1jAaa4KmQaoUNz8UxfftcfaLCileC4FosQNWLlEhbW4QrnMdmf6okOe2YMiMdIRlgTIdORSIeua5SXkKtKEqEIbzHeB5VZEGKYRjYp8pjnYqU6c160uAI6JUlUmKseKTjWcxY5AK3TdgGbzPEcOZrnqv98HZXfaoSVOgrHc+2KLsgAQ9Rfry3A/PW+2hHKpAKrFuiJp/Bi4TVOltiRsEVnZoPqxCgnMeqHMxhlylApmtdUPsb1ssuKJK29b4YELuSSjqyVMpY8XDuufgy1GlSg0P8KVM4OqpSO4DHkg6bwxlOSUaq+GPs84O4NgqkuFGbwQdMUK1gjJ9hxfM/Iyw4poSaTP2/jTbEA47lShzVghmyNvjZ4UiDZMNhsCH+axIiXR2hWLZSXb/UWp0zMENtfHM777KkdovNygNMsUzM3mqN3SDrboFWgTytHlrOLZsZFwap0pO4eHQnmoKAx8lejfeH0FrTmLFadajokA0rT+JCS4K9FXbA9su2SPIWZmmNrrjvyF2mBTH5rPOHXl37TE7l82/nQeyNrA7zFMhpzh3SA82w8QDKuRqE4Ks7wY47KFIa738wZV1xOvNShQWFIoXpaegXKFCC497wrzfBKNCVei/iZ4QHDbB3WBlUun0wsjFxvB/r0xPtoWg19QI4YbK1NXuhg55G5RpKtHS62645WaBXXcVyaGO7Xu3Neaw2W4R+eBcgwPCFirRGuanAVf1UflUhuQTAnHkvh5idsnSWqZ7D5/pwbRNloayWn0qtcT2JXJUXuuGQwlWuPRKjr6M8cLfXw4YEq9Mn99749ZdR9Q9VaZZnzywYbw9jt5RIpPB7pBbb4oxBxVIZ7g73tqzOdylSFxTN7hNt0D/gAL9F+EFRx0HIFaJUtn+NlRYQ/4X28G9IchWMIBPkAI9z/DDHkMDtErLkHlGAD6sOon8PTJk9MoXVumOWDGeeatcAGZrGOGzlzRNqw9EmUAPL+bIUSLTlvQp+rgjkCOzg+6QGmqGKXrKNI3l/dmBpzA+XI2O+jB/6dRHl588bVoWiD+B+nDLlCc9zzDI29viQL4iBXwKRfBrI3QlKJHLcneo+JjiAKvz/37/7xJngpcCJfodGIbqHSbIXqxMwZxQHFhjgvaHynR7oQcqemzxO1SRfva54eAmpldjFKjCxw3zlKxhf1We/vd/Bu1cK9wNVKCM+96You0ItbHK1G/tg4UpVljVKk1arFYR/lY4wOpwzpIxyQ0bBDrI0GDFAOg6nUZ4lQw1+vuB/84GLWYy9HuaH+6wjK+mLkvTtf0gnGGJvRekKbLRBwcWm2PSUmnq2BqIE7mmeLlbmlwC/PGi3gRVK6XpP44/Sk6aQ7xVmh4sD8TeEgNsE0jTgcFBEIbpQz1dhvQ1g7FnmD7+BshSdn8EUtRPgcfeq2lxJA4cMUPbYXmyFUTAc6gFfOQUaLVGCN6dNYYtVCjxaATMueZYn6NId/XCoFZphAs9ivQ3kmXnexZY81CJhu30QJMB05Nmds79QPQXO+D9biWa8MEdnf9OI/+8An0x8cJ8NXv4lilSO3vfPSet8fWxNO3r8EaZ0AKlTtIUNMEX67QMcHyzIlWle+LsUjs8SJKn1Mee+DX0DFRymNYxrtviegbld+SpfW4AHtRa4etLafqq5Ycjc83wXEmaMqoi4KBgiSumcjRmVQSORrNsJZSlFS7hEC2zxuoAOfo0EIENYgvsGCVPXpqRcFhvBu3LcrRjWQSSr1mBkyBPb9ZG4P3MUzhmL0tfPkRAv8wEm8bK0VZ+OJRPG+HoR1na+yAQS9Ks0awnQyOcg9HwzgK7V8rQR6tAbE21gHS+NDn6+gGj7RFYIU+nIsLw74shhtUq0N57zF9emqDBTZF6uGF4e9QKL/NkafNcxmC7zPFuviytvxkB18dm0BAqULy0O8wvn0Khrxw9ynJDnqw5Hs2WozgdD5RYGcNKLEuujh4Qsju3fZahpTxPtH42hNlaWbJ3dcfEGHNkHJcllR/uOHz+NC4ekae3xu7Y2H0KJ7NlackHf4xZboevr2UpdEIIMh/aIvKbHHnIhmHlBQPU5MlTCCccSSuM8LFLnt4t8EP3bpYj7smRdlgYti87jTUH5OlyUjgOBTPN58rRh4IgvEy0xSdlOaraGoHslSaYWaRA4eGeeHDUFifi5OhvrDdaihlL98uRhiAYlXNPoiRenmpZVp3x0hLH/snQn6JQXNUzQ5y/DF3fHI5P7SbIHyFLxx96YQnPDG4bpGmrgyeuSpmi+7I0PT3oibQLZgiMlKZVy72gwWYgI5bt5kYPZC9lteqTIxruhcezDGE1Q54mOvnC55UJYmdKU/Q9d6wPs4J/CKvDFw888D+Fw9tkKO6oB349M8e6chly+eGB3R/M8U1GhtoHe+CYlQ2+G8jRn3JvrG4ywLtkGdI55wM9X0O8/8j2180XzQYnId8hQx8m+qE5xghh7J61g3ww3sIYO0ykafGXCIjkTNC5TZ4mUyg+ap1E1GVZeh4VinFZJ+GYJUeqqiG4clof+kvl6E1lBKZdNMPMUllKSg/DkGxDfJspSx6/QzHQaIwYXxmyM/JGXqktaj7J0uLnQdBfbYb4TGnq/xTBONcEI5PkSLc8DP1WBjj6QpbmFHpgsJU1LqvJ0t8IT9zZeRoHC2Tp2GgvfNE2gcBbmkaEe2HmGyM8fyZNhiO9oFBjhMzL7LuO+MH4mj5+RciRRZcvImL1cTRXlq7Ze2FHmA0y22XofI83Xr47jfvLZKlSMxTTim0g+i1LqW9DUa15Gi/T5Sgm3RvTXjHGc5al/4YE45SuPsaL5EjreTDm/WeDI3ayFM92bU2iNV42yFBXViB8e08jGLKs/sHI/KwP0WMZirH0RZGZHcYMY57iEYJjycyL5WQo92cIhr8xgF6qDMktD8ZxNwPorpah0SybX9IwxMr5clT9yxvnfE/ir4UcLb4cggqmD4+mypAkknnWVhPs05WmS41eGGdyCjWz2VxdCYLtGCO0lUvTqP8x5HoTXEqTpuMbPfGEeTH/mgwFvvXGuEmm+DNNmg47p+N9dR16xwxQ1aIbKN7ThLmTBihLMQWr0xvgM3yAUgYV4UVDK9QXSMihpAiTVjZjd72Etv+4jepJLfj7Tkz6eYmI8qzD5tcSKtmfhnecGsz8KKHsT7noKa3C1lED5NKfBc6BOqhNHaAbdZn4RVXIeiehC5NzsEGlHKPqJOT0IB+h4+5gwTMJtWlHYP6hLux8KaErMtHo9etGRLmEtLsi8fhhL9r0JbRuVgaWrOuG4LGYVs+7gZUGXVC3lNB0o0yEWnYgLk9CL2/fgNb5Nvz7ICGvNVlYv6EJE6YNkIddPD5ntkH0V0LFOTFYeq8F64YOkM34RFxb3wz7kQO0I6UJraPKMWG9kERr66G0vxJxkQLa0FGHRodKjDkrpBz5AgwE3sZLDwmtHJ4MqZnt6PksIa38MDRt60ecuoQ0uOHYW8xFwmYxGVII/jzjIK9fTByHWMxzacSZbxL6cvsm1IfVYOfEAfo6Ngqco+3oHjRA0WYRkNJphskPCR0c3oMno/LwtEdIF5d3YZ/sTYz5LqR9rZ34tz8XBbdFdCqoA/c3FCDikYi+bGpHxX+F6PEQkU1sLN5adoLzWEIB/h14+q8QUYlC0tqUiJaZXRhbIiEX+QroqDRg2DYhtTVX47R9Db71sPd9VoHMFfUYfFNAI/b7YqdBJ0LZnZUqPVGf3A7uJwk9HOPHWKMFbuzz19K3sDO6AxVjRbRsfBGOqrfj4kMBSebcxOepnVBtE1BrYhziG3vgrychR8cE5O3tw9dqMY2Oi0a2XT/s+WIKOV0ImYdtuJPEpzd6CVDS5iJwgoBk1RLw4BsHWrP4dHxqLH6M48FDlU+jiuNRepmDm+DRdak87OhrR4edhEQZNzH3TjuedooptzMf6zU7cYHE9OhvMQZetmK4sojk9hehn9eGfVPFZJNdgmnHW7BmrpiO747GKH8uNGO4ZF8YhVOneKhy5lGUTQp0l3VBI1xC5UtCsOk1D77fRTRiUCCk5vCwxUNMu3ozcdQ2H8P6+KR1KhtZegW45c0jmfBcOG8qwKBYPj0Zn4fZiV3YEiui7TOzIbuwG0v3sTtY3MDg9h4Um4vpy7As9J7tgZuniMz/5EHqUgHOZPFIc1cAOp+UQ9NbTKV6wfg3twxrHcR0OSYI6R6VUPwgps9RPjCqKoPjTjFtGeoFUVoljqaLSWDqjtrddzCd1SFmvRc659ZCmu14aa8virnVmCsjocnf83C8oACT87l0+68vQhdU4sMdMbmnNeBwTDaGLWAzbFeLz0Z5OC0U04IjNVjBy4GeophcOLlYkVWHCtkBqonKx5+XDbgxZYDiA29h6MwCbHrFpQfVKejvakEa2zWd4AykvLmJHrGIdj1MQzwvH5e0RLSTsuAXXADpOSLSrQ6AZUcbPjA9OZ8YjLicJgQyzXm+oALZybfAM5bQnY2lGLezGKNZX5T3leHlv5uoUJLQP9lwHNCpgtxKCe1guW/n9lqYnJbQ+a4EnFKpwHVrtrNfo1F7uwKb10volHk81nSUwXqKhEyDQ2B4pBU2wwZo8vNsTKruhMYwCV16kQWvrHxQloC2Bd1Ab2o2NjsJaAKPzVVoJVL/SKj/3y18/XIHf76z7zpUhKy8UvB7JNT9PhfnP3XB7Y6Ajmvl4WVPF643CMmpMB2y9nkQewjJMLMSrw6XwbBWQrzvNci6X4zD0RKqCq7F+twyxNpLKP5HLFS2MQ3vldDCKWXYZlyGFImEsryL8D6uDhpM01acbcNRuVvYu0NMqV3ZWDO7FVE/JRQ+m23Km1asTZfQ2xcVkLlTjAu5EqqPqkSIdy3kXLi07P4dLE+uw1BfDj1uLMcG/3qMOMklh6Z87P7UjFamn7VRbXBwvo1f84U06UArHn2+jUFvhXTAtg1TNEvQfU5AP+OSwe/sge5nMT093gazfyXAOT6pdTXjSVEZy2UCyh3ehZifhXBzFpBSUjf0Ft+E9T8BHfnij9v8bkzjS+ivnw8cR/fBwU9CUUcAy/p2dH4R0c9p2+Bn1oLtHSIy2KsJvSWtaFospq+Dj0Hgzu7pKqaIwhP4/qEN7hIxPSg4jAVK7biZIqaMW8lYdrcPDa9EpKTmD7X4ekxIltC38AC0T6xBGZuZTacD4JnUD7ttEloj64msiT2QY34Ub+6B7febMUIkISwKxtWOXiSHsB5NCsbi+k4ksTp7fgzFaakelDVLaEZsPKY09EOwSEy6ftdQ5lmPmI3Mpw67w3NlA0yvSGi82zUEH2lGWaKEVk0qhIZ2I3TZ7H20T4FqVz9i1gnosGcy0sL7kaDGJ9vEKLS0lqPko5jSZlRinkE+Em+LSUcxCukxNcj0l9CbzbGwaqwC14XtxfAUXHbqw+HBPApaloA6mWp8z5SQW2YehH864XKbTwVuhTh54ibymGcl825hpXkhbk5mM+yZD49hhVDJF9NhTjoWim/DainbnaYs5L4qREuhmGZnZMHFvwQTHdlMppahu6gJP0NE9Mm4grFrPfjSInKeWIb/1jVjZI2QdAfdgM36SmxsYz1VzMWFy8UYsU5CiWZMe1bcxKI6ES0PKkS/TgE2Mk1wen8DA5vLoRfG7twcCYMxJZhqK6aG5ywrKd7CxdcimvM2Brs0i6DI6iyeXA5xWiPUlQU0bV0R7E2L0ecsoaWogJ1nBQK4Eootr8CIjTWQYWdePFUGvYJKfHrLdqGtBaZx+ThWJaaB9oNoHN0MldVian+uiXWsL+8LRfR6VhhGdddhXIaEOHWB+FPcgA9NEnq3wQZWm0rAixLRPilrDHpQiI08EQnLHLBAvQgW90V0+e561LxqQZg+0/arJ2CysgtD/xOT8zAdfN7Th5g2MVl/PYStpt1ozmMzbGMMhfvtMGSalhx9DRaTBOieJ6aNUW44dY/HeFVMCfmueLBciMNhIqLYZPQmVLFZlJDftihsW8kHX0FIKt8j4LKbD3uukJLPRyHRl4fBe0VUbRsLvRAuFI1FNJAZjeYHHISpiylL/joaV1ThlyfzDrELWkzvYKECq21vKLY58rHxgIjETyIx90c9dvIk9Ks/EDkLBTg0TUSmNmGY+bYY01eIad6hQNhyb6NgjphE/GAIp7L5/iqiQMdqiM/ehMsJ5teTb0PMvMCYI6YhBWXQGlyAT1as5kklaODmI0vEar6jAvd/5+LgTRG9SqnFuJYqWH/hkVJuFXrm16LkAJ9slteibE41Ol7wad6QMoyb0AzuY8YPo8vxRiYP43bzme8Uw0s7H1aBTItcS/EzgXGDC484tiUYcqAWtxl37Qtm+nftFtJtJBQ8tA+XLXMxuEFAJhq9UP5aAPlnfBrQaIEuY+LIJhE957dhQWYO1uwSU35RK+K3M/a9K6ITiysgyzitLkZI3z2r4Tw+B3dXMPaYxYEoPwcnRvPpvmw/NirnQaOLT0sH+nFFIQv3BHxaI9+I/0JvI15ZQkOstuKSbDeMZoip9t8G1M3owYwWEampumPJsVxckRLTTylvHFTNQxnTRqkv7vgx5RY2sudP1X4oPVAMi0FianmZjINSmThZKaQVGYnY8iQNkxhbesenQndaOrq/Me011UTcxE70nBLTzRxN6F7rRZCJmN64p2H/ReaFx4W0WPMgHgVwcMJQTCPWsZzk0YyEm2KafNwYwmkN2O4optPpJjh0vRl2j8S088QluCq24hvT8D1DnRAb2gkLTwk9K3XAqzltUDJjPr7KG4m/i9Hzj81Gozdmzr6F6e9EVBZC0LnRiKH7RPRiqAk0rYsxiO3XO70LWGBbjDaBiKyNHXE1txQl2SLKNt+FcRIufrKZuWi4DQeT+5A3gunkvcu4FVAKN4mIol8kYKkdB/Zn2Dna1+F4qQs7qpgnXnBFwNo+iIwkNDjMDTppNfBi/tWk7osbGlz0PPnfPHtA9k0/0pkGPtnhhcZdPJxKENPrZ6EIy2tH/IgByu1JgGPmbaSwmvCVYxHDKUEQ08/bM33xL5mPpawvDcsD8COKj2ndIora742aM41YXsP0R/Uq7CfXYhJj1xGWTqhiflz4VkTDvl/Bs4+VkGasmH84HArcMuSyM08bX4dWWRu8mKYt+RCLzpU87JwlpPHVSfgcyoHZUObRjKXb13KRfltIChkpTCf6UXlPSGtP+uLigICdLyR1a09cURfgA1dE5/RDEG0hgKkMY/ibgUyTBHhwmU/WBwIQICWEmpWA9nOTYfe2DP90JcTnRaOghYe5swXkPiIcUh/5mBstIKPaUPR/52PeRSHJy7dj4+kMDFcV0W6meUemZeG2pojuXK7G8MwafGUzubC2BLOHNOPMRD79ZBkrqKoFMZNYBlGOwcGWfCyoFFH9mXjMNrjJMqeIVmyuguPWWgy5wiPd/Yy5vjEfX8YnDddGpNndwVdjAe1eX4xet3z4nuJR08hb2DG5ANFSfHrZUY6Kj/U4u5dH02ua4LW5DBNmiuiXcgMi+8sQVCEm+lMH1/gsaDMPCpU04b9VmWghESW0NSJ/WhmaZompcmcDzrDvlvcVUYZeC57FFmPLETHVj1kO50U9kGXv+6BpDWSGduLRBREl2a3F4I4+TDkqIo9X5phfL0boOSGh0hznlorhNEZET9rOYOU7EfLUWC9uXsQ440ZkM2YoydXD2wwxzMyFJH38OFS/ijFst4A+V2jjR6AYKmNZH1fpYO2UBiyUF5PTaX2MrhBhyRIRyZcaodlViPOMt9VPWeJleRyesfwy/4INpt+LglSaiMKU7bHxQQza77EemZ3Ecqt0/F7OMlGxHgo/ZqNAhen/o2NoNc+A5wQxBczejxfTKpBXJ6Td3lqwZRw5Ywqb1ccHoKVWA2k5ESkuOYzXGXXIjhDREGVd2MjXIMaLvXvOIYyKEuPGNz5BxgBnx/KQw9isLP0o0t5yEWUnpqnaeyCzWoxnJXyaP2U73jiIEBMhIEw4gI0b2efVAooc7Arp+Jv4PURMHs8uovjCTSSNF5N6nwvmOObBjvmOc4s2ypbkwpP57wGlQ+CfyURFvYhmG13C8OgMHGO6/cT5Gu49zgKfeX39nktIcMlmeV5MnePN0Jl6A5q7xVRYeAofvmXi1lYxSU20wBydHniukJCUlwG0PvVg9ggJeSgQbmXWwapaSKfX7cYzwzpUKrAso30K/+3tx+pBjGFqDsNNKw2LGkV0b5Au3E0Yn40UU0nPBjypzkbhaT69w2Yc/F8+DBHQCvlNCI3Nx2K2j53VVvAtbEXwKgktu24FtXGd8NsroaCr5hhQ5MGI5bWExecAmWTELmP377BGaxbbebDaWp+G24xEDGc+wnU9iOorpbj0TEjvlh/HcqfbOMc0VvrTMfytK8M9JZZtl5ng9bMU3Foppg/XTHAhNREF09jM++6GR00R2vOFNDX2EMyri2AzX0Rb5xnCVLUM6xhXCL/o4lRpBdZuENHnyI3oWZaPM/Lsvd7Z46iI1XA/8/rkM/D+04gsBaYh0haoHFcOWxPGJFa26Px0ByNvsGx43A2qfsWo/iiigH0emKonxKAJIpqh5IV1JUIsOiCkLQbX0XBWhE9qQupdewIFSQJcGc08a6ojnj5Lg4kmu/8JG4x9nI6UA4yvGi8ihZeGPNbHT1c3QUkrB1sseDTfxgZS9+rgECWmcffPIjCK5awOMe1WN4OT2k3M/C2iyhvX4ODDxfsBMeVKOWDw2xyYstqOcbSCfmkOVm8QU7PZFpybkQffdgHNnEuY9iQTS9cJqfLudpT8zcWXIiHNfh6GqA+ZsEpm/rU6CPqbs2BQw/y6NRQj82/gPtsR7q49yJmSgR3Hmda92YvryinYtE1EOxj/+/myzx3YLu+PwjTGEoeTGFsqn4GmDh+LAsXkGHcafMYTa8exnHLqHM6lczGU3dkyyQ52rgWAnJjSp6Ri+53bGMn4M2HAGEnzKqFpxc5vj0UV7wbiGavk6cViWkcK/owQ0Xftq2gc04HRBRKa/uA8jDjVWG8tpu3qWrBbn4TOaMaQr50xcXMCpjHPbXY4hzGH4kHjxDRhlQuinxfB6KWIrhj5oPRWHeTOSuh+bCUctHPAm8ShzOl1MDiSiSErOFS4tgbRr7OQ8IZDO3+egeuQagSxO58ekoK793MwnHFmonkY1rbz8YbN1eyEVtRop6Pdgs2zayg8y/NxqE9EKXsCsHBCPmYwTfu7tw6G4ZXYt0lEVdbl2OHYiFVeYpo7heXFxBzs8hbTmrkZcBiZDwd1Pj2xrMYQlxpYMe06WNYI0we3oM6yof+QFpSYFILbLSbNzAbsXZKPkcMltKimAddmZUKD6Xl9YB22SmVBhfmglH4Nxu3Jho2RkC5+s4PWPTG6SgSkfloOr5IasHMdj9bnqSAf9VhXwSPFi8porGoE2B0OOJyBk2c3Co5LKETvLDK3itDwkUN/kx2xnStCh4RLcSMuI+m0CE2lXLLevxUvLW+ieaGQ0m30cTG6AEeY7uXfOgHz8ELwA0U0auAIrg1mHurH6vNoAa5W9cAjVUiOH5dBdTQHBc1CurdgAUI6+lG/UUgmJZdQtz8G71nWvmixF4sbIvGZZaufegfwYEE0RP8JKO7ZLiS+jcWtIgEFnd+BBcNiMWyigGUxQrRxPNa08Mkp8xyG7AnD86FsTqZfgda+EIgjhOT34QrG/wzHhO0iSrvlCs6RCESx2RtI9UBbXzjevRFS1Rh3rEpj+cRRRGseGmNEdi5mM//NEXigyawUO6ewPd1+DmmhkTjow7jijhOqI/MwwPzLvNQEW3bHQqtCRNtTLTBUuRZ6i5k/alsieU8Twr4w1vW2QGaAAGe3iCnlhyY+nhCh2kRIadEeuN/hjy8vuXRa2Q8T1QOwexaP3B55w3lcAF418mjIIwOYetdi4X8icryzFeF3ipE7QUibFXdBu6MK/uwdZZc5YNQ5ITxfMc8tsUHweX/gII8sh53CRJE/Erq4FLLABgd3+CPQkksl5a7ouOqPriIeaW12Rdr8AKTe49OwSme8KfTHHis+1Y9ygz4/HvsYC1Wdu4aaz9HYyjQza1cq+rUSMS6TR13lKdhlFIP5BjxakpOC35HxMGrl0s0NzphpkILVS8Tkd/s6MD8QqY6MJXSvIcQmCGtGMMYwdMbj6wFQWSSgAcV9ODg0F2sZMzvpJ8D2axJsM4W0tyQZK9al4PFyIU1oN0dgdRW2sfyuvuQS9M7z8fgsyyaM+Z/2+mOKO58afFxR4V2K7z9F9LHHCzLvM1DBeHi1vAdMmlORxfhfou+DxJmpkGpmP1Plj9gTt1DCMj5X+QraZ3MwTk5CobuDkB6WhsMsC2jrhEB/WjK2HRSR6xR/CDelI53lslafCujfzkHL1z4qsKtBzvEsHDzdT3ul3FH7OAN/mZ6oLrLBmqhwJDD2kyU7tE0JxQrma5aytnjbEoRLXwR02v8c6mcGI3OLkJZ3XoPpzRtIZBl5/KpQ2NXfwb9+piGPAnE5WwCp+UI65+cJ0dYktLYyv5Dzhcu/eCxgWj3xuCduHQnA7xw+XeX7QpQXAH8TPo2f6YdnFtl4xfY0tMUTJjlxiAsQ0b6H5yA1uw+Pd0ho62Rn/DenBy1uEqpq9MJzq2jIrWLvmxuPubq5OMHY8qNpOMZ/4GHYWy59HOmPOAseYjr66PttH6TP42Poon66zmYnbR0fmsM4pGR0G5anWzFZSUh9yfGY9DwTHptFpMze78XUIhheF9OFy6W4urwRN1l2E51MwvvRRdixl31uXIugf5UonCimsDtVMI6rYfovpm+TK/B2cD3OjZLQu64KDD1YjzjWu7C9qXB2uoVNw8T0Z1M1RvtUQmTFMuDFAlQoFkB5gYB2WhbAX6MAR1ez+lc0QOZwBY6wmZlcWQYtpTyozBLQFLlSmB5oRGEWh35OL0fCrXr4iPrp999iXDFvQju/nw7290A3LgvH/YU0c2oV/hzJwaEgdj7LheuDMpBfw6VnPzl4bp6GA1+4dGQ8F68DUiFYzKV3ixVx40cvNG7zSdVyOmZkciEdyCf9HEWkn+bA7SOPLg5aB9v+Cszx4ZKz6ioMUapA4TIerQlcjqS4Kgw+yqV0JweUPxFipyaHNM4xnilmHG7EJcUyJVx62YL6XD5lhsjC6UEz5Fp4VBu8Dh91GnGgTEgaguX4eLwVHAHbqQs6mDOazaEDj6w9D2FzZDD4S3nEbTmCjduCYOjIpd/rNmFPRw2WrhBSXNFGdDKPK+4V0IGTWzF2QwV+LGB8rrkL8VvKsOY0Yw99dVT/68Dy90yXpGyw9EIgdo3oI6NzZzBOORi9C3vplZQTXq4LgiSil2YqaCHjLtuRGwKabXgY23TCkCHiU8K1PQieexPjGfOPGr0J5wrLUKPEo9yV27FapwRKDVz6tIrw8UgxpmzgUdrZRdha1gzdaUL6Hjwf2YYdsLkkpD0jduPwrkQ0WAlpnM8+DC+NR+QdIb2YegS6kaL//51V4SgD5A2XoDCBT+pBhhApSRCUJSDlWk2MmhqBqRp8GhJ1ANPMQhH/hUe7Sn3RMj4CR1KEZNdqDvXrIXhFQopp10HOgQg4bRbSmI9HsfV8DEoGi6h32GHc3BKDoV6MH6TM8W2KBO+eCehrlSs8rJIhlGLs8XMv1h0XYOI1EflEOqJgpT+uhXFp2DJLlCuwu+0VUPtUe4jbxJh5n0+FInOU3ghADdvxfXEGkIkKwlE+nxZuN4DigkDceMyjnYND0SbOwS2mmR/iL0Ptrwi7zIRkPt8Fv0eKMe6MgFyXXkDoeTEydgroQ+wJZGQJcUuFQ71jj2GepgjLvnPooqwB0kxFOCxmz1ccscDIH4cSGEsUXcFgbX+szOWxzOWNcmOmU/MFVKTnhof3/KFnyacNdR743OgPpRIemdz1RfuVaGQNF9Gh4AAkDotHprqIjgqDcbcvDhcHif7/75aVbBNRO575aUkgunyisJAx7deXoXDzj8Enpp/D3/njonEy0j2YPq+KwaaARBDr4wnDSEw3TcUY5vVjXJIg3p+DL1c4pJ6fim5uHp5pcMlHOxm7lmYjnO3L9ev+yBsvxItZfLryNwLppnwsZvuoZZaEyKZ06L3jUP6oZJSuLsCsFBGNNCnF4Td5aB0rortfitAblw8dbyE9ieiGg1shmtmcHI/tQ4thAS7k8YizsARSivkYps2lpVSGbss83BnNzrxajp3vcxFayyEdh06sz0/GB2MuudT3wH1XMl7N4ZKZuBMrR6bglzqPqobUY9+BTHCYtjjfqkX++Sz4V/JorUc1y4PZMLnPJZspdQg6nIXVhXzizK/CGLMcCCPYnLSrgMy70HleQNz3cvBy6IJOMJ+2F8/G2Lw2TGAe5Bg/F4tnNGHECQGtnzcVloJmrP3KJVm5qSgf14G3jCFHjL6ESf0iJFvyaOpTFwT4inCHzYCLeAvM9yUhyoux9JotGCsXixE9HFJ234T9gxPxQIZLuw22onxdGlaznKKRtBMVfqnI6Wb6qb8DHfGZiJYIyaXrAGReRWDtsD4KqteEw5ZwGN7vo6h4TRwKj0Jsch9p+81GlW09sqP49GDyDNyIbMK4x3xKfH8d36aKsFmPR4cVXXH2jRBbA7l0x8QQz26EIIMjoKRKY7SPDYeEccWHE7vxp7EIK+24VK95EDtXlqLhGod+j9uPvuAiZLJcYN2kifruUrabXLrYDWg8jYbVZR5N2LwdyRejkXiYT4q/NmHnvTiYZfBo+o9L2BAdjKayHuq3OIKSy/GQXyOi9B5d7HwTD40yEU19cwSn3wgwwJ7rf5vCZ0oAzkTzqFDtDF4OC8BgfT4Fqdti6K8ArFIRUK72Doy6K8CZJ0LKvX4WD6aHwsiyhyxF1lj8OwR/S3ton/95fJ0ZAZuYbloVbguLfRF4p9hDE/ZcBi87ED86WK6fawHDnWLsWcijPQ6W6MgWgb+ES8ErXDGgE4pDdULSfxIBmcHROK4tJI4oGsE7YzHXkunbmkg8+BeHwfVCutzhAdXZjN9yBLRdyxcp9kJcY1kj5qsbYj8Ho+WgkJLmheDUSAGWhfLo+J04VFXE4Ss7c2RsKqZ6JGGSK5+kJqZhlOYNzB0roFv7U+Gok4xeG5Znl+RARa0AB1nOqnqZhXfePbBnniIITEf9214MfyAkB6kyPNbNQ+QgIQ1uKcIJ13xci2IcVVmL+a0VUL4jJqnvNdB3y8TsgF76qMGeN7J9seoj3rcKvNvE9qKtl8qMpmL+riYUruNQ3NpJKN7cDg01Do2KmIrwjFact+2nvymzsOw4H7MCePSmYToud7TipJOA0q4rwflTOzSHs9rukMH+ST3Y1c6jVZt24Jv4JkoLuJTCWYWvvdW4WMUh53EbEXuuBgHTOTSVPYdeqUJZJ4dmOuhCuywSMl3MmwY2oM/2Ntwe8ihm2zE0xQTj4H4+y27bMOtdIv48ElDA7C14No+DfpbrFX03w/4SD4sXiWj6VXOosn15H95DMRlmyDsQBfVLPXSv1waD28VYqMWnrQsvw1VZiF8sIxu5XYLmbhFW7mIZrf4sQsYGosZYQFtHmON3hRjc9zzaN88UClMluFfL/MVhM7waBXivJ2QMGYwnmkGIi+TTWYNQPNEKQZ2OgIQtgYjvDcY8DwGVuXihyiqUsb6Q1j0JQc2OCNxbI6TDSRH4IgrH0idsHx/6YXlnEBwtBGTwxg/WtaFoXCoki2U+iE0JRtxTAe1aE424uyEw7ODTWIUI+MsFY40RY4MzMRi9OgSL/vHodl8yEnO6cba8l37/voGv3zqhFdxLt8+nYaZpF9509lB6eQxOhITjkD07MyQCx9i9Rx0VUKVzAHyf8jFvEZc+//FBryPzXxUuJQ6Nh9bwcIQ08SnMJRHZ92JQW8BySkgiBhkn4B/LvwFfkuG9NgGujFs8j6VCa28atMbxqTI1BdbSKUgZzVilJhp99zmY85JDS85H4WUSBxsVOORzNBzXpvLAa+cQtFIwNyMdggU82mSejE29qfA/xOZHKhldoyIxZyaPVJ0ZvxiFY5IFlz6kJ8OmLRojNzMvs2/FiDM38NBIQD/2dSLlbipWPOdT1ZcObFC+gfhGlp2vFkHjYTOcsjl0o6wEB6c2YcltLr3WugOLvFx8ecylpCaWxb1ScJh55QldHsKi0rGmkENBO/tgOikT3uUCSp3RixNP0vBhhYAGHZ2Kb3N7MIXLpe78o/hlzoHUsW5KSjoJwQQuDgZ00+WX+ljsyMGqgC5qdJ4GDZ9ODBvVT04T5SDa0I/Jo3i0dcgybAuuwQtFAfFlF2GnYQ3c/fn0ddcKvLephGYNny5WLoZrWT045qzO/3mg86EQzhzGNgo+eDdTiJWKPGp564EkayEuNHNJfegJaE4KxT7mZZNnzUZ3Zh3CN3LIS2kR3g/UwLua+e+BmaDltVgzgUtBl/Ug3x2DAnMRRU3YgqhVt/DMm0ez1WdD0aYWscP55GhJ+FoSi/lyHOr/shU6vlH49aKfYgoM4d4cidmqInJetBGq1smIzeSStP4WiB6lofwvh95dOIcWHTHGT+dT/6ZNsHiVjDdsrvgOm7BMPhGq8/g0fbQBHJk3Of/toe8Zjsi2E6NblzHPXDu8aQ1AvE8feek4IEI7ANaL++lYjwUGZgVg4+p+ypEOhqg9AB6vGf9Xh2PJQCBUWF/+cUOxpy4Q227xaMGDOBx0T0XxsF6aKIzDy9gE/EYvTe6LhVZXIrZq9NANh1j8uhYFz+eMezUjsWhDFEY5d9HgPZEoGxQBycVusmY7MfVJGFJfd5FxRSKSFkThK+tdt1wg8k8GYV1QL5lV+EBKIwgrLvSSgYM/irqD8Ly8h7SigzBpHA9me/upUT0Ab/O4uDW7j3FjHL779+N2KJs9xxvwX9OHXw18Mou7gXrnPpi8EtB7oywkJPZAh825SXoe0moLMEJGRF8bc7Dt+U3M+C2ia+PLMa2/FoptEpI63YSj7RUwVeqjsata0V5QDsm1Pqp81opvAeU4FthLI4Z34t/mUuRr9JK6agfCT5WhcUoPhYxswydROTbE9dCZj8U4cT0fY4pYr2WLsbM4H+EpfXQ3tBRSAXnYr9ZP80bU4tviTGSaMF+uqMKvN1l4+q+HwjZUQuN5DoIKeNTfxYH24hzIrOJR0fReXM1Ohsubfuqz6EDA7WRUB3KoWLQZDePLcDNfQG4Dk3BmXRcG/nBoru4kXBI2w38Ql/hbZ4G7pgeGIxhz/l4L6+tClK7n0Qq9NehrEqBvKZf0Xy+H4KkAi55wSaNREWV+HPx14dD6A9IYLtcH0UMOeUxRgtcILj5psZkxW4A9e/k428Ch9JQZ+DGIh1HxHBIvmIUPE/l4cIVLCfoz4OnbgCD3fjKNUUKUfT0uHufQg1Mb0KtbjOASlpverUNaXSm8nvJp9sdN+LK4CH9OCqiarqBzihj+pnyaKrsGpZnVkHdmGiLeCo8babjux6Hvc87g+w4x4q7xqHmoAX6XRGHvvR7KvKcH1/ux8J3VS8tGmWHukDjwA1httS1xyohlt0gRbbU6iR0fgmBZ1EvVPeaoSw7CA9deWnPTCBd2BeKiTh/Z2UaiRTYYg872k05dDNJfh2CCdD+9/xGDdpUQfFrFocSmCsT/yMER5gUZ7rEoUI3F+ZgeSmUZpckwBr1ZvXRZOxZmhyMhWd1LXv3XcHpUAKSzOCTQckfhhgAc7eLQlvGuuBnsj7XFXHrqGIAFdwJhwTx0uHwQWlaG4aOUkNKvhMPLKBS6Kj1kOi0AG0rD8H9IMZ1OeJwcmXVUVN/bxS3sbrFQsRUTO/ejWGCggomCiIiKiIVigCKIIiUi3d0N0jHdcycAO7A7v7bv+b3/3TVr5nLOE3t/9sK7REZTPa7j1e0bOPlURstPBSFcdh2+5+Q05sdVnK8NgMMWNZm4+sBfE4CQYWrq6BmAjc3++KfS0dCYBCQGRiH/Pz3pliZh59Ms6M7rqP+PFESNzoVbkJY8hqciIT0Hfx10lLsvGoNNUtAlXUX3j0Wjg2087t5X0aIRsdhvlYoUAw0dLYjGugEhELbX0x5tHHz/hmLdWD3N2y/EuUG3cO+RloZtEeKErAzJT3U01U6KG1wxMvx0lHlRhIzCJPxx0pMkWI2pFfk4ZqUigzoVDswvwNZUNc34yOFBeC4W9FWTUqFAQ1MheiVz1OaNHF8/F8HwqZrsD0qx9nYJeFkcFVZpoDiYAlm9jkos1yGvowa+WgW9aVkHvVyDIalKsvllheA3GkSPVFJLSX9s39sA6yVasjowFM0X63Dqp4ZybgzFNKM66Aq19Mp8BS7dbsbLBXp6WLgYvhOacfqbni5cHg6fv1q0TNPRC8d5iJtYgZwFjZQStQSbZyeDLjfSOStA9jgOB7c3kuTiKpgaZIMbqCW3QiB7WgbkSVriuhJeL83Bwo46Cps2HIsNBfBtUZM2dixuGPMRLFVTSdUsSKvY2R6z91xYiM3LUhByRk+BkYuQNzQNh/o1kn/vxQjuG402Mi3NW7kbQbG3MTOLne3oFpyvvo2ua/QUc20hlm2Nh/KYjqIeO2D5uDDcdWimx3fN4PI8FG0O60ixxhGLPsXh7QslZf2xw9sPMXhsqCLLyD3YuzURB+NU9DPIDKfuq5GRrCAr+8X4yfoXtkJJorwVePOSQ8Q1JW3qAUR5K5Epl5ND8iKEFilx3V1Bu9+vh1tVE5LTNPRt2WaEmzRh0VOOQnvGIMooEaWBbIYbo2Eckob1pKajHWOgf5OKgH4cRWtuwN8sBocvi8jnynUYRkYifryYBqcFIyExEhXjRdT9/XnMd9XBk/Xabt4F4JYW9yTs7146ixMSLazzFWQzJBvz48WYGK+inLZ5SO0qwoEQFc04l4OstyKcjlTSUL9gJL7TwP20msZZhKDunBYptzjqecMflqcbMZb1/bNPENIdgmAQq6QnxsHYnByIfo0qErr7wi7BH09dNLTi2BXsWBEApSlHX775wvijP27e5ijM8RomHvVHH9JS+yns80n++LBZS5n8aIyJToO0WkmfJiZj+6AsGCfqqYdzGhbukmH6XCk5HU/B42FydLgsoUS3JPgckyPCXUpfW8vYYBXBL0NPQwJ5MJmSijus7z+UPIwuTEFCqY58HNhct6uG7Qs1xfBqMNqkBgHr1RR6uRL3KmvhYcyRqLMUV9on4kWLjnZbaZGxLBsZTirqtVWD5Om5kKcpyfo3D/ibAqc3etIbiOA7LQm3zXXE01fAvmMmXhxRElnxMXFAKnyqG+lEeh16B1bB/Q5HcYP4mBlbgU4mHIWEK/EnNwEnjPU0w1uNp8YJKB2to2yxFm7NGfhgoqX1B0fC4UMNRGN15L90BGSpavSzb6Qy6ovASgWkLzka2WYy/IwaIQ3X0rILMzGtmocCNNG3dfuxe3kzzsVoKOqJPTz/NmNXspYseSvwvG0kEudx1FE3F+PNy5D/TkcHx83F9RYd+vo2Uft1C2G6PxGne+vpi8N0DGrUYXzrJoqZ6ojRkwLxblMjDezvhNa1TTjzH0d34Ypnnk0QsDlp8d2IpzXNOFGrpXfJMWh7PgN0QEUdlkZhsmkisqcqqf2nUkzclI19S9X0dWsZtnbMxtZNKpo7IAsFjhLUhKkpXp+OCRukeHtXRdVL0+C3SYawy2p6l3IDyX4xWFMjJM+zN/HKMB7WxkK6syMMZwUJsB8rouxjAch6zuFJgILCLl/FpHQNlucqqMk2AHV2GpS6K2luQTwST8TiXjctjd2bDBcvFcJqddR0LxoOPA6/D2hp4PM4OP1VIUKiIafbSWh6p0JNcTNdGZOJj7OkuNpJRjM9U/H8mAyRg2XkbJ6B9pukmCKR0Rq3SgS71OHybz1Z1BciwUaI59laKpmbj8N6EXJMtSSZl4eHvSVY1FpHajcJYv6UwPGglh6OkyO0ogg2kVqKeS9D+dpidPHR0Hi+HEKPFFRZN9HKR3nI98gFb76a2pUVYkx+DtYFqGhDxzyEZOfiTDeOatisSoxSsOq+ltKWNMDiWwoGfdPQ7Z5CdJ6VhMeD2A4eEqPgXgKaz2kp5NhynJ5ZhewdGrKfuQai+VXYVsDRjjHmGKIoR9vDGlqyeQM440o8WM1RUc1CGNSnYn2Ijuq/LcbJR8mYeFFLXjELIV+TDAdjHXXdtgi/I/MhXacnxwsr8Sb/BnKDmJeZL8ev+BjMlnC07PgkGHnVoyyXo1bRWyFjWtHGWUMLHm1DercA2C3k6LZoN7xN/BHWzFHlJlus7e6PcwoNLbu3A8m1/piYoaWa8gvYHtYMzRE9Zf+8iPk+zThj1ki1uT74YhWA6i9qirbzwdSuzQg+00gxed4IHNyMSWF6ujw2GGV79DDw0tLW+wkw3BWJtIV6qhqcgfTeUmxuq6KmT5dxsUiHkClqyhh4BdwXLRRHVbS9gzeeLdfhzgAVnbvmiyRocd5CSRFGV9HKWgsLFdPJZzFwqmM+cpTpjF8GXvJzYWGvpcWXYzBqaQhmQUe2vcKwQhyIi1t1NOBJHO5Ni8b4tRqqjY9Eu0nBmNxbR33Xh0P2OxBdlmpJezMNwptyvO2qJXVQFp5o2ewd1ZLh7UyMPynFw10aSs4XQR9XhrbpGirYxsOjHhWoTNWRiZcSX7oUwfeZkrzOK3BbVoRLT1VUnNuA9sIK/Ipm7xfW4fuiKnwUa+hrWQ3UjtUoE2rJOE0N7Y18/PiqIJm+DvnOqTC8raY7KxpweEEKVk5VU/gBASaYJiFXqKbD2gb07JEC7UmOultKUbKhFP2Zv3SbyId5cxLaJKrIyIyDwe1k+LLe2QhMoVpTDuE8PXkNt2QMVg3lUDUluVigoaYaxjo1fcoAru6swPuxWnrD6wldZwnimY+cWzQGK5drMci2kZw7bYZfZhlGlHPUe5MVfPdU4Eiemg5iIMhcghtj9FS5yxhzJEJk9VeTZdl0fOnYhBud9GR8ZwuMPBpxezhHhooNWNWgZ7ViejUuFhPib8DyHKvJ3mhcaQjBPB+O+rY6A6eOzRj4XUOnDd3R9ZcefrPVpFcfRXupHtNeq8hjoCvKPBsRlcR859oBmBzUYSXzlLVHjyJVqMPMl4zNRrgg7YMWhX8U1ONjBK63jUeIqYKMLu/DuTl6hF1R0bfJB9B6UCPeLFfTvGPOaG+ux+OTzMeH3ERcFw22Mo6qL4xAx5Nq7F6tpmU3buK6AYeSbBWduWaLJwua0P0SR1uO7YcXu++mKeyOlvboYNKIr6wvik35GG6bixq2j97vwpFxncN/thytcI3Gu75qFHXnyH2CFwwPBuB0mpoCu1xGWYoGG6rkNHW+H7SjNJjfJKfYh954Y67F9xoFjUEcxqxOAM9cQ0GrY7HuUSbeB3LkxotC1ONg/B2jpW0H0zGgsxIOtno6dzgH+++IUThPRmUfCzFUL0SSr44eBFajcnENrEo1dGUuHw6fy+H3VUPz6pOw4K0CJzdq6EDfZAyJUaLuNNPYlTq82pqBOsYhLvt0CGuXgceTNVRSqkWXeckYXsHR1nkamERm4WmynHqxe0z7l41jZQravJH1YVYmZqxRUEbPenTkV2LQPB25zhRiRkYipENUlLlMhtODEjA+SkXyNBFiOiTCYJCa6n4rcWBhAa720lLjbiVMHAtQPl5H3tn1uLE3BRPbq8ilajmOeNVgsCtH9tHbMPtJGaZnqumFy1YEqyrAe6GiZRPWoeosh9VtFRSXYYXH3zkk5MvJPmQmZPp66Ni9toWYIGg5D0PUarrvMwN+f3nwmKCmMWbjcWx/NdtVHRUtHQxrcw6Chxx9+2gNd0QjLkdFdzO34WHXBIgnq8nQzAaDpsRhEOPDorxV+C6vxdUFamo/bi3y42phN0tFF5aaY+jTZjif0pFRl6koS6tEqY7xUsY87DFqwrZrjfT34Djs0VXjaiyr/wETeO6pQlmjliq/WEK+4TbeyRjPNNnjI2PNbsNVhG9ncOhIE14P1dAN3yuwimpCZpGeTF56YksXPWK9VMRFnUbTOLaDm1U051cI5rdiPt6T8cCN68io43C1v4qG+J5BzqVrLBdo6YPaBpbsnPevaWnMjW2Im3sbZxlftaR6wUftD9cijqa5X4PeMADzmQf9/e0Js/nN6K9vIqOYXIw8KMKiUFbD0gwY+EuhZto1bXEa/i6W480KDZXOC8C9ujDAQ0K95wZhefcwvF0jpemb/NBWeRPHekopUHAWapb1sk9JaXXr87DmxyPwi5R4nDuqtibhRIKMllT5YbFXKNrypWT6IB6XNyrQUqGk486x8GJ8Ym/J0bDzOYA2F2Y3NKQIjkPo0nCYWGjojFEsug4Pg2Q7R6U7sxCokCH+oo7qFqXjgE4OpUhLlyanYehDBdY76Wjr90y0nSLFhOlSmmuSBZmLBO475VT6nwqp5/LRvZWGRt7R4MCNbJgyn924UIMOD3PQoRNHgw7wYTmsApNHaih3ezr6bMzDLaZpzgdSUNSYi9ssrz2wT8LUnbkYYsb6si8dvWblwcWIo7EFWYg3yUO7cDXlMJ+iwXnwYLnVLHEO8o1U8CYlZSyfAf1LBURblDSm21T8Wa5C+mclTXUaj6GLFRj7U0kOvyZg8BY12mSpqODHItzY0YRBzEPNTi6B7chmBLGZfOM+Aakpelw8r6eyion4z1qHv7HM6x2WYphzMwKX62n6wbnolNUEBWOSDCNrGKVWIXOniv5yO2F7nu1dlpKazm5GqxfVEJYp6UrpchyLqodmjYpsdpghyzodS9tpaVHqCqz5k4IoP6Ynf6ch8lAjLvdupL7jV6DhcT12sLsYxS/EyIsaDH6gIv+hC9DuDMsV0UwzLZbBOkMLQ1artKsLUXi4EaNOaehE+AzceqvH5gQN4zFzTPcPRvJsDWHrOtwbyRhgPEdWNzZi5IxAmOUzjjo9Ganst1XnWOY1vopRK5vws05Hq7NOQfu0ER8ZO001csdKXEN8Kx1VGp3H3Rn+WNRdQ2/GhkK/IgaiU2KqHX8T9uoY9PCR0KVBN/BvRBScJ0koKCMJBisUjD84WrIoHl/7qdCqmqPr5tHw4qlx5TFHPwwTETUrB/dnaejUuCAENelQ666h7x0DcPGvBpJ9TBufl2KFTQNk7Pwj1uqwql0qolOZTgqEWL8nEQ1dNNRHIoLwYwKOg6PR3/n4/r0C3RuVJHObgimnpPB3U1L9upkYca8WOQPZrCqXY/CqW7Dfq6Xb7YzRoZ0clzaoqOXeGCzSieG3V0U9W4ZhY7IUr/kqsncfi3imFcbBaprzZwqcKzgc66em3TXzILBuQJO7mtZOXYBJznVIO8HRlSZjGDGW0FRyNMFkM7LHJkAQq6apxpYQtovFAwc1Tfdch33mCTg4iiMMXoGePgnI+MPRu3I7dPb2h3tv1iOpI97mX0PtAA1Vjj+Pun/BMGmtpJXbbNCVS8cwgZpqp25jjJmCQzymt7+soLJIR/QBjs6cW40Bn2PR0YyjV4PMUSlIgomMo4dP1qGx5jrUe9U0st1a/PZtxA+2U/P8zaC8qEfIRo5efFmNR/306K1Q0/MmT2jiG2HA3nnO3xz1Js3wZFljf6oHRnRrxDVfNTn+PYk0xrHm65R0Z34Qes3kMCBTTkEdriOI8dk1rYJ8T/tjrtYfBmc1pBp8AynvI7BmgpTacKF4GRMJu7dMxxgTTVkfhsxpMnJ6dRGPTbSY3VtBi41yEBmVh+hsxgkf8tCTl4vrSxW0cEQWfifloSlWQb9eBmFs7wDkN2soe2UIalwDEEdaOr7oBhL7s+zJ5uRqfCJO3U/DurV6msTLgbOxBOOfamjVjhiEiKLwxElNneJqsMEpDdfPKshU2YBeu5OxdaKS5vWpwMoE1l+2g48352GzXITslzK6OS8H6/eLseudnIZWVcLgPZux3yqafckfXhc57Jogp8W9NBh0IgepjKW7f9Tirl0mHrD81SFAhGbjW3A4x9GGExzeMM2cwPL4sHohRIMqsLFOQeYJAxG9QoBvKxh3GQyCRZUYXdkZ3CoWI9uAj1/fFeTcbhFGsPxeLFDSlthliDynQdF2xnu2i1ifOWz6paSQVadw0CgAgy4xBr5jDlVFFJrS1TRhxnY8OFiC5UM5Eoxdi4S6XHzSsx1sZ4aZi5sRaaCjL33M4bIwHZLdGsr6uRT3QutxerCalmyZBGGuAHtfMd5wmgTXS2JMbKWilMSF+GHAQ7ifil7ozDHeQourbKfapdmh/pMOD0+rKOGePTwMdPh1VkmTvlgjaibrETtb/coj+FBzDWP+4yhFZAkzm0C45GtoZi9gxNBwbAzS0rexTujvcQ2uLMdV/juGiez5WhzT0hEheMe+7/eR6WRlAJr8A9CLMapNdQC6PQvAqGtqkiR74whPj/96MXY65YVOx/WIs1DTTX8ffHzPoa1CSo8zL2KlswZHD8lop7EPLlhp8E8loxYuBMMvq3Hsr5z6PLiBjt1ZnmH9nZYTAbVaBa+pKtrhfxMDvNTIKVRSg8YXw2eHInSujKLe+SBtShjSzkjpaWMYRDFRODVeTs+iwuE6JApzX8rp88EEvIrKQNYsHfWKCETDi3CIksXk9zkAPuMjcO2eiE50i4MuNAsnYtTkElaA7QECjGB6UiSKxezTkZi5i6P6imQceiBDlFpGHTfFw3ucAmkL5OR1IQme8+RoFS+nb6PzUKOVIPCBjtJH8/C3TxrTNCkNCqqDVpgOV56E5t/gY0xqBtzbSmhg20JcWS+AdaaKPv+UIqCA5YubHKVVsnwXUYN5tswH+xRjcUc+PIrYbF8UwuZIOXoOF9MTZx6mN1Vh7xoxZaQKkDOxEod/iKn7FSUMFxXhQ62CatJ4mPyxEnec2B1fAEP31KHHQzXZlCzHxhmh6J+qIW3BLtyRJcN+KfO+6tP4ZRKGyHYKmtl8Em+/RaCwh4L6jtiEfQ6M46dzVHRkPcrjU/GZcdoQbIBDSiZ2jddQTuBsjDwlxOpNSuINm43DAXx8cFTREv4aZH+9jmBjHZXNMsOQLzew1ldLm0TTULuT+U1fFT0s2giHVznYMFVDs6aYY7ksGDdnaClh2WnoN/jjfDBHzSc8UNQ1ADaf1FTOHcYywybcWcrm8KEdcl41YcccDbnsLYDXYwHmxSnJYlgBVKOEqNjPUbtJ0Xj6KxTGh9X0Z3cOvnTPw+1bKlLwQjFqciA8MtkOtq1BZX4mDP0kNC22CtHemZjEGPLxm0qcP5uN1cS8+FUx7G7mImmblLIXFWJimzx86ySjiS35CO+Vj5ARUmreWoF7X+vQ31JFnp1K0aUbD4GRKvKNKkNU2wYoGcOXtI/GQXkKei9QkseuaMT0S8fkowp6/ICH0fuTsWarhq6NbsCeo1UoYbnAeqwOwvAMxMYqafFPLWYcSUfbOwpq5V2G9R48/DZSkGFiMXo38sFNVNDoQyU42pmPhv5KWvqXw8A5iVCy/eUGbsJv/0IUr9PQi90joHrCIW0G00DVREg26uD2hdVq2yac/xGMbd3UZPLWHqOzUnH7vYo+TFuGsFU8vG+joC/5q3ByaBOSHTWUkWSJgZs5TO4oJxy3xNbfauxfLaM5bVej5wEVqn1l1DDNExnaAMg6qqmN2VaMeJWFm24cXZixBq0G6rB9OMv7ky7AzbYJS69r6POmS0i+1gjhK47uL7qM+RcaQec19Fvpi/EP9XB/zZGvRTj44aHQrVCS5ZEwTFgTgozXSmrdOQ43t2ahm0hJviGx2GORBYOHKppyJBULJ8nx9DhH83WXUfglBFWPZHS7TQpm++WiTQ5HBsMj8XqdCi+WK6nDsVAsvaDG27as5gIesj8mo6KvjEwyamHApWGXWEpFtRFwNohG33wFPVl9E56JEfhXLKNnNwuRosnBAjcNOfonwOQs88VFHL3fIsLPdkmIFMvoV6UMbysTMea3jMK/iDBsfiKMSuSU+jwXE76JYDFGQx73UzBWkoeJZ2RUOSkJ3brkYZpOSj78NKQfyoenl5RmuSiRoYnH5M9q2mtWhCHeOUguV1LtIB5mLClGB38hRfvUI+ZLGeY9FtC4izyIj5UhZJ+QetpI4f2qFD5+UkrZrcCz8ELcY88GqVLoepfCTCmhRy/5WHf5Fp79FVLXiTx8XFaNySelNPSbEHMXVGDOVwk1D+MBm6vRb6uE6JQKSaICVD2W0w0XHeyWpeGWu4rM3xpiwbcG8Pgc7U6bDO/hWsR15ihk9AxcuqjDjBSOMqKtYNXI+GSUim6/3IAPxUx/PqnIctVqkG091sQpyLVsPfom1uJoHyWt/bcfX6uTIZrOcuiZ/ejB+K3Kk7F91HG8f52GHDarWeFu6Ng+DUv7yGnSgROICEtGENuXzoo9qPHJROBsNZ3Is8Eehxzc+6Amkd8epBzMxQuWBbJmzEPTaD26FnK0+sVi+MXokD2EI1G35ahyb0Jrlm0xex7mtZbh3RoFzUtfgPWOQly0VlC9+yzEcWLENCnIIzMc/SaHY2+iglp+XcKTEU341lpLfq+TsLJQjugNjDP5qQhOzkWRrYbap+bj7vxcpPXQUi+TFPw6Jcf8g2L6aJ+IB7/kmDFRQtMn5+BYtBjnHDnyKgxE+NpQZI+UkSqtHDk5mbjtraCN8YzzF2bjiZ2S7KqL4dInB+O3KUg//hY6JGRhr0BOou/hcF4eh7s75GSsCsOg7rHY5iyj6PIqxL6owTA9R3MMZDj2KR4TGau/s1DhLBIQz/TBUHgLe0x4qLSR02NpIVq1EuKmJ3tnq2HQN4qwhNT0d9gsrBmoxbhExvYew6EaoEbSBTW1mjsK14ar8FWoIrdQQyw0V+DxQjXJ1DNxIFuG6tdMZwIGodtZFa6N5ehT+CzcmMz9//+AJrVbhUhdPVp9l1GrCRbYVFOHG8/kdFlkjeygm+jNfHNM5A4YnNdi1i4ltTQxzel2HYVBKhId3wrr2UXoxXzWvn4LWlXmYUA5R60mOsKS7c4IXxU5infiA/8W6pNUpO27G0P0xRjDzoZ9RzCsRyLu/FHQaWdX/D6eCskLBd1+b4ObDgXIf6CmjvGnMPO/BFi5yKnVIsIXasSGdho6uzAW+RIFjNsr6OTTBHSplWPqIgXlRvtDGh6Esk8KinvlhQHJQThvxnK36RVYpARh9D0F5WzyRcjjQJYplPRtxjkIZBrYtMjIxeY8vi7R4sptOV2dfxGJnAbq1XJ6aByGrgOC0dpZTVZ3QpA5NAgFxmpyN/eD1YxwHGWc0KPUF/e/hcEkUkK9tDEwYVnSwFJNVzx5yPuVhEdLFHSgWoguCxNh8lZBI/QiJLBzJzMP8mysxZKYWjwNl9CFllrsSa1F23AxRc0Vw5Rpxa6xEjLqtx6uTrXgmUsp6Zglup6qgdU1CeUssYK+pRrFN6U0xIllpe51GNRRRj/TrPBmSA04pnUJDg5Y8FqDAzI5pSTtg723FnXFbG5/bkRVvQ6ebPb6v92F9wGNeP5GTQ5Ht2NqoR72doy99x/Cr6uJmBWlJJW1O4Ymp2DSCDYnvCP4l5mFQ8cUlKY+jH+F4fj3TEEnTrqi15IoeMUoaFjMCUQbspnxkJNJHxe4p2pwKkNG334dwqJ3Ghg4yalqL9Ph9XLgkYKs3S5h2O1APG9Rklc7b0ynQHh5q2j9H0+EzwvEChcVbZm5GoHX1YjLkNPuU2bo31OF/YvkNP9bEBxPB6DHHZYfJ9zEzEvBMPRRUd7hEHxsDMLL7iriRURAvDcES76qyCM7BqV6BUzzZHR0WQRkb5UYHyQjbXAUDrgq8Zzt3ZztMdjzRoFFt6V0voZlyf9xql5Cw29noLody3jeGtpRGI2vnVX4FaKifqmX8KviJgaZyqi7JAG9FHJI5smof0oYmhNUUM1S0Ne3kWjWKzHpgoJ4I6/BYu11NLjJabhlBtpey8NOxuQh9iksC+YhaKWKWq0qgVPvHPxh55nfKg4ZMgX2fRLTr2fRaBqkRPZbxr3h8dgOBdw6SclleyK0FnngdZfQ4F5s1vzysNFYTDZPUpD8Jx/b08TktrQQn54LGZ9IyfFAKYoq+RCektGyKjlSOpXgp4OSFvCFLL9U4P1jKaWtl2JfvxIs6Cyh0KEnsT9Bg6DDTBsPusHPXAPD1VIqOHUYAlsNhBopJRgewrOrMfg3X0kX+p1C5wPpcOwmo3af98JnQQk2BCmp7KIdfi4rxdqFKsraao+UHWW40U1JXJQ9digLMFuhoumDPbFxcBBynispKfog3J0yIfqppI7Vh9FtShZ4M5V0/4Mz7gxPw322R9XBBxAwJReXZUpa//wSBNuD8ZB53MxZvjCqCEZlfwWVj/RH5p5g5E1hs9rFG6GbI8BxElq+6yJaWiLwOUFKNX8uwHBMNAqlEppqzvShYzKuJEsozdgDcs9EbG0RU9cx5TD0ysXh/8Qk+HQLl63zcaKLmD7Mr0bfghxUWYnp9ZxwCNeo8NFOTlvOx8NutxLdODWFNAsxKiIFD12ltDMsC81b8lDeW0Uypzzk5uYiRa2kI595yO+VDPNectp5rB4WtinQsJmX2sjQZkoCOr9RUp9iFSSFCbC0UtLkYWpsakzAx//V81wlkuoz8IHtHa9TATazXJCVyvZrpwwd1yagYJqS9t0So+VqCRxXiEliwfzwYQEuBEjo9IR9WC0pRegRCXk12OPDmTJoPMU05LkT1n8pwr1gMX2XL4T9TBk2hcpJ+2gRVkwXQeErpytdtyFAV4WjvxVkxi3DrCtStDeQ0pks4Bf7To9aKbkeI7xKlaGwjYxEvc/j9rAIZCyUkyTHA+cuhsLglpziHrsj9G00HjHtPbbKA3+uRSN8i4y2+0cgRKZEVLqUVvS9idEhKsz/IaX5o9Ng31aGMFc56cPTkNQgxQHG7Zb5MUhzUOKoUknOubG4qlNA8ZT5wkgvWP7TotlZSSeHeyK3KQb7L0hJZRkM0a1gfL3ENK3oJlZsiMeCdyLyZvpvJY6HfY2YpIfCkTA+GZofIjrvlYpBeXm4yO7euiYdJs0sr/ZVkMW3ZDSNzUMnxrHP76Sw7FgAlywRxdolQmaUj5SdIgoaH4+bL3LxrlxIMlksyqxzYFQroh9norG4dRbCZ4vIc2sqBi6TYXWlktr0S8PZ91Ks/q6g3qcy4XJSAsvWSsrkymE6tAEv0hV0yuEWOpk1IDdTSas7VkP9q5ZpoJIu/VeFI8zTzzNfWzYnAXfscvCS5aBwMy1MlyfDW6WkQxO1GB6QhGOvVdRVb48ar3xM6Mqj6qSDcNmfjTJPHpm/dkBf+3zs+sWjFx1tcf5VOZzyFDSpfi+OeZbh2085bfvkicftIpj+yuh4/UWYvAnF4Z8yejfJEV3GF2LhXbbj1q4IkMeid5mCHHqfwIcdCQhZwPYx1xltd2lxcaqCNt3Yj9CHRbBjc9v0dQcGt9JjAF9FDo0nsPOmFtjJWPTfGezJjENfTkZ2iy/CO/g6whkr3pl4Ce9DWR6Jl1MXg2BUl6jx2UtGGffOY0F1CPrtUNBd72Dcs1FD9FBEr62vY9R8NZTxYurpFopMtleuW8VEw+LQh+XbW/lMP9vG4U2/HITmstx6PBorXmZi3RgJbd7GPFaUBq9AOemyqpDjkgGTCzJyXlCHycmp6Fclo5tlYogyEhC5X0FdLeux51A1KEdJ3ffxMOFIFTJVCnpgL8efqwkwcFPQwTtqZLBcE3WYMdtdIcr90mBdKKFs01IMuy9AwmMRTT9YCt9wAVqXiqnXm3JUxPPQdb2Y3v+sRUUy48xqBb2YVY8AkxoYCdkeUTVcz9bjSKGIjlVXsVmuh/y7mCwZq9vNq2CaLKYCxgA7Z1egm6OEmky2wD6tCqs7Soh3aDWCZtZj6DMJTfpkhl1lDUh+K6Xvawk9j/DRi9X/DX8ldGOVrB9SCll1BH4989D7l4xOK49gSUYOVuYxDTzuDOP5+RCOZOyRaIkR02oQsFFM6+ssYNu3DgeficnprQXauNbhc4OIOs84ifmPYvColYLW/ohAmmka/myU0KGe0aC5mVjWVUoH20XjvHMmdm0R06cuwSj3VmPAfinN6XUDQ7+osNJFSpEZwYjcqsaekxL6O0aGl96l0DJNfjNBjENUjhUr5TT4iRiON29h5WDm0cVC+J2vgEm8jHYHNqCPdzW6RMjI5gIffXpV4f10Of0XH4Pay9mIWSCky41RWPcqA+1PC8jpdgwO9MqBbrKAOrfk4HT3fOzvLaOP0zNxZls+YvrIaO+ubByvyUdxDyktd76Fuh88dAiW0mVBCZZ7C1C5UErrkAG31oUQMO19vFqBu6MTYcyT0xNbDj1M0nG0s5yyLNRwmJOMgYfljGmV4M9k2fu8jN5/r8IH5zosyVTQzkNalPdPgfSHgsqmrsMvVufiJhnxNmxE2IRaXN8lp5Y3BxHKcvGy7kqy/7YRHrXVmLpWRE0rV8GBZQeDq2Li6Vbi1F05itIltGn+Wry/qoTbEAmZr/XFk8zr+HxcTmtvhcOkOAn/2Uhp7PcIdHmUCt1WKZX+vA53UzUW/hLSA9ObaJ+rwn1bEblcuY4Xoij8shBQWl0oy/5x8F0rIP3LEGhfRyPgi4BuLS7EUVbH5V8VNCdKAd2PIsj9GJ//luFOcwkG2ilowdB0mD/Ohz5RQnGtpPgaVoaXjE8cSpLxxyAf3YolNOONGrers3FVJKPMb2rcHZWHI0VyGlWiwfSWVMz9ICcZY54F3XMQZismh59iuI7PRBsTCS2TlSNXzYO7tYjKdh/C8OJCvFgioXeP9sLAVYPc+zJSTLZBQUwlOnVR0Lvzm3E4qgbr1rGzmW9FSlQ1ut+Q05chzpjpno2P2/jkcXI5rpjwUd5BSnGfVuJPcwPOCcWUcGQ/NrJe2FbwyWiFM0JZjraeJaCOyw9ip1seNFoBPUtdi6RVKnh9k9CIPeHIGahCGMsIM41C8bpUhd/Muy0XboegoQK500RU/mELjnWowsd+Ynq2yxrjp1dBeVNIRq4XsMI8FstYfllW6IiGTRq0nymjCWOCMCdMjdQTQvKNCkAXnhrawyL6/SsM/ocT8d1TQoZV4UjTJSODJ6arh0IR8k6FEWwXFmUkwnxILtzkTOdTY2HmlY2MO1L6NDUFFxwqYDqgnobFpiBxcjnctzZQYWMijs8tw59P9TThdCX7fj46eYpo3qc07FpRiY059dTbIQO2GRUskzTQ582RaPclDdMHiCmkOgK9GlLxDiKy75uH37YFuGPM9LlfFgb5FqB5tISmbEqEclwuCoco6Ik0HpSeg/wPMjpYloQfbfIwepWconXh2GSoArddTBsrozD2kBIHp0jIrSUSHX8nYetuBdWPFOD+jjwE14mo4bIYCU4F2N1BTD+Gl6B7aCF2RTBPzyrBC3E+nvqJabmpANLDlaj4KCfNwmKcmM3HHQMVLf5QjexDdWj/V0avKpifd0qHwR8JZXVXot+gLEjXSmlhswLVmjR0z2ZcPaUWX/S1+DCIedwoCfiDk3FmrIxG5pqh00wJct+Jyd9nJfZoRVinF1H/uCWotRYD+TJqY++IW7tLEcE0sOPoPYhbV44lO6UUwTz3aIdMCCVC0l85DOvjufCoENL3P644sDoLua2EhOYd6LmuCt+eyShn6HIUsuw60U9CSS+OwY+fiU7H5FRUfxzrNmTBi3nrrpirKOM4HBXKaMnAGIS/yER9uIz+FUaiLjENHhoZmRqzXMilQ/ldSq0Lb6KvaQymxkhpqDIHU7+IsDBNQYNvJaFLlQKXXAVk1D0O9tFKlAYJaMDeeMROUcJ/t5CKciLQ42oS8ph2FZuyfvVIw9gEOU36XYNP74uxmJ3flPmg7aRCjKoUUuIPxlFn8zB4rpKKVRJUl+dAWigmmYEar85mYMEcGSGwAJWXcvGGZbGGTSr8NzEXs5jHVfZXIX5IAf4Wy6j1ShlKU1iOYhzLK9iJ9EQVvoFP3R1sMeOJCp8tefQtfxu+7FWi/3YeFa0BvDzk6MH0wTt6LW5MakBSDp92XNuAO71r8dheQI8fWGBe9wbk3BHQkLgV2HNOgNkuYlqZtA2ybxyu/GEs4XgGylGpOGgvpk3tzuDK8VS8niehBdfdMO5yBrq2ldAsKwcMvMr8YoGAVq7dBYsxOkifKUnkcQj/ZIVYL5BSSl9H7IouxZbtLIvV2+HG9XKMmCunkRofrFwUgWLGA68mXcKoRVHYpxLTnBm+eGcRAdsFYnrjcwbeezUIVUjpoc1+eA7VYMlUKb3PCcHZKWpYM+YZOykE65XRUOfz6HZoMHT7ovDxKJ/Wzg2AjSISSQk8sjwegGk6NbpZS+jGYD/8mMyhI2OPfnevYokZh1YHJOS4OxHB+WVwGlNPe+fEw+dSMTIv1ZPlwQhUP2RZbKuMIq4nYhXTf5unDXTkdxrWNpfh8ig+HWmdjGUuJdg4gk8vWpIxleXKCtaXjYLrmMD88jcnoEqPPLzcl4dGBZvPtlG4pU7HUzshNU3OxF++FPZMN1ZfYTNyQYLWmyXU/WcsCrpko7GjgirWxGDMpUwscJQT/0MFnu5qQNM6GfUqaMBb73zELhSRw0ghpl4qgq2FiI4bFqPhXQ7a8mVknC/EdH0pXvuIKNBpLy6y+/7pICQP2OM+86eOvQX0yWQXxNFqBLYTUkuXg2gaVYRuQXJ6tOQK9lzm8Goo81PdNeTO4yBJZrtc4A+DVhy+fJdQWPoJVDPtC/SUkpP1aSxpSMOEgVLq7xqG+jdxuLtBSiZFNvDexOHwNOZfb7ZCt53tLNOElG12mCbgMF4roXGJTA9PJIBnKyOX1/HIrSxEaTKPXr7NwISfhTDMFlGXtuk4FlKEJLWQbM9l46JbMda/FZJ1hwJE/inCXlaH4A5Mdx2KUJEvomFvA7ElQY3WBwUU7REK458q2E4X0LgXtxAzKgd+/aQ07HoJHlvkYbOPhF6VlMJ0XQ5aM15ae/EWLjzMQo5aRrN2VWCHTRaMPrE7FuVAPyYPH/opSZorxxD/Ypx3kdEQoQInX+fiVyuWN4VS/JtWgAbmrWc+rsdKxvmKRCm5dN+DwFkcom6z+r+yRTV7bvEVUe8mJwTncmjXSkTrf6wBd1aGbkdE9KzWEWO+lWCHKeOl4kMo31+Im4wJ14e4wiwzF1cfScl9w1Uo53AY9lNErwb4YeowDtemiGhZjDfGVnIojZGwu4djeXsVnFi/Sp39oL4UgQ39hXQz7wrsPSLwcoyIvhX4YALblxUBQnpzuBB5onysmiihay8L4LGlEIunimmtVSSWtlLBb6+Ilk4Jx2UfFbpYCalmewJi3HPhPUJKGYYl+MBYdk6TgKoSC1AWIcbyWwJyYzox940I6Twh3XG/heeCQpz6KyRVYjG8ZhbjQb2Qch3zwV9Tgn/HhJS1pggXbpcg/LeAXncvRv5YEVbK+CR5XIYNC/iIbebTllEN6PkuG0YTGWPsq4NJYyb2PRfTAgM5rGKzEXFIQnn3d2Hs2HKUswyid9mJS88q4cPY4OFxO6x6XI7L22SkerUNKzZVQfhVQj8DT2PStlSWzwW0LMIdb+ek4mWTkIZc2w0zNv/6DWLSahyBFA6jWM1bWZ3B3XQOt8t49OWyKyaFcnj6mkcmaScRJeaQdoVPbpXB6DgwAj3ZXjseDkCOIYe1TP8Tz1zB9ToOhkNYTy18ITrBYUYXCRmticW4u5lY36KgI8sTkOeVgyO9lDS0XQZi2cx9vVxPU9pnoCJPjg5LG0hSmQ1xNxnWz26g9+zvGC5LgeNVIelcbsK9QYX3K3jUPTYUvT+oMHEO48CPkaheo0JWJY9lohxsdS3EDsaf6x9Foc0HJTqeE9KfhQEYrVZjf4SY1KFBMHKIxLaFQvLrGoGWK2yPwvk0AjE49UuJZw18MmtfiEOWIvQ3kdJ/JwpxmrGBQZ6IDHqVwqK/EJOeC2nTFFbjp/VwMpWSYfsC3O8mxthdjCd9c3FFIMYmcynZNZSgZasAin58spI749V9DgeYBy24tg89hRzc/ojpbt4O7PqkwgnG7WGrrHFytQpbzIX0RbARx2+o8OqYmBQtW5AXosYmnZjeeW3F8o1qXJKKKHSqHRp/cyjhS8n/yWZkHlPjKduRx902wo+nROdtImoXeBzS2dlYJJOQ6Pc5tH+UhMdMT/4b54G9ZYm4Eyuk2V0uYMu3OFg7ici1zQ7UMA75wTwuq94FVmUcdvzk06RzV2C4OgotbjxafvoKUqsjwc1k9f92Cd96x+CbnkepfTNgkSzHhzY8mvs1Hi7eCpyaLybr6cGodlFj0hE+yVNzcWCbBG4sa/8NzMS/fvmY948xs3MejBwlmP5FSHbG2xBnVY4LZ/iU83I75Mbl6OkooBg3K2zRVuLAWz4V9D+CjPb5+HGf7cUaF8QPzMdA1t+WhqNY4peD+f+J6fuJ7XiyVg3Tp0JatmUtXMQKOI8T09QMf/hYRuDqP5an3mXB5rwMhUyfX7vn422jGK97s/NnFcNNwscPYx4t8CrEB5EIbZU84tYkI/hrATrnCcnnSRzuMB+c7yMgn5Yw7F6eiE7fWa9fF8NlphDLD7IdPF+IPzdF2BsopjptDQz5t/DSUkDmE+sg6liFilQBZU2qhuXBeozNFNKPf4WQLxYitlBGBibliLvPgzPLI+cm1uLj3xpsHCykDi518HxQg7K2IjIzqMVA9zx08RDRoLRyvHzOg5TpnllwBbLMG3B6nIA8Bt/CJBUf2xpZTkxxwpIYDit6Cel3V2v80lSwPMkjl+tWiF5VhVa3GTea7mRnKMe3xUKK+bEay+fx0LBYRD3vrIHnRQEuTBXSmDGnUOGWjmfFbA6bfWDA9n12OZu3jGtw/U8Nw31C2v/lMtK3MD25J6SeHifx6xEHwUUBJZm6oIuKQz+mh8vkR/HvLgdvNocWtQFIah2Jfqw+LbO8IIpiPsLyl5jzRqYwEqczRWT7PAueNjJsai+gJzdzMXC8FAM78OlPj8s4uSsa7dvyaHyOF0wtY/GY10B75Jfh7hCN6ZMayHxzPJx8iiC4xHJQThyGlrDMn9NALg9j8VqsxJ3/eGRg648LTez8t/kUddQfomo1EtQ8+r0vEoa90zDFl09TWG762DMVPG8BnWwdjt73ElE+QEiKk8dh/5PDuUwxVW9wxdQ7HJKuiahvqTXCSIl7bP7rbTZiQK4ML77zKCNoA6Lfy+D9gU/6+PUQn6zF08tCelXjjLXb8iGtZTlu2wk4jc5iOyOms+0uItwkDhZX+WS33QsG12KgyBWQ4T0P/ExMgP1mAWXX+KGLIhzXOorJalMaJg1SYMBnHnnbeoJ2aGD6Q0qTe3vil6EG+Csh2QgfhF9nLHRDTIdHpKNzpRxR5XxaxsVjj7cSFs48CklLxLQRSuSf41O2dSQuM77fyfoY+TIEvK8qvHWtou2mQXg3UY2VV6pp55ZQBKYxHbteTXdV/vgzNRKzT/DpdUA0zJyVuD9TTKcK6mD+tQYRahGlLbmOyUvZnsbyqDe/Ft9DamFkIyXj7Er0M2yA+SsBFd7Pw4lWVXD+2UDignyMsK7BuiENJOIVYeeEasQZ8qijKAM7O1Tjj6yOKk9VoKL8FkYK+fR1QBl+3ihFjYOAbjwvxdw1txBazafv/46gYqUG91dKKS3oKAaP1uC0r4ReuByCXWcNqvZIqPOaA3BsUwiTySJKemWJbf1qMIPp0v1eB1ElK8LXnxIq/3UaPk0cYtl87m1/AZdq2C5oRbRvpifMb3GYohVS+2tHsUGcDfMSEdltcMTVt4x/HIU0oU06hkXIYRwtoB0rU5BvrIDKQki1tzLw5oEMwtVCCt3vCVVWPKZBTEV/j8K0KQOVY1ne2ZeMmBYF5pjxKNP6Kvq0iYRxTwFtEJSh44UGbGjm0Z3FpRg4qA7bx/MowPQimtk87/paRV1feELvpMbdz5VUPM8TVzzU2OFXRbc/5GD4Kim6jxZSQEw5XhysxKRlfDrKS8FtbRFCWwS0jcuA7ZASvBnLfNC3CuZ7C1GdK6QTv3Kxr2859Nv5xBdlwmLgLaiv8+ne1Gz0m1iBF9d5lJbujqD+GsxjOWX1rb2oYhnkuIOIvvexg8mcMpwXCOnb4f14O60YAfdE9LPHebz7nAjZaD49G3YOmSOSsL8Dj2a2vYC0DfGYcp5H/Ud44vegBHS0b6DO38+g2zMOz6zEdLzlIqpmx8CQsc2I30V4MbsepacaaNygUDRSLMwu8alzVx/8nMZB1lBPPQyvQiRTI3FYPQUe8cY9xkg/P9TRgh+e2N2iRmmrGlo54xyuXFHjyuFqmmZbgaXXitGpD/OXqlIc7lqCYYOEtMj5CiSv1fjJ5nNVuD+c3dQYHVxPndQ5yO5dio9M90wXV2M38zKRlk+6jQ3gZ1Ti5VHm+8uyUKYuhf9hAWlX5sJBUYbx3VjO5achoE857trw6KFfGnidSjFljIDulmfBPakKZaJ62t4jFxvda5BvWk/TT5hjyXsJVnsJycZ8NTw7i7Ce+cXMSCvsCFLCa7eATn83x91QAQbOEVBTqh0cGa80M4+otD0BlVcKTjrUUeeg0xiUnIQ5H2vJTn8W5pGJMC2so5Zd53FMzmHbIwE5BZxG3G0OC7YIySHZCe2YFywaKqCjVd4w+6zGW7saUsi90HBXjUOnqmnUK6axm9WwSaijpz8rkZBTividAhr75iZcQ+NRXM+jgfwwXHJIRP/TDbQjJRyG4UkQn2JebHMVa3szH8ngM624ihDGn794AqoZkYsRFlLMPyEgnn0hJjxoQGFiPf0LyceBf3U42b2e/NrmY4CDAGnRdeSyPhEnThbA8Y6AjHdb4O9CCdZfFdDUW+vRlrGoEfu8wHA7UtsXI/JNLfX+uB0/awvReWgthfywwZFFBaicVkfBIg9onzPW1Yjps/UVzOjPMuAbxg+HfXBnBwdLDZ+WPFmPhUcVKIgX0o4px3DvUTpqx/LpS+QprF2fChMlY4agi6hhNRy5SEIHnnjBvZUGd7ZLydTKCzMKOFxeJaYlFpfRNz8SUSyDHGnyhuPTKMTo+PTujhMqFnFYyDJ7zvYw3Lqswo7pDbTtVwSsdqpwsBPL7+y7oaNUOOvfQKWiCzg+Mg5u3kK6IvLCfGk0Tj0T0vEdRZgdegtfsvnU5WoB4maWYZydgPpWZ2FAtBTtG0W0kj2bvZRizwf228QNsGZc8pr5Y4vHOiS/qcfpKB6Vb9mAgRfq4JjVQOsTHDHZUYUDvevIyOowirLUeJ1dRyVnXaEuVONLuzqKmLcHGj81PFfzacF5L1yy59D1bAM5TruI414c3obxqFsfHyxeyGH0xwYK5bmhuCUZ+ainLyJXnI1MQ8qBerIzPwbesHREzuGRc0YcGkeVgniV1Co/Hp0+lmHH5Sqy6RqHzx+KIepaTVvrEiCVliMwu5LqUhMR+fwWZsysowdfUuBRXYkHI+povFUiDo0qR8amWorlxUFlVoL66Friz47AnoRkfB/Ep6dHIsFjZ4hewKPEZ7EYO1OJzxtE1H5IHv6uaMCnMXXUcDEXD37ycMajlobmMV/6V4MLMh6t+l2B4pe1mHKAT+dX5yN4qwS8Yj7VflqHUbF8rJrAozGDd+JOSymmt+HTvB12OPyqCDx7xsDNu2C/uxSWrQTUmb8bb/KKYOnKvD59F9omK3FNUU+Wb+ywW6TC7pMNNHKFI44aqpG7pZ7sd2zAgnUCzFjdQGuHbIBgrxi2xCNR103QL5FgULcGmsB54vAZDg8e1NGReRdhZcv9X0dnHRVV/v5xk7V17Q7s7lr7/airLjaoSAoIiKJYKCGCoILSnTPM0DBMJxPM0F12d7e7q675+3x//91j3HPv/TzP+/16nSNH+I83Ud9bnsjtKcDyNsZOHn6YdaUNcb/VUNXiw+i5rw1TGD8bX6XimWMBzgqN9NGNeXlrHiT3S+kom9/cvCLw9aW0628Vtq/Qw6a0guwXZsAyW4R/D5XSsioO5qyR4YHKQKEVHGT3lWGWdyl5L89Gxcwm2PBqaLtbARrDGnAsoJY+NinQ2V+LV10rqd1/Quw7WwPFBSPNtRHi9uE6rNlqouwlmyDaXwWbgZVUkbYJ2y/UYvyJSno4wArci7XwYvmQ7LsNna9V4gO73mawQfoeBRS3TfSPhQ3ub1TDez7j/3/toItVoG9YOfF/WkOyqgltbuXkW+YIjJDCa30ZmU92hryDGJVKE7XMdMOoeCFChGXknhSMzfFtSGAMGTmb5SHz6x5+VfSfbRCG/OLB/98qqik+iinLmaeHGsmsyRclltl4MMdIUa1JsOrAR1ilkXbbpbCuyYH4iJFqDCkYtTgXi+xMZMvl4GSwFEFLjHQwLhN3Q5UYwr7n70+TMHIPHztNJuonTIGhIQfj2Az0LE3C9458HOOW0bPnXEwbwVhKa6LEMg4WHJRC2cNE1+2ywd3TBPmLalqRnA/jZMYq9jWk+j0H74YrMKVbFbUbZoUHPjp0aS2jDbpdsEnSICKknOw7W+HQXR3Swsvp6Q8fbDnGOoVXQR4DduHVRRVUx4zkcjwAfqHZkLyrpDpRJOw80nHPnp1d31goA9PxoLKUBG9ioJueAUG5kb6sCcE6GeP1kjKy3eIOXn0rzltUkOeDBPwXyIX8fTmdmC6FJk+Lt2yu/hnFwfcIMdK+mehqSDZmDGrGnBwDDdXz4XesGfqCUkrtmYdKyyZ0zmEzFivC0FF18J1dRsVGMYztWYeuKKcnJRLsKKlGfkQZxbob0MPCiNqVrCsrt6NlkwFDJ1UQLvlg2YMcNP1ZTi23L6DgUyta+1TQhf2+CHduw5FbJpIu9MHBOW24OMpEy3qfx9qtbfj1qoJ6CELxbDO7Dqsi/pxAqGr52OpXRiG10ei9NAMTfE107tsZWOexnJ/OmHBaAn7+4mDFVBNVXAlHN7t0DDSVU2B8NMxdEvB5qJpsT0fg5+hEDNujooGzo1FSHg/fe0p6sSUCu0QJWLhVSa37YjDKLB5mvZRUtTAOm+9kIOxDGS1clogz/3DBGVtOHW6dw4RjbfiytZoObcmAdVsRzE5X0vqodLyuL4bupJEeOvDx4ZkUlyWVNG43F9H3mmH5lDHSHQ4+PWzGsdRSytRkYe/WZrwOMFK1ks3qjWZEORhpyYZMFEib8WGoidbOskLPkAakmVWQ759OEHWSonhMOX353R2jnwkxLrScni+yhO92PXY9M1H/rG1o/7wUPoYyGpm4DcZ/jNhmMBGqAqFku7alfQW1m+KPcLZr/f3K6dOJk8hIYXk1soLKc8JR15COjmZl9HVYDLwnZqCAnbtyTgJ+ZbPnnmekp/0SMGsIFwd7l9Eoh0gkZaSj9kUZ1UpicPVGOiSt7Nl4kXgf0Qq77eW0ZPUFTBmagdXBZXTBmAHxOBFSrpYRnLjYP1OK6Odl9GpyMrrIUrD/kJa+N6SiNjkNaYoSslibiqgeHLjma+mTPAPdJwrxMKWcbPRczFgtweRBFXS2fwoWtmZBkFtKfVYcBZkVgONeTk1WnszjitD2s4za/jkNfG9FYmIpCQOC8XhcG0Z2MdKlgjOAIhN3Ak2kDU3C6/RMXOWVUt2t09hd04ahjNnOXQ7Fx7JWtDMz0LcvobhZ14otGpbDrVy06yVGwZZK8vdIw67QQvTMM5FlChemmmbw3phoaEIaXvZswZX1bCb/58izWiBcWEaXDLkoVzbiRzs9DR2WhaZFrJt26Gn5wjxcTmjE0mt6qtnFwcI/hYhKq6CuNoVIHFwK71IjBXcUYv2Cavxgz7k0YQceOZVgzCeWdT0OwPdYEYxdyuhLigO6VzQi4Q3Lxr0uiDjbhMXmRtplZ4+FVfUIzCul7Cd7Mfh2IyrZTC7YdwiXtjZC20tLi3bux5Lj9VizuYR6vXaDy9x68Cy05NvbAR97VWNaVy3Jx9rg9l8VMFSXUOEyW7w9UIV7r7R0yjoQ+cv54LFMVtwJB0efjvjFJrLhheHZugyIppnI3eYiRorTEbvZSBsSTmOeljHz7kr6WpaOh7OKUBpTQYGD0/GIOVU965GYpYxrBugxv85A015kYdEg5sCtehrXIQ/j3UtxQa8nwVA+vu3UYFOogY5yuOjGl+NFJx05VPIQZK7B7Wot1dokogocnO5USqd+JOK7XwvKXpnovy65iLjUhISZ5aTzLoJ3eT38m0tpSWwhBF0boWM8NvqGAPMZS3sEGcmxJhXTZraAu6aUtrXKUHivCm1W5ZSv3op9G8pRXsB67e4RSB/lovmxgc5EH8TEmQWY3dlIXi8PoG1fAQRmpfTQbTv8swzoeZ1lxZddGHpeDXl6GV21tMaSBw3oe7KMdrw4CeuLbUjtXk7tWg+i/+Q2WB8up/hBu7DaRo3RziYaeXcnJk9mfpRWSnf1/pjbrw0tK4zU6fUxxGUwn2VdKTY/DxOb+UNzTNTbPQrD41rhwpgkzy0fhbfrMXS3jmaNy8ccj3qEBrCzvpaNSQeakLNRR/W+F2D2LQn3v6gofegFvOIkIaK7iiyfcTD6gAyLxuvplTkHPpckWPZGT84+qRibmYek7qWkak1D6MMiaK8ZaHB3LximFODNNhPNWWSHuw7l2GmmoW69nGF3pwpp3TW0NmEPxravhKW5mvp4W8OPW4/sIyYaXmSP3ceaUPvSROb97XAJCog0ZfQp2wNl7xrw21wd+U7fDasCOfa/MtCa2nMYMqwNfxw1UvroQNza1gbRNSPZj3fArJpKlL7X0NGnIfDdwsXSpyYaZHUOey5wcLWriU7UnsfO5xmQdS+jTpnn0eNJBubON5KqfQIGX2nB8KdllPErB/JPDRhXWUJWyAYdb4J/uJb8KAm/BSVCVK4h5ckEFKxPwlVRCe35HAv7TYnMYzU0bdr/fgY0F/61zOMGZmB3jxYsrSujFbvjcG1MK3zk5RT6Xzrm92L+dspA0if5uLWnFAfYvn97lYvsk3q8XmekveY5OHia+TLraKtuQty/aESIhYkO7OfhXWYzEkVllOWWjZeMvRNsymjWu2I0mOnR5UI5tS21wr+7tWh6b6TC29vwYVg54l8ZqddMKxiWVrEzMtK0r5aILKrGynEm2hLkActTzZh5spQSXTxRt68ZI6IN1OenA8beESNzsZGm3gyCZXAbbjIecJzpjernOSD2zLqDPjj0ZzaOcgz09p4/vmzPgr0L494zwZjbNxNVjmynPGIx8UsLrGaWUrh7IizPt6DSv5QG5FzA+Ph08PzYu1echVchB0fOl9L0KdF4MqUV0pZS6r7yIpIkragfYKSAw5FI2d2KtxrWUy2pjNtb4ME30Ggn5oVzW/C6g4F8ipLxI7YFHwv1NDgkEy4lzVhqraNrd7g4cLMZvc7r6b0qEbGeLehYb6Shl1MhXJqPmayn1p1MR7BAwJ6f8XAOH7mVGmR7lNKQfB4ah6qgDDLROwUHm4aLsDVUTd0tOMi/K8SyfA0t8MvAcmkhYn/X0PIvRbg2uw47XjD3X50N3R/NmLePseXJZHxQtSA9QkeFvpaoKDWA52GgGaOsoP5Liz0LSil5vCXuhBqwFKV0fZIvnta2oPq4nga+dMfFkEb0j2Kd0scOL5jLD2TfOcshCF/Pt+Hq9HKST7CGbmoVtqfqKXa2Hbzn1cLns568u9qj5EwNam7rqM8HWzg8l+CKGzsv15Pgn2iD6kAZHdhqBc9oA0780pHXCCuWsVrcbdBTl4eWcPEz4Hm2nqLtduDdHSOmu+hoS70V0neWgS/V09X352B/KwMDsw0004OH2dw6XLRV0NWN2QhPr4ZvnoJ27uTjfFAN5nLlVHs0CcsrWxhTltCNR7G4MK4VN7xL6OL8RKT8zVzeVkuzrSPw+WwrluwwUP7AFIRd5kPDennz93Ss5Qhx44ieVl5Kwz2PIsju60nsU4yWC+UYXVpK+rNcLJ8hw+1xJTT1IBe3Bkuxkp3L+LMJmPOrBRN26mj+2VgMWNaKPDcdLfpo+f//1jGIdaV4gyWGHy7HvYpSWivcifuoRiCb1ZIHnhgQlg/dSANtUtpAGFHLdspAsdqd0P6qxPdgAyW+csW3N0VYwHpqwwUnNN0Q4nlQKcXyHDEpTITREgO1rfHA+5wcbHqtJMdId+xckAvODwU99vKE65wsPGyvpKkWQRi+l4cRjNX7G9NRuKIFASP0xLcLxG9lPPDSDPS0SwAO7uJjzmU9je4WjH6MVw7dZL3pHQ8StODV70bST47Frxct2FthpMuDvXF9TA56sDO1eHgUrgdy4HVXR49v+qODJR8hf+vo1IZs/PZXI2bs0RB/VTZqRQ3owubc7BkXxzo2o5ll+MS/BdjvVoXnJgPdfVWIZ8Ja/P1WTzO0sUhb2Iqenlr6OtUKXpO1sOlppLuZ1jg+sQ5bmLvt+OEKr9fFuHLZRBM8D2Mr66xl/mV0/5UVLj/VoLY9m22xFQZ90eIU6cipaie+VihxbIGOel7KQ+OSJjxKMtLP6Q5Yv1KItQVKen5zD35XFWHuPBUFbrXHmh9C9CxS0RuXWMR2b4Uvc4qEuwLctzShj5WRNL+lIaM2H4pZBiqZmIpb43IQ8FNPmjep6Hw1F4Ez9RR3Pw3y+EIMG6Qnz80C5iUNqPhqop/tC/DnPw0IqDCQ5+082Lg1wXTdRKtPb8fr/0qR385In3w8oc5twa+xRprX0Rqlj9QoT1bRuh/WsBipxKrJKnrpaY3P4QoUzVGT3i8YU5q5eNBqoCd/X4D51HScTTTQnZJI5FSm4fCSUmp3PByvUlphEumpx/todF7fiu9qPU3kXsDcxlb0HW2ixY3nMHFSBuyDdWR0D8NUvzQM+aSlYK9Q8MLT8amTnir3pKJpcgs6vyqlpr2sp8xbUBVlpG71rBvNmjBstYr8j6din1szzhWqyHlhBk5aNuPrVjW93sVYfXELJi3U0PaV6dCPa8GLRxpqGcaDjv3dxyPVtE3Gx/2ZaiQPU9KDfTyM661E0R8qWnUtExO+y3BVriR3jTMy3wmhqzFS/z4emKApgttX5sVvHBEzju3wtBI6Fu4EyyAB9IO1pD7kgOQnQvSx19Lg5V4YNTQXtw1aeq85jhMW2dhorqOBE4+ifTljtt9KqdewvZjzZz22+TJm8LVGgJMJRz5oaN7rXXj4nwHeT9T09qIv9Oda0E+vI8tx/pi9owWPH2rpyftAPBzRiuhtbC8uBWK/tAVNe7XUt3UfHvJaIRxWTnf9z+GksRU2e/VEw0NxR9AK2zQdTRx7Fn+EsjzZpKOmv89DOSgDo5r09K7nRdzMb8WF4Xpa/DEWT++1QBdrosL/PMAdko17/RV0qyYY9wZycbmfntwn5eDSEz3cHusocXQGIpgDcucxjr2djiOdixHgqiPH+gx8G9CCFaUl1Ht4KkYlt+DoecbnXzIwZ0ILTgi1tHBBPgY/qEHQ7hK60CcfabxKnIzU0OtxeZjCsst5pIYGDovFLUMLxn1SU0VxDEZbtaCVzeTzfpH4GdGCDgVqqvs3B1v2lsKcoyL901wsPWGCYZeatr7OhuCiHgct1eT0JAF3Ulqw+LuahjYlo9PvLXjnoqYGUxpG6CrxckgxJdlkQBdQiY6fi+ntey4MVmWQJRTTeP8CyC6UwcmZ7Z2sEBUsh21WGOjkHg8MKcyHgZ318Mb9OB6Tj6YYHYn/dENYjgBrphnparA3QvY3w02tparqk2jIbkV/51L6w7QLNn4V6KLS0cjxLvjSuQXt2Z5+7eWF+slZuCJXkfrYfkxNyMGX5yq6+/EgWnPzsNZST5er3DD4biGSmK/ZP7XBqTkmjN2optGPY7HgYRruXDGQLduFjrlZCP+ioyefM2BdIEZtko4Wji/EiAU1MFno6Lc3zAMEdTg3QU9jigqBikoIPulocWkC6HIL7og01OVVCrbEtaBFWUJzevPBua5HRFQxLZnKx9b2Bjy0F1KAy24I25QQH1LSJN8jOKnMRrsfJaS76oSAy8XYwJg8+pEV1n3U4P1CA71/y3q/UozYc3rKPr8fzyLyUPiuhL5GncUgfjqGRJTQj5aziBmeAcVxLQXsDkJXLy7qZ2hpxKsgnHJrwe2TJdTusz8abzRjck0J/dPmgg2yInh10dE4PyeMCy3GCvbuhblecItphk+Nntabh6OR+UjNQuatHS8iM70V/jN1ZLXvPLYeZ07N3H+puRciAvioeKwkM0EIes/gYOxsHc2dlYgeX9KxY4qBHjxNhvGvTIiNevJVp8F4Kh/qDTryv5mGo4tzMXu5lhqQjvFTC9jvaSkwswh31pVBOK2UGpjvzHhRisB8A1VNjEdjp2ZYrVLS7JmJcGFZ/StOQd1YJ/Y/2oTOjgpKPcLDG7tm9O2ppXxrd+RLijDlSCkNrjgB1c0WLGDfc5zPTlxl7LfkqJ78Z+9GvwoZLtTr6PVEGzi+kiI4TUVP29uiu7MEd46o6fKBPRjeWwDeTwUNtt2BG7u0aCUtubruwHEfA/Yc1dLVDTvh+FkHN/sSMpM6I/9JDZxySihgoium967FpjsaKqkOxsuJrdB5aGnIyXh8PR0Hg4WS5j+KwZ3YOPCtFHRpYATMeifhVISaPj2Ogto/EeNXauh5jwi075yMzqXMR0yZeCNtRv8NBvq6JxOzN1fjsZOUBmfzEHKhGpMyZDSumI/V9ysw7JqU9m/OQrsQI3QSCfHvsGxfWYEDNyTE02bhtZkJ9XFSCgjfiYZPGtwLZvm/bhemfFPiKUdDB/fvhOBPNfjnSui14BCq++ZgefcS6jHMFro5UsyoVlL64TMwd+AipKeODJE2kNhI0bFOS1hrDfltOW7019JP3U7mUHpcOqwhndIF6X8VAEeVdPDOXoRI8zH3iIpmjdqJirsqxIkMtLbOGg0hcqx6qqcVtpEoDWL+y7J92eAoRB1pxau7jCf/iodudCp63dfR/q9REP3Our+7nhxWxGKRWQowREe7B+TiiU85Bg1X0oBxjMuYK4nyleQvu4hIqzSQBePMz+Eo3pqGHnf1JL0Vgcl+KTj6WEszp4VDIUrFvSgd2XhfxPg9cei5WkJHnkcidnos6tZLSGV1EbM6xMNzi5Qa/o1F4R/x6DFfRWc08VBeiccoljNJ/WIxra4ZnjtVFP4lAmP7MU9hGfX6YS7cR9Vj5ksNrZmYhHvOzXg2REX3vRIgHd6CXl3VFJgWicaIZsR3VtECDRcNfhJYBqpol7M1Ng3RY9Y3Fc34uBNdwzRYyWUzU2YP6zoR8g7raEI7J+RvqMXPBta5945gzaZGvP2ioZU9fPCY0wSnxxrKT/FGTCtjMObF1nMDceZeJpx36CgyPAobJ6WhbC1j4zx/PEvOxNLtJXR+wRmcHM3B1l4ltKN/Hmp7leHiIA31sczB60MG5M3W0OA5maisK4OXQUiHP/Pg01CKrO0iyn+QCf++KuzsqCXv6Tz4uaiQMb6EVjfwWX+VQOZcQgVT83F7qwnvlToS8njYNbwcn9+L6e6NPRjysR6/HzTQ46RdkJiXIyZVS11E+zD5ai1OT9LQnkNZ2H9Yhaedi2lllyz0CNbg0vticrTLwvABCsTLiunr4YO4wbIiv05HreNjYL61FcP66mnyb3kwZ/d86qCiwpc5iBOWoqlISU5jzsLnXhrU8zT0PigO721iMMRaSnCIxbwdMdjGlVDY6CRMjo2Gu1ZCgglp2KrLxsJeOjq6PgtFEw0IGi6hLs5peDOfj20s6+Lnp6PT8lxwj5RQ5pV0zNhViH9YX2Q/y8K567VYskdJv58owmxDJa4/0pPbYj7ODdcg+ICG7NbHIL9nK+apNHRhRxY2Mqe70ktLB//KRnxHPar+0bJ7OiFlUz02MZ4ZWW6DsPlyjFEpqM+JndhXZETBT5b/J05jyGgudvhpKLG7L/qeyMTGXhpymcsYLJCPhVEaGifl4MeMFGSy3TkgycDfH5IQPlZFTv0yMJV1nm65kviPePAIZRk+sphM65nPbSiE4XAx9WA5c6A5H9PnCamvwgsZm5vw7ZqW3sY4YRN7t6nMO0Zy7KFIFeJDDWOM/k5YnFWEZdPVNOHxUVhGN6NPs47a/N3gNyQfmQ5qcu0Zh72D0uBWpyebSfE4vCAZ91j2jjwRg6y5SQjYX0Jes7PwSabCzSlSugU+xljIcPCthPxb+HDIU0BgLaHYNVnIitTg8wcxdRRk4XFDCdbXSkgbkInyPc3Qv9LQq/QClH4vxwzG2/s9c8B/VouBC1TUqzQLcyY2off8EvrvXQ76HCjF9OQSmjI4H6delGOdYwlt/SMffa6XoXi8lrx+7sDdADVEEVr6bu4KI+OJ8+UlFFlti9y3YkwqKqFt0XaweSbC1XiW86+t0WWJHELmtiOLj8DIcvxOsJocrTwwMCgPJV1K6A87d+T8y9xpqoYelngifE4OFnTV0Oa9ETg2KQHvDyqozi0RgsB6rGwnpUtL41AU1oDKm6wLqpNw7Hk9nFgvDBiZjsFP+ZhqVsKcNx2rkIMJN9Wk5KUj82cupiZraKFPOpYfz0RfKw35/JaO/S3pKKvR0Dd5Ovxd0tGzVU1u31Kh+TcZQ89p6Bzziym3CtHzPw2ljg9HSjeWpT4ldM4qCsMtktGzu5Z63MhCSIUOd92lZNEvD47ORtj/0tIjyySYS1ORM19Hb/pkIfLPBoS7qegS8+lHbbXInKKm8HYFyPCoxvLHJfRUnQP/TwZ026aloYsP4f3tegx2YJl22wsLgurhY6em5St245NOhlV9S4gz9gKy/VLxYQjjFm9f2LG9OhamJb8tZ/GCMfxLd8ZRhmTcyY9H8RMVPaxPg1fPRPhpVWRqTgbYtWOpmo4ke2O3gY+Y0yV0tdtBqDrw8IePjF467UPYsWy8eyQjA8cdspPZ4L2QUhab1SxJLC7y5BTI+rzpQyycziiotkcq/vGMh/knJd0cGIUGx1YMb6el9WMvIup8K8S+WnrIfHGJPRfHo0tIVp2KU/vq8OEzm9XGBMweGo+WKBU1h/CwvdwE755ich13EaPsW1GiLaFdFtFYP6QZZuuUtFByAeO+tCBariHZ8lDET2pFO5Y/138k4tOWdHiv11NbQTr2DK1DRqiU9KeycGmsEpvsBaR0y4JuthQVfYopxXAWYfMSEHtTTJ3HheLX23j8rJdQ4osQ+DAmK9ZJqGeHDAyJzUS7bWoqf8dH5ksdjo8Tk8uHZEx5zdhaqqM1k1PhYsbD8mM6qszPwBnG4YvvqGjsc+ZYjGl6W6pocigHy7bnoChFQUvfc3BXm4vWIDk5P+GgH7cA2UcVZH0uCylzNDg1V0ZXhBy43S2GR6aK5mRy8a1GhP7+SgqYHIlvS1sxdG4JbaGzSP7YDOt6NVX1D8NWUzM23meO/OEsstY342Ajm7f+KYjpFMNySUoP1AlwXh6DN/VSivgRjvD28bhrJaOG3BjM28Bca7aM7HvGQPklFvO/yMimYzJu/hWLHW5yMks7gtWPuciaqaB1f7A5KeKBzsip7NoRlo0ctHSQU+wVxsvX01lPKMn6EAeezunI/6Ek5yQO+sdXw8dNQhOkBbi6uBqrg7XUXxKJgsJGLN4lp3v/XsDDd4041E5B1xdH4umMJngNUFC1OgIdn7bgwTYNFWozEDm0EGUz1fTvNj5i5yowTS2j11t4qI6SQJojIw3LyRhzOXxvSCn7tQsMywvhY9LQk4Dz6GhqgkappHnrHFEXUQi+hYii5Xa4M0KEJY+E1Ou2A7pPLcIhKyFF33OEWZoAC6AglyY7ZOSJsfo3BW0Y7YgXp4oxlr17vHcqvldHY1UHKYm3csFnnLy/u4yGzUvBANYRw9oraVN8KtpaYpCSK6NfbQnoLY+Bjiuj60tP4Lt3I8qfq6nYJxXdrsah8L6CHo9IwpLQOOxhXFd14ATWr83ADW85jdgTiOmDmxAqU5Fn52BsNGsGx1xNm9QhGJPTBOtJKop+fhjWrzKBrwq62+kknntx0PmzghYkeuNTARcWCiXFDkvEH781wtQmoxujYvH71UY0hMvp5IMYVKxohINGRrEPwmG5uhG/nsvoGXOZY8HJGGOvpr/Z+Rc7CHF/sYIKN/AwVCfF8BQ5bZFmwvW7BHknFNS3Awer7gsRK2FcPYOPZcw79l0Tk8mHB9MPETSjpfRjWjY+5ekQ/EBDs+wzcaSPHLYz1JS2nYsBC2V42FlLRveLcK5vQssMJY2ddRHx+5oxaaSKNni442BCDfhb1WTWYIeEA2Ko3iro2eUMbE6uw5ssGU1TcBA1vR4zTstJuiwAr5Y0Yy/ro3vrLsDWugVFOWpy/3QaU4xNyJKqac+KRDxQNWKnSU5/uaficF4Dfl8rp/fNaXji0oKxbjryZTng7CqAf6yWFi/m4Jm/GNICLb3v5I/+m2qwKERMA12Pou5DJebPE5P89+PIflsFp/tiMhxiHFshQmVHOTXlp+GXKRq/z5fQ3qZwrDXEw8dKTq3RYVBkJUJlpqCBi30Q3acRnvdUJBSGIp3Nx9ZvjAk9zmDgi0b0kilpTE0YLk5LggfzuOGmXOx8YYTFXQ3Ns+RitzINgeyM/uvNQfnYbBgNSsrYlYFXb7NhuqmiyNwotH8fhxSNnGbOSsH3oGS0nC8hywQOZllnwnqEkibsy0LrjxJ00KspfXc8dvk24+vfSurQyRuXMjMhv6giqc4NX9dUI262ipDrhF6PK/DfNhXtuHEOTe1SEfufimZuDsOLrSmI+FtNqaP3YfhcHrophfQ45QBu9+VCqhKRe6Ybrv3Dx0c5u/Y9iZl/p6Fwh4z+O8lyVd+Evc1KEnmlgrs5DpEsH+S257AiOxl2CgUNmcVB9fpEuC9SUFS7DLQmxeG0rZy+fItj1wnoz1jCos95vPmVgGlSKQnYPU/tasTx4cxPJRwM1bIZXaAg4VEOTBeL8KyTilaZcbFxuQDFg9jsHWceeiUPP4aLKMaGhxet2ThVLCSc5cFsiQrD0hljtNlifYMRdr4qsm9xwPezZah7oqQp3ntxzKESl5coKXyeLbx4cvSeIqeSA7bQCJmbu8pol/wYJmXVYmqZnN4uP4TuQTVI3aQgL+5R+O+og0U7Ja3le+Lqoww8+yCk27OOQszm4e+XQvI4fhSbR6TB9aWIemkc8MhBgIprElKb7LBbL0JwopT6am2x908Jsu9JaHibDaxMcmzJk1LqYT9cQjI6jRFTdqMPwnanwPK2mNrpnbGQl4s/ckXkcWovNp3NRkaWkJZGnYLtlDQcXS+n6Ogz6PEuGScYG+R1PoOhd1Lwj0hOiiw2nz1bsI7L9lp9EBtTa2FoU5J3F0+0iWqhKVYR58MxpGfWY4C5iqb9dh5JvVLwoFRJ6xvOoO+7VDy2Ztddeaib34A/diophvW18zQZtv4qotHzs+A4UImhlkVUY3EepxNbUO6toe8sW8I68lFSWUw/C3hISeJjcbmAREP4qPPJxck1Avrplwn1KgVst2vI7FcuwjtX42OEirbk5UGiqoSHj5py5mVh5wU1xo2SU92GbDwdrUf173LqU5WFeQUlUHHk5P6HLcrqZbBsk1OX044Y41CGQWOU9H3oblRd0mJEbxUdUx0CuqbDaqaQvKsdsXyjAbr3EnJn597YqkFCspRcT9jjn9167JgiowB7X1j0zcC3VaxrKmxhsbAUt7YpaTDfC5nWHDx5J6Eyi6NYVpqBrPtSsp/oiaOvM/EyWEpTbPZjQWs1qoYqqU+/AGz8nI5Be9mecrh43ScZXg5yyhecws9OHGw4pKLtDzMwUNuAs2EKermRA4WB+YZrPr2v5WJbr3j0tc+j39dmYsOSeMwckU8rp7DvcFeP3A0yEizOQuM9KaqfFtJAJR83niqRM6qQluzhoyhdjRtXVNROsRvlCRoIWPeds94Lb0MOQlj+c4r2YHVxAfrOlVCvHEfcdivEmm1iasvywfet9SgOYd3xzQ8bDjfAfoWSBv7aDec/dThrpyTpaCf0nmCEjU5Kj8c64sG8IoQtKqa1c+1xm4Rw6yWkteucsd+2HKMcFfR++T48/bcSV1mWaj4F4s3tDFRp1NTjohO25OfhFUdI/rt80a6EC+0CNY1W22Ph91JEz1ZQ1YMzGLk+HekD1JSxMBJjvtbj71fMszwjwJlbj7xGMRX6XYTF2XrcOCEhV4dUdKyrx7q9MuoRfgLt29VgY6KEclW+qOleC9ViKZntO40+f9aiaIOExF84WN43HkfiZHTSKwa8ZdGwWCWkv6bHY8GdKMTdEtICROHZqBjY9hVRw/0zeFqehKRiKVFrCE6fS0LyIRnlfszEuSUiqAfJKMODdX5HAfqVSGn28izM0GvAaWWseJ95R2YZLDxl1GT3v//pxIQIM8Zy62xwKkEF96kKclXbwOmgBuF75LTthw1KZulweZuC4HwaLbdTsHOXjNYu24sDJ/OxZrOCLE+6IqJdHqbZyWnGCBdseF4G/iE5jS6xQepvSmy/KqHBQ+0hnydE+AgJjex9ArY70pDcUUqtdAEJTxswIFtG82eEIpjxT9cCOS2tC4GVshFXRAqq+BAMy6oGmBXKafPYIHRlfz4lQ0GO/UKxcHoT7ukUZB56HtnjGhDQQUa1vmH47Vo9PJYyRzadxfYl9ejGnCLkPgcvv/FR+U1GwiNc9I3MRtV1KSXv5yLnTB6SLGU0dTbLhCEF+GghpTs3MvCkXz6y/lLR8zH2EDcX4xnLwMHdbKGwUsPipIxCp7pAVpGHO/2ldPW1G8Kss1lvSWgEY7BjManIG6+i3XeDIJjBnHO1iub+iscYuygcySumKdtZNxkb0cJ2U7ebgzev81BoqaRyXTYKVRV4PEJB/Xz42DBQhX1rFDRjVTYWddfhoZeKXFgGb9fo2H2VBCc/nEitxoMzIrqZ54ThZwpRt5gxWP8AyAJTMNlPSsfNzuG3O0k4zPwiuSiMZXUC+o5g537bB/mnaxHQTkYPBUeQblsN/VkpGR574JkHF55NxfTPvjCkqOPQkCKmJzuj8Je4AT9eMr5tzMKVmZUYtkROPUfycUCQjNkjhPTnH8wDbsbBf42Qkh7ysGNsAj6imEaP5uPyhVRcOlZMt/dmYgtPiMXz5bSX9f/tNcX4y09CSi4X89ZloNRcTh9Y5/77lYuR99l1ryyIuWp0+kdEvHI+TK46zJ0jovgRPHweIEfXbwoa08QF900hQktktG5oFoYOYeTfU0Qhd4+joXsVYteIKHCJC6yj8nF8nYz+GbUHP9cVoYEjpXfXguBwMAlf5BKK97LF+XdymIaIKKCXPcrYWX9iLvCzvz0yvJV4OJh1fV4out1OAMdNRsroU2g/thGb3ympxdUXIc11iBTI6cy2U5h6OxmPYiU0NHg/zDMr0HGtlHabH4ZgQxUGqSQUGnQOj1MbUHRdRhsuBmNCTQo+HFZQ2NhApAak4RBzwH63z8M0oB7OmyTU5U0EIvKa4FKmoGlbohAZGQujm5R8V/Lh9SUROUMFtGgZH3/VJOOYQkDtPLnoV8e8Jovxz1o+ln5R4FuenNKlvriZU4WbHkIqu3MAbtcrMXqqjLp4HcWFCTWY6yCj6PNncLSmHs21MupqFoLgwHocuC2lU9tisO9yNC7LRDRmWCCsbtbjbAWbt0YPHHpRhqGeYhqc7oz+O0tRJBLTuMOucHYz4ekiCc2ReaDTdR6+BEio/ksoLpvqEMEX0881IczS6rDyo5gmnzuDDSdrsXKNmNLmZWNvTx2qVipI4ZaO91+qUPuLdegaPmb9SsUxUxEl9+BAvC8GE/cwZ7+SCbtR8Sj9IqLsiEzk/h6PR3+LqcNud4wkE8bUishlzyHkTKyAXQpjJH8HbD2uQ/kQCf11OQixNnUQsG4dPcEWp/Pl2LxCTCNn2iFggBpdy0R0emkCcD4aDa/FdGV8LKp+RbMdE5P2YQKE36Mwv1VEzhMzcdg+HuBLaa0vBz8mxmKrjN1zCNuLSYkYpGMZaBuIibl1EF+R0s8ufIx3T0H2TSG9auWhuC4JunIRbSvkYczEBHz+JiSLOB46r0hG6yUxucs52PgxGsYJIrJO5MJ2ZCYqWBerrXNwb6MR51mP16Q6YHdBMcCyWvnDFtLdJehzSULHuI7gLjFi5i8ZnSvei338MmyYJ6NPu/fhU89KFL+R0aO289j1vAa/ORdTA+csjnarxYu5QipnuWFyroXkeTEZL57HhFl1CHgiookfLsKnqA6ibmJSbAzH0T/r8HOhiEr+dIIzRw8hOwtlyT7E3OVhe4yYwlvSMdc+Gn8dKKB1bmkwnIlCumUhxd9Kxo/VUQh7UEBXOyYjeEMUri4SUrFtOhJ4UTi5V0i2I1PQ73wUXLqI6IgZH0nT0rEyQUB/zwvCpoYaxEYyJh8agn79ahHJerPTg0B0Na9BYZiQ/tl2Elcu12LjNRlpLYIRPSweAd+Kac7MUPz7IBb73YTUVxOM/JR4TO3EntnFAydfGjDFrYi6nNiLDTN08NEVkXmGK0KC9TgZLqApiREwjYvFywViCm05hMuKagxnmZZ69yiSm9JQYSYhy8Qo0JE6ZBwT0VW5F5YWpsBDUUAnhx7Gb9IUJCQV0mXPAyhlrrJ2SSE5vryItb4N+Ngqpe4vU3FrezQSmvPIt5T5048ojKzMp2jrJJyyiUKxPJ+a5anQd4rGx3oRpQ+LBf9ZPSweS+hHPBfft8Qg8UoxnfHNhKkuA9I4KRWnZ2KhJg3WkxmfePIgjk7F60cSejY9E2vG52DsfQnZJGZi76YCOJ5lmfyeg/u7KnEkguVnDzvs/ajDvwvltLvSFbwlZdjXVUp97G1R/VmF+e0k1NZ8EH51HJROldDT4wdR7cDBimNiEtcEYP+nOuxsktGs1x5QPM5A1+P5NO7aQYQJUtHvfj5F7tuPWn4GIt0LyDQlBaHzo/ElS0zWbdnoUGqEn1pO7R6kQ3M3BiVVUvoh5aG3mvErOzuHDpn4Q8VDwkYprRiXioZHtQhcIqFNZuk4NbUGWSvFdOQSH0+aZTBGicjrMR+ztytg/CYiURMfqzYoUJEtpq/9bXFokAx9e0vIMSQIljcT0Vwlppv/HYfj/CRgehENj/LGn5pEKOwKSTc1Bgnb63Gus4R+efCwTsxB5mMR3d/CQ7vVGfjCZiCV7fL6eWko3ySm3g8ZJwcK4LSliPaMyEKIuwixgYW0fmoWjjWIoAkqouhldricKcILGzHteBGAgidVSL5YTKv8glkW1uDPuGLq+TUM267U4pdcSKt1QdA+j8NflwQkjAlB24A4yH8I6NeVaDyqq0PiTDFd3+SJiLAKVI+X0BBdNE69q8VWMdvr0GDIdiXg6icRWc0PxN8HE3GJcc6miMNQNLA+yi6i78meCNqejncTWN5GZaKPNcuiczI6Ys5DxqJkbE+X0mlJJhqyeJjEmLaNZe+DAblInSkho4aH73M4mBRTTFtbePjYUYi8LWIqas5EVCgHY24xXpqQhZu7Rai1FJAv44E9HlmIthDR0lE8zHyUi6dvRNT2Ow+aN3wMZter+5/A9uNJ+P5ZQNt43tBuTsbXjkJ6evUQJmamocvGYnLkBWJUSCVWexbS2n/98dfKSpi7FtHr/UG46laFWReL6OB/p7D4eAIuHyimDY0BGJYcj/MTBBT5x2nMeJuAIYFC4j/c//8/gxBk5JKHygOfDIwL6zNp7eJ96MzjYtXKTHr37zk0jI3H9mciKu8Xg6ElUXBdIqBl7Eyyt0Zhd5uANhRFoml/NHxaBXT9QjwkvaKQqy0ir6vRaONE4cb2IrpTEo+3g6LwPLGQtgxKRvqIOozhienYvgSMnlYH6Q0Rzf4Wj6r/6hD2r5jMe/Bw/XYm+p0R04jGTBxYmgP7DDG9cuLBMTgT5z8IybqO8VWndEyyFlFcKx9vthej3xcBacP5mJdciNQtArLow2Z1WCGKS8W0mO3QbkcuOtQzX97Cxz4/EfwSRPTqPg+ILcKnxSJyX8bFvfuV2OgtppMsk18OqMUN1lnKZFuE9pWCQkU0odMpjHxdidggAX0bfQbeW6vhcVtAC3uzGR5bjWljmYM7ncAsbTm6zCqiqqfHcfJTOdxIQInGE/i6thKb9xfThetHMfx+BbL9hXTzjBOk4jx0qSgmcx9XzFqfheMpxTR0ewjyImIx+WURpXr6oGuXZNwYJaJD185iRGYtaneJSHs0Di8G1qF8vYjsH4VjZGAtDrcyLj17GCvcyhEbWkxJY5IZG9fg1HchLVNEweJ4NAKT2a/LwrEgIQaTWQeZ974I19gYhDgV04xhrPuiY2F/UETjavh4HiHE2rpi6nSIhw5HC5HDuk88xR6uK+RYeqaY+pc7QvdaDS/zYjrQYo/rdnL0vCwg8wOOyDIvwZlpQvp6zAnRcWr0DCukRfeccWq9BgfUBbTppyPiuQqcrC+gDWmO0FsrUdeziNQ7nJCUosHMpCLapjqPEb5xeDZdRBlfM8F/VQp6LKCRrgm4trYWb44KictLxqe2aoxjDtLhZwq016px5n+sruNj+3Ytbr8Q0ItYHipX5mDau2LSvExE4Ytq3GN54mSRitsfK7FotYAub+Vjy1UB/ggS0rhSPn59FyP7kpAGPnJESasWveeLqP8Ce9xYXQJntu/21a74raoUqwaI6OmI/Uh6pEXfHjn01tUV20er0e5CNvl/3IuCADXuCXPIJdkVfxj4eHY3k2Snw9FVHY1JI9luvkjHqOQo7HMppu7pKXjfJwqbAouphDFUhxeR2KQTUL8nGRAdicaGu4Vk/5GLM/ExuJVXRM7cdKxzjUKPt0WUXRCHMDa3i9h52U3JQoNUgTSOkMY+4aH+hhaKGUXU6S4f0ac1WPa6iLwj+dhUpsbp64Vk2TcL7h8keD1KSErbA3hWbsCG4ALiFLjB5ocWouUFNM/THeVj9FixupD6vLBF224pbm0Tkrq/AwYUyzC8G3uXkQ54sV6Eye/Y/XPs0VgrwjzG7XPcHdCuUsp6pYgcXZzROSYXMzsV09qbHnjCzmjE3Sz6PjIWYXdq0H9MMS067AvF53LUriukVTbREJZWMkfLo6YR0Ug6VIXV0wpoaXkscgoroYrPpzXlmXD/FYtuhYW09BEPL5wTcIa9ry/zuAfcRLSfyL7bIT5CPuZh2Jki+vtjEtY3R2JfFwEFPedh4XAu+rwqoi0nGLVPyMDeb4XUvJGPgS8ycXYI66/dWVg5Ig9vBubTd4ss7OlXCElMPnVgHle0JBcX9xTQuFH2WP5ChCGuxcQXeeIYc4eHzUK6vNoJrcy7q9cKKPSKA+LHSJF7p4Bur9mDgmMKSF7nU+bWvXDz1OLvpkKaS1F4Jq7FyAlCenf6DFyNsQgeVUROcW7InsR4oIBH7TJdEPU+B50/8MgY54/Qu7HYsiqL5E9Oo0dLDBaszaZuHF+45MTh7Ihs8rjKQ+wUPS7OENCnLsEQ7IvG8VXZtK0lBMNro/DDKov0I86jmmX7h53ZtPrtBUz/XIlrE3PoP5co9HtQifPfs+lDeASejKuC1dJsel3JWMjPBPU2AT2ecRieOhNeUhE9NbuISb7VyM8rpNPtzsOjsQp+5oUkX3QOdRuqkbSmiI6+TIKXTyUyrAqp3jMRKUlVGMk4ZPCxVFj+XomuTkU0rT8X5Ztj0L19IR1/nwTJ1UikmRVREuM+65hyBDgJaGmSMw6RDuRXTC4j9+Ao27uJcwS05FEguFfLsSkli1Iig8CdUYFt2mxanx4C1Ujm+JRNj+ecQJeOSQjvxRxz/2EkzEuFQyRj4MLDuNRiwATzbPI288A2ExczGgQ0+pU//g8wFJPHeJwcmmVwlEu3hXG3g7uG4O4Oa+MSXA8QFyIECZaEuMu4u2YmQoQkENeZ4Hpwd3d3bn/3R6remnrT071777WeVTXTmthQ+G860UUujhdysFmbRg83pqJtWy42WC00V56M4jccuHazUK/uYvy4asPT5xaacFqI1Os2DOtqoSnvIlCbwodPoYVEsmBcOyPE5J8Wihp5EH0PC1DWwkJ1lhi4d7VjZ6CR6k9IwIAbdoyvMlL3qwl4+NoOx3sGcjzBQ6SQi4yADAq/bMCtpRZkDsygmHQDdt40oGZpBjV6KYGw5TFM6JBFq5sYMMfViMTjmbSp3ID4tRoED8mgpI7ss8J8oFsG3fvOhWf7Y2g1LoOeFAlwqO8x+F/IoMDJIpxaUwe3Fhm0TK/HwhmlKHTIoGnbjfh0LhddHM20xmLAvvsFWD/OTDdGG3H+eS5sY9KofooO01ZXYk1SJjlKtBj7oQzRehM9Wa7Hk5Bi1HtjotdVeiz3LcLrsSaa+dkTG1ON6LQ3i7JOirH0lQ1LjhhpTj0BRlbYoXAwUdQXIeaNsKPlBRMpTvhDO1GN/K5Z1ObhNtzy1qJL80zycvKBqqMeovJManDVE5+SjJinMNBYt1A0zBPBZXAmBfG2w21IOfY0MpLmvTsizxQhr9JKuuAE9OVzseC2hQz7k9FSxoUT30oxDZOReOU4Cm5m0cEZqXi7goclMzLJ6V0CnN7YkRZjogSfeIyYU4f27dNpe3wMsnPtCPhrpeOKKPik2mFNTqdLn9XYGFCDnbMzyfRagWtduVg+P5P6jzSi7wETck5ZqeEAIwxj9GjjZSXrSwP65+pxSZ5Ogl8GNJZq8a5fOv1Ta0DMs3SUHM+gdi2MkN7OhLR1Br2odMZ/jfLB5WVQ6AFnzP2Vjez+mTS9iQte3smEdnUW7X/njTuqUtRfYaXcd254M/QoGr+10HmeC3yjD+PAcittEnmg6nY5/tucTa9mbUPO42JMqDBQ5xn+WHu4FHc/6mlufgKasv3vX5pGs70S0GMVex5pobzpsTj2iIu/79Ioa1EcYuYeR2BtFgkCY8DZzMO8Gxa6ezUJU4vrcCM4nf6T6/DRU4gL4em0dHgEZiwUIJ7VvO2JBDxax0e+LJPCxyTA8pSPNFEWKbbrsaBKiGMTs6jpKw16HeehdWEWpUw1otvfQ4j7YqWO/xoRLMlC/DMLndhlxFVdBp6ts9BqrRH2AVmIm51GB5YaEfgjG7e/pVFFiQATio/hiT6T5kUIsXjIcSwJzKJdP9yxqsqMR7xM+nHHBat5GbgexHqs0A0/dlpgic6gYIszGt7KxpcpGdTX6IOz70oQ4ZFGwe8OonxULcoCzfSyZxRsO2zoc81MR0p3Yl6/SvRqZaap2I/WEdV4cdRE+zzi0eTHMdR2zqKf57XoPKAan0ZnUUSzOMw/y0OFczp5XE7AYw0PJ+pnUEVEDE4I+djLZn9TWTxaduJBZbbS8KF6KBqJIbpgpedjDLj6XIrQpenklM5BkzYnUNfpEN38G4eaYgHqRIdokasBkdZCzPRLo3ZZOhScKcHL8jQafVWF9X8qcS4vjTru0WK3dzl8Qy20JoMDt9vHMGRmJu1v7oeIMdWYOySbji9zhbxdAey7mNalJ6OHLw86BdOi93E46M1H1rUMqj9IjVKqwvxVFpp8UoWJl6sQ8MNCJ/skg9+Ihxt70qmFloujg7nY4cj2v4QLcxAX879a6T1fjI6udiQOTKe+mckw+RzHsW5ZNPZVMm7Pr0Ow1EryHQYIvsvwumUmaYwGpOgVEHXOoJ59dLh8tRTrs8y0VKJHnl8RZl8yU8w5A1xeavD7sZn6nDfAj6vBroYWOr7egNQMJfppWA83MODQfQWG/Wumfp569I+TIvVTGnUKMMCjlxLP5BZSOHOxJfg4YqdlkXChBlnxFZBXmOmkswcSLprRf4KJJJ29Uc30biTT9qmtvHHglx7ZW0zU5L4nRu00YvvbDNJ8ckH/igxceJBOKWkuyHbKxMusDOo3NBI9x9gQmplG7WPdUBqUgYYhRjr/yw2rdmSgYoGBTA08MLoiDdoZRvJf5IYZqzMwr5OJZA+9sW9gJVJCDpGbrz/ed6nGwF6HqF1NCL56ifDqTzrNKoxAWjMhum3LIIfaaAyKrUPnwxmUNykJsx8fg5j1/GxHCXqNYf5nTaeN4404YziMN7laKmd1nv2uEB5lGooJN2D160IMPK8ljpMBl0bLkRtjpdMrtJgkrcCQp1ZKj9ai2ahKSCrTaUQ/Vs+KUjxzSaegtwZ04efj8op0as408MbnHARbmNY1NyK042F4xVqppKUbcMcKLLXS9HUuWLTjEJbIrDTxhgtKxmZh0XEL3WvgiQgXE5xfpdOXNm5QmK0IX5hO13a4oO2tHIgKmLbfd8GdTnko+pxGI+5x8OIwFz2vp1MXh0g8WSLApJB0Oi6JRtQPHiZnW8nHQQifeVxM3ZJO95IjcaU+H3/7p9FfxwgIsvnoOtdMM89FY2kfHk4xTxSNMeKKJgfKvlbq1t2IpNJc6OIsJLQbcXSyBZuzTTRgrxErbAY4RJjoTY0RX5zMaF5hJPMj9plMDe/RVrp52oALLVR4MiqdrJf1SKiWYy/73iuXdPhxXIJA1rdrF7NePXkE+/caKUStw1v/UixxN9IauTe2Qg/P3ukUs8UHXw/p0GZMBo2+4YyLk/OwfFg6adbsxqUWVahumEbPXgXAt7Ac3t/NNNxvF8x/K5H5Xxo5OLpAt+wQWrmm02SOGzrPT4e8oZmynV3xqd0h/HPGRKcdghGwSYRGb6xU8XEPTNskGByVTufX7sY9oxSrjltJInbD6g2Z2PDSQNENU1HV9Bh479OpJM6AsiuFWKO00tGPSozpXY3ZJ00UfkiK0Y9qMTXLRC9myjHwbQ0ObjbT4L5G5PTOwAK2H9tDGQZ1q8UMWOgiq1Xe9nyEd7RQRIUr/juXjQWnjNTE4Ibv3XJR+N1ACE9E9HUOXB4Z6IxbPEqmcTFGaqSkiCCMWl4D+7QMarZ+O/4OrELkhgxKWBSF4ms8FN9Oo1tWPYI9pDA/tFDwChlML2oxD+xc7gbgaiGcjUwHtgphGsHFzVlWCg42YJm3GXWPM6imyIB+KwrRpkBHyV+NGDg8Ew4cAyXcNmLxjEP42tZIrz8bMaTMilWtjBTe2IB1miL075hO2Qf1eBRbjM0vLfRjgg69T5RhnJuV9jqpEORbg1huOn0ersR8VquA7Rm0+ocaC5XVWME4kBPpgYsaMzJYT0pue8Orsx7GtUz33rhh8korFndJo11xBxA/rgZPEtPojTgE0W1q4eZvIZ9R7gi8XYAP70w09dZ2bHSthL7QSraGrog1ZaHreeYRI91hnnIEO0rSqMEWN0SlF6DkoZlO2WSwSG2wD1LRuq5yDF5rw+h7KpI6qyBqX4NmYhVN/kcO9VwbMgPSqc8fA2iaFpLhJjKwsy+1KSDsbaLpTJNv19fg/FIjBS8Owaa1QiwfmkaxjkaciNVj+GILzRlrxIcZBixalEZ3dhixOcMMx+g0MgqNyPxmRiHfTAM3GNGUrTVkuZlpnREvV6Xjb6mZihlf+b3IR/MfRkqYz7gr/jB2tWDsPUSNvHbV0L2w0prLXnBcXILGzsynsv3x8n05ljyx0Kov/lhQUo7V7S10uGEg0nwUuMvuyMsahOdWCa7Xs9JqewK8btkx8JGFQp+mYM1LO5blW6j6eBLUJ+zwOJVGN24GwR4hgT7MRBGRu7F1hhQflplp7o/tsO9RQPvCRL6bktGhhoOeZhNV9k7G5BMcHMo1UoaCg+AjHDQ7zXQjIQXqEg6S3NJoq/YA8v8KkTjETLc2CPDhNQeqRWwuzsTidz4XgffNtPFkLM652XF1vpmGtJPhqHstHBm3bA1Wwmd1Nbo+MFN+ewNcLx9FYIaeer4y4LqiAK3mGagL0+rTYYz5D+rpXLyRMUwuNsXp6Pk9I8a3ycKudTrKLDaiY1A2KtK15HjIiIVPc1DMfMo21gvJw8zYP1FFbkt88PG0Hu1Yb0SVe+LEfTOeT1BTqKcr/gqy0OKEmXi73UHH0vCZzZcmzBPr2P3ZZ1pI0MwTD0eYYJxhpdkdfdExtRhXczTURuYDV04RNHe0NH9OADwel4IOaen0anfsnJiNQe5aah/mjlDuIdQINDSXrd/9dAY2s/fdjoRj9VQbNu2yUr0X3njMWLNDvpbeOO1Bl04SdB+fRhOX7sAPdzkeNkkj8xoVjs6qQYt4JX1z9oJBdxSfYo0UlLUbnNNV+JFloU25+7DPuQbbAqyUd9wAzh4NOn41kde4IGhs1TAxT8Elf+xqz3irLI18T/tB11UNMeOHFcuN8Jlkwn8sY3Zva8StkVpsWmggdYgRDV/oUbzOSBGeHtjRz4xLf6z0q9ATy8uNEDK26a33wOykfGg+aalirxdWdDyCFn80tKalB9Y/zEOHLxq60zgGrqvs4K+30oZ3gRjXtRzfd2moYJ4EHvvs2OykpiMhIqR+t2NTKxVNT/XBw3pMi0R6qjfWH2WhpQi7oaOL972gbnQU147oaPjlvVi8WoysXhY6NYYD7Uk7il+aaeIrDgQWO0KYllb3U2ObmY9JbSy0k+XcC/24MI02k6K9CA8ecuAzNY2WfZJgoDsXZ7LZvQcZERubh1x/PY2bp8Pr2xUoyc6gBQv0qGkqR49oPW3sq4X/YjHaPtbT5U1afLshxvyLOhp70IgO7a1QvWQst9YH2u06BCSlkWmmG8Jap6O4s4XaF3vgXgMzYuRp9OGyL0pvsP0FWWjhBHdkTMiBdJqOBFtdsVuUix5qE/254YkNuiM4s9VA1woCse2MHE5MQx6Y9wE+1ZgkMtOTWa7Y2iQPbT0YGxxKwZBMDhoozTT+qADDOjGO3ZRG1mUCbF1sx22umZZ9FqOdqw3XKs00YpQWD04IMc2L6dg1JUKG8vGWZYd72RpEsXxyZLeZviXGwnehHe0WMBZVJmJ2HdOZN2aaIVBg2cMaDBBb6UmaEf14OcgqNlLzl0ZM9EnHrqtGUhR74+dnHdqxnPsmchvcbFpMqdNQ/K5I8PfbcIFnoey7cpxx4GEx0yjHljJk53HxH1s/YZg7lqTm4/5bI1UJVFj5no8PzKPHP5Ri+XMu+BNNdP6EEntP8jGBzUL/VRLsZtlw/ZU0avjagILMApwfoKFHwUasnZGHcfc0lFHshtp32SiqbyA3mzs2fc3C+C5q6rvYA13iMnB1FNOKCA/8aZuObs3UVPA2Bl/m23H5gIVerd6Jo1oZWnVguurKh/4KB7VTdJQ+ToDurbjInqylfUoxxlzlotauJZ/7OhTZpbi/0UgvHQx4OleJm1YDxXXQ4vfkCnTcZ6D1X3RIqyiBZpyB/r4yYv6hDPT/pSfFCaZjNw/hx2Y9rb9vRFC7NGTxmB4qWd68YoCI/W/NeyPeCTMwroGepr4x4kJbC+Z56imjpQlJnQ+hqqOKPomMeNUzD9mRSvrN9Exfm4vls1X0scSIemeZTjbS0Px8LwRWGqG8o6GxWz2gf2DFZZuGfP29UCg0oesnNe0f4IpTZ3LhQWn0ylGKroE8fD+noebT4jExxo6+rOf1V2Ro0paHNR3N9N5Fh+BICX4+MlHdZyUWeFaj1w0jiTZoMPB5BRR9TXT9OwfHbRz0e2WgUg3z1XlqSNbrqcdqAwZPVyF8jI4+rDAiUa+DRKSj1qu52GPmIIj1QPgIIYpectBDYKJNPfjobuCgt5xlrrZidGnPheMEM61sY0AvgwmNzQI6E2/AZCcrirMFlMMxYKbNDFG1kPZ1YN+VaMEfG58mBfGh8KpDVFs1vW2rQnRiNd6+NtASZzkOrqjFlGwjeTGO6nebMUmVhoY6eqDtecaor9W0YTPzZascdZk6GvY0FQ2iOQh7rKU/vCiY5/EQ5aujMucwlDcW4NVDHf2ti4BjHz6+XtZSzvJEBDPd+3pdTe7TU3DDtQ7O3hrSjklFQkAd3knVNOZaHJ5I7DhSoSOHtfGozmHz+FVL61tGQx1iw8UcHdUWxKLVejtqJHpaJtDg6MMKVDgZSVtfiN0tuQg4ZqRmEGPwVTt23VVQdKkMwww29HVS0k8nGZwv2dA+RkE/VuigG1yGcz4aarCbcVxkMZ421dBJbx1OepThwEg16S8YcfEc06smalo32Q+rXdUomWuksR/9kWNVQuZroG9hO/B7kBxb+xjJciIFkYkc3OxloMe1UXg6lodA6OmSdA/G/iMBUo0kbpmELt3qcNRBT2nBKRBtqUOv1jpKYD2/IDYbs/3NZFzDvP7fPJwKN9E/N41w7ZyNB52V5PjOiGnr0lH2RkHLWC8XvspC7kIF1T41Ypm7GafSlLSzhwm60nScKFLSfaZRbRQWPJqjo8NZRmxluajhcx3tZTMyUc+4jd2db5YMMYwn0zdqSLhBCu5pG/5u0dIxvhIbFtXgXg8ttVAZcPBMFpKPCWj3KaY5vul4FyCkrb91ODdJhgB3Aw2ur4XLZRH+PjNQo+UafDpcCY1CTWPPK1AxpBaXw9XUZ4UKkhPVkJGGFO0MeLywiOmOmjBaj4OvSqDvoSLBPl8sWq9Bm8smym7vh8fZaji3M1GzUULksbzc84+B1tw8AOVrId5aDLSYZUYXPh/S/gZycgqGh0GIxhw9retoxJSOWgQc19KcJUYkjNThXXMtxYgl+DaVh4/VKjq+RYjywVw0dGcacleEPklcjItWUu4gEzr+ysAQG/Poq3ocXVQEe3ctdbFqIG9biV8nNFQ6U4N+EZV4UKAlpVaH8MhSrNqqpR2tPTC/cQ76MI291MQDKx5kQT1ISYdzd2L6YBm2M96QjfdAWI4FtUU6qrN74rXVhPbNdXSgTwpOj61DTKCR+nqlIn1WHUQyPQX4peCCYx1erDLQrgA/rHiuwpdEPXU178Hsm2IoWf2fyDXwbinCyXdG4jnrkGmT4GofE1W58LH8Igdpz/XkOy0Rwh921J+vJdfzzC+OZOH3TBP96y5DYS4Ps1foKXupGJ0OcZETpqejPUVouoGLYruOOnIVOFbHR6hNRz83qXC1RgBtsJ46aqXoVshDYpSSjrRVIKGzAC2eKunCVDWsZULMWamjoT21+H5ZjJd7tHTniwa+WyTYfFxJo/9Vo/C2CLeHK6nJXB1Wq2XgtVbShH4GHIg7im+1BkreHYnNzfk4ONJId776YEiCFp32GmjkKTeMjMlCUaqeSqTuqOMeRsPOBvrU1AM8KsDCJkZyyQmEW4AcQXw9OS31Q92tYry1KumPqw9mRh9FMVdFDq39kR9XgoTrrAdyPBA+04L3fC3FD5QjdTIfLg10VHNxJ6b5VOBmno42dduFmesrMGUv66XBCTjLcseH3sxnr8Tgd1eWR7INlLXbiNvVhxCbIqOXbK49emfCZ6ucLscYMem0FfobMlL9UiBLUQPVOy1NzJPiWjce2k4ykqm1AB+vcuBVKaX3t9ndFXIQYJJRk9McZKzhYPZtKYXnGXHG34wJhxVUWmrE16XpWN5OQbM/cBHyTx0O6A2UfzQFXn512NRHS61/cnBtTR26nWI6YJYhMZuHP2D7fCHCEBHzkQ0GGviPCpPnCTAjxkAHw4VoNbAOp/5Tk/8eEaZdsqNxvoauLNHjeFwRRkkkpIs1YI8iH9JsCeVk6kF1RzDwsphGu/GwzrcO6xdr6WQ8BzPZX89eeroR5osZqmL8KFTT0AIvnHtUiDvpjElKgrBmqgSmcayfh+5FKlXBS6unR713YsbMChxubKCZ7/ZBzfLjnzQDPVgShPs3KvFiEcsF7UIwamoNPnwzUstoLj6GcuDpoKLAlgJILnCQOlNJD6Ssh1kuG6Mx0PnnfJR/tsOpQE9vUkWITOHiWXMNNctgbHWPg+9Ranpz1oifGzLR85eJJrLMeztXj8ndNdS9swkfS9NQfkBNtl9GrOuXhvpOGnrlrsKxQiFGDleR42gNmi8S41aNivqmJGK5ltV9u54G8I0IkDLvt7LnMXq8GVWCDa31JBnmD2m1CsIbGto13AP/dM0Cd4mc0hw84Si0wCSXU5kD0xNrJn6PV9DUHwfgXiVE1QQd7TmSjI5zOJhUKKXHC1PRdCQHM47J6L/NWoTyKvDnXyUd66WHuH4pvnVQ0qQzWjSSl+PyPwpyvR6JtKE2OMQaaN6uKBSvtOF8rp6enT6IqkM1qGGaYwzloYD13JxQ5omGgyivqUHbSgM1PqNGUx8xOq5Q0IZYPS7PK0azkTraMcQbbT4W4qG3kmbXeuCdLQ/P85WUtccTK6/lw1mgovncbfjSm7HgI6axB7xxvaERa9i8z7zpi7PMyzv/Yf0cGoOFVVyU+7FZlgZhgosExt46anVuD5pfEGPGKOZNS3RQdStFsFRM38ON+KI2o7BcTqPaM79epMfaXQqqNzgKqmQe2vzW0LX/QplGCVB/iJY2OEdDF23D+t1aKmkvxcVsG/RBeuowhT2X2ZDB9GqeXIgYNtdvr+mozaZYdNnKxVeW2Q/KE7DuHAcnRhhIJZVB+rYWbxMNNKAdH2hYh2V+RjrusB0PA5Q4PEZBvU0BWHVTCe+NSrrtJkR+7zro2yiobTQfG5nvt2K6Ny1MgLPt6uD1UUv+qTvQpUM5tnxjeugYiNDGZUiyKejexgiI9/IRPFBDS88n4vEdOzrMVpLT11iceWrD/EVKsj6KxwSuHZkNVHSy0B0ebXPw+JWali2Swr6fh4l7FTSH6XDcmAosCdGT2K6GX4EYvdbJSTtLh+4aOX5vktOdiTrkvJYhc5CC0hg//HslA7ztWnrRzARzQgb40zTU1VGLee+lGMN0KWOKL4pZPhxHCprkxMONkDoMXKahhQnueNeM5Yt9euq+cAeeDJCj7IyWVhzdiz3jq7DgjZYcZsXiGautxU9LsxJiWBbkInm2huakJ+A+y3cPeRq65RzEcr8Ef5019KlZMMKvCUELNbTK0x8PbCr4nFfTpiXbMPxfHapPqungkkQ4qThockhLeS9TIA/nIP+vht7b1DjwvRL38nUkPqPAkVzWz3U6Mi9XomZyDYqZn0peaLHoXRl2L9bR5y9GzI22wD5MSxMYN4XmGlHRQkuhnwPxbq8cfxtrSdPeHU3vZOHsHR1taOCJZk75WMruyGulB66PycPZIYxt1nqwd3Lws4GCNI894NfiMJY8VJDlWQSaDePj03oVzW4Ziw9buHgVpKTGd2LQfCcXNcEq6ly+DWFbiuDkq6CTN8OR1LYWHt46yp53ADUTqmEt1dHE28kYt5D5e28VXYhIQKKAg7gg9hybiAI3poHOSjojSQHPlQNrVzWdXZWM8DAOWvJ0lFaqwlnGQMvZLGRO1eGmkwLGW1KyNdTjfJoSPdJlNLyjCUeOZGJwBDvLNAN4z5T405Gd/e8+XIyoQsQ1Dbn4++LaWR1S4kTUW+SPI5s18GotJoPfNvys0aMoUUxxJwLRu0oO/z4aCnkTgbL5tbBlM/2PCUdCbA0yfFV0Y3sIJkZUQ9FeTWaWb9xnclAcoSAXqRDBnbgoWawgk8Qbhy8U4tVMOX1Z74Wo3QXY66gg6sWBYi4HwUuVNO9DMkb34yDdzN45l4Rt4zjoy5g/f2YCrvE4uLRXTvNFQRheXYG/jZQU57wDPdmdjvytosKsFOTs4mDQHzXZD8QjhPnClass/+oM2DfCiBZ9JLThvgGu/7DM+FdCR5Yb4HhThzBHKdX81KPjNQ3m9JFR6VkDJnxQI26CmgaXGLBgnxorp2joxgg9LElyRHxX01FNBLZ68FHL9vzhx36ky0XoMF1JndcdRO0xATZrFVQw0xPvZx2G10g5VeyPwhg/HuYsU1O7ayFwHyZkLs7y+91AfDpVhhss4xf0C0LN1AocvCsnXVUiaz8OnkTJyJYZj1YFdnjlaKj2tgFnNxzGeb2UQtmZ0vOyEfJdQsmXYvF8FBfj1+nI0GAfTOcqsb+riq4tVuKEVIC/jzX08qAGCmcxYll9lm4Wo/5DO3rfktGM90I4DK/D9OdS+viY//+Z7n28jAq6yrDnGg97me/PbxyE37crUHZRTauiD+Lr2hoMVrL8eHkfUqeK8XqagsZY4rHsFAeJIWo6eSoYJ4uEyOqrosUd/LFknRqnclQUyg3E8YEKLGA6+a8LD0Ea5lNPVfTDWYUxC6rhOMhA7ZsY0XZiDp71l9CZ/wyIKTTgRxcZma/G4N1DG2RjNXRnjRI+TWoxa42Cpj+QYg77fO0FOcUWKBARK0Df8wr6l93X2B5yjAjQ0UgXBVzLa5G+VEYNbkvgHWjH8s9SKrkoxYBmjCu6yum6gxH8P/ngrlTT3/FGBL/LRw82413P+UF4QYOYSRIy/esD52cGtPSVkE+oB16ezsYGnZS8qjwx781h9J8ho1chnqh7kYeqHlK6l7YHtwIrsfKlinadDcZtz2pUflBTs36e+JlgQQeRgnK/++JFrgYL/OXkMncHy2IKXNknIZcru3B6uBwT/MQUpdwLx8MSBHlIyLLUAO2DfBSFielzEwl2OvLgekNKkceF8GWa/KKllK4xHd0UwvRzg5DafBfgJ8tKp8cI6dBFPopfclBBIpJNCWHsU420eCVteq7Bjv6VeOipon/n6XGNFJDeUNJARx2Mx6TYdklF9/P1KL2ogPAxOwtjIgPzoREflbSmiRK3FQKo2qlp4CM9vKKOQpIlo9MwoOL5ERifyOnqBQMmPcpH1jY5PevmCdP8Quxk/tJqnQe6dcrBwlIZ7Ze5Y+5XVrffOnoXEYHvQ2sxs0BDSS08MbDIgvohbL4aheNEqACzXkqp6M0+hOSKsf+4lL5sCUVcsRDe9aTkeDIIvGgJHIRq+pUSi9iPNgTsV9EvczSubWD8ME5Nt1YloLSS8X8/NbWaHY825Rw03qyg0b0YnzwpBc5ISNZch/6pZWjQXUahw/RwdyqGplRKgv6paOVeBznLHf/jUCfG6rYOKnr+NAktu9Th4wz2PF4BsH4LjpSSrkSFTlHV8M6Q0PsVCqgymX6eZOu3isKsvbU46KGknFlGvF2aA1uJlAbfNOBF23wMD5BRMNOn9zwZyhj/5A+PwrtyHo5dk1Gn2Djsa87FTKWMeUcMVmu56BUsp4Lp+3CDyzyXxNSgJBEN6uyYskNBEeOlKLjEw+m1ErrQIhX7F9ehp5OSkuqiEPa4Fl3HqqhxlhHTFhvgMllNLRizLPSuQ+sAOXm8YRrsXIfrgQq6M5154oNMrB0roxXzQyGLECLjtIySOoRC0lGEOZ/E1KpLMHovEuFaipyivLdjR2wpKi/K6XCr3fjOMozbKCmF9YtEVzUfHIuE6lZzsWwd0+2nEmroybR351F8DVVRn4Bk/HXk4HaBhIraGfDptgq9Tyno4qJUJH+3I6xMRBMWJeFvhB2mHDFZTrB+71qH10vFdHy0HtMiSrBlsoLWMp33X3YUF+wKWrbXiKX9M1F+U0q8r0Ho9EOCyA5yGvnFA/WmWPGA6eGqYi+sTDXh3XYZGdrsxa33YtQrZlq6jeUUBw42NJRQmtAfqVGs/z1lNF61DVeLdfjUQEY8SwD63FQhz1lKL8KM+C7TownTkJkdTLjhkYacFNYbgUxnAnMxoIuCPIcY8bh/PlZpFPSasVjd61Is6scjB8bUkoJyNJrOpeNNNUhuUomQWTyK2qZDn55FOLYlmX501+NB0wKca5dCM9jzP/fysbV7Mj3N5cOP8WrrISKane+B0HqHILJKaPR2TyTm5uLkAAkNnhoK/UoRtOdFZOroiVf+VoiYxrbZ5I2Ti1gf3JDTtOBo9HjLRbc9CvJ7o8BQNnc1nZgPuhlhTs6B9xw5TY9T4F1YLZr/FJNxvw5lzCubDRHSrwo9Vh3Ro5ePkFbN0oN7Q4PHY0V05aoWB5eUIOZeKmnXaZE4oQznDqeQJU+DiWfL0do7ldxTtIg8VooxrfnUMpSdt/YoClcn0eyNRnRrZEHtZBlN/+QN+4YCPG4toM6O/vgpLsL61QL6c9cX+1OOonl/Pv2Ztw3LtrA9zJFSz01eiM4yI2qqlDLe7caugVL8eaykw1d24sRsORaMllGhVwJapHOQvIr54FkBFq+sw44NUlqwRIqV4+xodV5CfikifLlpx1eThF4wNpCFm5GXJKJnNgMO3TBh5VoxTR5gwKVXehjCROQUKMKj23as/C6mm1k8DJzA+vOGmEaE8/ByFssdAgkNL/KBNFyPfR9kNFfphfTVh7ExT0BufbwRvjIfNWohxQ3fhrw/hTBeFJDTPzG4uZAHpYnVvDQCw0cK4OMupjcjo3GuDR+FiSK61y4Qxq9KtOeK6cnVQMRUKzHKRUQODoHo+UmBLv3kdLwmHJo1NTDdVJCPpwRf+/EQMFdOJzUHkBFahTA/BRWNCENGcTW4J+XUslSGDvv5KJDI6E1+CkQsw57pKqa145NRMYqDk6/E1C5UgVNJAmgPy6kwIAbCZ1zkvpFQQd94BNXjwmWVhA5lGHB8xhH4xippTxst7uRUoN4fGeVfUmOKsgr17HJK6afBsNBKtL0vpv8i1BiQU4WHJil1XCrHtgYCdHRjrOumRMYrISL2S8i7norVSoR/faV0+L4eNb3V+MbW+Z6twctFMtwaI6Z/i7SwXZGjRXcJ3VyghqqfBBfOiqn+JQ0+aiug/S2hjA++qNe7GJNWyumXYgf2xrEc90JGOe4RSMvk48cjObUo2gnqosSVZXxaaAvEnUMqXNrHo7B3uyBMUqDeIy5lzYhCmlMtNt6XU9K9aDxsZUNLgYIc4+JgYLkv/oecXpxKgX5qHSw35TQuNQWdXtvxl9XHf4gQ519xcMBFTvvWSlCxy47dHTnUXibG1Ug79k7kUt0GGTrl2PBfKYeaDDWi+0cjhrN9Vj9nrOurx6R0OT2cbsCwuVo8/yojp2YKSB4K8Ewspo4pnqiiXIyM59PQs94IQwGC/fl0+MMBrCqphJkjpIz0vXgVXoEAu4B+6HZix+gyrLsrpFENI2DtX4N1T2X0YNB+DDBXou8QOT2OicV/rlw0fi+lp3O5GBZeh42OMprCMvd/zCsHrmSfy5KxsFsdXEey/SjicbCbHc0/Sen5kGR8fmRH+0VSumuIwdGntfjgKqbp16OwvEEtFv0rIn1WJFqIa1A5VkxhPSXIdOdhYX0xbQbL5i24OHJQTOfyYnG2sw3vuEKa6BSPR2k23N4soiYWDYYny9Bro4h+rldBP1+MRwoR+X1UYaS7BD+3C+lxbSKEbMYdRgmpW5WBzXou4ueIqWtHI/zNWZiyWkwJF7ioXsLBTaucRs0zwr5Cj8srlZRX34gGP9PRwoet2c6IkU5WnGP++0nmjU9DCmAu4lH/Wg+EfEnHEpJSlfNe9A+UYomriFJah+HbsGoM/cp4rHkYLrSuRufhIpK/EeJwtR2S7jxyiRajOMgO4TkePWP3rvGz4Vk8j3yeJGLjSTuaDZbTbmiwtZMU5T8l1LS9AZLJR5DH2COfcYXmZBrkoVIKrFXhP49qdJomokXRctzrZMOHnSIqOcRytFsNxg0WU3Cv3ZihkKNGI6Sp+buw45MU1lcK8ui7A4O3lkLcTEiTd+3Ey3plCOokIB3zjpsTM8EV8enZHw/UOmbB/pZHu5K8MLm9BXHPePTB1w+yoUUYs09Ikg27sJid4ddPOS2/GQ3h7Voomec++8XF8Y0c3G8iJv99cfh5hAsfVs91MxKw/y4H7b3ElPMqFRfc6hDVSk5jfaVweGvDwxg+zREq0ISxYvIGPj3dpcTPSCE+h8tofUYkdHdqwGsnpTkUi7ULbEC+hE6fikTiRdbDTAccnfVI3qZGkwVSmsG869yZKpQ5y0gYGoGZm2rQs56Mzk4Owe/cKvDWSmn2rwOQbazC+QUy+hLoibRz6dgAHq374IFHwmyU7uHRUYMSdbYafBshp6KXcej5xYZzjeXkLopEGlvz0i4hJTCtGzFLgqoOMnrZMwZzXtTi0Gkp7ZemoBG7d95L9k4CF86N6uDQSEhPLjBtXKlAzolEcjqjQcQOFa6nJFEhYw1eGxmudU2mhd8E6HmHcdFkPm2X63BlpAqv+4np3ikt3jJGb/xeSAv3s0zfW4OkBRIK+6LHBA8dNm8R07EjSvToocD9/VE0JUMN1w0aRJ+Lop2TVPCvVeBPVDRZ1gvRolkdmvUV09+gBIROsGNcuYRGrmfMn3wUVquILv7QwZNXAr8ZcprYxBMvbmUj96mIRA6eaBebjTbXhZS9yRMnkjJQMU5EulXbkLrhKFy8ZDRcFgaf0dX41oBHqi2RiEANsu7yqGv/aKB/LUpzuVRz3RdfI/X4MoJLp7d442eVGRcMXBoc5YOe80zwT+QQr54WeR/kSLggoNQ4MXzG87ApR0g7NTKMnm1DUhGXxjeX4BPT0hG7RTT4sD+2lWiQyFhlk/M2jPM1IPOikBQ3PdDhRyYaMw9tNTkVn1lW/a+ER8mRyRhwnoPWo3nU9iUPHxkzFMzk0e55EWh3vBp9O3HJdNIDL64cQhctlxTzPFH+NB2aA1zaet0D4QszMV7FoT9bhPjLMvt+pvl7TsfAubAW9gwBDb8dgisvRMgwCIlyI/BCL8CuwSKa/16N1KQqfMpV0E8vFfqPrUZGFJeWhymxf0oN2nrwCD3luMIRoNsPAc0skMJ9Ax9ufURUuUiBG85CNKoT0vy722D8o4dfN6bzF73wwzMN84OFtOIfH+TJTQjNFtCbq3txPa0CA0wiOvt+Lz5aKjCzhE8+J0NxwFKFW/f4ZPgYgk3OVXD8zDRqQwraB3LxVZRC9r8puA0uBjqnklqVgBHteBAPTSWvb174Z14+yuNYzaf7omLWUXi0FNPsI76w6Y+i7VR2RtdAXPlbAlsbLt04uQ27jx3BRXCp3siA//9dk/0Xlxzuh2PzQaaZaQLq6BaFiMwaTM7nU6JeBuF+G6ZGCGhueiK8nnFwJUREFR1lSPRgeWYsn0rqxGjTm4dmngIysby4cSQX79L59LWbCpIPEvQbl0Q3r8oxpZ8IL4oSqamzCjVlUqx3SCSPFUamZxmIfiEhz95GiHwt+BogoZQBXkhbcRhnZnJpeHMv8G/moftEHu0dsg1BvY5gVyse1VV4o5pbiF4GKd177IllP/NQf52YUmq8WXYvwKRClvHfBSLkpxJLWE7fsTYI6f0q8OcXy0qxATgqKcGKKTKqyvfD0BnF+LJTSk9WHUTmlGpU7ZKQ+X4sAn7yMPhOKn37Lw57dvGwLppD4aNj8DKFD3MzLn36xnpveyaul6WQ/08P/AnIwYfQFDrcxRNrTmfCozKZWmbKEVAuwH92ESV+ZqySbUNChpjSjLGY8LMW0kN8spaq4WCtxOXBfGpdnoi4Lxy8Xiyk0x11OD1TwTRTStsGqrD3UjXUrE8GK6WoZBo4fbeYeaUKu73EqB0ooNKRakgXSBE2m0dvGY8ZiqUY2JlLXw0afF2rQOARNjttvWBpYsXp+gL61cMTT6Kz0HeFgNLO7kZ8pByD9gmIM2wnmuvL8Jx564aX/mhRrwRNMiWkqo7HuWQu/m7nkfu4ZCzI5WD2aj69DI5DcjMezs1nPTxmL8TLZDg1hU8xG/dj53MJghIE1NMxFiMv1+KclEfVbTVwi6vExoVCet9PBfpQjT+Mz9WnFfg0qRZOYUJ62E2HGXP1GK1KpJVtdGjD14HnmUSzZmnhu0YD36WJ5PpUB5/GZjQ5l0gN1mrg8bYCTSYLKPy6FoNySnGasT33ggHf5x1CbYGQQocZsWR+Bko/iOnsiECsvqNC+UQBPRjrja5/81HM51Dvnn4I614EYyCHvi0LxAKBGpsKOOTLCUCL0xqUnmU1dEqCaisXEfM5tGv6fhzbJYXqN5ccG4fA7bkYrn941KZ5IDbdLUEQu/eoBE88vpaOky2ZZm5hHGvjoddlKZm+syx5Nwf/rE8l2z+e2Dk4BwsykunXzWAcnFWFhWYxRRzfxfJFGaJ2iKlk0F58P16Bo3IJdW0cg279+Nh/nE/vSuKw7h4XkkQBnSuJwtfTfIjC2SzXRKDklQA3Z7D8eC4MR9uL8DBaQNcCEnDrog3vO/Mp460H8nfmoHIoh1rVscxuy4buAYesJi2m3CpFo0t8Mo/X4XffUmzXiaj7KB3CmpdiSp6Qut6SYOAcO14zPrQGq5HhKsU5tocmo3wwLcaEvs/4VLdgH9qPlyLeV0gek71R6W5G9Vrma27eiLhgwqxVYmryaB/uvpXC5SHzmqE7YXApw4cxEur+MxiPysRYx9ap2RwDwRA+djvy6FtKDCoO8/Ca+X7wiUCEdyqFk4xHN/S7IRxRjgLmR91bpuBrgh1P5/Jp65sE4IUNTxwFlDeDcV1DOSKS+DS3IR+lORzw9grosYMItio7HMcKKMDC5rGrHOYZqRTcXItNHVkWKkulvq3U2JYrxbwuHGpdosOnkzoEzeNRO7MOGaVaZIFPvp5arP2sxLICHmkvGnDiejY+HRBRzko5PMMFyG8ooF0d/FH8swi6y2LKmOsJcYcchN0S0IshPvhzvxBnciQUOImH+7Ec7FzCp75ZIlxN5OLhTR4tXJqEvV24oG1c0p9KxdhqDjLncKnPhgjoQoV4zPhtbk0itq62o/qCiPq6pmJeHAebSUBDIxJxoCUXQzoKaORdDVayPCsSppA3h83TtQrMeyYi5/ZCBHTkIbZdIu04JUH1az5euSTQR7sELkz3pockUvhVIQY/syO9h5DquilwbrQIKfYk0liV+PNRhEEj+bTphg7F3KMYmMqnwLM6dEguQt1WAX3K1WPVnQJ0NghIVO4JncoKpxoRtboVAqG9CoXcVHKQB+N6vSoIXnCow7EIvFtfgyMvUkmS6YlVq63QhzCPy/LEmIcWrFoqofeDBOhaVYd7Bck0+REHdm4dLselkEeYELx/69C4kOnz6Cg0WyuA7BqPVqbo8bVlLsb8TCVOjh6/9mZjQ1su7Tuqh8vsLAS4cIj/NgXOIg469BfRBSc9qqcfxbkQIYmmGVAvNh813iLK3uaHbj46OI4SkOGOP+w9tOjRgfX8um1I+W7AUKaBX8pSMPewHS3XCajxQAPaDsmDdY6AYvwMoDW5kDUV0o1vOly+Z8Duf7jUepseSw6ZEM9YKI7x8/qhGsy9FUk3MzSQmPV48TGSHI7rcXRVBkav4VJipR79NNlYe5lL20fpIefmo2tDDqFah6+rj2COjkO1Hnpc6nsYssZcGrTAgLWbDiNazdg1To+MBrkIu59CVxnH/libi43vk2nBKTk6Odmws1MKBQrY/UbXomH9VKr8okLnxtVoxWqrmqFAhLMUjn7RpGb1lNss2MpY0Umox+F7VnxLS6U1c5UILxRhM/tezksNNh5Q4tJhDp33VyBNLsSOWYxFp8TjZjIPFwem0NTf0Rg5UgB9l2TyvBqPEGcejg9PJocOXtD8ysNQQTKF8bzgHJiPEr8UsvK8cbRPIRatT6Zcn4MwzxbDszuXGgwIQyWbGc1iHv3pzkPpVzte3ubTlWGeKF6SgRmmVFq3mA/LCi5i2Vy/bcuHdQcXoXdSqGWyCP8+4MKylENrWvPx7DcHnYo5NCtCj8ipBciM45O8kQp++2pgd0qm8f87V7MKDGkqotcHNJgUqMeVepF0TaPH+l5Z2D07he58VuPQ7CoMUsZT8FElmjjXYqZDAg07rsZ/jPd69E6kLh+UOLC0FqM7xRMe6nCSV4jtVfGU/VWHfxoVokqfQNGr9Dg1PQ+DPsXTFmcDLkzKglsDAd174Yve44qw0T2Vuvp7482YArS+m0pbPUW4tF6A4Q+iaGQiD5mD+HC4EEUpAQJcqOKjwYdIEtXXYftFFYY2FdDUEAmOefNQ1IdHmw7q4TkoDcu2c+nMJT3489LRgDFYl5layAeWY+j5ONr8TY2HE6tweE4c9e+jxz6JDg8DGOt66mF5aUBpIZ/qZQeigOVc7/ocWhi2B2EOFVBFcai7aRsWFBiA+Txy2rIfY0ZUomFfHm0xc9C0Ux3qJXPo+PRUuNfZMeQHl1ok8eDy2w63fC7ZvsThdJQNrjIubdIlYsAAOyZM5tFfiQj+63h4OCiFHObwAMbPts/JtFHIxeondvif5FEJ67uHjXl40yeZnEYmI5fpapcTyeT6UYuPUzVYGMslUU9W5y2FeKzg0bXlciQxr/yvcTLdXyTBsg92dD7F1vSTY6BMgo/jWKazS1E/U4QNz6KImhqwoHMGEuvzySLWo0dbM5Y14NOk/np89yuAVw2XlDN0yPMqxoq5CaTayxhmTxFW8nm0ZLIe2abDiFyZROtYH124lYOK/ET6r7MeJ3oUYHx4IkWQF9ZqLPDTckjlvx2XppbgtB+fokPicfkFF13/5dKDSUHg7y/HgV88qs2ORMF4Nmt+HNq/OxIf6wtx1sylL+lJuJZjx6VRHHJgXtm8Sx3L0ql0IDgetsZ2/D6SSuPTUnFPUIeAa8n0eJMYSy/VYbw9gRrOZN44yY6xrG/vTJBhKKvts+EJFNUnBe1YzcMVSXSZfc+qnnVYdJrpwGsuXgewO/VIpeHTZWj/kM94gEPtG8shnizAej8u/bglxsFRPMyZyKWgUUJc+MzFsFZJFNuEi9Ou7B6PJJJ7koDxHhe3dnDpzzodfI1FeLM4kb6s0qIqugxXyhLJJ0yPv4tz8H5kMnU/KEYfnzo0PZNEgWYZ5EvsWDcwiSbkqxHRRAP98WhKvqIBljPtq46m0YPZ7Fbmw7dNKp1hzPOIV4w5Q+Np7xtvxh5mnJKl0twx3szT0jC8OoXaf2NsFc/HsNYxlLdYCgc+H7zYVBo3hIP9PziInsqhGWN0eNC6GKOFXBo1SY21gSo81MeQRqWE82I5vrrE0LthCoSxrFp1M5W6DJBi8R7WY79TqPwt80phLloF8enTUQUOtqvFziccOr3SG0XyAqzul0qDLfthuCiDPTyJrEf24s8QBbLSEumWJhRJjyRQ2xPpw8ckcFPt8BvEpdnnY1FvEx+D+ifRkBMsj0hteFDOoc8To+AcJYT5cyLx5AdxZroESTVJ1GesFvs6laOnNYE6JesR3TIbhsAkmiTTY9O5PIxkPN/ori8GbipBvYp4lnm3oWu3IlwRJ1A2yw6VHqWo+JtArwr9kHxNh9z+HFpUxtg1xYbG35Jp8fMYDP5rg+xJEh20RiJ+Ry3W85MpavNunNErEH+EQylz9uGOWoZ/HqVS57ZB+KFQYos0iebatsO4Vos1N5Jow66deKVV49fzRKroLsHQRJbNH0VSm1QFSpeKMOBCKjXKEyMmvg5hJYnkwHqwaMExnFieSAZHASb+qYN7YhK1fxYJw0EhiouT6ZQ5Co3eM7bYnEK+JxLR4Q7TGVUKde1iQPq2Q8AqPj1kffi8dxFuDYolVw8turYuw42VMTRDo8X24FKE9o8lrwF+eMc0tFaWQr9ae+FoxzzM+ZZIay54YkDQISzPSySvfZ4QFh6CviCJqoJDwW0iQf7lVIrjBGF1sQIPpqRQyuh9UP6Q4frXFBp/KRALjWqk/u9Xgum7MGCHElnlqbTxagwGSfgMd1MoMzYaq6YLUBWSStv8orFsWy28Wa7x5ymxpkKMwR9TaNUWGbr9tCNufjw1IC1MTcvRhd2j62sdmnIsaHUgnlw+6DBAZsUVLtN55kFl57LAc4mnqAd6cBplw57Mo/FyAQ69tuP2LQ7dDdUj3JW9E5hITm56mLfmovO1BPok1WB5dTnGbeDQ4/tatG1Tgr3HOfSnxzZ83mFCbEUyDfeOR/VBOx68TqZVLWJxy82GWQNS6U/kLhjeMg6/m0AvWD6qXS3FtO/JtDkvCBG/y+GVlErzu3KQFcLDgLux9NCBg20OPDiejKP2RYn4v47NOi6qtWvDttjdjd3dinovO7FAJYUZhu7OgWGCHnqAYWYA6S4JkW5Qj3Xsbo6K3fE97/ff/qFsZ6+9nvu+LtEv+VKYR4lo43HWL4+b4dAziK62yWHdHosNrKM54fE4ERKFvawLBjYKsexcE1SXA+i4RgBsNJuxqTKQVP0SEdFQC6eAEOqfmYTCAzn4cjSErj3kYr53IeYtCKBlt7j43pyDPywnL731RfyKBkxsDaZ/irzQkVGHCSbBtLOnK57+kWG0XhA9X2EOa5zBr54BNP6bFSqUKvTeGUDPv1niLZu1xu8AEj7mo+FbJMgkhIRdoeh3hz1XjoBOLRdjT1c4LBf5k/qrQDT/kOJXD3+60T8I2R1SVKkJaZhEhcXOZehvGkJB8gj8JSk+DZZQP8YAVsVSDGkQsdyOxheWCdP5YtrerULPuDSsDZWQGk+FS7NS0LdbQk4H2NmdlwLvXhKyYowa9zMHpy0kFL8hCXNeZSKF3bPrsgpbslIQ/jWQCrSTcF4vHYLrLEMsk+Bolo7Sq0FkWGcCo9xMPJ4YSKbfzfA9uQwBG4Lp5hVr/A04h1B27orUnLB6ZA1efQmk1w7W+JB2DmrNgbRhpjmMNcoR+j2QhtRE4iA7v73+isnFNxDdO6UItBPT3MuhuBsdBt5ZCXG28lF8OwprdrCccfRGniAas6TBdNFahZC+5RBwgom8lDh74xzenQ2iW+VyBPyuxXK3UNp+l7ndyRScZvxg8FwFtR0psPwvmPqPVWFwqhJmTsFUgVj8vROBJwPE9NNACc19SvTbIiE+y8basdlQHQ6iMZIkxLdn4ZluIEVss8QkfiXmPwugOWqmeL/pLBRzAmgrzwxDKsvwvncgZbnx8DXyLDJeiKlK0x673OVYdTqINiVzkVpaiMZDEhrZaY6ZQ1Jw6VIgfVtphmpeKu6wPDEdZgtUJOLa4WCauVUFn3+VmMwLpZanKiSzd1SqFNKXchWWjsmCvo8/xf1VQdw7F20//WndYVdoaMVh4nWW1RN9IL8RjfIKCb1qScDr8Q1ImxJAUZUJGPuzHhZjWf5PVuCRaQ2K84PIqkaBDe7V2N3uS5slSqRFngMn0Y+87rLuiK/EvHO+FLyXh+5nGfBkfT2vkPXpxzRwu5kzjrbH8knVKO8fSNodfCwvjoL+yQDaNUuAgtGRcHWWkGofDxlpJVg9M5D6zTLBJ1khuHWBlH/WD3POROLXPDFd3C9ClSgcJ9gOzKiKgruOFL+nhdCglwEImS2FFnPYkIdiWIqkuGAcQBvihQiLDccSlksabkmQB6UjqT2YnrNZHXhbgG1r/eiiWIUBm88ibI4fnWSOH9BcgjE9BLRV2wL2eknQ0Qkh0ymmqBtQDrezIprzzh2i+jokPgqgtyOssJN1QzVzUvkIL7z7GoO3X0QUONkXhblReHRLTLpRgdi1qxkz/INI1iMBY1Y34sd2llEL2J+br4S6eQgtMFYg9QvrfmUQqesrwdlZBT327IpHibj9swarvRkrMrb8euIMBjJ+kCYpcI9bDdejAoo9n4jx5rUo+yAg9RoXlHrWwLY5mFx9rdnZqkTXs2DavdQUMWtSMeCEL+Ws5cJckokPW3yp6AEXag7pWOvHp5DxUkxtl7L+9ifrLWHYJGlBKJunNTtzd861wFhHTLFHApD3NQw7jwbSvA4lygYp4ejCGOybG7INZBgzSUJ2GVF4uK4V/bz5ZP00EqUTW7E82ZdGd8dA/XALzvr40nd9OZ5PlyF7sYT6vE/AzxexiNsjpgEPEqFenICNpmIaOkWK+GNhOFwRSIM3qeD1qwxeEwV0bw/zj8tlCFvuT6+zVFAvKIHyl4BGxnAw/lYu/t4QUVEYFx+n50DrmZgKqjm4G1qABnPWZQdMoH0gAy0fgmjEsigsPtGCoCFiOvbZhfVgHOa/ERLnrhvaK2TY0OhPv755ImpGLJY+E5KK7GG66jxyJcG0Tt8Z96kG0+8HUZTYGANW5+CAgE/Jn4zx7lImzu/woV8Hg3BZGQZ9swAKvu+I2QYJ0PrsT/uf2WLEh0T08PenBW8cMZiXgKCHArr2JgSbx7dgL9v/LQUyWBVEIKc0mL67xCLpKsv/hCCqfR0Cc+0wbDcOIpuJCtywT8A/Agnteq3Auu9K9GoWMidVYPg+BQqDRHTJPxEKPTni5ELaFiVHkkc9jt30o6sVSlwtrsTCGAG9DuDg5oECvNJmc2vhYq5+CbSNxLRzcyy0kpoRtFVErgnGcCouQEqCL7024SBYWoC+Kj8q8Ofg04gSnLzlS7qrwrEyrRWrX/Ip4J4Uxrqt2H/flzY6MG6tbobnTj7xJiSiKD0eax1FxFsnh25HPdz9/MnBQ4HwgTWoHCakK1VyYFM9lloJybWRg9op+RjrI6SRHzl4V5mNrwNEdD+Liz/bSvA1VERX4Igz/jWIXBlAJwK8UPG3AZNL/OhppDNuD6yHV6Yfvfvkiltm9SgMFtBgDWN88S/Elzw+1Zrx8O5wOqKcxGR63gTTPqdjebCIhm43wwazMzCIE9GSczZ4eV8BY7mAJMOs4PVYhWFN/tR80wK0JBmPotk91WJhlBAOX2EgOSco0OOWErk3/OltoguqkuMgmi2mjF6OmJ+fAFG4iDb0cUReXQLaO8X0rt0Gzo4KEOvoI+5ckFExUs4Lqd84LsY9KkR2N7vPZy5+ambh8odAihebY8rzSnTcFtLB+Ty0TimDo0JIunvcseV9HXbfktAxTVtM6TqPHDMJ1YZ5Yv+kRug996VBzlKo/W3BMHcB2T4Pxb0VrVgl8qPSk8GoedGCNWsEJNrgh82JTVA38SOj2TbYsJ3lUaof3ZYGYsm0Fsw+L6HT0SEYtKMFmiznZyAGjt+aMW2ckD7axiGO24QL9v70IzAW/spmxBcJKH5xFIqzW/C02I/0WV5qLz6DfqPFNJP1r+hrIQrUBGSwNwkHKBPBowOo8oASnglK5s9imloXB+H4aOz6KiKPjQnY6heLe5oiOrBNhcw3ZxDaW0Sm2UoYpSehPl5EwblKZGikIF5PSMrDSXBZmYHuBwHU67cF0mrO4XiuiPa3eSBnZCx0Td1JtssFlxbFYcRbD2r94YQ3FXG4c9qNBndZYaiZCroS1sWHbdCjtxIL28Q00cwHfZsb0PhFTA8dXVC3vA7zBkiowMUTg1QxqDziSrYXvRAnicHTBjHlrLbA/InJKDfwJbWDZlBfkYIXunwalCrCq73NeP0Pu7+xH47lNmISj7HlExP0vZOOqlYhxatLMP5HMyz1/SlmgD8+1DdBNobtXogAiyRNmH3Vn+L/OiDpWQLWN/qRuaYd6vUTUR3nS+OfmEPjTjL+sfcjw9AArItvxojmAIocyZx0biNyhQLKXZ+E4oG56LAVUeEWxvNuhbj0TUTLwnkoq00HTCR0RpsLradZjP3EdPWgBFoDWrCDnbuf3yS4tbAFkn+EFGTnD9dPTTh6QESdvsHwaWrBvi3+NERPgntTWjBFKaBGWzuEWieiOEVIU5v5WPI0Cn+kbnRoiT/UfjFvNRDQcgsh+JL//f0D27cyS0x7rUI2y97b7mYI23EG0U5CWhBhDjWjFOx/JCbzfZ74FFKHJ65B9LbEF/O+NODxyUDa+zQOh6qjcPGtmOxeyJD/PAqqe0J6NTQQhjvD4bZLQEtvBqPxoxRHkv1IwhhpIbcQsS/8ybZdBcvUErwcIqTHVirELErH/FFCutbPEleFSTj0V0Qaoxzw170Gv7LEFD5bhMaRLbDr4UdxNhLcfdeMYcytTgzxgfftBpzb4E/DQ52Rya1DFt+fLI944bBuA9JHC4mWB2DpXylMbgop9IUVjrxS4n6nL/1QWmFWmZLlHZ9UdRHoym3B6FUieuOtQuWiTHTPYu/ufz83PJGO2fp+VFSpgvmLbEaqfuT8rwpBZ0tR3i0iwZwkHNTLw8oYIY1zYpz/pwxps0V0Pk0JfcZvK38LqavCFNtVlage7Uca1ZaYkXIed8P9aF2VBbS451EgYZ9njR0yI2pQJBaQ0SA7fOpdC8fDfmQp4GLtphII49hzdXKgv6sAkisCUlm6o6sjFmMavajPd+Z0YtZxll7kmclHtnU0Lh5nef7WGpmW53HlKMvGo76oYO/rmpaIHg9lXuBfixbmdB80TRGyOw3VpQLapDRDDfPHe3b+VGkZgvwCKbie/jTnpidi+tVjSlUgeeVHoG5eOPZ6CGnplWioDkVgTH8RBUwIxg6vFlytFVOxeyhEHS3waBLRX18BXFNb8LfGi0b+EcJA1YqwBg8SfOQjrQd7px6eNJ1lFCXk4voLdo7OqeD+OQsx5QIqfRmHb75RWMBY+mERcyLm9WtFfDJ9osJr50Ks1PUl21qWbz1yoXTwpab/VJgSVYJ/1EQUlMDH3phGtJ8WkHuePfM7Nh83Hxo6zxrRVQps2+pN/z7xgWxhNN6oOdOv3b4Y6RSFhk4Xsr4jxGuDZgQvFNPuuwIsjG7C2AUSmryDj4N3GiB7IqEL2f5Y+7UJ2f5Cahvqi4eBjczBhbTvgQjNX8Ixep6Q0gojkFQegQ+h7mS7NQbPZ0SjzsONeLOjMWd0FCoiPeiFbgx2DopEIzsXmb1jmHdEIuUcn5a+laEhLgYFi/l0aoUMt+2j0b3Cl27MTcKZXYVw+yokp9UqbMvPwPswX/I9pMLmfzKhe41PrdlyxHPrIdjhyYgqHoH7mlAxwZv62yfiq04dLt/xop9P/GEdH4GW0SIShXui/6QGLCYRXbjqi/X/NWLyQDHtl3GRNC8b+6cJyXmSKQ6nViLyK5/SHLlY9fMsbq/3pR5/rRA3Vomwpz60O9YDcy/WI2mumD4oI1EQGoEbS/mkXxINg1+RiP3uTfo+brjTKEPQbD8Scvgoj43GXaUvaXZ54cGFGNhl+dHZ0844urEObsksE1baQsGcaNlAEUkgwKbaSERc8Kfxod64HhWDvmbM0+cFwVHUgrY2EZ28pMKS/oUYOpdPg6NUSNFmn/OoL0kuMr6tLkZ7AZ8iFjtA/3kCPFR8koc74X1FPB7JfSl5Iw+PK9LR2cp2/goXTf9l4c1P1tfxpthdngqbB35UVWuCV6/KkJjkR4iLQPa3cHCm+tLRvYn41VcBw898ksbJ8HQZ26tvAprOPCgwtBBmvfxJ9kaFvc/yMEcioPVlKuREFuNJHx8y4KswdXgZzPby6ZC6Elp/kjGazWG2QIm+O1Ix64gv1YtU2HghB+tP+tDSNiWcVqSCy/L872YV7t5Mg3CSPxn14+LdrDxsjPSnkiO2CJhQi1VGvtSlb4JJuzKxfqiAFt2wRa9RNdBiz9gj3RJ/5VWoWiok/TUBiE8Oh0+8Ny1Qk+DjtXBckPLJpIcI80QR8JrkQxPjJQgZxfpoqJCs58pxbl4C0gJ96e6SGIxZEok3VwX0UxIKy5thuFAupieRcaxLY/Chzp8oJwHP2mUYz2Ec9UGFdV9z4XDAnyaznBTkp+ABy+2JlZZYaFqNYWF80uTysKwrDfdYZt405+JLaRY6Z/rRlX7uuJopwxV7Ae1R8WEgiUZNmYBCagSQ+EXCvob1DicedxbIsJ29902BzLu14jEknE8TOy1wknlfwFp/mrqTcZQyFh/hTT8SA3DwZDgC9/tR7clQnBkbjkllvoQTXGh4lGAty+SiQhMse3oWViwPq/twsXRtCQaXsXyuNoXAowKRd/wpwD0Cw3UjEL3VlsazXPy6NwLz/rUjhUkYthmGw3SgLfXZZYNdF2ox4JUrVeWxz3O6GinP3IgjtEcP53qMHOlBPw6GYrIwHNPXuFC8WzDqrcNhvMSNDD0DUKMKR/4EV+LcE6K3G8tilpmrlkvBaw9HwzRP8m7i4XNmOaxLBPRqoAT9GluwU9+XTO4H4k/fVlxW86NRR4PRN7YV3x7w6e7aELTUst+zknnNoVCk3GnBiY9C2r4+DsefNyFF6EcnRnLhPi4XcV1+1GuyGK8fhmPPKCfSmc78yzgcTlecyO6jCIoREfjew4WWrAvGeOYqm/vzqWqMHw54R2FWrh+F9g/GzMutWDSVT1OzxVip1oryRD4NrzdCYG4Bsju8aWB/DjaqleLuID493m6M3Y7FKBzuTbJ8XyxNasGLWnfqF+KOO2ZNSDrqQSsNo/FxbCsGPfemksZYrBjdgv8meBG/KAGqcY3wCvMhw0xvpI6MQeleT7I+ZomXvWqwYI8Tbeowx4x353HMxYHMmb9vflmJ7vVONPyZOaw+n0PSDtbF//GwMK8SF3a6UNoAE0yJLIPPFWcq0uOh758KfHnuSv61NvDgJcL/sRtV86xxjrmGS6sHRaywwB92/p9+cyPPKyHIc2lFKnPzklPuGDBfhnmP+fS6yw973kfC5j2fHsb7Y93wSKjH+5JQqITmyioEsxwrvq1Asl414xg+7e2nwuIelVjLvnePTIq258w1XP1pusIN3x81IuCKJw17FAfvGU1INxRS5wOW1YFlqHBhO7aPi15dZ9He6E5bA8LA0WZ7peDTvVlBWLY+HFuW+NL8ff44syYS7mv5tEjGmKEwCrsMvWnVJC4emJeBu8ObzgznIfx6BZLU+HRwfwTaL7WgdoWQzUGOD9H1GJTiS9d9E1B/vBEZWXzS6xsPH1ETjKxZjpUl4tO4OrR48Ek8JhHjPVRo8nOm8OUK6DxOQcYcJ9KPUqDePhWH5M4k252IZDbPmCl88nvLHDwkBTM38endTWM8SsyFk9SXWlN8Ia9hbBzpS3+aTNFvbQqmO3rQEvbu3h49gy2/XUleZIYyk2SkNnrT6KcSdNu0YO4FP1rxyQOcy40Y9sWH4l/y4fWzCf29+bRiCOOTZc0YE+xNdYoQaI1rQ3iCF9E8KbJ7tmGPivHDKimKZ7bBRcuTwuzC0bswHBOHW5PIW4o991uhO45Pc5oc8GR6PQYM4NPt16zLFtRhRqU3ja2xwPPe1Tge7EP95rhim1ojul29afMVMeZrt+JorA+1O3LgzMmDs4Ydla/gouFZFibPtqMIUw4Ct+eCM8GBNHa6YJB5HJTmPlTG9sEmL5w5sw9FvPaE49MYHMj2oVUZfOw4Gg1TQz7ZBQswMDYSDes8ScoRIrMyAg0eXtTZFok93yJwiONFGT3ikcrcx7nYg0zWJuLs6Xo8G2VH6fIEyJhD6Yfa09JhCvQdVYuZ7+xJq1cM3h+LgofCltQ2xWHc2Vh4XLGhJQdlSM2MQaHMjgykkezstEK8i91/iAIr9Wox4bgPWdtZIuheNeLuedGc3wK80WmBdrMPpfwVgHepGcP7+9LTyUH49aIVK9vZ7pnZYI9+HRIvsZnwbVBnUIe8ew709IE9js5oQJ2rEx2xE+NadziGt/pSpZkpdkafQ1umF/3v/yO65IZDWOBFO+2CceR4OJSxXlSTKod2lwLxf+xp1rkENErkmN5lR3u4iRj2ToWuQlsaq1RggCIV9gcd6ONy5r/bM/DrtCPdDotFzcAYtFzzpJFdMcg+H4XI1VZUtCcWjhrROPqvNW0yiQJnSiTsHlmTcQ3zjy/luHbCjSq7lKhJLkcsy7G7UKFkTikG9WW50a4EZ1Ylwj970qSNSkx7dw4P092pq84Iuedz0fuIDx1cGoWa0Bbs+SWgyetMINZJg886H+p13RjfemdhhsKLFHMc8OVAAt6M8KBldRw47MvAmP88KHgUD+5DUhG9n+WkLh9jSlsw8IAzdd/1h8f0Njy0dabQGj88rWqF/V1HyjngjJW8ekxLZvOck4AnB5rx6oolydfJ8Lu4FXk3LMi/Jhb1ja0YkGFFBb1VmJudAftZfGpLUiJdWAGjmU60uYcK0wPO4uowJyr6o8QH2VlsUXegvDwO+m0twZpUZ3r+xRjuOoUokLvQmUscDPtZgqvnXen1fWOcO5sHw2ZnenzWGB0/chDBdaWoGiO8FOZiVJ4n7T5jDOWYYtx45U4Fv40gGp6Pvinu5PnBCA0XCtHg60lFqfbYvLwe3ZO9KGxkIEYatcHU3p2mjwxAkVsbInu60bBoIS7eaIVRuxu9neIBjXWN6P2MeUe+AyZer4OshvXmO28cl7TgymMHamGOc2RaG67+tSe7r4mI7K7BXIkL9eknh1pMA9qiXGn960SMflQDErpR2TYVVGOLUDPejVw2qWBfX4gxj13o4gwVDjszr+znRibJ8ZimEw+r9Z6Up0pA08gmYLktzdgRBfW8CNSWWZLrBwXcLdPxrtqO7nHCccaqDTrBrvSrLgqDvVvxgH3+n57RLGtb4TnWlY5VyOBYGAvfy+603kOJiXZpSJ/hQ8VyFWaG58ON9ew/ukqI1c+heJQDjS1X4O3N86iJcaRpoxSg7zXYZ8cY+C4Xwull+O+FI5lXGmPYwULI97iRqLcVqnbVYMh4T/LSDMHa+DakO7pRq4YS+Z0ZGJzHo6HvFbDuTIPLTTMKcFXAcf8Z9DhgSvoCL4wJaIb4qhvd1XBG04ZG5IndqERigruHKzBbw5OOSUwxRXEOb0d70Ilia8Ql10L5zZkKxwbCoUcbXozyoqKXrjhv14SbF5zpR40bhF1NqNF0okfT5diW0IB5L51paXoifP6w7Kp3IvXz8Ti5qwlvY5zo1js5pkjqsWa2IyU4BUFzbxs0yjwo6WEizEamQH7alYYWstwrTYV4rDv12ZyI932S8Jfx27IBERgd2gaFozPL3miI2fztgp3pQEEM1hu0opTt/8C/oXgZGY7v5u404pwcbulKxM50pXf8IGyzZ86414MoT4mRKypwketCvX8qwE+tgjjAlT5PVWFeXRZGPPWiYXtVqBtfjs//eVOXgQq7dp5FzUwvKq2SYY20GRa5bIZz5MjXaoDtUXc6wTgzQqHC70+eFOQgR3quHOo8HjVfTIDyaTxMLnDJY0siaiyUOFTJpUvj4/F+RTM8ZznS6aBY3BjaCmx1oH/6KeGRUIUvds70xCYB3Y3xCDf2oS5JAjz1ErDjhhcZdclhn6GAMsSLFr1JhGOGCpeW+5DDZQXW96nG3CJPOnhUiSn5VVgZ4E0vJeYwdDqP7/sZX23gYFVaAWZPdKCSFRyo+RViG+M0wzQOpl4sxtG1jvSfRICcCZEYXeRIr9IEUJ8ZiUthzjTwqwj/spnH1nuR3sNoeBhFQTPHnl4ZJQB5cfhX8zT9MknAwedxCAs2Jg2bODQNikHEQWOSCv0wiVrxwtaVDrD+HHU4AglFrjRnURz+ljdjLMeFtA8lIHypHNWtbjTwDjvL6slY/dKDZgQo0DozBXOXeZPWNwV+b09DCM+DvtgpYTUjHW/c2ByiFWifegY2JZ704oMcT0uUiHbzIFFPOWS2idi0wYPi+UKc+NaGv+esaXCZBCNN2/Glpy0ZjArEi3/bMaTWiupfiSGe3Y7Pf+0oT9cfRwVtuDvQjtynhaD9sRTRD63pd5sQy6ZFYLWzHel1+yFmaySaWS6dGCrAo0WRWHnXlrrWOqLJowFnL7nQxDBPjPFuxs05rtR+QwGFWxp8rUzI/2kw7l9mzJPmQg5JYqRbt2Ewu56fG4Bln9swpNyJpsjCwC0Ox5DlTuTpEIL5RuF4fs2BxvwTDgPNCGxKc6BmlnUmGblY1NOTWq1VSFtXCMMuDzp1IgGj98hx5B8XejNShZudpbB760yZbiL8qWhD/W5HOuvAeuF1KfQCPMngtB+OL4xCZ5077TkcgMCvUtSPs6arUSGoTZLCZL4V7TX2wQXm3dUNDlR6TIyyi+Hof9me4qaFYhbr+ufz7Un62AFl8nis7uNMnwJtcIoS8XexIz1PdEKFbxzGhjoSb68SwVGZ2LSJS7/PxeHULBlW/raiTXviYDo3Fp7rLGnhNAU+u9Wg3wLWp25SHNnRBq9kd6LT0RAubsWHQA8qTPTHxBcRKG1mPcVc/tW7TByKdqYP5UoskmfDq96RUpqVSEjOAV2xp7ZRKlwozsOgQ070aooK+eUFyPJzoKFhKvAGF2PpEC/atSAaRqo2qFbZkO9wGfocaEXPdzY0oTQe3c7NMJBZ06n30XhYFYUTZo70ttEBR13jsWS4Ax2QRoDzQoptFqbEnyTFWBspSlea01jXEOz5GQbjRFPS3WsHzgg5Ah7YUe+dCfjpEw/f0ZY0aJnq//+96JYrjiRgPbXgZRGC3Oxp/sJQtPVku/rKiQbII3C/rA0l7N0tGa9CckoB1k+wo8p7Cpjkp0Gl60qdTUq0R2Wh9p47uTAe+HkjB3ez3OjaGhVSXxXiFWOP/uNUsPuSC0GWC30Ss64/nY1k1tElzzmY25CBhtVulPeUi+vZaXDnsO6O4mHClkoUzHUgvoU5Xhedx8jPNqQ70wb7ttXh3nsbevvdHJK91Zhw1Jq87iixeXMupq+0oEfsubJfF2BTbwuatUiFam4BXndZ0pkZXKRkZ4M72Yb03TkojyxARxO7joxEr5pwyB+b00c1KQLLpFg72ZKCKRBbj4Xjb44DHY8MQuiCcNRtt6Mtc2Pw9l4U0tSd6Y04AoGqCCxc6Ew+LIMvj1bCrxfrnfxE7PiZhFnlDnRdpcTKOZloG+5JjczX1HQykHzDhZJbzdF/VxLGpbpQbYgr61kZFq9woa0V1lj0ORH9zZ3p4jIL1NxSYaOLE0mCOXh/twjWV+3oBgXAfnM4Ovfb0m0b5pWmWeAfYhkyzw6VbXGo62lIGt0uWFQcjYxAA1q2yxHj+8rw+sxpahglwZUSKSbfNKf8ERIssmd789yU3o0MRoKGFJqG5rRqlwS7n4fD97QnNWiIMWZiBAZrulPDBhWk00tg/5tHa1ayHigvg+kkM5KxTLgVXYwSfzPasFUFKi1A8QR3mixlTHI/E3bFrrTXwx0Fq2LRf6ET9TeKw8NZLZjva0f+VebQ/3iedb8dXbtphYlZCrxivTza0B6vGCeN7XKh6TYc+J0pwa8BxgQxF54R5egzwpjs1bmIk5bDtduQyo05mP22AB8Xcsn5BQfm/5YiXI1L+MTBef8S/I6zpvhwDrpj8tGjxIp6xZlhW88ULBRakMkLM1hfT8ZOSysK5vKw1DMNb79a0N9dcYjdLsOb/Q6kbyODQhaLf4NdyOqmDAsuMScKd6IO9ryco2UIGWxBO98pMfduJdZ0mdHJb0q0TKrEf7CkPucViBtQi0FxFqSZpmA5XIPd6Vb0lTHbHXkVzI2t6N2hRDxGA1YdtiSHBYno+bke2t7WtHeYCba+TEfsEEeqXmKC1yPTcXO9M+2P/98OZ+HsYmdqb3ZEtmYzakpPU2elIwSMGaZVG9BIfRv0udGAq+6GdG0hBw/U8/BuqRNt2maC++OrkBSvS9dWMie9XobXf3Tp2xoTPGVu1dCqT+p3lUhU5uK/OFuak8mBBmN1H2cL+tHIgemSYrw/ws5UkQCG1eH4kWtKzx8LcIox054Kc6o2i8e8C3GYudeOCgKUjKkYD+ha0KfWBHh9SgDFWVGAaQKG2DOXsbGhVrbne3smMR9woIO7LDFhmAobHtqRSt0EN60zMH+WPU1s4yBrfjbGL3UkpacYrY3teLGc5dilYCw70gHrLAt6qh8Ex9gOOF02I94gESLuhGOJrQ2d3e8KC34TntSy7LXhYfzWNMTMNSfOAB6+1aaB52xKJTfMcNooGQFmZrRznAhFZuFwcLUkjU9RwJAopNa60JoW5j5zzyFZ3Zg+PmT5/7sSezdyKXWCCmU9yvFHnUP66lFoXtSOyAoruvM5CotntWPcKwvK8wnHmmrW9exdt75SoOm/NASrW9F0KLHnawbc91hTqpsC6yakQiPAhp7NUiE6tASX22wp6rgSK+ZUQykzI46BElfGVGPdBx69vGOMlY4lSOMb0JKlHGx8fRbiJH26rW2M0VeL0HelHoWGWoLPXFirm0fqElt4zU7AvsMmtDXTBlaMoefnmJJjOgcxIXm4wjMjTxkH4xyLsC7JlD5JObDMy8PAgzxSOLpBIoyF/nV72vjSD9+OhiPqmiFtNfNBVFcEPqw3JGcXf2jypVgxxoA2rHHHNq9W5G81pFIDPhrGtqOPiSHNsfBAZ682TLLRp92BXJj6nsXCZnuyzTVBx9l0NMXbUGA/Ppa+i8L1QjuSs+/90qsVvfvZ04b3YUjndqD3GHP6VMlBTc9i/OCY0zVtJxyxa8TRebZ0YrojdO40QK/Mnm67uuPQwWa4xNrRxRJnHKiUYc4QO3r40hkHHWR4JLKm9vsecNOMgZ2VLe17nojW6ckY3ZNDV5Ll+JeXiAWeHEocJEagWQeyzpqQzWUBllm3w6u3Gak9FOOVUQeG2ZjSsUI5RMkKLLttQwPeKyH4UY4AO2vqWPW/n4eWYddUK7r1OxEOo5PRAnMad0ABjiIFJmqW9PulFF8D2vEg1ob+fcFD/8wzcM5xJHs7f3SsCge+mdCFKgHKtMLBWcsybaEEwwdLMamES21/wqAR3IGtLqZ0cQgPd2alY0qpFUnHWeLTTBWGrLGk8Y4+CLgeCXjw6NxqPj63R4LjxnZJHIcLveNg892VdFb5IXlyO7zB9mqPDyY/asX7q6aUd08Juz9l4ITZ0dydSmSVViGVY0MxLH+qHYoR+9uE1GaaQn3aGexscaa9h7h4E3wWOn9M6ZczDxsMKrFtpRX9O4gHh+QK2CyzIelUOzyIr4facmvScDJFYPIZvKi2JfdEC1xpUSHliw3NivTEz4kt8FO3oT+M4zL6teLvZHPyuZmAV7VNsEkzpZaXMtwOa0WThin9vhCIyEApcjdZUvjgBAz1S8DuTc7U42s8qrYlYNARR7pvG41xi9tgOMWeHkz2xWebVnwbZUuyF4m47pSM/PXWpD6CD1FTK94mmZNzPxXL5nwcYs/iu0eJMmEm0s/ZkI++Eny3c+i1wo4GPlFio1s50j/a0FPWXVVB1VCJ7ci+1R33ODGQ/2NJqmhH/LRlc95vSTs/u2GzRQye5ZjTmKERWNPdDq39FrTB1RcG8kgs62tFix744IBmFCYaWdD1tCAMvtqBqAIe/RvrC1yMhNcRGxqZZwn7jUq0aZqTBs8GvwcmYg/rmii+H8o2tOF4jRVVHfDGxZctCHlhSVOGBLJfb4cFz4FCvgfDy60dl9k7/TwiEUHM4VvuWtDYX5EY3tkGQa0tWTB2StxRiPZP1oQwU9RPP4NnCfZ0/UMYugs6UDqUS+VRQbB5x65vc2n7ICl8UztgV2dCPRuE+DmsE/8a6dHcI2KM9uzEGlcdGsPxw3rdDnhv0SW1oW5Qs4tBhpMpyX57wiI/GvvirWnkIXt0xzUg95kF7d3hiH09m/CznO3qZBv8t6keVVFmZJLrD+0VETj4yYrezw2H8cJ2PLlvR1NZllrmZWCPvQW9YPx57FoJ5j2zpm49OZIuyNGkY06T5koxbH477m1xIHOW4VtccqEos6YdZUr075GDdX8taeCBROQw37vZbUrjvBXI/F6LIXFm1PonEWKHegx5wiPOWh4u3ajAr6V2pG/ohsUDWrDYx4yaH7tisjtz9iQL6jQMwZOt7Uic4EgrB7E5aypxt4Nl/lEhvA93oMXCmLQ+BGB5/05chhEtOSxG5/0OtD01JCXj2A9NJVA95tD34YwxfpaiI8CI5tQpcf1uLqLeGtN/fVSY412A3ANcOpypRMqBHCRd5hL5RcEiox0/eDyKMDAD3yUFPV9Z0698BxgbxiG1hxnNOu+AB6PjcPwkj26X8/ChoAr3nhjRxDpLuO6phdd2C5oYZIWX/rUYONSKnn5whsOpJnS1WZFcaAbbsefxzceSpmdycY71zow5VjSnhwn8n5bh63ALer84DBtYNj0fyqPgtwH4yXzEdC2PuMcV0JxdC2/G3t/Lg1H5vQMzF3OoXSzBzUssYx04pLocgls/O1Dwy4hMXylBsgIMOGhEMzhKXP6dhQ+DjOmvRIkZ53OgfdmQbsUpsX1xNqRnzOjLYRX4nBLIR1nQhKUqnF1WjMUKE5KzeapvLIP2VhN6N0wOk9Qm1ASZUH8zBe4crUNCDxOavycIm4524ts9A9qdwoXYKgvFD8xpjZCLm4osuD0xpSVOXLR/zcKr15b0ZQUXPd1LMVpkS4WsT6LHRDMv5tHxt9E4EhqB3zY8qjsfCzHjhxO6XBKws2vN9jWpjUsrdsZgaAHj6u/GtM5LgAXMPR4kn6JJw8S4+yMUti9P0koTCWrfheJDnA5NzeTBZsl5FN40pNtwwaG/MUj4xKVfz+1wbHIjSl7yaOgmHsx3pSEs2IQW5ZtijioFaVc4NHqmGcympEDB4ZH3Dw6mDmJ7vo9Lw71MMFaRjvA5XPKM5sJ5QxYqXrOOc0mA5dJmNF43pyW6iZjp2oAc5pXXqoNhX9uO83Y2tPWgDXpwE9G43pb2HrFi75xx3iprqilNxNFxOcj7dZRSZihg/zQffiOPUdRaBSyu5MJCfpzyl0fgm3YHbrB9c+4diXsjOyCz45DDQdaVg0oQ+tiSJvVUwGVmCgZcs6MV85R4G5SJPpqnKb6Sfb0uDa5LDGmBthJWh7LhNMGAtmeb4DG/Ev3vcKhIaYoGsypk3DenL9fNETWlBqoZZnQ71wqHAxOx/iaXJE7GsBCUwHOzDsmtjfE+pgDTF+pQV6APVokicegZlyzPu+KmZQv8Mzl0rZ8PVGPb8Okcl5olfFxpbMOad8ZksDgeJjNkaDQ2pzyREzZujkGbgy4FrrGD+mMZJBa6tG6ME34vZN6YfoqWH4jFpMgovJtuQZ6lvljImPn2PiMqvq6A1KEQA29okdRagZUjc7BUTZs2XE3EOqt0pLKvj0tLhMa+THhpH6cXtkpYRBXhK05SVzrLrjeFmDhKh67oKJF5NRcTNE/R56h4fDeWwd6cR9eGqtDFr0BYJGO5gUoMfJaB5jY9qohWQrIwD8599ajjehRuhLYjoZhLIaxr3K63o3mDPgW3yeDTGI3zj01pq70tUhnDr4w1p7On7VERFgeLQRxacssGq6ckoKafEUn/OiLirgzZDuake9gYS08WYUzXCeoBART32uDGnOuLlgMqxfGY9Y8NnTKzx5jMRnSz2S5Z6oK9Cc1YPptHP+bxIT8WgVZNfXJQJGJ3jgpbffSpqo8CpxqSEbLYkK6MTcRb1rtHHxnS/ewYvLrWhqntxtRfFoOg8ja0DDGnvsyntUTJSP55mgxzErGBW49lTwypzTYBF0Y3o7zKkPw3JMLWoQHbA40o4rwcx3o3QjnYgMLcFRhSWYNvAgOyNHCD38FoaGqdpv/G+kLJzvigSRxq+OSP5bVSlLw3opETxNDo04GxZE67e1hggoUKhmyXTE6YwHNkBsbmGtM79wQMc4vH8Pem1P01GoXdEejNeEye7IDFObGoYTPf7aTAgkGpqOfq01vmnpsYjykyTVi0CzD7UweUDqdItkqEgORO6A85SUYanljLi8DzRdr0rskJB1dHY/FbLUp+4ArV7khEXjtGtfP5oJY2lGw1IlcNHrqvV2LEDVPKyjHG7q4CHPyiT54/BSi92o5R1lzqJbNCRm4dDjw2IVMPMbTHSbF+Oodm2YmgmCJF419Duns8AM5GYUi6ZECzHgXgT1QYDs82Is0XtnAtkmH85lM0NdEaH5nrxTno02KfUASy+XyytqKixAD0f9gJnZqTtLU0EMOXXIBfpzY1VEjQc2QYtmbrUT+7YEzsCsXjQ/qU4+aPEcOlSO/NuGKUFONeh4H2c2n1CLYjWlKMjTSmf54F47pvKDbbnqIb6wOx0D4UybYnybFPPHQiWvDM24jaCxT472QaNrLrM21uOHUtEpV0kj528OH9WYruhBOkL/CB7v1wjIk4Rb18PZCm3YbKEF0qum6FxasT0WsCh7QMeHDWOYceiSYkFXGxLa0M0xmrT3xuDI32XBgu0qOtWnbYV5GARcNY/940gzqnGt+IR5ocTxTubgX0edRGUfiS3o5+48zo6tJ4TPCKhYEWl9b1kmHZuDa8OmBIsrQY9K9qw+6+RvTfbyVWW+djbB8eNRr44tM+KXM3LfIt8scD9i4mRJ6grgAvBN+LxDWxES0/749K5gjHZAZ0zV6ADb/a4fzpNK084oeFCzrh1VeLeiTzkeTB9tZMm1YKhLh5vhORe7TpzdlQ5CvD8GKWEUWtD8ak8DD0/mZMg6YGYYjiAo7IjtD1XwGQOl2AzupjpHs9FHVzL0B7wTGaOkYFd60ifCwzppiAOFS8a4FGDy6VqAXgr2knBk/Up+lKB+hImtHaQ5f0HRnvFTRjxX96dLPBBZf9W5FudYoyksxhqFRB7YQxFazj4N3/mM3cgCZPMseE3jUIfs2hg6XuONMcibhoHeq9Vw7casC0vscpe3A8nti0IN5Qi8oN5RCMacRxdkYKfiowolcV1D10SNCkwC9Ndr3/JC1erkD5mRq0L9GhsRVKvPQrxnKRLm0XKRGSXQrN1aeoxpSxlmc5Rm/UIWMtETaOuQBbOk5mesEwUoWBMRFF6wdi/LELwMfjNDswFC66F7DT4Qhxs5U4yjhzWAuPHMYmoOS3DEYjdCjhhgwDGD9MMj1FBsJ4vNwvQ98HJ6iRF4PpCyLQNuwk7Rkuw9qFUbD9R5uuCpUotDkPt20m9OedAtqmNchZwKFoxvN29xuwJJhDJzZzsW90OopnHSZJGwdnpmRCoX2Eop4Zo59RNgoTNKmP3Bh+S87iOnt2LTN2XVuKeSu1yV+Ni51zs7DbXJ8ae3NxcUo23rPMrMznoGRVLrbzjOmHDRfdg7Mw2t2I1sy0hsyiHjdXcUgW7AjVkhiohZ6ge6yjNYwqcZenR1XnFBgzvRq39PUod50SNo5VMD1pQEHsnJ1O6oTZoCNkcjgBMerNaKsxJolNItbEZGJT/6M0tbcCzWvzMHnJEZLxozBpaDhMY/XIiiPFOoMwpPfUp8OtETj5JAyvB+pSX804DM5hGehymkoT4zBifgyOlRrQnwIlpFcqIT5wmiZ3K7GqdxleDjpNqW+VkLUWQd/GkB4+VqL7VSm+njGgHmEm+PfeGQTKjtFQI/a8D9LBER6nnZ0cxLtl4saVo/TvHiuMW9OAvplsZ5baYWZdEwTjTpGGoyW4gxrwoPokbX9rhT/Wjbj6UZuc88wwoH8t1vxvJrYucA1kLMhcYD/XA5J3UZgTx6HBjfaw8YrG67zDtHeWNXYviMMq8RHS32YDneOx6D1Nk5YsUaL8UTlOjjxJ5+oTcM+xCaJeemT2MQ49C1rAKdahGwbxuLSqBSPD9GnQzTgkF7fAqOIYub2KgdfOduz69zgd0pKj+0cCyrfp0VjveJwJjGUOr0uXpseAPyUCo/bq0KUuBYwX1eCJvREN38JB708FyBttTJ3GDhikEYN8g+N0apkNPrnH4XqEFk12t8bO6jhc6XGcyotNsLg+DSs4p0l3lymOjTwDQZoRjT9gjTSdBux/o0+Bo83ROKoWFQEG5DfQAlbiWgSMM6LpV6wx/3IDmo7q0ePOWBTotyF3hj5x5zP+mZUFFcuNs5cUaEvJQCjjq34COQwj5BjB+vqQYQLW6cThaoU+7Z0ejgW/w/D1viFtuhmJ09+kOGR1ms4kKrFtTRkWjdejIgkPS9al4PIOLfq01B1Ge6LwLEaPFLM44MjzMXv9aZr4xgKVXxKwV+MYtb8xhxtHDhpwhI5Em2PUBgUWT9SiOVP9MY/lZ/jroxTyKRIFT9qhvfA0bbWKwQ9nxr7DDejqzVjcr4qE5IkuyUPjcPg629UJ+nTgYjACAjtxOFKPjuwLw/2ZneAcMiDt3VJI5nYivkSPsh3lWNQux6StOv/PhM5nVZivx6OCzQqkG6VgY38TmtKsxOiT+ShvN6T6XRFYt0WKlyYGtOm2HJv7KZBRb0TxqUqo961A2yoDGriIg2WxxXgx4TS9cpTAyDkUd4q1SbxUAPPwEHRV76cH2iL8rAvGzj/7yJFd5w8IwXGLg/SO+UXCoxrUaejQsluhuNDjAg7N0CKXBZHIZR53yECLas5HQDKlExYvj1HSbT6KwsLR316X4s0c0O3aBH25Mf0xj8ESVQTmWxnR/wEx+qL1eJwUl2VUVW3XhRW7sVtQQenuZi5apKSRDhFRUREUFOnuhhM0iiCCQQgiKN2IgYWFvHbrY6B++/t3BuOMzT73vdac1+XmwYXAg1Kkpe2mp5vyEX8oF26fdlF2Yy6sqrJgc9uCtpnnY/HXXMRHmNOlSTaOOJXA1tSKaurYcLApwaqju2jFNg6iwsvRoGVJUOJgWXs5eEbN6YU3B5K9BZDM300/hD0Q/KESz9OtSa3BHaeEq7HmjA2FnHRH2+9qaBla0bjcATjYsWBMu+mY8D7kdXDhLuxIi+u9MM2jHHpZzpSvvRdBm4ux+aILhSMIB1W7sd7DjZb9iIaU2QA87lmQ454wKJ/qw38TtjRzbSx8S5NwxMqC/tOOxkanZPg5W1KMQCQ++iXjs6UF1b7n4l59C9znu1LM/Eykr+5D47gT6b5lQSmJjaWvbMh1Phu7/2NhZrUdlXVycSisHBEWHtTPl46TP/ohoWhC0v1ZGPDrQ/ZRE3rol4kVJ/txRdSYWIFcjNc3w9jMhsYO+CJbjYvnv11Jj+2BXZ/O4pyjHYXWu8OzqhoPguzI+rUHni08jZZeU3rZ6ImPvKVY1GxC2aNeqKspBl+mGZ3J84ZPUTGS1zmRj78v5n/n4LudC8UdiUJGZBK27TKjb/FxqHyZCItlZhQungmD+j5IsnZR8ucslM/vg0OjOc19FIjjWzMw+dWCgqQOgzyyEVizixa+DsTu/HRoPjKjZbknEDg3Dd0XzElA9wT+nUpF5CFTqhnnoMyiDaNOTqTjxEX6mtPwd7Cj+VeZ8/xyFp0XbMn/agEEnp9HQZ0T8Qdw8HrLdfh17qZfmUk4b5YCP34XOrWai5/NJfDmd6BlTXvA970IHY8taGq7F/KNyyDRZEE10p6o0KzAmTcOFCrgAb/TVVAnB5rm44ULBeXY1OJIPB+9kG5ahntLdpNZlCeKjpSAZ+ZO4nXwgPfycrA8jakh2wN7F5bi3aAR7TY6CIewG/i+2Y1cjZORvKoffYddyWNDEgR3J+PsZlvyFs/B3fUZCM50IYPrHCxdXIJjSXa09D4HHhplmKNhSz3MPDTWNML/nTWJrOBiWfJVPCq0ovUSBVh37jKmPtiQ+8YCFDjWouq7DQ2memPW7SI8/c+GIi28kLagHPmtNhSbvQ9XP3HAa+1AQgMu+B/3PBr/6NDrAhfISddgq6geLRxxwaWAGuwZJZoW5wLzrzUQOKZPzWEuOL70Eqx+65K3aRiENZKgqqpP3X/C8K86EVemdGnb2ShU8ici5JA++U4GoUW4F5ttren97cMwQRcWcKzpyuRxXEzqQamLLbkeiUS6Qgo4pda0IiUDt2VT8fWYHS08noon01Kw96c9iQ0XgG10CbeYGfAJSoB8Zz/8rjnQ59kc3HQohEOGLbXpcMDzvQBtl+zp6YxcmLr14Gi8PVX8LxOOm/qQtcSBBAOz4SDfC8eq3aRhxIV66RV4VltQdhUXfS0N0HIxI2FpLgJ/NiOLz5w81N2xf7gWrSPWNKjojhDDC1itbEVvl++DCwqw9K0TzZ3vCXeLClxys6HCUU/cDjwN60E7SjZ3x/n4y8iQs6KPlZ74pdgMDtmQ32EPbLrfiMNvrejzDg/IL25Ewn0bUgnwgmN/MzKD7ek0bxgeVSRCgqVDevpR+HY6AYPQJbPYECgapqFUxooOZLFhNqcdHl/tSWc2G0M329EvYUdFPklI7krG/mO7qV08FbL3kyHww5aOnmWh5AQbCQutiULYyB0vQMJBa/ovpgC6htWIy3GgC9e40Daog9IKa/JI5MLU9gKOHLCi5dl5mCvXjcrT5sSzMAeDwb3QWGhGAUym3c++DF1LE3Ko5KL3zxV0Z5tQa4Yr8uovwkVwJ3VquKG89iKytpiSwkdXLDKuBzd+J60S9sTNrCu4pWFHTvPCESKfDC0ZE7K8FoZLnGSsv2BKPn99Mbg+C522OmTbdQDvjmZiX7Qe5V7Yi7HsXPSv1KO/jvuxqIGFkyN29P7HQZzky8PNTba0IsEfc0LToG2rT4gMBkRSMLXegAR6/BG+Oh21IYbEUUmDcEsfnLJdSEUrDOIaKTglb06RAaG4mt+HU/ctyU9lD05GXkNjpQU16Higz/sKNiRY0KS7J4rdmpEnZkk/zqUh2TMFk9I2dL00HwNaedhgbE1vNuTid2YmVjtaEt/nXBytzILZhBWVuWUjQy8d+/da0ZXHebAWysHOcBvK109Hyvl+yAiakdTpfUBlPrw1zahaaC9s5nGR/Z45w10eELt4Gn+ZLig+tgeTF1pgzWdLf/fthXNBK6bPsaPD1vswUXkdiv7WdGLVHsRktqB6rjUJbQzGpsBerDW3IB51f8xf2I2pxbsofH4Q+nl6se+4JSV8CYcjk5lKvpZkfpiNU18LkCm6k7JNmZ5tLIVpjDGt+o8NiZfFGDMwoah+DmzFWnH5sg3xHOKg934rFrVb0YBgAZ5eq8bBXlsKecpC5t92JAqZU89sFqbWdcJt1y5i5zLvP1KCl4/syPa8O+qun4OM3y7avcUd/77U4ONCCzrQ4Q6VJ1W4/9WcJOw8sDSvAV28TD7zuULyyjnc5mqQfYgrRBWqMHZbjZpF3fB9VwUe31MnPeZ+/2fTj3vM81WuZqJWuQ/5J+1IRDcThRF9OPrEhn59OILLfV0Y/mFJTl5H8EihCy1xtpSetw/vvDi4/9mG+GZl4frSNLh+sqZzMklY+o7Jn3o7Kr+TiL0GyWhieOPnVxaMTrDwVBtkbZiPPa+ykaAOWhnJwmHm7l0ntMhFjpnTGBZc9ljSGQ4b/t+vY/VTC+r05UIz9RIaPu6iR6UctB+4Bh535nwc8qGs1gW7SRsydOZgXKsNg3fMmL5wx1PWZeT+sSAdOXe8elIL1O6izOduuHH6PKb9NaWbR9zxv9RKbPhoQoVm7vCxLsOWSHVaPM8drJpyrFJUIw0eD7guKEVgvwrVeXogVL4Yep/VaMqTOf/WCoz+NqZN0w4iyb8DCyMsaXGHD27nXUenuCUJVqfj4bU+LPPbTXL6ntjsdhWjb81oZBULb97m42SwKU1K58NxdS4WiOwkfgcWNDJZuPt+Jy2c543CiWvQ5liS9dgpbPZPRYPZLhqeFo+lH5Igu9SSBJ7FIlspGXxPreg5c2ZvFnCQpmBO3hJs+FgVYPZBU8rezUZSYwG8HxnRgf+xUbq/GP26OyhBMx/7Orrw9rYpVW1lQyuiAKHGlmR/ey/40pmsL9hFddXeKOAWwCDMnOY/88bisSLMa3egYYMExCkxLGdiTmoTSbi8PAnrGk3J8XEKSrSSoQ8LUpt9CJucssD7eyedNfHHv6cZYOWakuKxPETXZsM+y5RM1mfD7VcaZH5bkARfLmwOZGKNlDkdk0vF1ONkbGmzojmpbKi4sdGsp0VrzqfiSGoSk4cmFDSRAY5DCjIjTEhiVhrCZyQjS8WMrjMdp6lfgqmZNvTCmotXa+ogMqFH/4viwnq4Hv0aBiTGzNLKvAt436JPdV1uaN9zEUGLzak00Quln1ux/b4x6XzxhvDFG1h514iCkjwRvaMVWxx2EFvXA23izDnU6tB1ZpbMJcrg2ahL60zc4W9WiocdRFd+78Xz/gLw9NnRLasUKET242GxA42y0tFQwOQG15LKzDgQcS0D32UD0mN4bMPMckx6GVH7A6an/IuR4WlIw084GEuuROk6c9Kr50Dg1xls/GxKLB0uyL8KmV0mNJ9hnuWatfgmbkJaYVz8ta6FepYZ1flwEfu5GpI3TcnWNxcOi3uwv8GWiq9moDZzAF9EDchLPgdehX3wVjWg4DfZGOXrx1FhPbp+nIW4+RwsbLGg29Zs9LMKoTHfnISDuZj1rh7XTlnSNQ0umkOb0BNnSdrebMyxbUfpRlPi/5OHNONufJNk3odxColLTQifZULV5h5If3kVLsI7aZu8G3h+NWKuhjG1d4VA71gvRnPs6c39UHy82wertbvo2bxkvOsegG6nCc2yD4cGM2/vygxoXW4Kym7048dTG1p8JglfuQPYcdaM1DmJuFuQhJGzFnSoOwedfr2IbTcm96p8jJZ2oXK1Me0d5+LXjgsotDWmUMYh5qhzcfSKPt33YuPd5kK8PmdAbrdZKEziYP8qI5rVy4GPXSse6ZpQaTgbB/a3Q2PTTlKvzYVeRyZmzzCm4Tu5WLEiC5KfdxKnKhv99WkwqzamWgkuSh40YOVMHYpezmXy4AreG+iRAuMc977V4Z+jLlkvYHiAmjHgpE8bRLiY/rsZ80sNaMUeDywfLUL6ew1a+NQNAwnlKLDUJKlH7rhZ3oCvopZ0Z4MHKsYrsXKlFc2NOAB/VgYEBEG8Kw9jQU0aAgKJVpw5AbdvKVh7aCfjaPlQiuqGORH99zEHtk/78JnJ3r7NuRAI7sPCl0RV3qew7nUyZnftoLHPefg71A0LdwNSvMzCt4kOLPtqQPXNLJxI7MC6cD1qEcxFQ04vVsQZ0ZNFWbhX2o+WaUb0m+Gfp6npCHlvQh3uGTC4nwKZnxY0MocF6dh8fO3YQeWPWegM4uCTvjEtWsZBYWsJLvjp09iKOLwvTMTbn8Z0MzQe+y4l4jPLhNL4k7CsKRGOATspZW4SOiMS4Ry5g0Re5eAeqwdX9u+iffoMm43VQvmRBWUNcpCa14r+gww7qbmiqasOLJsdNN9qP7hX2mGxx4ICIiPx51c/FOPM6dn1PCgJ9kB2iy61xGbBsH0A+ut1qOJPBib+DiJaH7RNNQ0OL4fgE0oUwcyOAasaUrf1qVGXC5PiGlgJ6VFwL+Pyzy8xfW1KC2+lYuhUEpojjSnI0RO8R1ugy/jabDV3ZHpcwS5xU/INcMWrnY1w6jUkExlXyC9pwXcbDTIoccFs16uwsFIjX10XfLvdiJuT6lS5NBSOjCNJXTAk23+uKLjdhH8COvQ+wx1Sutfg80+XVO67oS+/BQNhROPerhB51YSUZm0qSGDj1vZihAtakKJ1DGQabsJEUIOaJBMQan8TS29o0ImseCwQHsXBCTUycvbCv9ds5BUxzxzxRu/xfCS80SeXJ55YeoKLHfv16bNRHHrODuDxbHNaMSMfq+b0wOK5FhkkJmGtSjJ2pFjSn8EE8H2MQ/JcDRr+mATt+nj8vKNJfkvj4TQrHnPtNOlvN8NIsa2YJ2xMC5j+KTjcjLKTxvTXlguZo1dxI9uItq/jwDKsFA1fTKm3mYNv307j7EYT+nqJA+mbzRDfq0svmFw1CGuFl5Q+nQ7hovR1HbZss6CqTUzm91TCNdSQDh9h7sjxPHjYhkz2chEweQ7B5juoDu4I3HAGCmt3UHu7O7gFJThdqEVe0Z4YPctFYrIWHZ5yg+WZOkyImVP/kDseC1zBtRnmFMt1ww7XesScNKXtQRF49K8f4pMmpGIXhmWi/dg205w0lrrhl2sVRKR30DfjVGyuTIShtQ5Nl0gC2zgBgRr/P1fpENyThLdLiQQcM2F4KRnlHG3SepgK/xWJKBLUJr33h+C3LR28lrqUWpaCRQYjMJPRJNHWBIbzR7DSUovOX8lHT10XVtsaUUEBBzcqWpneNaR4US6+CLSgNMKUOjuCEReVjIHleiSk4gGdkSIUK4O+xrlBuKsKereMiXttDzpC2vCb35ReP3NhdrkJKhc1SUzKDXb1LZitp03j3w9BxCcTiV7GNO3SfoRJ5MCnbQepn0xBxcgwzhxi3v9DOi7dHoKYshbxV7PB++kGjtw3opZdXOxSugiOky7decUB264CH7hMhjBdlnnpIl6fNyc5K3889umG6jZz+mp8AmGfevFC34yy6/xxc5xxrv2mtKXHF67XcrFc0IR6G72x8VIbzm00px+rPGC4vBjHn+iRR14i5qgmol/JgOyep+D3VCImzPQpiWGWKKY/FnoY0vVfAfC5zXjQiA79UDgCm/xuhEw3IePXQZBm/u9jpteWlRzD28xelF02JvmwaPg0DEBgdCfdH4iD4OQAqp6Y0OjnWFjKDkLV25isTubh4vU0uGmrkXNfHnhaUlHkoUJJvCywZ2fiYLoqpXpG40bgAGq/mpLk5XSUuA2j5Jo62fOzoWaZiYZGZTJfHoOY1hGkWGmRUhUbIZU50FqmSqsGWfizpANTQTq0icuC4mgH4j1BPikZeFKVgghmVi0aOJAKPwPXEANa7MBF6LYafH1NJPeZg/61FfhHxuRi6Y6Hl8qwaKEh8Uq64aLgWRzoMSTfdXuQ38ZBj7khybn5YHFzHpLvGVJ/phs2VpTj2mF9yl62D8GnsjF/QItuevjgOnLwKw90+J8f5I4zTppvRIeVDmCiNgsekwa0KdwVngE1mFhqTE5WbqhincfE1E4yFInAIrMkjPcY0cJ3UYiOTMSLckOarAmAhW46tF7tpBNzXGHytwpHTuuTWBWTgcUVEAzSo6/XXcFnfBbWMQa0bLsPQhRYcH9qTPdN9uL8Dza6DE1oysob2bM5MJHaQa8Zh725sR+Jl0xoopYNnmn5eN2nRoEM++Tv5oAnXYPGX7HwsDEXKt80iCd2P4wZzi9zMqMtH0PhUdgP1XxjsnzOwbazuTBfoEwp4gk48SoWfypVSHdnDA4fioOFqxrJCsdAVzkOX7+o0G5ehtNftkLNTZf0HrPx9k4bZp4ialnIQbrxVXQ6qlF+OcMg8Y2YraVO16I42KjeiNOiavRKgQsFm3NYvRQkLcRFpFEVGuu1qMeOi+QHNQgb0aJtzJ2qjzTgeb4GnWU6NvRCMx4ra1BNDwexSs2IPK9JC+33wNu/APINxhTN74WHTYW4OX0HTePdB/6CPJwO2UFT793g2dcK6GuR9XsXzFe4iLLXRsQVd4XTk2o48hmRJV8gzNPS8HNwB8lVuUBssgYVnwxo6qILBJUu47ujIQ2apWL330Q8eqJLVcKJ2OSbAPDoUgwrC0AyhJg5T/mUi9yvaeDNV6fcnhyom6ThjK8m7R2IRW1kAhTl9GiGSCK6viZgZFCPvHzjoLMkEWLVBhTkyXBsE8N+Q8pkEJ+DynUpyHiqSoXFmZAvSASbq0quLsn44HkTDwzV6UlNIhbnj8L7oQqdDTyJ9FUDWLVDn/w0jqOS04fSBgPaZn8KP+/2w+aQIU27EoO7n+KxdYLoqGYa7NKSoBRrRELzQxDfOwDZs7o0sjUCoQ8GseeQHskws9baexV/xCRJk4+DA/ObUPVTkiIrOdgpegXDH8UpaoILm6uXcNd4B7m94mJVdD1UhHaSzTMuLjH+foVhsBBtDgZbr+H0Ki0Sf82BXWgzpIK0aV2DJ+qkmF7cCBr23gMVJkf6Ga7LPOGJrSe50LlGhJt70BWYj8St2iR0xQ9uo11wqDKmgKkD2GrZhbjPRsS7eB+eN7WDL82YDjNc9L69A/uTmXzL9EbAt0LsuGlJ4Rs9kbjwOqZl6pCbqgeeFrahKRPkl+0ClazLePRIn/LL4nDNMxFnrxvRKcdILMkdwJiNMUVMi8EJiyHMCdEnVYsYHP0yCOMXBmQvkIj7pkM4vtOARK7H47H8CNYtAYmsysRV6RS8Vjem3pZM/KxIwRYnI5I7koP5V9Mx29SICtey4PA1H4qXDclJl+mL0lLUP9QltQEO/pqcQXmYDu09z8HqTWfwJVWPLh7kQkvmHJ6t2UntLznI6TgDE09telvJxbm+C9h5xZDYclwcbm8Av5oWhXtw0R92CdWXiTbd2Ie3sztRepTpTSVfrLvWifYKfeIv2YNvJjcQFG1A1796w/7ndaxjHIf72hVk1IRtjFPMXeCKWNsGnLquRyUXU/C9ZBDvphnSkk1JyIkaxJaHRuR1Ig0SHQPIzDOin7Oy8KAiGbp/NOkuk3PGFolIn9IgoV2ZSFo/CL1XumT/OxyeDJdKzzGiFe+C4fciCcYVRN2zQmD0PRED60FbKsMRfjYBl8WJgqvz8JHxuqfxjMOGsfDUNhuXt6mToHI+5BIzcYClQb4hh9DR14MPWXo0dfUQXmzswcXPBjR3ZwDiDfvAsdGn18lh6J87hN1FDGcOZsHfOQ0Xgs3ISomLybZaXGS40U6RC2nZavBkaNIzhjHCnlbg+BJ1Gmc86IfBOUjv0KCnvFxUtVWgL1yTjlQz7qNwBWGCRvRckouZg1V4XKRK08W54Mmqxn+b1Kmacd5ZvFeRwDj1JWUuUsoaIWADusX42Zyn9fiQIEnpknuQebEQz+NMyHb1XjxhfOxCsA5deeLB7HIRehhnyTzK9FfTDUzG6dFLJw9YvrwG3qf6FD3ghl08V6GhbEjtW7yQvITxW646aTEc/pLhNAE5Xcp1PYplQz3YLbODDusEoWx2KobXG9F/6gxHCAyCPWsnKXwIgM72ASy5CmoQPIJLmozDHtahyYfB6FvE3B0zSyGtWXhYlYqyBAPS9cnFypxMxLsZUE1APn5L5mFxtD79aMnFaZksaLrqkTJzDhZ15+CRp0vx07mwzKoEmejTWwE3tGqdwclAHcpmOO33xTNgbVel2d4uKDNswGomq5V43LCsoQnXb+vS08scPGaVYaRFiw4c5WB6eTG0o7RIgsmio7HF6OzToEOFqfjBN4QHq/XJvjwQuY79aArWpStpwVhwZxBpJtrU5BiGxstDWNUN8t+WDSnjNEi16dFClxzYPE/Hi9s69KUmHb+0k8FaZEBvmDtNPlGF1xFE7TxMT905i14+XVpcyobEwRtwMjSg/Bw2nmcXYnBcl/6z5SBvcT1CzKVp4SgHu/jPQOAuqNucg2jnEsQGgzzHGAf/1QQrH2maHHTD9NRyTHMDHZtxDGFjvcAMI1qj4Ykf+1uhwXBLnacbCl5VwKtRicbG3CG9pQzTjJTJuPkkuCL94FHcQX9Xu0NxoBmjq3eQ/5p8nFLMQpu2Fj3vYzO+UwB/YdD3iwkwHB3C50Q9quuNAWt4COUTunSoLgrCCoNwKjeik7fy8N+vbGjb6NCy1Fw4iWTiuiBR8usslBekonUbkQNYiAjPx9PFOtTtmo+9PblIfqRLDbEcnLO/iPe/ZOkAPwdn6+tx77ks7TrOwRqDSxA2lacz2a4I86vEcWmiY2dc4XenCvY2imQt7wpzlWrsvKhMPE9c4LjlPK62q9KVZOZzdw0O1KoTr7oLOq9fwDldNepv8IXH/S5o9+jS6Bsujh1l41W8Is2r4MKztQiT85Qox4wL5zoO6gyVaZA3FXuYjJpRbkyR5+LQemIYvKo6VJeQhxSbHoS36pFeLgsmh9ho2KhH5huYjC0uAL+pFg0PcpE1Uoe614Y0+x8HBZ1N8JgpRi/kORi60wLzVHEa7WVju1wrNr5Xp7uXY2EdPAj1L0a0Jy8bOcxOuT7Qord7uTA8UYfE29rk8ZvhPb42vHqhRkFfXVDdcA23RlSoutsVG0srIVenQgstXRBjfQEjkir0cb4Lyq824kOvKlk+ccbpn3VYsECFpj47w4Hpr+2mqjRWFYJH3sPIO65JHKdQ3K8dQXW0OnXyBOHJzmHm96iTb5MrHk6dxYJRTRpTd8Wz/HOYHNSm+Kcu2CtyHvN2aVFymS94D3Zj6juRmYc3eHZ1QKtDh4omomH+Ng5N5zQowzoSTtx4dN3QJDOGGQZT43E0T53WpHHQcYqFtGEVeqjEQfE0Dsz+U6OEWg5+/ypEhRLDgfZcvPpQBr/3zDzLc+FacRaVgspUwbDAgyVnUCSmShtupEHOYQgmqrokMzMZdbOHsYD53Cafj8YjuSh5bEBWFlwMvrqEAB4tivaLx9nxQdy4ZEjvR7k4xC1DeKA8mZzhIu3qGdh/kKX6aC6KYs5gskKemjXd0DB2Bt4y2iT20xmp4U1oUlKh7DZnRF6oh2SxEk2fE4n29jic51eh/mUxePw3Fs3/lIg9Jwom74dg4a9Dz9bEYY9RPFzqtGj8MBeV+RcwRxaUNCsTbMEUvJJmsneMg9uza5ARKU/rznHgtPoi/KcU6NAfDvzDq/FvWIEWl7tgUOUS/rdUhzJPOyMqvQmhRsz/GtgHwd/Z2LhXnwYnD4I3oxdnnoJei5/EMOMUq6aU6fCWQHhPT0FinCr5iwdixcwU8H9Tpis7DoK7OIOZHy16qczk1UYucrbokM43NoqfFeHnOh16MZIDWeV0rHDVptnNHAikZoCtrEAVywrgl5gL4y/yZLCfi+AtOVh/XJEyZGIxHB6LFQcU6UhHAj6xYyHSrES6C9PxejQORvVKNHgrAwXGCaAHyjTDPAVzdeIQM6hMT7dzENdaD4NSGeIv42Cg8wIyT8uQZ0gENGYyTHtIgy79Csdq4xGo3NEkN343pL+8jqdNKuQ0zQVHz9fh4YgarY8Jx2bOMLIMtWnFSS+ET7KhoMj0tc4+hl278SRbm/oZbmm2a8RnhvFS5x3GovE0HBVWoRXBgXj6NxlORUp089VhCHj2Yypcm5z9wyGyZRDblxnQzPlRyLwXj0XXtGlSPwzfziUgaEiLVpw4io7RFFisZLL6aRA21SThcoUWCbl74fmLDsz9rUnhTT7gOvfgwRVNcnq/B7DsxpchdUr25aBCtAw6ujoUwLi8cEY7NM3VKei+B8ZH2lHVpEEpQ1yc+piFW2VylOJTAO/jeRBPlqXHg2xMj87A2CwlWumfhWGfQZwQ0qQbXxkHT+nCOFeFvM1ZcFVvRxOTmW88WOhRuwFDARV64pYK/l3xsHVUJZtfHJzYeBpqNRpksZyL2/+rgdUVVVp/j4OizxdxK1OFbs3m4ovsRUx/okazVLk42lGJiWPypGzKxpLRG4xjaNO/tnzMEe+CzXcNUvrNwYe+akytkqO3/PmMQ3ThXr4aqZrnQuFbL9b8T4XuXc1F7ZFekKw6TbdmY1VOK+N3qvTlGBs7vrZAe6kKGTsyWdFxDQfUmLNlfO3TQBvE32rQlJgLap62QJ/JijXfndE4qxWc/YqUWOsKEYMbuGegTPYNrvCdaAfPEiVa17sHc650IGc60bQCF4xvvIDaN9ok8toTM/e1I++QNg3+CwQnmJmBTnWyFzyFLtFEJL3UoL++AbinmYKYdk36Oi0eO+/G4OJNeZJuikQOs+c5GQp0ZG40KrbFojpLjuR0GcZLKYJ4tzLlMj4bd6QM0VIqdH+uByJ0OlD6RZWWCYaD72ocyvLkaCw5AvwrYnE7QYYCvu3F+oc52OqgSb+PJyHi9DDa9xKJ5nOh6ZOJOCFZOveTi4izWZC2kKauo1k43RWF1VxJquvMRVZQLLZlS9HAUBaivkfjvY40NfJmYrZmPH6WKVL3BQ52l9ch4ZQqBUVyIRZTjgd+ihTCyYfNmQ5m5pTI6OEBBPH2Y1+RBgVk+OHXon6YyjKOXByAz0GD6GD4Vu+IC145tkNJSoFMKjyw8nUnvveqUPLbELQNx2FdiRQtT4xAu1IMPMekaEl2KCLexOFWrgxFd/vCaLgPgQvUafYHXzyZk4VZzJkrLTqMId80BJZq0CfdaMzuHcbTWJD9s1wsPRYDpxQJ8k9JwzK7BJyerU5NstkQqmW620GdhmdyYXeiDMNb1OniVg4CNjTh6IAKLdBj9surERFsZcpKzkXK0V68+KJE56qz8aJwAMuY7Hp5KQs9/oNob1ambbUuKNSpQ2E66O9PF3i/q8eXAR3y+hKEV0cS0fdTmrqXH8O7nCREJUrR6fQY8K6LxqIiaRrUi0afbQx0+GTpzZ1YXK6ORwfDb3f6ExHSwXwu0qbxRVzcPFGCqCRV6jU5ghVHB5ERrk7ZUmxkBCRjl54seV7k4KFpGpL+SNM+B4aRgtNQxpYjniRviMzrheFlVRqYygUuxcNoQpZC9Fk4+zEJZgvkaaybjb2mzVh8XImyqlm4Pr0d3z3V6dTdDOzhGYZ1qypdmsfF387LmPGfOvUne+NkSx5Wz9SgcaG9qLDJw/edamTg44Kh5ReQFqxJXpqJmGBHI7dbluZLxyHALAYxcXIkGRiPS9uj8Y7JbeucYCxkxePpOwk6+ysM9wPicZyrREWdochRS4CFuSp1lh3GO7U0ZORIkI7OETgqpmEanxSZbDiITauyILZAkqS+BSBvfQpouizJKDhhzq16/P3EPDPbEaGrm2C5XIrYfI7grGxG9W1xph9PIJ/Z07Z5cjR+uwAHX7GR4itFpqkFMP0vD/O40nSM4dz6qFzY9UpSlg0HnxQ60OMsQgYjHKwIbsMaPRH6sYKLPRPX4RAmRENdKRgaj0XlVUWytXKB7OdLuJ+lRXM73FEi1gPvJwp0YYEbzj3owmi2PMmEBcBkejIM70uQ2Ma9YDuxEPhInq7o+EB2ST6ma8tRd9s+sN/lQGKuAsUyvRDIOEDkHVUyq4mHL/9D7PkrTBJjsVCPfQDjU6IkXZ4IzVP3cXG+GK1Zmgz7bQ8wbidCH0pSMWfOPQxuEKO3Dmk4f/EeFC+J0LYYbww1sVDVrEjrtdhI1byBMTlNkio4Aj+PNAT5K9CKGcehJ80865Q8WfYHMB2Xgk5SpLcIxU+NBFSJKlD8tDgcj49DvaU6SU6LxMa1o5g6oUYTbiGYufYmLjxm5ucdw7emGej8LUTVm7mon8jGpwvbaWsgF81y2dCZEqapvam4y3zf9JYqTa5xQRsuw9BegxZGHkT4vkzIkALxNhzBArs08JXKka+0M1xfXETTfmY21jijxP4yjn6RIu+lh/D7bTpKNioxju+HtBUZOMsSp9XeEfCUjkcG8z6liftw93Euhj8z+el0ACsvZ2HNbjnq2pGDlymxOJMsQ2bTCqF8vhBpjyXp8MUC8G7nIkZChu4iFyYufajn1aSS84mIyI/DAns1cnIJxTqNUejGqdBVuShkvxlF6lUV6mCYrXRvGiq8RehEH7On2gXQP6xKnx0Yxpu4jOlHxem7FRe+9xvgt0CM9uzIgwszM48Zl9l1NA0uUyPIWqJC7f0ZOJcwjLuMux0fTYfjxpvYWSlP4UppuMy9CZO3irRfLhPlmcMQ/65AVkkcKNvWgWec6bITHjh8pRRXKiVo7Lo78hTLoZMpRX7tbhhjncFQNDOHMs6oy2nAsyE5muI6w2viEpNFsuTz2BlP31+ChoM8TRQ74/XHVpjoK5BboCN4JVrgvl+a9LSc8OtZM3NWsjT22xE/2q9B/I8MFTPZOO1rJx66yJF3zT7MysqB+wYlOrbXG2WbWNgxT4Um7F2wIeQ8HK3E6dc2F7x/VoPj+yVp3MgTZwq6calEmZ4oB0Fm3ij8md/y2u8EYiVvQYLJ4cVbj+Hb61FsPqVAAnkH4a84iHf+DPN370e8VBYuuykTZnhhklWAlGhlejv7FIrSb2NHgDwZCR1GD98okjYzLL3qMJSGRpCiqkjeufvQITuE1XLM85N8seDTMJSM5enq62ScrIiHpbgG9SjHwuFZJDQeSpK5SiJoRRSkVkqTYUcaVsXHIJ6ZpdzoFDTyRUOHybp9UZkQvBaDhbtlSefWfly+kYkHLFWKNTyMbcwdG5SokeAsDsp5G7FquzyxzrGx2boZuqKytP0A4/jPr2J9vhw5fWPBfW8btObJ0me+WIwl3oJAtjKtfxEOtvstfJBXpiBeNnZpJ+F8gjQdusPGC/Vk/OKXorPMeb8sjkfUeUm6tZYDsahGTO5TJMl8xnf7m1HhpEB+k4wHXcjGalkxuinKRf/RdKwdFKVCticUAotQdleOjnV74ddvLkZXKFBnqgf2N5TA1UeBkqVcEHHyInRtlUgqxAlbXRoxcluG+iWcMaHajL1P5Ck7PAA6CiN46clwJo8fZn0fgtRCZZpbk4pXlrGokVagk4cS4bk+FkEvFahRLhks3RicuS1Hp66lwfjefcj8EaIdz3NhuG0Q16OkKD0xG/8yhmF5U5qk6xnPuN+PLjcZOhF7DM9m3YYwS464zSfwK/kOulcy7ubLRt7NazAykSarWyzw3r0Bj5dSpMCc7UR1K6TWKpH+PRb2CLbh1A15anueD78H7ZgvxmR7eDTU7G9D+pwiac1KQH3JLaw/okRDKvmQHouH+loZ4mYW4PiCEpxvlybPZUx3+5zHsj/KtEKai62ohPRBFeJZWACb52VYoSBLzfsKoKdajF8Mp8UZcyErfRadyxVJTN8djaKn8fymGH087okLzcWw2yROn1d74vD3QjhoqdKDz2HQ6b4D/y+ylMp/EHvk03DcUZg26R2BYEgS/u4XIf50P6y8koa8q6JUVx0AKcbr/b6pklx/KvT/RkIoRYpkh9MRyB8Nj7MMH77MROjSuzB9KEpfHNNh73kXUXvF6cDPBOSE3cPQgDiVr4xFdu99VH4So9XhuTDKS0DKWXn6FZWD0JpEqE9TIpNFTMbfiMe5LAXaKsTCgg8d6F4oQ89qGfb43QH+JkkK187HhtEeHFKXplwJFub8u4FfpsxutkSgZvUdrGSemXOHiyVDOfj3XoRqmXNzdSyC5x4FKhArwK6BYpRfYvKK8XHj47nYPypE/VMc1B06jwXiSuQhwsW0Z4x3LFOilyE5CP5vAOxBWRITdIPe/ErwS8qR2Gp3xH88jfNKcmQ24oaVjMufM1Sg3UudMc7bjtM3ZWn2OyfUq7Xi7F85+mvgCrvVPfjPndlBcsT22/34/lmI1ug5YHCiG7mvt5NO7W6ciuzFyQ5hSuy0h+pQGwK1hGjxcgdM290J1WNC5L3JHvlfr+NL8Tb6vpjhfIEyGFfJ0Ya7uzG0pgdmr0VoYbAzTNsGsbhIhEbfR2FA7i5eBctSg2k4trTcZXZAhjJdT6I1PBGzK9XoAjxx5NUIRG+KU5WMC9a/GcCbZDHqNHBHmdUQJm9J0HcBB5Q8v4GN6sJ0TMsFK9pr0ektQ1pwxZecc2iWlKagba7oSa9Gtbks/Up2RUBdJR5vFad19q54312Fp7yS1Dvkgy2t/ZjOzzj16T243sXBHuYMN90Nx0bHhwg/KUI+A1Fo+P4AlrKitG5HDBRePERxoDClL42H3utQ2D0UpoiqZLhqhcFmtwjlrYhH+I8wvCsRJaMQNgbU26CXynQBNwxOU0zmByvSooFk3P04ihI3RerZkoJYuoX7j+VpitnHZtnb8DuvQI4tbNiaJGG2uQRJHy1gcpSLYa4chTgXQN2JDUlmry8zf386k4VShpeidAoQfDcHdp3idJnhrJ/9F+DOeI1KdB74q3twVFqOknxy0cz0vl+nPFWt9ECYXje26yrRFRlv7PUdwo2PsnTinyeKEoageEqaWg97IFF2APvnyJLReU/o3i9EVLcizb7qjte3yrDkGpMhx92wdaQCqWYyJLYoAvnzHoCqxejBSCykB+9hzEaCuisSEPzrDjYekaGZeonQzbiNsHo5MihNRjL3Ns4yz38cmow/wuEQ+iFKnxoTsKs+HG94Ga7YnAbVz6MQXyhHfGWZGPYaQXuXLHEXZiJEaBSho9I0+3YmUoTjsMJSnpz58uH8v26sfSRD66w5uHK7DtpNCjT9JwfjDZeY2ZOksVJm13prMSNGglo37cOc0zmQOaZCQvGu2GR5DvcYTrBe44EPqsxv3C9DGwo9YWZRjFIbKcIDZ/y6dRkCz5j9svbAgYI+qDGdErpvDw5oD+DfZgUKUvGFgt1NlE7IkIqAN1Zq9zPnrkQiXHdEupQhU0WYrJ+441FIGbyFROnrmCtCL1Qgq1mYjCNcsDW2Fg+75ehOSRTy94zhnrI0/Wg9gtDmW6gmWYp/EIg3qXcQUydNYjP9sL/mFuNW0mRwyA0dTRXQt5KiJ0qOOPD4KqSMJMlovitusirw9oEgCbU7o6b+LGLDt9KKCFe4vSzHfxsEaMvRwwjxvoNDM6To/rqTWDNnDNYcKTJax8K6rnasvSdL2ZLZuPZkECru8rQ7LBaijaPoaFalGI8MPF8SiYvTJUj3VBrmqUViobokbQpOQZpiBNRaxUk3oQDTowqwPESWjjLdKw+GA+KEKeCEMybbGvHvrQJlXQyH2/cx3NoiRQ1bnPBpVyOeqkoTd5Eb8sYqMHyM2anTLviWfw5O6qI0yyYX1rMe4JCXAF2wYWG6312cXyJA/2OzEN96D2E7t5AAOxt2FgMIYljlx+Y4OBXfgfJiOZrVHovlD+8i8YY0tdQm40DXHQR8k6KY+/HYxY3A8UgJkjJMwokZkaiJkKRZ2Qxj3LuOq5skiGdzHobdxvBQeBv5TqXj/LdwsF6LUt97DraeuoD051L0c2Eh9ptzkcx432SjI9Zad2LBXQmyOOeMzW49WOskRWf+OeOVWB8yRCSJV8wFy5xr8fKRFEnxukNqTjFumG0llXtu+L2xDC8vCBK/SwxU+O4hqF6S/IyOoz40Do2hoqS2JgDsqThElAnTjyfBECiLxlw1ESq7loM+hutehonSdols/JmMRLqjOJ0vy4f4ux6If5aklacTIG48hguvGU+8m4/cthhYaIgQWykfZ8eicbRQiLaJsmGeGI9vpkL0gjmHxVNdED8qSuuL2WCt7oUK8/3DUfkMb6ZCga1Eve0cLBdMxb9ccerYwoHJmSQs+CJKtxhvyvxejY2qMuRZx0XSwUr8YRhvcxYX7JJq1OyWolHeAlgUnMOctZL0fmI3Ajou49PfbcSv4wDTgUYs4AiSXt5u5C69jFtrBOmOoxcMbmbi1MvNFDDNA8PVTJeX89OBtx44nZSBEfDTk3fe6J7HQbS4JM2M8sHzkHwcl5UmlxXesGYcuLFQiu6Me+GnfSFmZkqQSJ4DlE7UISVsKxWmOWLlr25MS2QYJtsTe5uKYKovSxNT+8Gjl41H36Xp1rIjiKtIQ1iFNHU6HYLzhgzoSchSYrI/XrCSUHlTlN7GxaCC4QHdRnkqhi9sU7KQ6yBMXqH7cV8wC/LTRSlzfx4eN0bjSpgY/XBjYeh/cYhk7ivXOQ0vn92C5xdp+rgpA8uX3MaPRVL0fTAZe2LH4PxXnGriUlE0+y4UTSRp1QoWSnakwPe6Al0R9ocWTwqyVcSpO/kYpF0S8EJJnNJk8lGr2oWQfGaXLUPRp+ML9zNryMwmEmIS+7Hh2RpqNziFJfkHIJu6jiyrsvH54E2A2YV9QwV4UlYOQyZbdpcUMF1/FrNPShDbgPHCyQr4C0iRRC0bOybbUcMWI4kPdnib2on4L4LUIu0GqWk5sD25icT69+C9QBrOzdlC1R+88XVrBlqubSVe9l5E/70JW2kpquM4Imr6DaQ0SxH7vRNiKjuRyZKmGhVvRICDX4UyNCM8FBFmkbAQEqGzrFB8/huFClMxuj4/B54SkRiyFaHZbvlY+PYWnmdsJ7JnQatsBK5pQhStzEat7giKSrfRvX1c6B6ohL+mLFXvLcCvS+fglixOyR8K8ObYGZjLipOURAG2xJ+GPEeajOzsEPa4Bftit1LNUTuEf2/Dij4BGsu0RdSZNkwL30KvFzqh/PJ1tDMzX2zP9EUbG41BW2jDBi9I38hF5/yt1GzgiWVLOFiwWICCHrtg7PV56Fop0TjDb31/ehHUI072X/Ygou0eZrcJktj/vOD+5C6eJG0npdMHMU3/AZa7byc9NS8I3S5E3LA0eajuw0fVPKxVYc6hzBt1P9j4elKUjtn5QMUvD+JMPliLZoB3YzhCXzO5MeskYmMS0ZmjSP5lLFw7HwerBFHS0PPF4dMZsGvaTh/fJuFqPeOq25WpM8sd7d1j2Dq+le7MdUY+zx3IpDC/i/FfpyrGL3YLkH+6D0yr8rFkUpyObfZFIScXx6IlaUXLSfjrxkJPR5z2BbAQszYOPbSFTk+yUB0cj8hsfiJZNlaOJ6KIbwt5veKg1iYNDf+TpNgILo70ZuCaqTip2dsjx6UJlSsFKKDaBZUfamAfo0Auso5wa2tDTCSTIUIHsFb8IfTTBSn+VgSOvI4A33dRUv8WgZGpSBzuEKfSVWEoOhmD4IcS5Ja4H+9ts8EVEievCSb35t9CqcdWOhrMQvJahlUKBKm2gY3s2hE0bBCkh19s8EboKoInNlGqqy3eubTgTjU/wd8Gy2XbEMrho2a+VJyuOIHC5Vvpq2A63I6fQm6kAFVuS0FM9UnUagqSwbRg2P+MxI+lQuQzHoEd44eQu3ojuUyewu4If5wL3URXbp6E5ZtDuFK/gQyuZWLov1AkSgrQGd4MON8JZRx1G70fLMDlnhJkM/2SVJyPL7p98BiSINPPLJyu7gb/HHHaMIeFGT/7UM2cYSrz/XqrSoi2iVL9BS7W7cxE1wxJGpS1B19hC2LYglQe54xjgrUoMRalFTt8cKH7AX5MEyAXZWdo/bsAzmlmxwuc0Op3ES6eDDMbOyOvexgDXCHSWOiBLxO3YLNOmLI3uGLD01EI+G+n773esDh2B9tyRej+o4MYH7+H1fUM/+j6QOHwGGY/EKLSffuQ/joVGlsFaYWPDxxOpKAvcyuNRzPZK5+IOrYA+QXZom5RF/KSttCzZhsounbh9Qg/Pftog2a9GzgospmODdtj7surUOTbTp8LMlFlG4qMoi20JtoHR+pvIUZPgp6EMZ15KBw9GqKUzMxCZUkElieJk2FUAlqtj2Pl3i0k/S0GnbcCoXtxM20vjwdWB2JZOj+dn0zEcoNQ7CoSIjemi1Y43kbaagla352DnpBRDF1nuuNEHqLdh5D0RZz2f8xjXHAI/YFi9D6GhcI6Zv5tttFBRTaezEmEbNYmEnRnYeW1GOzy4KObqwuwbqwWIWliJPuAhSdTnRC1lqDSWlfkbe0D/z1pCi2LxM+WKDgy+f9NlJmFzHtYfFqCZlxho7ptAIert1Mzk7VPukJx11qIVK2TsWjZKTRP3075UckwmxaEqYjNJLYzA5f3nYTZb35asITZV5W7CLMTooKoPFxcdwtHLglT/7Z8cCJHkP1EhObM5SCxuhemZczcMu+21ncQd+8IU2xvJopYY8h8LExKyTmIf3IbjYdFKLycg+xp18DL8JJCOAuNrH6crREl/pYC8Fiy4K/K+F2XC1auL0fajC1UM80F9VWlaP3NR6VXXBH8pwgBMpvJ+ownbvUWIjVSiNaFuMP5bSlmlm2nNYUO+PL2BgJPiVDk4FFE33gEh0JBKuY5BINl44go3Up/Vzlh6OhppC3fRFv8nWCvVQHjbj5aoWKHlUK90JHcSrlP7cAS7kVimADlynnBZX0RXGpFqdCGYYmHHFhMiZHLHGZWL+dg6u520o+NhOq6+zjhKkHxphG4ciwcCp3C5FvpgYvdRVC+u400GX8fk5wAj8omEv2XB+7xSRiLbSDjyiwYqk5iD89GGvQ5iK6JTKRmSdG78lS8DwsC9xA/pexKR0ptENYPMzng5wdjg7vgeSpOtm+CkJ7+CNe3badObQ4kXe4gf3wzNZQE4/MZH3z8u4oW3jmO8c++aBReS5cf5YKCh/B4uyS5ZuUj0CsaM7I30+t+Npb5J2KalAjtXVAI+lQCu1+itOx/BZCeWwAZXzEabS/AhuXF0DokQlaMQ22e3ghDAxHiqHIgseU6w95itHQ7B64xWTjyawNpl3Fh9TcLhx6vox3ZHHQY5iL5xnriCyjAsTlM1x5h7igwHNsTxlHzeBs1nooAb8Qj1BcLUeqFaBisG8dw7XYqZftgqegdiDuK0VSFB3oqb0Jxsxi5nduND21nwau9kTZ07sbHt1W4y5xPcU0QHhx9jLaNAnSRPxT7NB9jma4gKVuE4XbXEzzT3ErsrD1Yx8PFnHUi5DLLGw/AxrZzDA+4eOJ/gfdhwuRJ5FfGj5ruoY7FT74X7fGprBc99wXJr9wB4XJ9uC69nbQqd6Ny2iBYqtvpbbYfwhrHwFMpSiGWafCSncDjNXy0a1MKFlk8xylJfvKazMAhv2cw1OQn83WFKBErhQ9JUNumQiSkFsErQpwqpbiYF3sV9XtFaFdqATo6qnF2iwgJ6haghfcCioyESJ75fErrAh6XiFBVbAHm51bDneFMrN+NUYEbUHzHuNLW3RDIvwZFZtcCWv6vYrMMi6pro7AiKh1DDUM3YmO+tuuxW7pEDEIaBMGmu0Eahu4WkbRFLERBQQFFFAQFsRP1O9+/c811OMzZez9r3fePMUORSB3aZ6qQpb4FVm5mcrtWhezveKH+PfO+aTo09uEY7sQ/RdmFOWSTcgYBer24cmw27deIx5bVI7CNlKO8kVjIVY1i4XoOfX4ShSnqIwhNkiNliUMokMnE57UqxBN4EBXz0vCuXIlWOe3H2qBclIYo0vvVB3CAccDTgUqUaW8Ixcjr2MUrR6kPDRlXu4nmXHmad8YQRj63UB0iR7pnnTH4Lwr1PFr019UaIszsc9g6FDiZiJjqN6isl6NPfWehPOyHKAVtuiseCmHFs1gSpUV/VMPRJnga/D0adO0i02mqfvg5qkWhE4nYttYfR0I1yUE+Ca73/fHkkTZtr4pCvu0xXNNXoG/LojF9sSdCPeTId14cNJccx39QIHfBY1gc6wm7AgUynR+GPS9fI+KCIp2xDUaD9Gt0xyrRREcYQg+9QqGtMj0xO4br73phdEGbljefRsCSZzjEcLjt8mCU/D2OiV1qJBUVgHs9XjgSqEK3uCmwLg7E3AA1mi2cjKxPjFcaqZJ7byLs7vghNFWdHCW5KNW6gDd7GGZ7lImxGQ1wrtUm47kZCOiNgm+PNh3myYKJQSGMmLxyjeNCO6QQHcHqNGsOFwXf82DNUiOnEi5mnivC6ilqJDuDi62FOVjRqE7DPyxgFduEeWfnECvZAlFGTdgoMJtU51ugjPnb+w9lyeDYPjxzzcGOCQ4N37NAt3ghnofK0Q7mWuwYs4935pBmrgXM5lzFf3fnUhHfWSy/0Yc81VmUwz6OwRF/qC/VpEjGUy//88GBhbNI8bkF06ePUCWmTgl25hg/247xanV6zjkFvYUv0fNYhdQ8/OCxZhCyh1UobaMftjSfwLW7qvRM9DQexp1mHJ5hxQ8+OJTrhYVMLzvvdodCzguU56nQe6ar26+9wNNeVbr6JhAlcZ5Q4lGm5OoAHH90FB/KFCn9SQo0wgNw96wyPWJm8PTXR0hk9qUMmfik3AFzQ1WSZLygLvYBHm1Xpu3e6RjUicLaWiVaeD8dXXvikO2uSIPd6SgRjseOUiVmRrhYKlaARubc6t3holi2BJW/Z5Ez403C/fnQb2b6K5gLc35mflu1ydCaC65bBUrZWjRskYkV7MsouK1NPkOZeLwnH3rGKtRZycW/F8XouaRCxRn5WMr0ppWMDC11L4JeXzKMBqTpilQhhhjfjuWRJuE9XLTOyMe+Gxr0JoEL9RMlMOTVpus+XPy9WoBLm7RoV5Q5DrJr8OmlEkU5mmG7Ry1ITomEtPfh3/dy/NypTMcm92Hv7Aq0bVSlor2mCHFshrykKs3IM0X/0D34JKjSmXUmyP14B2vfKJNIkwn4pj7ELl1FErA3huLwPWTGKdKu3yZYk9+OHBtlKmk8iKk19/Fi4wL6EGyDpo8Z+M3Mu/bwEYjInUPoRQ16Pc7wZ2UFgtyYPnVyA8cvErXMTMVFHsaPkCws0NUgxSdn0HXCF/MWatKRg4kItx5FvwGHXvvb4O2mdJgkaJCfpx2GVFOxfbYWVUeHY87KkxCUUad+ryQ0Sg/iVKYSXTZMQXdNIO5Di8p0nFF4xRNvDOQZ3z+GwVdueMUjT83xHgi464LAcxzK0TuH4YF+fC1Qo4jwRFQ/fgHBY8z5DIzHP4EBTNNXpZWnMqE2JQ3jDH/uTc5ExVATeoe1yfZxJsKjLmCR02yqCcvAyKsHMORTJ2tmHhf0X0VSvzp95Gfy8uMl6Pto0ORbLuJiL0FxjRq5M/uYW1cMEzFNWrU4Cy3LyrG4XJU2TT2IeQZF+JSpRe3VVnC7WIrqT1qEw5YYtqvBEjNtUlxthr7luQgZlKYgfzOM3y3Aq9lsmmNmiuUuhZAskKbZ6wKQKXkKy/XU6XtYMKR8ToGzQYPK7h3EkvxH6DmlQ84/HPDyUThWrlMji+gjGPn/b8b5Venea0eccwtBk70qiTz0gqhLD5yb55H7mDeerTkJhRplCujxRsYSb3SuUyIH4Wy4l91Bs6kCSezOQppMO2Z9VKSsI1lYerQNl9uZjP2Whe07OvH4jwL5sbm4rPsE7AYlMvzIdKJgJ9TUlSiOmYN1lqEImapONc4ZYBmmwXJciZ5KZWJiKANBIqoUE5uBg9YpcGZmZxvznL1SxZBRUaawVZnolctHwGIlqvfLhMaaYpCvIv3+w8Wrn9Wo3qFEB2qykLXmAnzHlEneLgt726qgL6xCdTpc+NfVQoNPi0ymcZEzehGFZ7SoYhUXMWdyYKvBrP8oF4/nluPINWXa02WKiCO10GxSIPZPI8gfuo1rk4rUJmaMK1NuIslbiTgrTRm3rUeLqBJdMzVBu1sDpnAVaIzJ5wv7aiBmrUZiaywheK0S6nbqdNhiP06PVSBmnxaZcfaj4Xsx/E6rUKvhPmSgDvk8s0jDNBAvYs/gua0m7XPxR+QdHxSmatFPDV+IMi6weroGneixQ+yUcPi+Yr6nnj22TAvGtDPKZCV6CCtePEHtDw2yF9mPW4c6UXNZg1q1PcHrEwzHr5p0cMAWjqPJmLTUICE9R8g0xmJNgCbFcKPxoOA5TKU0aA9fBL4+eI6NrxiOko7GTst+uHZo0rHLrkj7xjDfTHXa8dsVY1IB0HNRpVKzLFxc2ojQflVKLMzC/i8X8XxYhR76ZWFDajNKElSopbgItkkdKNnEoXb1YtQ+68SbNA4JLM5HfOsjnLeSoz0RYXiR3o8N97UoYkombLqTsNNQk0YrM6BonAiD7RrUfCwLG+3rmPdVIvGDXPxoqsGiWgXa0c2F1VAddK8oUKsrl3GsbBi/1qZ9U7nw0slEqIw2Te9PxzKPKKyX1yJOQga2tMbh6l4t2q6fC7sALh5VSVMd0x3/tl2Ht7kabTvJRdecGvB1aVC7RBbExq6giPGdbua9hD9fQs00ZVq9JgtBh6/BsE2ZIq9k4oXpLXTxqlOfNhd/lG7j63ZV8liaiYuz7yJyqzoVLsrBlY930d8rR/HLmO94oR3amQoUMKUEFVNjkdQrQyf7CxBXH42Ij2wyPFyCpWsiobeGTe/FTHFZ7yaei6rTsWmWWLj8ImTDGQZg8mH0ej0++6iSwUsjWJxsxuQfOTojaoT9/lewirn2fmQIuW2X8VaSQwGNtnCISgQ+qlGr0T486byIgnAdiptpgci2Rjz8xfCJqCUu1lTj6jJNWixnjSdmyQhvVSGP9P2YOqUcOUnMmmyPQXTMS3xsUCHT1REwURjECeZastQewQOn0ftYgbqaXHGp/jgs1ynSQKYrts0+g89BSrRixgH0qKWhhqXIzLgVHGyT8MJVno6Xh+Ji5ws8fqtOn/YEo2PmCxxYo0kR3CykJDfi3gclWuAcCuOeAYzGq1HXlEDE/3uB/pfq5Lo2E5b12VjWqEyKtzNQ0JAJdYbnt+SmQ3IyGuW9yvStKR1jy2NgWKBKtmsyYLs3DiIhGrRQrwDJvjl4rSVFrfNzUZGaBrGrMsS/hOlf60ZcGNWgv0yez77ejH0n1WmzExcdcUxWbFKi70wehtlmINuZTXqcQjRvTIDlQjY9bcrEv/uZEFPSpMDjmbhdlom3G9RJ85U59h5twD1rLfKQMcbhby144KhA3leNoKTTBN0YDmVxjHFu8CIWLZOl533GQFodxOM4FJJhjm3BJTizSo5cL5rD0iYHDplsMjlkCqWnDWjxVyZed3tI/LCHn4g0GfUeQHasE+wFpGmOjh3u/TwC7ReSNCnohpua4Rio1aS4V57o8PNF7X1VWirqjaeufqjYp04VtV6Y4h8M3mhtOhZyFFY3giDirUFLe10g5RcGMRcNqv2aiLNqviisVib9hWn4+folBBmPOHcnDbqbXiNyugIVLHbHJSt7HE2SprCJ43gmewQLLaRokUYmdDtSsVFOgx6oZSDkRybmX5OnKbkZ8FidjZvVimS7OgMd//9tww5Fip6egXWnkhA5qEg/+DOQ55GC7RkKxJ3gYs/uBlzTUCdvby5+5tThAdPFr//LwuHERoxrKpLSvizs8buEqP8Uqcc1C/WPryHbR5EOfOfi+Jo2PN2jTP/qubBLvom0Kyo0xzQLnuY3IF6nRL45Gbg03ArDIG2ydMtAodV9PK7UoKfr43D6Sy8KGA6xdYiHnHg/jE00KPVlJtgb4uDBkSMZ7QyUacVh7nd58tRickPzAkJG1ah+gTlMyjsgEKBKlmeNkDf9Gr4w8zLw2wydS4phWCFLIcvNofYvAwYkQ5lGFhib4wPZGFk6uPYAovx9EVwpR3walrC6E4A3tzgk3WOJ2m+ML6vLk9+NfXj5IBPvIjlkEL8f46ppMNOTp01xtgivDEFzhhLNK7cBqyEQZWGKdEd0HyJfuKHupTTtKTFB9EdP8OdIUUigBWbXu2BxnCQZnbHHl0w/NK1UohPL94GX04EnWzWpa0c8LkkNgU9bkXRGuDjwrhSNRup0oNsXPe+OgGeuFDVfrEL6wffwypWmz0mlkBgbR8k/aRLKroST0Rg2/D/3dkfC6OgA5ILUSPFgEeJ+vwP/d+ZzkXyIeo6iVVqWom2LoHV4FBdkZOnuz3Sc3xyPcsZnI5g52+bdjAUMN3r1ZkBn5W3cOqNJXzdmwqrkBo7e1aSFU6PQrN+HNcEMX+2LQYvfME5qKZA4w3IPR1NQM51De3iyYRFyDjVFstQ6lAPuvRz0vJci3e15kJcqQFakJPnvLULAiXycH5ag5wIZmJArw5GH0jRrPB0bllVii7UM8S7IQPiaCkR3sCkzOxO8ntlMfqpS7S5z3Dr2CDXrVSg1eR/eXX2M88+VSWi+GebiEZanKBH71gGcNoxB3G6Go6bth8PfaNxaJkc+9VYoSQ3HLIZ197zbB6XnebCKkadPE0HYe/MdTCakiEcwHIKSY2i8JU0Ly8NQ/2cMPmwpenvTCIWjZ+HTKUVCSsYY+uyN+9aStM56Hw4XhaJzN4cSc63QUBAEf0F5as08hwruU6xhuHTJn0QYfj+JvwFyJJyRirYIH8jUyNHh8mTI1/gwp1+BLrVFYtzNC5XrlajjhAfeLnLE080MrzKMITDkCJtJGbruHYq5GzzxUluJEhhuvJsQBt67HJq0zkVgYgg+q3Pow8E8XOeNxJYbspRTk4JWiSDMtNGgqefykHh4EFM05GhcPReX+/uxUV6eFBoKcG7VczgtlaPt0dnYrjGAv0fkyWFZFs5dfIWbX+SoNT8H92YGwJLFoRPM/aN2QdCMlKVuhjenOKeC461GPRGZ0By5B+9iVTrhwYWe6D2U3Vem5Qqx2HXiBQzS1WinewYSrGsweZNNDneycV0nBeG32XQ6MQ8fBJIwZsSm/VVZOCjXCiURhgMZh3vdcgvNnjJUyPh9+39t6JJg05t/hZgvcwNvvKQpIcccV/5cgqucDn1baI6K45eQnK9NWS8MsMXrMr43SVP9OkOsO34Vns/Z9Gy1AdL3XsfZe9LkoWUErQ13EF4nT7vPRON18Ri6QqVp8FcEkte/g9xaNtnZecJ/80vsV1QmsQdhuB00DMO/8hSw5ShiL4Uhi3HMYbFAKEm+ROw2NVp0OBQ3W4+i7RrTR/bWKPcOw7weRUpYl4L3aSdwdAOHXnSFYHrnS8juVqWX19LB9XJCZ40g8X1Lxt4OZzj+EyD1L+kocHdCgpgAdb3JgfzIMP7s4FB2XAaU7wVD6JEc1fNnodchCPJMdlnMzsCet4lINVembKavywSioJimQW9jMjESewXbeLXIqTITMQ7n4cjL7LtQJsqmVOJIhBzZvcnApmk12GzMIR3mXH2xrcKmt6qknZaF6annsdFSlT6wstB/vQov1qpTjBcX1gcbkftLkpavz4TzlQYI+UnTksUZ0FCtw798KdoXm4m5xjchvVuDljEOuDG9DiKX5GjZriw0ll3FuTtMlm6zwH+XMyERzKYvJ43xSboHx3ylSKfUAAN3O1HQK0khDoboqunEh/PS1BhgBZ278XCPkifdFHMMnQ3ESxdZSj9oArWfafi4ToJY4yb4Lc34La8kdV02RaBBOt6tlyL+++fgWumFeUOyFBgdhKnMLNzNUaEjJ85BeucpWGso0AmnQLDmOCLikDS5VQdBW8ERoUslaUzMCXM9AyD+UJlM/qXgQ/kLnNqmTAIHMnAu+TnqeZVox6dSWHF8cMNRhtYdL8a9rT4YP8imwHNFCCn0hkKYDO1bnQ7zygicXq5O9XrZSBy6hWwXObrwIRe32HexcT2HDHkYd+N9g/Q5ciQ6lIllDlVQ2C1B1dVMNu6rxkF7KdJi1nz3jXLYGEhS1dwMtE7NRm6GHNk6ZeDmnFyIbFegwsAMZN29AO06GUprZThucROkUjm0iWH+9csakKIvTwesmK6zvoir7hxyPmqGWeZV2OkozziXKQxka/Hfenni9JvA8WUNgso5dOq+Keq6KmC5nUN9I2aoOl6OkGw50plpgOqjd7EoToY65usjSvcuUqqkyKhWH5t23EJipTQ959rAZFE/+pYo0YcIG1jaPYdnrjwNSB9Aa/EzzNFRJNc9RliZ1wprxn+faRkiZUMbfu/hUNl0MzhsfIyUcTlqF9iH/dHdmFfE7JfLPtz/2oPDk3Lkp2QKwcESbLOSobG1lpCalop6HyaT5+/D9uJ0PHGQpYq2I7Dk64fmRYZP/h5AOl8ffh+Tp12yLnjQ5oyMM7LUvOwQptUG472VAm2SssZMpq+37VAgIWVrrN/nDLdoGXI6FY63ykfBqyFPT1Uj0dzpDtZGDjW3O+CtmTt0L3Pob7M1XJVeYHQKh8aUbZkuGICWFJtqDfYjzrwPrTFsctb2w7GprhislqOogQBYLXLBz+scmrHDBvE/oiDPMNWfwERMM3+Pb/0SJMWTjCGpCZg7s6gwKx7Tx95j9UoWXfBKR/2ZcewKlqLiOWnQinyPFx8kGHdIgsTxcXRaSlGycAaW1oZhVZw82UrkMP3wFmvc2TSwtwBbuacQkMAmj7BcxHG94M5i06eeQnTiHg4fkqVBpiezb7bj+AMOydxPw9aFIdC4rEDR+Yz7T5TDNUWDVp0uwOxFYfDzkSUV3UqIn8uEr6o4bVWqgMe/TAR1sMgjsRIuK9JwcQ+LDM9m43tkGQbSJcgoj8mikWJwV0vR7LUlaBrsR+l5Dm0+XgYexmVU7TjUKleMIAziVSCHvotnYly8AfY72BTexUWncAvu+spTXGQO+Pd0wqlBng5l5aCXvwNX98nTqksGMBmqx8AJCVpnZ4AFUQ34I8Iiv0kDzK+qxYYicXpvY4ilerWYoSlBI+cNcdixDucvSlKmiDHWc2/iva4ojc00xrL82/iYIEp9y01R3H8bFhtFaN4dK3yW6MOpOmZGpjnh69cX6MxTpD4+I/z6eQ86W+XoUYA55h2oRPQ7BfJ5xvjjGzvsPcSit4aHYaTkgHc8krRUwQrVKx1xr4xFI/nHICh7Fn8zVMhmyyFofYuD2Q1FuqfmBkFeX6j2KdP8N36YNvoKnmuV6EbrGXCbB7F2ujJd90jF0gUBePlDgT5HpWFFaADWFshTxaQbjje+hPIHBTISc4dK+iD0VeSJp9oBnQEDmEiTJ6/Hyaj41YdrTqqk+8Ubp9NeQX2uAn27cxxbUl+jOlKODFZlQWjlBH7nSFBZWiTmaA3B1lOR1t9Mx/CnSCyzUSC+WIbbT0fDY7M8yX1ifMSiBzNimQ71TMPcN31Y9FGZfrlkYLz7HCLz1Ojgp3R8XhYLn+9qtLIvAz9HnkF1WIkm55Zi9bd2DEXI0vBoKRL47oJjxybFpQyfjGfhUYwMvX2fjV9a12BtLkP7N2fh/aJrWLSDuf8LF/Kxl5HKeGiQWi6KM2/C3ZBNM+ZlYLPPeSxg+PO8Xhb4R2tx4COLxIOZnLS4iB0KkrSS8YbrLnVY4CRL9jqGsIxvQ8ILMTqToI9Zu+7g6nkWibga4sbHe7gtLk4ibcYoDz8PqTMMM8zRx5MjrRhukKS/tw2wI/kGGprZdNhSH70/r+PhAgmKaNbH3cBrsNeVohXOB6GyYADnvkmSI+MjMssZHvslQVW+Fmj36kPmbimKEjeD6VEunGZK05fLJnC240JXSZLszS2xyTYROmc4tHtbCuaRP75pKlGqtxWk5j3H6wFpylIyx9Sbz1DM5DCTzjia64J4WRZdvRaB7g3O6MkVI+/YWNStcAFnsxidWn0YxcFR2PtAkTgIRkHROPq6xCnCMxysne+hNo9FITxhiLV+j7j/xCg5IQ3n247igYoM3c9OxArfo2j6Lk0O9clQWO0Os3YpKnFNw4U6V6gxM7XneSZOukfirqUctRll4/70aOzUZzKTPxHdo8+wYqcmnX9bBFuGb4+NsulkVzn+qaXhmbwkPb6diYE95ZjSp0CdDHN++lYB0xfyxDLOx/KRG2hcJUN9snmIibiE/KlSFOGVh3VGV9GvKE0Vl7OQ+70F02dI04z6PCz53oZOUVkyTi3Hg1md+PNJlmr3OyDIPwkDc6aT4htHuG1Kx8w/vLTttytWf07B2ZZplLDFCKaFTVg6U5Y2tRoicaQZxQ9kiCfDCCU/LkK6WIZqPxpBZVU34pslaEXnEQyGvELwfUlKvmaNtVIv0bpXmsTOW+CD0TloprBpyxZLvOGPhxezj99krTClMxM2vQrk/t0Y0aaJqKxgUVCqMbY+TYbIT3Gyf2CEzZVJ+HhWjHIOO2G70yCs3WUpoNsFB6a+Bn7I0AjbEE7dPkjLY+a00AY809zQsFWWrqSb4hSvO4afschkiiVmf3IE66kYPdZPBNvnLOT+KNIl3n1gHXmCbiZbni83xpPmdoh8lWfW5xgUVIZQsUuWJk8ehSHjCLXnODRw0gvp7sPYyrD6F3N3/B0bwolmKdJ8VwnOpRh8YWZh5q8q1AZFgismScI/qjBrbxxuzZKgRRFFOD18FPOWSVNwbwmiu92R+lOSCnTK8LzNG2260hTbnoH0nf5o0ZGjlKEysHQjwf+fDP1qzoDz8lJEXZQjy5cZ+PqyEMuWKJCFcwaGphZBIUeOxJdlQPNbArK2qdKcS9n4yjDGztey1NBagkmTazh1WIqqfEqhZ3sTBs7SpJpbDrvRXsw6yKF/Tyqxd+0LzFDjkPrpRtRkP8f0MmbvztRDIGoQa1oYv/asx8PY59D8LEN2JiYIfFyBzLMypHPJBN93VCHxF5sWM3z1KTIEHFc2hQr7YXSbA/yVZMig3xQKE954GyxDRf7GeBEfh2mRLNK9xJyl7HjMvy5GZc+ZeXc8i6L7MsTO8MOGx8Oo/8whHz7mWmMETX1sMph9Bs9EhjHhzKGlp61w9NlJfCvmUE6MDSJHTyLPUp7WvguB/SxX6HM4dLE4GKon3BDDuKrdFF8sOzSEQ37yzDk/CXe/tzAvYDLN9ASee42iw0KCmr76YPWGd3ilI0Gr6g8idnkESmIYvxZygUbfU9Q28hPP3iPY/aAH5s8EyP6nA25e7YOppCDdFM+Ce7UPlvBxaOOddNxbcAbjmzgkv/AkdJeNwJ+PYfv5uSj6Lw4u3rIkJZKCjvuecLRnU83TEqgPJMDmtTRFqZdDPTkWWd7S9DW1AubbErBbRor+KVShUSQcHxjOn8Gs/bRZUUh+LUWqPzIQ9jYD+ow3bUQmdqZnI5NZK92VGfjvQR7ulshR8pEMZqbKUCTGoQXqGfg1vQQbj7NJyL0K2g9HsP8LmyiaOYfz34HPm03dVqUYchyBqZ4scT0z0T/yDmbOMiQYnoUQy3Fk6EhT1+ZCuAsOo1qaQ9vF6rBoVzdKSxhvzazDg519uH6BTa/pPBQ39KDTV5Y8jA3QX9OCjhZJ8i7Wh//1KzC7KUEey4xh4lGNAG1pYtUZ48Stcmx5KkX3Plli5Gc23FSYHj9kgp9ixdgSxWTdHRus10hBesgMqj12BAUb0lD7dToN65jht2IXHqQpUJSxI4xPvYL9OWmqyzfFzoP+aLRi0zFxY2QolEP8gCSZ2Bjhm2ANnJMlafidITxNqrBxnEXNbw5h4cmXcA2XILfRHNy49QQXk+Vplm0W5m/uQddSRdq8LRe8+mehvEeW0tTicHbLe+w5L0GHvKJgdHQcjZJSNDYeh2enxiFsKkUvpEuQqnAE+hPCJMBbjIbZ9kCgKNWW5aObzx5fOoXJpq0A1fZ+ENrE8Pn5SoxWpgPGInTkfSVO6qRjtYAYaT+rgsH7JFw+KUofZtagVikWE7NEaElrNa4eiEfrG1HKCK+Bt0A02reI0kb1MqSecMClA2Kk87QcFfL24C8SoQ/6XKw2OI6tT9ik/F8GEtoKMc7Mi2BLLsa2f8RXWxEyTM8Cb+kHnE8RpSP9edBc9BExg6K0V6EIo1KfsNBShJ4xezVYMYhMRQ7V2JQhsnsIst2yZGhSAsPuANQksenUdBP0Crfjtb0opYaYgx15D3uthGmgVx/7/e7D/DqLcR99mOndwdrFkvRjlyH2DzQioYHZ63uM234sZTqLTa721kjeewwtQxxarmmMv3/zMeMJi5ZamKBSMBdqcpIE5n957inEzCBJUmd6anlhKmzWiNEWAWuof7XD1yphWtzjADk3W/A2CVHRCWesuWGD+rMiVK/iBL1fzzFnnzItjQ9AYvAIJK1laQbXH0k8b3GfT4bujIdiLMIJoe4sijhug3k/BrEwTIz+zrOD2N1XSClk0Zytjlh/awjmWuL0b1E4ypOd0DAoTGlLQ7BS0xFvXIRJcDAczcLO0BYQonWTsdAqcEfyAWlaqc9w5h437DghRXMpBjfd3NA6KEGyaxOwfqUrEheyaENsPJJuuCFgmySZfklBm4UzrAeEyEU7EV2/ncH2Z97rcxT8S51h4s6cN984mC90Af8HQfq4Ph5+n50hLylCK7pjoLtwArv2i9HRlmg4Xn4PcT6mf8srELwtFPynpemZdAYyMsvhFylFnuszoNSaBishefJYwcWlVXkQmJAmt8cZKJxehF3XpGlhYgamZOVj7Tk2rXiRDYnHz7DqszzJ9nPxvaYPbyYU6KFWFhKFPXBSS4Y+T8tHz8Gj0I2Spo53OZDvcEVakBTlCXPREvYIvyyUCS8zoafTAtZqWaq/HIyg5c4wVmZT/aIKtP71hPcpSdrGOLG7iAu2mkiQdkoF9ELdoMDMcsGyQsi2u+CUnyRdulgATTUnLA1nUVJgHuROP8NArxz5jFVhXUQvZBiHveXHXJc9wa1XsvTMuhyffwTg4i4ZSvpRCsXbIZCYlKHwJUx2PnuCunLmzKemodPdGyaCsuRTpo+bvLfw9DCLJm8Z42f2Q/zqlqMvTL6d73wE+itLT5ic+W+0HRmCHEoP1cdB2zOYPlOYlkoy5/m3NyYlBEnP1Rh53h6IrhEi92dMt0Ywe71AhGq9LNH/yBFtlUK06cZ+BHOrkesrQGad+xCdXY5DuQLU/sYMQaNVsPohSGaZDugqzIJhxXT6IuOCBd+5uJzESx+GDdCQ34myJRJk98QBD5a8hOQHDrV578frzZ4Y+82myTFD/DA6j1mrRInjbYiof5Wo2ixOzt9NYPYsAR/MJelUqTF2RkSDlS1Bzx6Z4+3vHtxokqWiM14wXW2DZJYoTXHzgN0ZG5RlihFLLhjcHSN4fZRD863CUPT2Dcx85OhzeDg2+Izi2BdZ+mXug1vrGP/iVSTFBcfxrGYQJzoUiUfcBZYKw2hylaDKZdEYGHJG5FpB8hHwwI/VI/jCYlEc49caU1/ChvEyv8gEPLGdwLwaMbp5JgE/aiZQVsY4rF8qdk6OoHYdh8JyijFt8WcU7uKnLpcCnND/BJk2AdpJpcjd9hm97wTo0olS2IeX4O50cYpn+ueHfjk2/hWnz7eLEeVchIIrLOr/kQXbV/mYEyxFfwKqkD6QDK1t4qTBWw43zUK46AqTCE8ZOiuKoVsvSDI+ZbBj8jH4ljA5uudBoXkML+fJ0K3EIqzvdsB5C3Ea7c7EEv1m6HFlaNOvfKhue4Kr9nI0j1ONvmPnsKhQnIw/VENkSSwErMXpezrD9mt7sJLxi6SkYkzMyMbmWkkqvFgCY9N0BNtIkaVlGeJTuGCJS9LpQi5mr7+M7784lOiShY5d1/FggRy9O1iB1KNtKGLLkOSfKoyMPGAyjk3nxmrAqe5Ev5YsbY0sh43ONeQVStLs5gqEG97ElhYpuvuqGt7X23B9hTQt4lZh9827MHwjQzt+FuBh4VPQWjla+rwYV5Oe4dR9Dk2OB+PT1rcI2MOmpTtrMHZwAO9aZSl1STOMzj7HT7YU9UxpwpDuM7j/kqLe31WYqT4Ez3imcz/W42rwfew6IURfHjVi2qZHeJIsRAO2jXBXfICFqiK0RtUICWkXkaEiTXqnrTHlmh0Sd4pSRZwBSkWZHHklSOnOhth43h8pxgL0JEMfdtMC0HpbiOw1DTEnNQwy38VoeKsRnjtHoOs4w6vrjXA2JBp/ecXJauYJ1BpE4BprKrkf90CyRwSi5vBQ8+ZjSGiPYfKEh3aJmkB9dT1Oz5Kn986HsJi/Ai3b+Cmn3wor84px2Y2fTu03hqTKY+w4ySafclNU6j7BHFsOaaf5Iu+BLSodxKlA1g8OzXbw0JagGqWTcOSzRfk3cfrw2BCGAaXIMxUneWMjlJqXIewqi8JCDWGhHgUrUVFKeMO8Y3U05gkKU9hTAxz7GwYHpoO2sIyhuaUYnVYSVDQWhIRH9miME6VP7uF4HeSEwu2iFCFwGunz7bCtT4L+xQdCeZU95KVZJDLHH/EMtxj3CpBBjD90ah1g+IiPTDyCsf2cI3558VNmdiCe7x7CfcbveNud8K36IX4P8JH8TkfMyniMb7n8ZCfrjqWjj/HkBB8lbgjE2d2vcJDJfF+vZPRnT2DHczEqD0rHuXUfkHJKlATfJcHgLfO5kSiZFxfD7uYnvHUXoimz8hHf8hHr5YTpME8lzkd8RuJ0ISozzcCXMzmoW8qhAr4MhAzXIHpMmloEwiG0zRVJa9mUnB+Mz/1ueB81hVb8CkGvyzFMc/yDUNEI3FR0R0vlXxi9q4f016dITmL8d2U5sgac4JcpTg1DFyDLeYngd2zyPJKCK/lvEdbPphyFcwiSfIfYejY9P1EPvjOPccJchlor6/BJ6REu5slQckwuvr1+j5ZhSSqel4kbjKf0PJCiNt8yzPuehO9xUpRaWwnelUlIjpWgXTIVOOLdDjkZWTokmY+WAXsIMYxn2V2CTSWX8GdCgr4zHGf7/TIyp0pR0PpasP7ex4I4xtdW1uKOfwcUdrFJsLwRHzKf4soafirc0oiY40+gfJmfjHrrYS7SDcekmaR3vBHqC5geHJYikaXN8F3Yjf+Y54s+vYDZvcP4o8emLqF8dLwvR0Y7i54dzQGPQjVGbrFo+94G9Mncg7C6KMnnnMMZzzH865Gm91WxuMg7BlaJDOmWmoL3YiD89/BRj6gR0iqCUaMoQJw0C/jsS4HmITbZtxhjPZthSIYxqmoN8PuyD2TNBCmCzwAif4LRJi5CX1RM8aqjFu+YDl0xywTG4tVYvlWY7GCKtpU92NAsQ2/dTuP412GwO9jEJ+yDTedG8EZXhixWGaHxaiHUEsVJ84ohXDOLwX4hSvbbDaEnEgJlfxYty4qEnyizRxESFFYVCbFMNyz7J012hbH4xHLFz+fidM2Bi7nMM2cPyZKDahbWfnXARJMgsZ9HYr+JO3oZF5v8EItdrz1RzTC23ZMYmDw8iqc+bFowMx/WaQ7gjxcjl+sVYE3JRquDKE1OlmNaaw5zvzjtV8lHmUUxhHMk6K5JNoY/F2H3MUlaUZkGhfsTEJnHdMH8Wjisu4vSIGniG6mFoeJtbGLO1aGeOiTE3UfyVGmSYDiuMyQf8p9E6OvBJsjhFYIvS1FkHsN1em8R/5hNl0rLcZk/G7sEBKmgtAKeClxsdhKiXKrAxvZ0BO0VIJHBOPTpeeNvoxzFDqWgMNIZWWJidKDrHNKWuEBzthjNt0nCt0vOaLAWoR0p6QhMcoLON2Hizi2G9dFmiLnOoPpZJeCNaEDqND6ayfTk0y0NCFKbQSyGa2x4buDWUwnqbDyP1dsZJ2X2sftbM1wuDCLorwStcGiBn+tzvDsoQf5TL+E/6UEcZxhAQacJ/Mc6wSJJMmxtgWB1LyzOi9ANkxakD/dhwZAQmQheYvr0BZ4cECE13xb87h7BewlxEmO+18cdYxBVFCcVqWZsanmL42wJWnXUAENJt6DrwfijrAHMXrSDj1eGBI474amlHSYYJnnl5w/PTDv49zJeVnsa7Ms26PtPjNLnmGKPUS7mM/0bZWEOUdVkTEyRobHtZmiXT0FcpxSdcLDAlhuR6FghS8snjOA/txbJ2dLEibdF/5pH0GTWXLnDEyk1R1Aawk/vDZyQwvjjaBE/eUy4YGWVEyZfzyTFY4l4X+CGgUuSdEEnEAPnxlATIkG7Xf3QpDeG3Dpxal2RjaSFDnBO5Sf1JQzb2zvhfBYfrSzMxQTzzFbrmZQpnYXcWw5wTJxJmya5cLrjAo0CSeLJyYXeLsYp8iWorSEc09e5Yub7KTRYfgxq795A76Qk6X4vQuw6xkNu8VBydinW70iARCIvFS8qwfagOBz9xkPiE9HQC3wLVTsmx/RLIBI3gcojUvRPohAXTryHjLA0/UApuiSi8PcLD/0UKMbUa9HQT51KDdvLMM2uADXXxGn2gwQkd3ugmOGH4jdlaN6bhRhDfqrSLsPL8Dxc6eKngIZGvHDrgP8yJhuXNKCh6SG8uqTIuq4eCze142a5JK051IDjSvcRM8Qi4zeF+LP8A5JHJGi7QQPkNIdQwSNDkdwGBC8YwYPF0nTSLAkyP1zg48QilcsVyPLKQuxnYdqZVoPjM6LQ9UqMVEaYLDwaCWpl0TS9bDxkMqHeVYTaqjLhuc0JuQ9FSay4DAGdF5HPzH7zlDLw2JyH0DNRalpYDufQOszKFaHF8ysxonEVpokS1GTaDKtNXRhnHLDfsQXuP3rw+5U4ufUVQOBKNa4vYVG5Wx5sn9eCp5JFEwtqUbmuD+3usrRnyUUc+fyW4VtphgfyMVeyHvF/WMT7tQj52+pQMZdFL/eXouzbHbx8x0OR40U4fPUOlunykJZ/MWx/3YduwFTyY+ZiaHQAu17yU//XZnQ+eQVtCJKQRAt+Db+Af7YgsXibYWM2hK3MPY/iLHCwOhYcJluOPbXC3oXMWhTwkU3GYWx9kYWh2plk/+4QunLTEeE7k+aFmuPqzg4c6BWmnklL7Dvaieh3DNd1WSJush2u+4XIQ88Q9/Q78NuRTX69BpB3uQstZnZ0yAAVDcdRelCE/pZbor0tAhdYcqSdZ4KcbSFoey1Nv7zMsCQkAnYXZchsjSneFkQh2J6fEq2N8Vg9BvndDM98M8WqN3EYT+dnuGU/fpy+A/0qQcr7lYK9M8Zwf5MMGWwJxdY/jhj+LkDr0iOgE+qMM1nMeWu3wcT+PmwwFyJxi1BEZjnjpYY0qQqWokEmD2tV+OikeRYcXg5BY44ctd7JgVdrE/4ckKQ96QVo+9eEcMb3Y4fKMb4hF84awvTXrglKTh0I8hKjmeqNWOBzH/Im4nSc2dP9D+7g4ycmA7kXUR/FMNJrfjpUUot/EZ+geUWAlCIu4m7YRzxtFKTCgzlYcMsRytvFaUp7Bfq8zmB1kRQ57T2P6T8DkPlBnASqz+OPSjC2GYvRKbnzMDoeCp8QxnfaziPhziu81WO8+FkTUm+8gXu0JF1c0ICXhWOQ+yxJ3+41I2qyC137xSiN4QoDwQls/ytIXl5N+DT9PTbmCZOaUhMOBozBerYgzWd6qkH/PaaOS5Hg/hZ82jOMFY0s+mHYhNqYJ1i4RZCKzZpxZ2EvAi0Y1+NvwXmtpygJFqZ2b2Mcue2Bk4fEqfGTIRIqjsG/TpR+3DfFvyxXmPCKES6YgT84BseVmf2S0cf1KF+UqIkSe64BrByu4U20OCWoOkG3/RYO2PGRQLIr1MtaMf/sTPpQb49np26gtZ/hk8tGODU3DLPYkhQzaAJXqwh4KEuTCJ8JluakoMhRkIyMLPDeMQU/GLbXljKF6/tExLsIUJQ249d3orDtIS8ZKLrhx/MYvFs0jWwKXSDuFoGdR6fRL15DzF9ajyn2YmQJQ4TFXEDXQjHSveWME2fOoUqclwQUnRD+KxbNNrz0PtQMztynCPggRoosc0hMPgFOi1LmdhP4j3ZBJUGMpFdbY8fcI9Bn7pHcawzb+ifImM6iE6GmyD75DEL2EuTu7IB0w9eoeyBCy+cFYbO9A74y55zviyc2etjCzlmQvLcchYavDeKkhWkwxQXLZ9qhR0KQxnYEgBN5BDuZvVCJ8IG+pS3a4kTIbqE31lSPYvp9UdJZdRLd22wxnyNEZ+xOQDjEBr41wsROYPh/vi3Ev4vSYT9ndHnaYhpXnPYwHJu/7ROSHjMdGlyIM44fwdMhRs/NS3An+iOkBVn0kXH/WaOvEbuah1pWRiDm1RBiuqZRj0Q05piNYOeXaVTBMPOwx2UEGrNodnkZtJe14PFLFi2Nq4Dx/mbUbRSny22lWP24AbN+i9OlmWXQP5GLyukS5PImAkMcL8z2/Y2/vuHIYbovdIokiZzOh+OhC7Dpm05x4bk4cawWz6ZMp5TWXFy6XQ/Rcl5aplmG5VYxEFjFS8PcUHg9coFJKA+9ymuGduQz3F0oSdvzqtB4LwKPJfhJuLsKrx1CsJ2Xj7o2V0LpYASCh2eQu2khCqeVQrOXxfB5PvqMP+DYbRbJTzbixtwJpD1h1udzPVSmfYSSjTDxd1fC/EwgvlyTog2HqqGWFoKmBZL0yTIde1dGwb/tN9TSU1DM5N6o5G8c7U7Ge1YsjspPIji0BpJm4digwBDT/PMomBuOYF9RSuG2wMXkKdpYYsSedQnTnvbDcJoYbQyqg/uuD5hbKkHzU8vxX34bLsfwUntaBcRX3EPunWl0rZDpdHYbRgOmkdbxakzkPoH45FSqcajGQZlHkFk4jSbvVUJjYxcedU8lTe1aTF3fjeurppGRzAU8G+xF4Xce2iZfB+nlPejw5qUB82a8chnBfE1BepRdBcVb7Xg+MI0yJ8pgFnkf9y7w0AwlQ8T1BEDCSIKcxQzw+LsvDseLk6uPMcZlQjHsKUUl1YcxkRGDTc4zqEv9CBaHxMMocTqV5RvAOKwJ9/vE6PUfffhqtODJOIvWcAwhd+4G3NPF6N7YIfz4eR0DJgJ0Z58tLlncAn8pPxUk6SPo1gOkZEuR4wczTK9LQGuDNBkUm8CoPAo6a6Xol4sp9A/FwXefFBnMt0RIoCNOForQKucDED46gFw1FnVUMe6j3A8+Hxb5SByEOAbQdlCMPhntwzWeflxlGHXM2h//Loyhj5lZV90ArLEag8N/wuQnfhZPY9/iH5OxrxuzcD/RAboPptOp8UCM5w7j0lx5unC+BvFi15GxkUWmToFY/PI0OpP/YH+kLyYMTmGcfwq9nO2HyGRf3Lr3F4ssG7Dg4SisbGeSWuxFpIm+xRFmrbwb6+DNfo+h0hkkx/Sa68c6XIjkJ+kTxfCxuAD9Y3zEYhUgLK0JA+zpZG8aBb4VY+j3m0nJ6aGodX+LYR0+io8Ih8aaMYxqMGt4qRCpF+LRETGVyucVoHp+Mk4HTaVrnqVI/pKOp8Ez6DXj3a1yzLU7H532Lccev2SMtM2koZ48TA84hyWBU6ivKR+DbbGI3TmFrv3OxquIcwjc8w99SbW4qX8Dsd5iNJhcjQ7PK1CXFqfRnTXY0HUFu5jueOhVjaQUd6jPF6c0nmpciPBCInMGtGtr4NN3Ar0PxKm/4Tz2N5/Eq8Vi9ND8PMK0fHGmTZzyTCtg9s0X44x/uf2swt/3ftDOk6RBxypwok9h3w5JWra4BhUdPtiyQoKMT57D3QvROHD5N0QUzuHs+ghETv6C7dEWXJh4Db3jQvSY+Z5272/i+m9JEk2tRUdTK4bdJWhO+UU43bwNWTvGtTubILGlH83D/LRFqRntbx/D7LMQuYhcwljpazR7iVAl88ykwDdYsEOYlhc3wI/3A4JPidPC/+qg8+ojogrE6YuTETRkAyGuJkVWQgb47hmIU3/EKGGLPqbeDUB9ggjtGtOHwfpgJD4XpboUW8xNvYI9nvykl+sIkVstKOPw0eDMI9Bc0Yy9P/lI18CC6eIueGiK0DVTUzQqPELbBlESYtvAIfg+dq4VoPScQ5DYexvcJAFynjSC4P54TLYyM55qhAaPRFC9EO3aYITJzofYoSBOFYUG2HKhA/NsWeQ6fBYhX0cRwqwP4t1wcsgOIn2S9IDHBzLcd/jwWpTWBHhiZ5gtdBUl6MDhAJQrj6PyJNOtjv64tecdBr5JUtvqYLT1jCMsWZRetaXi8aYPyFNn3vc8F4ubP+B/YuTQfHicDZd1XNR5F4VnBoahwZY1VnfNXddYu/W5FrqvLZgorh2UitiEpCAoCCgtIEiHGJgY2I3d3YDoqoDA+/t3PnyG79x7zznP8Q4wk9LJqYw9mMO2tzp5Syov1xWQ66qTLstSqPd9P5oDBtKqOAaXboeoea+RQlUCvz8/QPAFPbGuF4vd5n0s6aQnYfYZnKqsYEu2mUSXZbD/cAqT9CxlxOI0No3ch3pKPblXcoR6fW7z5IC5pF04zOwtN+gUaC7jvKOw2u1AtH09WRm0iz9OOKLq0EAi5+XRr9qbiJ4N5MnsHN5+i8QszExCvmfjp45k4RkT6TUmm/LCKIIMTMXv5lFs1jxj8Egz8biZy5fc5VxvZSYzPPLpa72CZEtT8TDZx8V3qzn22VT+tc3lw7Mw3o00l5NtY7gZt43jV37SZ1I884y3Ylvwk6s1h2DoJ+4/NJJPY3Lo57icrCgLiazO56epF86TLeU/p4PkJHymdXcLsbbKof4fRyn+biH9fY7i/PQtq5pZSPjAQh5OKKXEooEM63yM4KZPGCz1xCS1kN66xwRjKH0uTaZ1TQATnSxk7KmZfK86x6tIU8l6vZh6cRf4b6CRbG0zG6t2RTxfayI5aXOZs+QYv242lkj7mahdj5LU3VRa9bThyqBD2DSxkJdpNlirishtYSFfz00l7d0pNJbmEvZ5Onlni5iszMFy/hKOX7zCzxlGcvuTAxVbL6E30FD2PJvO0uHFJPcwk0VtbMhZEkQzXxOJdLUl9koMRzX1pXadHRc6PWCSqYX883E2J249om67hVyYOZd3nx+g22Mm7dwn8Wn4Ver/3VD6nV1AWZozc3fr5LbPbJw+rub9XZ0MsVnEw4DVzHA1kCtHVlOs7O6mo06cfq7jxuqldF5pKOsD5vLA7Ca/HDWR8FtzGWx0lx8rTKXpCm/OZbzDL9FInON8+TH6A31/M5ZR+XbM+n6Hi6/MpN5KP8rPfmJqlZlkBbiz86o/h9/V4TrRi9xuPkSNqWVDsDu6GB9WJ9Txy5g4xuWUs9LERLy/JrI57jPhH0xkjtNu6vIP0iGwgWxsv5eIsYVc/lZffhwtICeqmNK79eR4l2RWGuYw4JBWxuhCMPzzA8lRWvHoGUjc3HekVGjFoW8MvQpTsfFUy6LSSFacTmHFGZU4lERh8DqdsPNqMe+Xjun0RRyyMZHUomx+a7uUqkUm8mBuJslNF/P1iqm0/CucDI0f79RVnC6JxHOlP7Y2VXSrS6LQZTE57kaSNCuaJl+Xs6CDTjq93Mu5ZXl8tDES62vp9Iws4MNLY+n5Yh/tjlXgYmspu/7OxaDNcUz7msvZG9k863aUL5Zmor8+lx8PT7BBz1SWhxygbNtNgv/VSc6gAzT84w5bbmqF/lN4HLOWxMz60jxmJotW++N5SCeNF84lqpM//VwM5OktOzwb+nDPUCcf783Frng91lkGMvXrDOJGudP0hU4O6uZwa4AnXa8bSN71KfSclojBDAvp83MKiwbEU9/bQpZE2VAzOoFJHeuJaf3JxM0+zo1r9eTup1lcCUum7T0jOb1kJhM378Uq11gMfs7nUps0CoYYyhz7BSTZ7sHmjE6SqufypEMyizcZytZSFz7NPk9+E510WLWKP1TPiQswlgt313Bl+Svm60wk8OB6/unxkl+OG8kfLnPp6HQF0wEm8kv0HOadX8bQD8ayzGghwyYvZlKwiYSVz+Dand207GssS/pMo71ZIt18TOTSFA9+hi5nwF86mXLKkwMXHBnupJWZa314m+lA9Z8GMmDUVFR/bcByiZHc3TeLgqWKj1kbyT7m87b/Ux7OMJdO06aQtyaA3mdNZMQuW1z9AxidaiReT92Z3XIRuaGm0u9RMAP2OzCpsYWUyVamBHzCMt1Ijs8LIPbbR6a/M5apPYLI+/GJrcuVG9PlkTXDm/+9M5RLFTlcP+vFYwOdFG/NZuUsP0IHGUixSSLX1pbzYks9cdMmkZ8QyNIXNfRN2M3Kd/48WPyTS6GZ3CoMIe2eVjr9U8DRbsUc/dNMTvjmo71+ks29zMVwaT6brp0ifYipPHPaxrCPnzi40FBexoXwIqoUO2WeS8aFsbBZGQ9vGYmqOo8xHVdwu9pcuhXkk9nfl+VZ5uLyJZ7w5okMXaGWPu2iGfg9Cb1slcT9iGPprj20uKSWq1/SSfmZS+QYU1nbNoN7F7IwuGYmu2LSebQrkwUaU5mr3sebtevIm6Lky6pUVhQtwnKW8rakJBJeLMbqhIlUJGUS8/wQ2akmYr0ni5Xfyxi3rJHcaJZNjNdRBg4zkf1HM5hTVUi9M0YyrlcW8+MP4WlnJtPuZzHvZiGbVBZS7pZPWOMvfB1pIV4BBRy5X8HcODNpa32M7PbPqc63kCmTjpC85CP1lb9vHnqEUwnv6fLIVIKKjuLS+iH1+9SXNN9pTLOKIanEWCb2tqE4Jg4LfXMxN55BhyZx1GAseettafckHhd3U1mmb4N6bDKb0yzlyKfFhExKYZ2iNVNxJWPFWWoaGEjpVRvCDI7Q57S52Iy0odssJSPfWMjuNlMozzrGkYGWcvaAL99aXeD3PhoZO3czeSMuMOORRm539aFR7mUuzdPI0zu21Bz35OhLQ/nRehWm7S8x/byB9NEu4JruNvN6KpqyXEcr8/usHa+T3/u7U6j3iJwTivYfulOcf4/Be7TyqtKd1PrPOLdZJ+1UHsz2e8mjYkOp7uXF4XsvsFuqk7P2ecx4+QZjL7V0Vtjk0cu3bLyvke9r9/Hv0JcsFI0cabWOTrN8mXxUJWER29m49T0LKvQkeXcYS/77SFofrQyfto3T9x15s8dIHI2z6PrhM/0T68utiFxmF37mjX0Def4yl8u7K5jgX0+WDYnGZEI5P/82lap1keQ2KKf5X2bydl42c//dzIjhWnlzLgifYkfWPtZI0rJg6u125EaoWrSu22jawgn/tXoS+S6DCT2TubHFRH6dsZuS7XF8GaCW+Eax0CyBV0tV8qIynzMt13DG1lyKu+VjkuJNqzkmUlaZx4cyP4Yot9roXj6+v3rjMMFMdj/Lo3noFiwzzCSyNJfTMcH4vTSVsOocDg8OwzfCVCY1PAYjX/Eq1VIehh2in8d1+tQZy7CdB/hcdpmvzY2lpv5BXvy8Rk0bI1nWbzLVdevRFljK9vYzWLHLmZPmJnKwtQ1/3EuiaKy57Btuy3f1Hh5YmMkAKzu6f43DdLiR+PcNYEZiAAfsf3L8TABNy33onlPNq50+5Mb6sapbDbddbPEq3o1Nbn152G8R5ypi8dxpIKpe01k7+RCn75jKPM00mnw6SkCMmfxz25mli5WMv6gR04U2WFln0mmduYwaYsOe3/ZivtRcov0W87dXFtsydWLwbD7fFR/o3UDxVWsPqiLOUpCoJ2/fbWT9wdO4NteX6U/X8XHWeca/0ZfnKQEMUV1k43611G3zw/T7Uq58tpRvfk40T3Th0BoD+Tt2A7UXFzEoxFguvXLgqcdLQpT5a+xX0r3gDccbKl4nq0jze8W230zFvG45386tYeNkxRvt4jDb4wA9Gkj2lh14+joRr9ZK7clIos870L5OI9kNd/H1oQNF5/Sls89OfM3LedjPRIzfJ/CLzVL+uG8qvgk7uP68FH0LQxlQm8JLN+U9441lc/pevkQvou9lQ9m/P4Pa1wUsPWEqM4ZmsN08D307ZV/26TS8lcVZsZSjtoW41bzEZLtOevY/jJvVC6JSDSXFeh9B8zxZd89cXikp9PnyRlKVDDJplYPDsjDOpxtLwN14Xtin8fCpojWjArqMP4vHPBPZsykb58LjVFgZy6SEONrOPcLgrxq592M3Z14dYed+Pemj5NSGPmU0Pm4uQZ32cX6EB9MTTOWf6r3M18ulTmHmJ1eieT6vjAc76svpyDiOtS2ny6h6kumTT0k7DyqTjGVgh1SsBi7mTbhOHF4cpPnIT7SxM5T0oYfQ2pSwRrnhzfqHyWv3jokdjWRRzCwGNgrhR5VO/PrM4POfgbyxMZRjcXaolkQz/KKhtLqygd3DnfB+opXmtiuwdtmB90uNBFrZsnF3NJsVXw2ZY8+5RZHYKlxxqWgmX5R9fDttKO/vLiJzVSJ/KL43InAKDx5n8bHSQto9WUJu83yyD+pk6x1PLPZfpXSqnoyyW0f7lddpcV8rnaPXsjX9Mr3DtPKtrys3y66y8q2B5AwJ5H52Kd18zcWtSRCjr5eSvcpSJoY58Xzuc2bcMpFBfu6si1mCqpuR9G7vjeGyNyzqp3BOW09Gx71h2jUj+V9Pf8ZU32eAueLbZ31ZcekRDio9ca3aQt9Gj5XsVMv8+dvJsnqFyRC1pM3ZzrFmb/nNXSNVr/wYNOETjhcaiHbBThxKy3h820jONNrP6TNPsJupJyNf5DO64gnmL9TieiOH2eO/kKX4w9dXmVz4XoGVkmvTT2QxLqOC0DhLGbc4g84vynHRNZRWh5Mwj4qnobNGIlcl8f73aDLWKd9zJx0PdTx5l3WS9m0v19rv5q2DgXS+WUBNl2KWXjIX9dgDrBt9joL9FnJlbA5/TV1Gs2wjGXUxgxn1F9PkjZG0Ks+l+yx/LDoYS9ztbP7c+pLf66lk05g8TNu84H+Gaum9MQcLecr5YSopbJLOgbHvGap0h20NMpnq+ppqizq6TEkj98ormgysZcuUAzwOPs95pYem9bWh5M4u1B/NxHiXA4sXeVP2RE/0JyzjYLA/ZrP0RX+fCwPve3H9iUYmrnBlWaIvt7PUEjjBDYvrp1k2RSvvfZ1Z43+KEyY62eixmLS+y0mONpRYt3nc+m8Zt8KNZG8rd5ZbXOdsoL40tXBnyvMSbrTSysqRazk/4y3qAlO54uPNnz3vEzVOT/IcvHiY8R6XIBOx0UQzLH49tzZU8l9WJNc83KnXtpLHq6NYusYTK9tKCh75curuR1w6Kd/z6076uig9/ZWhWP8Xgd5KJxzOGkiWWzpps1J52NNYrnZMo09qKie9DeVkn1xGhjvRZ6mhOA7Pp2XbNZzYq+zibh5BH53x2ql02Ls5vL+3Cv27BnJ4SC49Ijdy5bXCmR3zsCxzo08bQ5nwLo8Ui81cMDGW4/55lO9350aOoXz3zaJSdZ2tIzVSlHYAs7NP+V+8vjRIP8i0iS/QKtoJ0z+Ew9+PGdvLQK6pFxHi7o5VhFZy7OZxbtNm7ldqpekgd7afcGFfpZ7EbrXl5aU0AhRe1WRNo2VeBo3bmcov66fhGZdC+jkTWRtow+Mk5d2rzKXlH7Np6H2GvBgTmTnVk/HOJWz5pCfbnntSGXmXL2P1pWuHIE6sKmVUidLT9Z1psOENfkaWEnt0CetWP6Vkl6kYznFmd9JjPCcbS0vHIG5/9mSHZxVvOgdjddiHpTuruJ4bwt++njQ5V8kyq2j213fASvGKdv6bONb7Ld9Gm0iXC1G8+dsVj6QqUh/FklDnQuaYn2QPj6aroRNTetVS+y2XS4UfmRCjkR6GBUw4+wFjA31pNDECXafNxEyuJCt4Fy3OeGOUW6ncRSzjjR1YeqaevN4fxpxPyt4VnzzSMZz5t8twbWEqO1pv5+2CMkK6mskw+/0cc3vJnig9SXiRxY30SCa8NZLWHim4H07G639aufI1lZdVe/iz2EA8mm3HrkcAZeeqqBmUQZjC6DP7W8gX2cN210SMX+mJ/7tU5qyL56mZVnytMnF+voThr3TyNCqds3ZfaKN4gtPlVDTvKvhQZyAbT+zH48kFxdMUplqYT2RABe3yDaX18Gzc/vrCygKd/HDOYp3PF454GMkOkz388ssHzr+vY0NZIuXr31KXVkv3j/E0dvvA+tkqaaEtZN/VpwR00UmTP/NxlC/snWcqnrMCcLJ14MN1nSyzsmHD4u24u5jLz3Y2xDlFcEG5k5CpC7HrFsihnVpp/GMml/wLSAk3keLXXjSf8Yhxd/XFON+N93894oiLoWzvtRKXU/eZdMNQ3EaFkNzHict1dVxoEcCY9c+ob6wne28q3Wv2c0x7aKS372ZWT3biaBN96d08ggSndTguqCR1qR89J7xlST2dmGRHU/CrH/8uqSLoRB4N3Mq5frOhTCuMomTVUbwGaOTbnl0s6XeQJms10rF9BE8GFTLlV42s9YynW10MrR1Vstx5NyOCdvLfJJUktcpiS5onDY/rSdcP2VQ5uJO7Wiu7FX7O6rqRF5F60jghi6MK5+wLMJDtIw6y4+t5yqosJWdaAnb1tjO4US2nn2Vy/VgFT40M5K9B+9n851UM7uikvxRgM/siBscMxeLafhr7v2G1vb5MeZql7OUz7931RdspjeXmFUy8qS/dvLxY0H4F45Q+OHWMO5HjVmGzWCO62x7MN1mNX55KWo234WT3HbSZaCHvTwbzvdMKNvn/ZNPJrYxqsZ4I6yrWNwrFvM1qUv6s4raePS0/BnKl1EAClgZh2ayAfp/VkpIUhJ7eITo000iHl9uo97MAo3dqObIghLudUvkvSSXF18JolL6HvgtV4lu6jQdDk2jQXiUNHTy41eIim/bqKdltx8UNhez810QWKB1/sUOhonEj+Rhij/Hug3QLNpa1/7NlRJsDWA8wl6puG2j84zadhxpIqyI3mqtKsLllILU/XJnQ4A6VaTo5WODGb9ue4jHWSExDNmDf/SlDFRK9qvXm3Fcn8r01Yq8Ko9lCRy6dUEu0aRhz3zsyq7COH838+BTsyJTB+mJ7IZB1RY4Yj9OXl7MDcO7jiNlerfTIV+b25Cm+35U+ZRBMdZeH9A1VyYyIEAJnO6GZq5UpScGc6uhE51s6uTAwiCvRjph7GYh2dQzbw5dzoJdGjo1N4P14hZtfqqTHqgSuZC3j7XqNvPcJZfTMMhr6mYiPYTJnjjgS/1Ql47xjKYsK4N74ai7c3EOX/xZz2cZAnnlHUuFcRkaETqw2pZPofpSjCse+i8lk5cNjWMQaillpCnsr0nEx08n5IXt4FZuGQbRWjPqGU/zvCZqfVIt1dTgVHMW2Wi268dvRpR1jwiuFf1S5rJkbQvsahXVDU/G0ceZVmFqy01OwXuTKm/11fNiWQfdpm/BQenHKH7tJWfuZjmuMJL5xLL3TFLY5YihhY3ewMdaRHgqf//iQy82CQFhvIisW5/G802mGjzWWvj+y2dnuJCVlhrJT6Z75i76weaSxdInLJCEmkGZf9OXCsgy6uQZwZrSeGLXJJrn0DI2XG0iwUS6JVaepG2Qozx0z6XWmiM+/6UTTfR+V7c7R09dIxrXOp4+ir0W/aUW3PJ+UGRdZ/sNAfC7nsCTgIqW/aqWj9SH0ne/zsZ9OzI4XkDT9Bv5VWvHYsp998Q/o8Ye+/HxygORhD3ncUyuev3vjdtuVU33rCD/iRVrTQNRnavnH0p2CjUH0HqcSVdh6EkevY1q8WjbqNrAp152lh1UyPsuVktUKxyzSSOl+e3oPKGC+jbEcM1qOP0VM7GEoHRa6EPPjGlfuKz3u3U5OrS6lxSl96b8gHDvPjyz4qScnp0Ry4GYp9bsayI/fE9kzQsm+jbWMKY6lPMuBuo4qiVM65eRVm6nppHigeRRapbMnGxlKu29ZzMwM4+B5Qzn8eg+l3ZV+dMNAkh4kMm1HBv7b9OVEYhI3hqVS1VRfduWncf/0UhqkaiXfJZqUZjF4z6gjjl3sj8kn0FYj2v/S6VB/M4OfqGWsbRavV/ux/ZG+jOydQHWPz6y6aiAW8dkM3bCKr+FasZybTeiztQS+0pdVhgm80JVie10tF6YkUHWhDJdpeuJSlMSpUeVc0+rJ/cw0PBqf4a6LvvQYl8cT3TmWZijZ1C+FRmveYNS/Fuv6MZxtXc65SYp3FW6hhc6d4V+qcJ8aTuH7LMLc1WKVEap4VC4N09US1T2cvl3yKX2vlsRMf9otPsiEURpZetWfguNHWD5X4f+2S/jt9QHWLDCUQQrfjgguZGBvnRy5HYTWOYfuEWpZWO3PhfhcmjxXy9++Cwj8XkDpUCOxLvOm0bDllOboxFzjTyPnazRR+vWehjt4e82R+cv05GFnN5LvupCwTisnmq7ktxurKTiiL2N/WYNVlBsOC/VkQf8gNOl3uX9HJT2t43kycR11m6rQjN9NqtKXrH9WY1MYztbD7wl00sjK+8msOruEXjX68u+vacxo4sgXZz1ZsnAnb1KKWJCmlgVOmaSH+fA9VE/ePUpg5KQsWn7Vk4teCYzYmkdVT31x89uF49QEMivriPwtm/IpH9DXqqVZWBKH+cztg/rSpXcGgX9Hsqi5gUyIz6SzTRhuij/7K51laG4UCWeUnHJJobpJHMZ79MQkYB99Z10hJ8hAXn9LJtSpgp4VhjL55gJK2/lRE6LMoYkDVRszOVunlXO9HNnSNo8RbZWdtpzDqaBQTqTrJK+FDz8MDnMqWyNDJvoyaXYQtjk1vF+6gvuOhWzN0sqoTs40ijxG/jEDsRu4mu2vjpJpqZXNl1bStX0RZc+08sx+K8aWRxjYXCMrdoXwoGcev2WoZfi67Wwwy2LrP2qpfLST+9pPtNfpSX/fCM4+X4lzXhUmZ0OJqHPm1vaf3P24kyVvHCgapRLPaZF00jhz5n81jGmcQuMCf6b0rOONXQq6+UFUWqvEcmEeywaWsUXR14NEhfcCNrNwVh0vFicTMtOXz31q4GgeHy+VYxKolSi7vXwMzGRHhqHMOZHG+9AcMpSs7O4XzbsJObzZrBFD252sHJpNiztqOVm3l+TBW1i8Si0Zu/eSNcqX+EiV3Pk1jtvds1llpSfdjoUzJGY/CUqm934bww/bk9y5pZbO7ZTc2VKMa0e1dPiewIGM03RWa6TROUXvlaf5fZBazthHsabReU4lKF3yTSrPO+/k4nQ9Od0hhScNo6m8ohE772wOy1vs3FRy2zUOt4FR3DpWR8dhscSOiGTHzlp69c5jQeRDAkeppd/3PH69f4+vDZTf0jCbwqH3qPZRyZnUHO5anKe/2kCifs+ifady9jbWE2PTJdg39eaSkhHfzi2nqJcHBuv0ZZTZfJbu2UHzAgM5p7+BKau2UfFDJetcPNgSuINGO1XyssqDXtEhRDRRydpFLnx+kM7OFH3RVC8nyCOVZd5aeaG/mZtFuzgfrpLRxp5434gjebZamsd706d3LN2SVXLEaikRGWmYHTKQwAgXOo3LIVt5T0a+C/+d2shjhRWritcS5FqENkFfphds4uHMyzjY6st85WY3Wx7nTAuFDbrupay0hLYHlEwZmEnt4xLUt1RirOio4sl1rDJUcjHXl4lLimm+UCO3l3uTPu8ks29pxCvVi8MOZzjaSE92+brRFS8ylqgluEcoZ4Y545dtIO+aR9P70gcmLVRL2wYx/LbjLa++1LHgkTcV4dcJ3aCR+ue28c36AmPeq6TOaSuDIy8y+De1/PJXCGP7XeVrokoyBvvT2e41N1dqxd7ch54jXzEx2kAyNqfzflspNglqmd1zL1NflFPcX0+yggsYtO0TX2210to/gVLTc1wYrhafNcm00ZxDr07xooPb2VR9iMP6GtHbncZw+wxmWxnLwuFRWLd2oHSeWkwbJBJmcIUvqGSv0pXKnS+SOV0t/w5KJMTyIqYKU3WZn0QbqwquRerERZfDijshnJxiJIcGJjPqzQk8wvRkR0EShedPsfesRi5apWLU8hSzNfqyyCCbU1ND+GePTlasU+bfwAXzXIW9vyRje3sZWTcVThuZyFzPZGYqt10RkE6P5Q+ZFVJLaItMTnk8Izu+lsr+2TRq/IhGzVVy9u99PKu7SYO/9WXj94NcKHlNVk8DadlmA297xHBD0Zpa7UGbhF1Mb6mW/be2UPY8nvZdVOL0ezBd18dQ2aqOp9e3UDU6msMr6zhxaDlui5Jo/I9Wtp5yZbTjTnoru2u6ZDVz18YwfLdGBrb357VnLKp+Klm6yY8JjXcxragOh4YRxM1IZJKZSoKb+LA4/QCFQRpZ7OuPdfU+3H7XiGW31WjX53NlgMI8l8O58lc61g0UP7F2YFDGfuZUGsjsOVspuxJAf+dq9As3YJV8AFW4ntQ6rEb35QB/bNGXwJaBxLS8Slo3tWy1CeS+x00u16jkQUgyDdp5MSb2JxV5qTgc2IS3QR0TfiRjr7+OKfVr+HE9ntpPb/AqqGXm0hiFmUuRX/Rk7WFvji95zqAArTz5M5SnDp9oHGkgYX9FMF/rSF26SmK77OS9/VsahalkoeLb8/59SfLzWoqsU9ky4jifO2llsnEcTbwuEjNLJdF3Q1jQOphnX6rxvhfEkfGhDBxVQ9LNUG6vDSUz+Scm/mm4mRbRNU8rq0wzCTjhyrauehJblEX9R5+YfkktJywyWO54jTiFBzodyqPTu88M+2ggieznzoJyzNSG0swxhYkTy5j3SS0f7dfgVRWG5VG1NC1eT9OFkcRvVkt5iRsvc9J4aa8nI/5wYZoqlVvT9KV5QxfmpSXS11xf7Oo2UNE8n18UHj7YcAPnFJZ62lF5j5MLnSsL2LlFK++3BHOsppieTop+x2zj67uT1FNyrZ+i66+NTvJQ4XzdunTuL7iLx+o6nNW+bJl4B5PpGqlX7kkzs6dYKrdqc3IH5QPfskzxjSYvkulhUUGAqYE8qUojbW4EQdn6cuZKCvapxch3jQx9lMYmczf2zVHL+qwQvgwNp3p9DYfMd7B+UCTJoTUMuZRBTcxpHkRppSTenY+LE/n8Ri0P+23k08AUgpV7PvzAk//GJnNUYZWQUS40K4/BQ+GHfh82YvHYi7qWKvm6chWb/pfAt78VHo5bx4/6uxm9QOn1f66mTLUHuzF6ElXfC+upB5j6SOn19T2JPHZYuW09WRnnzel7x7C6rpEdszzYrSqgqlYjU7Z78m1wLs7hGin86c2QLnu4PU4tssuHSiV33ePUUubuz8RrqRT/qZa7DYJp757B2k5qeZLijyqmiMjJGvk4I4z+qaewU7p5MxcfCjpnM71KLf7XPRm8PZPe/2jk7yQfslo95UUbhZGO7CHiwxWK9qqk/dtkWhdc5/qLOmwPbeHu2TN0Vxi1ZlQAld6ZnPdVS+hJP3ZsKuFGsVqK8jbz7WcJv+or+Ts3hpbdltMvWE8WT/NhtasXEY9/0u5NLBd8lzFzu758vr6b1wuWMsBEX4ILY0h0fURooxosGu0itvgJH4pqGGgXw4SIZ/RcU0PMxkD2Rafxo7larnYKImNRCiWHVOISFs6noU/p+KwWM69QDr9+huVQlZwzCyf180tkpEpWj4tk6rVYUhrW8TYknPGlURyfXEvnhbsYlr6L9tNrGXQvmZTlx7CZqfjGzTS2P3cn9aJKrDvE0b9eOaYn9aXB6SR0Zz7R0Urhmd/3cqruI+p8hbWc17Fm/GGqflc6y+2NxHodY/YbPfnriR/Dw1/QykZfGr9xJftQFtO+6Mn3Pl5sDNjL7Qq1OIcpPvkwiXHK/5rcLJR7XdNIL1FJ+c0IijoWM89ELYXaUJYSQ8/sWlZ/DaZdhwS2Xa1Dt8uDGe2KWLVeTw7bJzDr32sEz6sj1Taau4uuEudYh1mOD6H6u2n8WCUfT3pzLC2f9Yq+fC5vYsPydLyjNfJ2YQDJdXeY7aqWO4YKXz28xF4rlbgdicCm4wWeKfyTFRKE4WiF3X1qOX8lSsnxe4zZUEPbBvFkjb/P4tY13D4Rw6Vpr5g2oJYjV7ZQnBCO9/hafj+UQv+Jd/FXPo93DmKbWxKXF6vEKzue9/kvGOxaQ7fgBIx4SmjdTwa8j+ej7Qm+xmskxyNd6Vi+bK9RS0TITh7ejyAlsYZRn7fQLCGIA94/sRrij2FtCE8u1zDlWSAm9iFMevCTlou2s7hoA8NdKtkZGsa9Tx60HldJZYcwft8Qz79T62h8PIm42SU0S6tlYR9vxt7aRkJHZW623nx/FE6pVrmBTD8qTHcw7lAtngpzGf56h8/xNaSWB3PIvoTMMSq5IKHUlF4jp4VKVi0Po8a3BGdlF/a3I6k8d4PeL2oplAhmNLumZFUdXxol8k/rO1w8VcOv6iS+Vt/j2YgazgTEYF0ZhkVUDX3bJlEUF8yXB7VMvx7JvNQwhr/9yZK3iej9uZGbAdWkr0jAIcIHjzHVhLfyp+HVDeRrf1K/TyjNLXxwvlPJvn9iWRZ3nfRbtUxcE0/BxBKm9arl1bIUFiW/wH5uDdXHE/Hc9JJpTjWsuRzGsMYPaa1StB8XSVLIA6qramjntYMsq7sU5dfS9m4YvfdfYspcldRbHUbLB2dp+k0lwztu52HHxyQo+X5y/jayjHdxsV0tsVdi6fnOneqSSqLcUvCZ9ZCI+TX8+TqZCUOekmhaQ8uHeynNeMpqxZ97HvLHfokXQ6Oq6T57N5a9POlbWoWHYSJmvR5h/UW5E/Od/FN4m0PdaymvF43VLyW0UO4tMHQb+/67y6lXdfwfd+MEQQ==
        </DataArray>
      </Points>
      <Verts>
        <DataArray type="Int32" Name="connectivity" format="binary">
          AAAAAACAAAAAAAAA
        </DataArray>
        <DataArray type="Int32" Name="offsets" format="binary">
          AAAAAACAAAAAAAAA
        </DataArray>
      </Verts>
      <Lines>
        <DataArray type="Int32" Name="connectivity" format="binary">
          AAAAAACAAAAAAAAA
        </DataArray>
        <DataArray type="Int32" Name="offsets" format="binary">
          AAAAAACAAAAAAAAA
        </DataArray>
      </Lines>
      <Strips>
        <DataArray type="Int32" Name="connectivity" format="binary">
          AAAAAACAAAAAAAAA
        </DataArray>
        <DataArray type="Int32" Name="offsets" format="binary">
          AAAAAACAAAAAAAAA
        </DataArray>
      </Strips>
      <Polys>
        <DataArray type="Int32" Name="connectivity" format="binary">
[truncated: 350,534 more chars]
